# Supplementary material for: Transcriptomic analysis of the stress response to weaning at housing in bovine leukocytes using RNA-seq technology
Source: BMC Genomics. 2012 Jun 18;13:250. doi: 10.1186/1471-2164-13-250 (PMC3583219; doi:10.1186/1471-2164-13-250)
Supplement: Additional file 1 — Table S1.This summary file contains the raw read counts broken down by gene and sample. [file 1471-2164-13-250-S1.xls]

## Sheet: 100222_s_2
			Day 0								Day 0							Day 1							Day 1						Day 2								Day 2						Day 7
			Wean								Control							Wean							Control						Wean								Control						Wean
Gene id	1758	1762	1769	1770	1773	1809		1755	1759	1763	1789	1802	1803		1758	1762	1769	1770	1773	1809		1755	1759	1763	1789	1802	1803		1758	1762	1769	1770	1773	1809		1755	1759	1763	1789	1802	1803		1758	1762	1769	1770	1773	1809
ENSBTAG00000000003	0	1	2	2	0	0		0	2	1	1	2	0		3	0	2	0	1	4		0	0	1	0	0	0		4	0	0	1	0	4		0	0	2	0	0	0		1	0	1	1	0	1
ENSBTAG00000000005	442	433	842	355	552	368		656	582	563	410	430	505		627	477	546	502	851	425		633	578	341	411	378	469		829	239	587	422	417	472		556	116	537	431	485	484		632	461	549	458	564	362
ENSBTAG00000000008	6	3	10	3	7	6		8	8	8	9	2	5		8	5	10	8	21	9		10	4	2	7	3	5		11	1	12	5	3	11		7	2	15	8	0	8		8	3	17	10	9	4
ENSBTAG00000000009	0	1	0	0	1	0		0	0	1	0	0	0		2	0	0	1	0	0		1	1	0	0	0	0		1	0	0	1	0	2		0	0	1	1	0	0		0	0	0	0	0	0
ENSBTAG00000000010	342	302	377	424	352	383		292	308	252	346	336	390		394	327	316	366	300	380		266	281	357	395	335	349		312	308	355	426	291	373		342	185	409	377	326	354		312	296	376	327	339	409
ENSBTAG00000000011	0	0	2	1	1	0		1	1	0	0	0	0		0	0	0	0	0	4		1	1	0	1	0	0		1	0	0	0	2	1		1	0	1	1	2	1		1	1	3	0	0	2
ENSBTAG00000000012	20	24	42	21	30	28		75	37	40	28	22	45		54	35	34	58	82	29		101	32	15	32	23	21		128	24	40	46	23	34		33	3	36	46	23	33		130	22	45	31	32	11
ENSBTAG00000000013	33	36	52	26	40	31		84	44	43	29	27	60		60	49	46	39	88	40		104	35	22	33	24	44		133	24	56	42	28	57		52	6	52	41	34	39		106	32	37	39	38	24
ENSBTAG00000000014	433	327	479	514	453	460		361	426	320	449	445	481		417	389	448	487	313	435		301	366	451	477	428	465		324	348	459	515	397	431		430	271	495	468	440	458		299	370	428	405	445	458
ENSBTAG00000000015	170	105	114	88	127	89		103	123	92	92	202	125		141	122	102	83	79	92		74	91	107	90	166	113		80	61	118	84	80	78		190	39	158	92	163	102		56	72	118	103	148	118
ENSBTAG00000000016	143	77	132	152	148	148		110	79	92	143	86	104		127	108	98	138	106	136		107	90	148	139	82	94		78	88	98	147	112	130		116	53	176	154	101	110		103	110	130	115	109	117
ENSBTAG00000000018	99	166	275	140	189	128		328	201	210	139	103	187		216	201	252	255	504	157		391	225	51	161	99	141		634	80	218	146	129	174		185	49	219	180	126	165		476	146	237	148	194	72
ENSBTAG00000000019	27	36	67	31	38	23		71	48	45	35	33	31		53	40	71	44	131	42		93	57	18	33	23	31		155	20	53	42	21	54		41	12	36	48	34	41		137	34	56	33	41	28
ENSBTAG00000000020	0	0	0	1	0	0		0	0	0	0	0	0		0	0	0	0	1	0		0	0	0	0	0	0		0	0	0	0	0	0		0	0	0	0	0	0		0	0	0	0	0	0
ENSBTAG00000000021	17	25	33	20	23	15		43	38	27	25	13	23		28	31	31	18	42	24		33	34	8	33	11	25		43	17	35	21	17	20		16	6	41	20	17	14		35	25	21	15	19	13
ENSBTAG00000000022	32	52	86	42	43	34		82	45	50	38	40	54		68	45	78	58	76	41		57	74	23	47	34	63		87	21	74	47	42	43		50	13	80	40	37	43		83	44	75	55	55	28
ENSBTAG00000000023	73	75	111	55	102	73		186	110	142	76	89	91		124	99	112	118	225	80		201	156	49	101	69	75		280	50	115	92	61	115		91	18	101	102	87	91		223	81	119	79	87	40
ENSBTAG00000000024	323	228	349	291	313	335		300	276	245	294	216	332		352	313	370	358	253	342		226	292	245	330	182	257		303	167	331	355	237	333		352	97	433	319	224	300		270	298	359	277	296	296
ENSBTAG00000000025	76	125	151	77	152	72		222	142	142	87	85	127		153	133	149	156	250	86		189	139	55	98	69	116		232	63	128	104	83	115		132	40	149	109	97	108		186	95	161	101	118	48
ENSBTAG00000000026	432	362	542	546	517	488		408	466	350	510	457	441		492	454	520	491	447	467		425	394	457	554	446	514		444	285	520	575	412	483		465	227	631	493	457	496		394	412	547	409	516	394
ENSBTAG00000000027	0	0	0	0	0	0		0	0	0	0	0	0		0	0	0	0	0	0		0	0	0	0	0	0		0	0	0	0	0	0		0	0	0	0	0	0		0	0	0	0	0	0
ENSBTAG00000000029	0	0	0	0	1	0		0	0	1	0	0	0		0	0	0	0	0	0		0	0	0	0	0	0		0	0	0	0	0	0		0	1	0	0	0	0		0	0	0	0	0	0
ENSBTAG00000000030	8	2	4	8	3	4		9	6	5	7	6	6		4	6	14	9	6	4		5	9	5	7	10	3		6	4	5	7	4	3		8	7	6	2	9	10		6	11	14	4	4	8
ENSBTAG00000000031	1	1	1	1	2	3		1	3	3	2	2	3		3	0	1	0	1	4		1	0	1	3	2	2		0	0	2	1	5	5		3	0	5	4	5	0		0	2	5	1	4	5
ENSBTAG00000000032	327	184	339	392	382	296		211	334	225	325	330	361		281	246	355	296	276	255		197	221	345	322	290	310		157	117	289	346	268	259		310	154	349	240	294	264		205	259	246	216	287	344
ENSBTAG00000000033	37	15	40	32	35	39		10	39	29	23	36	28		53	31	45	24	40	58		14	15	37	28	36	29		23	12	22	25	35	47		83	6	28	15	38	19		14	22	19	14	26	95
ENSBTAG00000000037	17	19	31	13	22	21		35	20	34	19	25	15		37	18	21	20	77	20		71	28	7	24	12	16		89	15	26	16	13	31		32	13	30	35	13	15		68	15	39	21	30	10
ENSBTAG00000000039	621	463	710	694	630	622		513	590	472	581	638	616		696	603	627	647	547	649		525	503	611	665	617	631		589	441	618	737	555	686		642	328	717	650	638	635		513	533	656	567	637	638
ENSBTAG00000000040	270	190	414	335	256	293		228	259	181	279	220	299		338	274	291	394	221	368		230	255	230	322	281	320		240	214	321	399	239	326		361	122	302	299	299	317		218	255	358	234	285	386
ENSBTAG00000000042	62	42	85	113	55	60		77	56	47	113	103	68		77	73	110	65	36	88		47	45	75	133	94	53		42	31	116	97	42	83		63	35	128	112	90	78		56	68	93	57	56	145
ENSBTAG00000000044	0	1	0	0	0	0		1	0	0	0	0	0		0	0	0	0	0	0		0	0	0	0	1	0		0	0	1	1	0	0		0	0	0	0	0	1		1	0	1	0	0	1
ENSBTAG00000000045	1	4	1	5	1	4		4	1	1	1	1	4		0	5	0	3	1	3		3	0	5	6	3	5		3	0	1	7	2	4		2	1	6	1	3	2		1	4	2	5	0	2
ENSBTAG00000000046	75	37	45	46	49	60		40	56	45	62	62	42		58	66	33	62	31	49		36	40	60	61	58	46		42	30	51	70	36	57		66	36	63	79	67	48		27	47	45	36	63	81
ENSBTAG00000000049	96	128	190	86	138	73		223	123	152	89	119	83		200	186	142	168	229	86		219	142	50	116	85	81		255	49	112	128	105	125		100	19	108	82	116	88		249	124	149	169	165	66
ENSBTAG00000000050	105	75	117	154	111	131		73	96	76	111	107	118		101	77	134	128	85	139		74	89	105	112	86	113		90	62	129	163	71	157		80	61	131	110	107	103		84	79	102	95	120	149
ENSBTAG00000000052	13	5	3	5	7	1		4	17	3	8	15	2		11	9	1	2	1	1		7	6	2	11	21	2		6	4	4	8	5	2		10	3	6	13	23	0		7	7	11	5	9	1
ENSBTAG00000000053	3	1	6	3	1	1		0	3	0	2	4	3		1	1	2	6	1	3		2	0	0	4	4	2		0	0	4	3	1	3		1	0	1	5	5	1		8	0	3	3	3	1
ENSBTAG00000000054	518	348	564	520	542	448		393	459	352	408	579	409		596	417	376	466	434	505		511	408	460	551	503	483		511	314	485	548	426	557		472	196	525	543	595	413		474	410	466	508	637	592
ENSBTAG00000000056	359	250	449	371	372	331		394	341	259	357	363	311		403	330	444	359	367	322		386	277	359	426	366	346		395	190	408	378	265	359		398	160	473	339	341	327		355	290	411	360	380	309
ENSBTAG00000000057	8	9	19	12	16	9		14	7	11	11	11	7		27	9	15	20	17	14		23	12	9	16	7	15		24	4	14	19	3	13		6	3	17	14	8	15		15	9	16	14	14	9
ENSBTAG00000000058	2	3	3	12	7	10		3	4	2	5	5	8		8	8	4	10	4	9		6	2	3	8	9	7		4	2	5	11	4	6		4	5	2	10	7	3		12	4	2	3	11	7
ENSBTAG00000000059	8	7	6	8	8	6		7	7	7	7	8	7		8	7	10	7	6	6		6	9	6	8	6	8		10	5	6	7	6	5		8	4	6	9	9	6		7	6	7	9	7	3
ENSBTAG00000000060	1	2	0	0	0	0		0	0	1	0	1	0		0	0	1	0	0	0		0	0	0	1	0	0		0	0	0	0	0	0		1	1	0	0	1	0		0	0	1	0	1	0
ENSBTAG00000000061	0	0	0	2	0	0		1	0	0	1	1	0		2	0	1	1	1	0		0	1	0	0	1	0		0	0	0	0	1	0		0	0	1	0	0	0		0	0	0	1	0	0
ENSBTAG00000000062	0	0	1	0	0	0		0	0	0	0	0	0		0	0	0	0	1	0		0	0	0	0	0	0		0	0	0	0	0	0		0	0	0	0	0	0		0	0	0	0	0	0
ENSBTAG00000000064	401	259	459	504	380	407		313	423	259	467	443	320		416	359	644	410	240	397		218	313	395	409	389	342		284	216	569	495	252	400		366	196	598	339	366	346		278	356	446	394	328	440
ENSBTAG00000000065	115	188	268	184	202	133		360	221	246	136	120	116		227	180	222	285	384	169		358	232	91	202	113	127		450	79	157	213	129	216		175	57	177	171	121	121		440	184	204	179	238	98
ENSBTAG00000000066	4	0	2	2	0	0		5	1	0	3	1	0		0	0	3	3	2	2		3	0	0	4	1	1		4	0	2	1	1	1		1	0	0	1	1	1		9	0	1	0	1	1
ENSBTAG00000000067	169	97	222	234	165	218		112	166	108	172	175	184		184	136	164	169	111	205		89	126	202	171	163	202		124	172	204	226	147	202		153	120	250	208	177	216		111	165	159	151	196	278
ENSBTAG00000000070	0	0	0	0	0	0		0	0	0	0	0	0		0	0	0	0	0	0		0	0	0	0	0	0		0	0	0	0	0	0		0	0	0	0	0	0		0	0	0	0	0	0
ENSBTAG00000000071	0	0	0	0	0	0		0	0	0	0	0	0		0	0	0	0	0	0		0	0	0	0	0	0		0	0	0	0	0	0		0	0	0	0	0	0		0	0	0	0	0	0
ENSBTAG00000000072	26	54	95	37	61	28		97	72	66	47	44	36		78	59	70	81	158	49		113	87	19	58	27	44		199	32	74	50	33	62		42	17	86	56	56	53		159	63	76	55	57	33
ENSBTAG00000000073	310	244	336	363	305	339		212	302	211	307	327	338		319	310	296	326	238	393		205	235	321	311	294	391		255	230	343	379	292	397		328	187	355	329	349	363		220	291	318	276	371	408
ENSBTAG00000000074	14	7	12	15	4	14		12	15	11	9	7	9		16	12	10	14	15	12		8	4	8	6	5	15		11	2	7	13	13	13		4	2	12	6	5	12		10	16	18	9	16	10
ENSBTAG00000000076	1	3	4	2	0	0		2	1	1	0	1	5		1	0	2	2	8	2		2	0	0	1	0	2		2	2	1	2	0	2		0	1	1	2	1	0		2	4	3	1	1	2
ENSBTAG00000000077	458	490	654	646	586	603		501	611	416	618	545	529		632	536	643	647	530	604		470	578	541	625	545	565		583	391	648	704	479	628		500	382	686	574	535	557		566	521	628	576	573	624
ENSBTAG00000000078	418	429	526	484	465	408		461	467	387	425	372	507		508	496	514	534	491	451		413	427	334	450	398	526		507	366	534	506	468	458		502	304	501	398	429	503		444	452	510	456	486	348
ENSBTAG00000000079	41	26	49	24	35	22		59	40	46	31	42	21		48	34	33	26	69	36		76	30	22	37	26	25		83	12	35	30	22	25		24	8	45	35	30	22		63	37	39	33	47	14
ENSBTAG00000000080	387	240	413	452	390	458		261	307	252	424	313	370		376	331	392	355	218	428		183	217	398	420	298	437		244	271	405	478	254	411		351	207	475	452	296	399		198	275	375	335	346	481
ENSBTAG00000000081	73	117	183	82	156	79		247	159	140	95	104	185		151	111	141	144	335	124		307	119	65	94	89	124		374	78	133	80	84	151		117	39	125	164	87	153		270	110	126	91	92	58
ENSBTAG00000000082	0	0	3	0	2	0		2	0	0	0	2	3		2	2	4	0	0	1		1	1	0	0	1	3		0	0	2	3	0	0		1	0	0	0	1	0		4	0	1	1	3	1
ENSBTAG00000000084	82	78	147	130	93	104		119	111	112	88	127	108		145	104	132	125	125	117		91	102	83	124	115	129		140	65	139	122	76	110		97	44	164	116	97	105		116	69	132	96	117	95
ENSBTAG00000000085	0	0	0	0	0	1		2	0	1	0	0	1		2	1	1	1	0	0		2	4	0	0	0	1		4	1	1	1	1	1		1	0	1	0	1	0		3	1	1	0	1	0
ENSBTAG00000000087	60	80	138	57	108	43		162	129	122	70	90	130		107	80	138	68	206	74		169	116	36	82	65	86		209	57	118	57	55	86		109	24	120	139	66	104		188	76	96	38	72	42
ENSBTAG00000000088	26	47	57	19	44	15		143	48	44	30	30	37		90	41	50	39	127	23		175	39	17	24	18	31		268	28	53	27	19	38		26	7	77	28	42	42		98	34	55	32	24	11
ENSBTAG00000000090	98	95	153	126	139	129		156	109	93	133	125	102		138	98	149	125	132	127		143	104	109	183	131	96		139	53	125	132	99	149		107	44	159	129	145	113		133	112	143	119	147	87
ENSBTAG00000000091	189	213	264	263	242	232		231	241	186	243	208	234		225	232	281	266	236	223		189	242	206	248	215	251		246	209	268	270	219	241		230	170	281	244	209	254		189	235	248	234	271	251
ENSBTAG00000000092	384	279	389	415	402	401		355	325	257	379	340	391		365	357	378	411	310	336		259	283	324	387	322	343		296	290	367	392	298	353		361	163	429	388	305	351		240	307	392	311	355	324
ENSBTAG00000000094	71	73	99	63	84	95		84	102	81	78	63	85		114	73	111	101	95	96		62	100	55	83	80	73		142	37	119	82	72	131		92	30	115	92	83	73		98	80	112	104	91	78
ENSBTAG00000000095	23	88	54	26	52	12		88	65	62	30	29	237		53	70	29	42	122	32		90	57	28	25	19	118		130	292	20	27	26	47		87	7	29	258	45	153		175	52	54	55	41	26
ENSBTAG00000000097	277	345	456	240	386	279		516	412	353	315	303	420		407	398	417	372	521	352		405	380	235	321	275	379		511	206	418	332	298	372		402	99	427	332	329	344		417	342	418	331	330	235
ENSBTAG00000000098	797	697	1057	859	962	927		859	833	676	848	763	1011		962	930	987	997	890	897		794	730	746	944	748	880		959	748	971	1032	696	971		928	276	1036	1016	820	946		763	799	1002	838	855	753
ENSBTAG00000000099	932	860	1141	1070	1068	1019		932	1008	814	1027	850	1093		1015	1063	1097	1066	955	988		753	924	957	1040	883	1063		930	914	1069	1092	917	971		1060	647	1181	1018	907	1049		786	1000	1062	921	999	917
ENSBTAG00000000100	0	0	0	0	0	0		0	0	0	0	0	0		0	0	0	0	0	0		0	0	0	0	0	0		0	0	0	0	1	0		0	0	0	0	0	0		0	0	0	0	0	0
ENSBTAG00000000102	0	0	0	0	0	0		0	0	1	0	0	0		0	0	0	0	1	0		1	0	0	0	0	0		0	0	0	0	1	0		0	0	0	0	0	0		1	0	0	0	0	0
ENSBTAG00000000103	4	5	5	7	3	5		5	6	2	10	5	5		10	4	9	4	6	10		3	3	5	8	8	4		7	1	5	6	6	10		4	9	7	7	9	1		5	4	3	9	7	8
ENSBTAG00000000105	179	308	485	250	292	201		576	333	400	214	242	312		384	351	451	456	786	266		676	350	123	277	205	247		979	211	378	280	210	368		371	102	351	321	225	263		802	321	451	283	290	132
ENSBTAG00000000106	0	0	0	0	0	0		0	0	0	0	0	0		0	0	0	0	0	0		0	0	0	0	0	0		0	0	0	0	0	0		0	0	0	0	0	0		0	0	0	0	0	0
ENSBTAG00000000108	359	476	697	401	515	397		729	595	493	440	397	495		663	569	588	658	816	470		690	617	269	464	356	459		864	329	577	525	395	520		482	141	553	471	451	431		759	507	665	531	508	281
ENSBTAG00000000109	320	135	178	288	202	332		165	191	173	237	244	210		215	186	157	207	116	298		185	164	240	308	258	227		137	156	177	265	152	309		191	108	218	301	280	224		154	178	178	192	201	397
ENSBTAG00000000111	150	218	280	147	227	131		379	236	269	202	165	268		284	262	247	246	468	200		398	261	110	185	139	183		534	199	219	188	172	246		264	78	322	272	184	263		464	217	278	163	201	108
ENSBTAG00000000113	1360	1068	1388	1426	1324	1395		1149	1291	1011	1355	1316	1391		1428	1316	1205	1359	1171	1342		1122	1127	1303	1370	1327	1367		1175	1110	1308	1419	1149	1336		1395	716	1522	1372	1368	1322		1014	1194	1347	1231	1368	1360
ENSBTAG00000000115	67	120	179	70	133	66		259	144	125	86	63	123		161	156	151	175	362	100		309	156	42	80	59	97		462	79	151	104	71	122		128	33	132	133	84	111		393	102	179	87	122	55
ENSBTAG00000000118	0	0	0	0	0	0		0	0	0	0	0	0		0	0	0	0	0	0		0	0	0	0	0	0		0	0	0	0	0	0		0	0	0	0	0	0		0	0	0	0	0	0
ENSBTAG00000000119	29	20	32	39	32	35		25	27	22	33	26	34		26	35	36	32	27	25		24	28	27	32	28	31		28	23	32	35	26	21		29	21	32	32	31	34		25	28	29	30	36	18
ENSBTAG00000000120	0	0	0	0	0	0		0	0	0	0	0	0		0	0	0	0	0	0		0	0	0	0	0	0		1	0	0	0	0	0		0	0	0	0	0	0		0	0	0	0	0	0
ENSBTAG00000000123	0	0	0	0	0	0		0	0	0	0	0	0		0	0	0	0	0	0		0	0	0	0	0	0		0	0	0	1	0	0		0	0	0	0	0	0		0	0	0	0	0	0
ENSBTAG00000000124	2	1	2	0	3	0		2	2	1	2	0	3		2	1	1	4	0	2		2	0	1	0	1	3		6	2	1	1	2	7		4	0	0	1	3	2		3	2	2	1	0	0
ENSBTAG00000000125	38	27	52	23	30	21		97	56	46	31	38	26		67	39	39	39	94	24		94	37	3	24	22	32		122	10	46	34	12	34		29	5	34	52	33	36		95	32	41	44	31	18
ENSBTAG00000000128	1	1	1	3	2	1		1	1	2	1	0	1		0	0	3	1	0	2		1	0	2	3	0	0		1	0	1	0	0	0		2	0	1	1	0	1		0	0	1	1	4	1
ENSBTAG00000000130	236	159	354	272	293	247		199	248	164	247	174	248		187	219	383	308	228	294		144	175	240	245	213	297		199	100	344	328	258	292		310	153	287	194	214	285		145	256	304	175	253	203
ENSBTAG00000000131	590	484	710	695	638	622		552	578	433	624	563	645		664	621	616	699	518	694		447	533	601	667	531	647		586	538	634	753	524	684		630	319	793	685	575	622		508	559	676	562	649	685
ENSBTAG00000000132	885	893	1031	929	978	915		931	1013	829	942	869	995		976	986	1054	1039	930	927		840	955	837	974	860	971		983	755	1030	1020	911	982		921	606	1073	964	893	967		887	950	1050	962	981	879
ENSBTAG00000000133	699	604	787	681	666	714		573	548	540	675	557	876		709	737	734	749	629	720		491	542	656	640	581	791		620	576	714	699	635	696		816	362	666	630	622	754		608	715	759	663	676	700
ENSBTAG00000000134	342	276	437	410	398	370		334	367	258	378	332	410		399	349	440	390	335	366		271	320	368	430	313	415		297	251	372	444	310	386		362	198	477	364	306	403		246	319	408	338	416	308
ENSBTAG00000000136	0	0	0	0	0	0		0	0	0	0	0	0		0	0	0	0	0	0		0	0	0	0	0	0		0	0	1	0	0	0		0	0	0	0	0	0		0	0	0	0	0	0
ENSBTAG00000000137	453	539	820	438	655	358		1318	687	747	453	533	659		809	570	683	663	1475	564		1379	621	258	498	391	471		1676	398	786	471	355	726		680	114	668	704	501	580		1375	498	841	438	497	302
ENSBTAG00000000138	0	0	0	0	0	0		0	0	0	0	0	0		0	0	0	0	0	0		0	0	0	0	0	0		0	0	0	0	0	0		0	0	0	0	0	0		0	0	0	0	0	0
ENSBTAG00000000139	330	293	420	315	318	227		324	368	289	307	340	291		414	383	380	415	345	270		358	364	298	351	311	278		375	291	380	348	264	275		314	127	446	332	325	321		330	303	396	273	317	225
ENSBTAG00000000140	382	297	378	464	473	440		334	302	175	398	304	473		446	424	474	572	402	475		318	228	354	441	332	404		328	197	521	563	407	484		415	195	451	310	384	490		209	442	442	323	398	300
ENSBTAG00000000141	57	71	93	38	56	27		99	99	79	52	50	46		71	66	82	61	130	46		99	86	19	59	42	36		124	34	81	54	33	50		63	34	88	50	49	50		117	60	61	48	59	30
ENSBTAG00000000144	437	376	474	512	511	500		469	370	406	526	304	410		378	432	473	527	503	492		392	335	345	530	291	418		427	297	435	497	399	472		493	184	501	524	288	391		476	418	495	418	449	391
ENSBTAG00000000146	40	12	15	28	30	25		22	11	21	33	15	19		19	7	18	21	25	20		22	17	28	32	12	17		14	9	16	21	19	33		42	6	45	31	19	13		14	12	29	23	32	24
ENSBTAG00000000147	51	60	106	40	72	42		142	62	85	54	45	61		103	73	68	77	168	62		173	84	29	48	42	44		183	15	83	83	44	72		62	11	60	71	57	50		140	65	83	66	61	38
ENSBTAG00000000149	326	302	524	250	367	300		492	368	392	315	295	366		472	418	415	420	578	349		475	369	225	347	287	304		652	189	444	346	256	418		345	100	420	384	342	280		544	334	446	356	337	256
ENSBTAG00000000152	1123	1404	1842	906	1492	798		2692	1585	1741	1102	1264	1682		1798	1395	1604	1303	2969	1298		2534	1385	688	1035	992	1322		3203	940	1733	982	871	1419		1579	322	1677	1551	1346	1376		2564	1255	1752	1039	1162	753
ENSBTAG00000000153	143	56	113	135	111	166		47	64	62	111	88	85		114	84	105	112	41	160		74	52	110	134	91	83		62	70	123	143	81	143		95	32	107	131	112	104		55	87	101	103	103	204
ENSBTAG00000000154	522	316	458	620	437	581		302	425	276	512	444	441		451	395	350	461	277	597		317	268	521	568	423	459		294	359	415	573	380	589		426	239	541	566	469	469		285	398	392	414	493	733
ENSBTAG00000000156	11	23	22	3	27	11		48	31	35	22	14	12		27	32	56	9	66	5		30	38	12	11	17	12		19	8	26	7	22	9		18	9	38	19	8	14		13	24	19	10	34	7
ENSBTAG00000000157	34	86	88	55	68	60		113	49	44	52	46	71		108	73	50	107	99	74		110	55	27	59	53	58		141	26	60	69	43	103		43	14	78	56	51	65		112	69	69	71	79	65
ENSBTAG00000000158	3	3	2	3	6	0		11	3	6	1	5	2		5	4	2	5	8	1		13	8	6	4	0	6		6	1	4	0	1	3		2	2	1	0	7	1		13	2	2	8	8	1
ENSBTAG00000000160	88	59	83	136	82	105		61	61	55	99	68	71		78	72	84	92	55	107		52	54	71	130	56	71		42	39	70	130	58	94		89	26	111	141	64	67		63	88	114	69	90	141
ENSBTAG00000000161	13	6	22	8	11	10		8	11	4	15	20	6		7	13	12	10	14	12		11	12	9	10	20	7		6	5	23	7	9	10		14	6	16	8	12	11		5	5	19	9	10	12
ENSBTAG00000000162	98	148	200	126	136	101		219	154	137	135	93	129		184	174	197	194	185	116		131	162	79	142	93	124		198	75	199	161	101	139		159	33	182	152	97	143		168	168	206	136	196	72
ENSBTAG00000000163	380	329	551	695	452	381		444	357	279	457	332	386		643	397	429	891	466	411		255	311	402	478	374	443		473	449	377	782	476	639		559	300	482	580	307	411		550	516	718	583	572	623
ENSBTAG00000000164	1	1	2	0	0	1		5	0	2	0	0	0		1	1	0	1	3	1		3	1	0	0	0	1		3	1	0	0	0	1		0	0	0	0	0	0		2	0	1	0	1	0
ENSBTAG00000000168	25	31	26	27	24	29		27	27	22	31	31	25		24	25	26	26	20	36		25	29	28	32	29	29		25	23	31	27	33	33		25	29	27	32	24	26		24	25	29	24	27	33
ENSBTAG00000000169	1	2	3	2	4	1		5	0	1	2	4	0		4	0	2	6	6	2		11	2	0	3	4	0		12	0	2	3	3	5		1	0	2	2	1	0		12	3	4	3	1	1
ENSBTAG00000000170	4	0	2	3	6	5		1	2	3	0	7	4		3	3	1	2	0	2		2	1	3	3	5	0		4	2	6	6	3	3		3	0	9	0	4	2		4	2	4	2	3	8
ENSBTAG00000000171	0	0	0	0	0	0		0	1	0	0	0	0		0	0	1	0	0	0		0	0	0	0	0	0		0	0	1	0	0	0		0	0	0	0	0	0		0	0	0	0	0	0
ENSBTAG00000000172	0	0	0	0	0	0		1	1	0	0	0	0		1	0	0	0	0	0		0	0	0	0	0	0		0	0	0	0	0	0		0	0	0	0	0	0		0	0	0	0	0	0
ENSBTAG00000000175	71	115	133	76	106	73		240	109	155	85	79	77		160	128	140	169	292	114		393	133	34	107	48	73		519	40	132	114	68	152		105	31	113	96	69	73		256	96	154	86	108	40
ENSBTAG00000000176	226	300	413	186	314	161		606	348	369	210	239	292		400	341	402	386	818	311		717	336	104	226	217	242		949	183	361	234	193	378		410	77	307	346	275	311		785	249	378	244	268	111
ENSBTAG00000000177	0	0	0	0	0	0		0	0	0	0	0	0		0	0	0	0	0	0		0	0	0	0	0	0		0	0	0	1	0	0		0	0	0	0	0	0		0	1	0	0	0	0
ENSBTAG00000000179	70	38	84	88	47	82		45	61	37	62	81	54		72	45	72	64	34	95		58	34	55	80	62	55		38	32	80	98	38	69		64	30	57	79	69	56		36	50	76	53	62	108
ENSBTAG00000000181	476	454	551	544	474	548		457	465	384	473	481	517		588	515	500	532	458	522		493	435	452	507	458	503		525	429	525	622	444	563		517	298	512	538	505	465		507	462	547	512	526	552
ENSBTAG00000000182	243	172	215	456	282	400		212	197	160	350	174	238		216	224	237	347	184	369		167	164	194	382	188	258		164	109	218	441	208	393		250	125	303	302	175	280		195	220	290	258	280	334
ENSBTAG00000000183	54	104	213	87	112	78		201	164	127	57	61	61		105	117	187	200	300	94		267	187	35	85	46	51		350	70	159	106	75	131		85	30	94	89	56	83		379	115	121	74	80	43
ENSBTAG00000000184	367	474	679	304	438	334		771	489	533	377	392	490		654	490	493	495	834	460		670	516	240	409	304	365		933	247	583	387	339	479		562	112	550	480	475	438		712	498	590	451	403	252
ENSBTAG00000000186	286	185	262	285	224	234		204	222	148	250	273	182		299	191	254	241	182	234		198	188	233	295	261	205		221	128	280	281	170	225		242	109	334	263	271	196		166	185	243	207	269	276
ENSBTAG00000000188	0	0	0	0	0	0		0	2	0	0	0	0		0	0	0	0	0	0		0	0	0	0	0	0		0	0	0	0	0	0		0	0	0	0	0	0		0	0	0	0	0	0
ENSBTAG00000000189	0	0	0	0	0	0		0	0	0	0	0	0		0	0	0	0	0	0		0	0	0	0	0	0		0	0	0	0	0	0		0	0	0	0	0	0		0	0	0	0	0	0
ENSBTAG00000000191	368	316	466	476	438	479		369	433	312	441	438	310		454	441	557	496	366	468		204	345	419	483	422	474		420	224	419	571	371	416		365	198	600	385	407	354		291	280	404	374	524	374
ENSBTAG00000000195	53	59	97	31	62	31		114	86	86	41	60	55		87	49	65	51	112	68		84	73	44	78	51	42		94	18	63	42	52	88		81	6	86	61	65	50		75	37	98	88	74	21
ENSBTAG00000000197	4	14	13	6	15	7		18	15	18	3	14	12		12	14	12	8	32	10		26	20	3	11	6	5		61	8	13	13	9	19		11	2	13	15	13	6		30	7	17	12	22	7
ENSBTAG00000000198	0	0	0	0	0	0		0	0	0	0	0	0		0	0	0	0	0	0		0	0	0	0	0	0		0	0	0	0	0	0		0	0	0	0	0	0		0	0	0	0	0	0
ENSBTAG00000000199	99	101	155	62	106	62		251	102	189	85	92	98		194	77	124	106	263	121		280	115	40	76	78	93		292	41	124	77	70	108		93	14	133	114	106	95		206	87	129	89	87	62
ENSBTAG00000000201	88	148	195	91	142	70		345	180	179	94	114	147		183	150	210	194	437	133		467	189	51	109	66	126		609	82	159	112	87	141		162	30	190	155	83	134		525	126	203	117	123	58
ENSBTAG00000000203	258	330	475	363	360	310		408	422	349	306	289	385		400	385	382	467	465	370		334	403	254	345	313	391		476	239	433	421	361	451		390	186	402	330	338	392		406	417	473	430	433	341
ENSBTAG00000000204	462	409	706	618	607	575		437	591	352	507	426	557		523	492	533	513	489	541		403	527	414	535	461	539		473	329	548	609	400	550		458	263	582	546	492	532		429	450	564	491	514	553
ENSBTAG00000000205	100	187	235	154	174	137		267	175	154	154	112	157		199	172	256	224	295	213		206	233	85	201	107	122		348	103	192	229	125	214		148	55	192	227	113	135		318	180	227	181	178	163
ENSBTAG00000000207	189	142	252	151	191	170		172	183	156	179	200	160		211	183	256	188	185	216		122	177	175	191	176	151		154	105	256	242	155	232		193	93	275	201	182	146		149	179	242	170	208	194
ENSBTAG00000000210	505	402	656	571	593	408		598	557	514	505	445	492		566	491	492	634	551	394		476	439	400	558	414	403		501	423	473	599	367	551		501	135	561	723	473	540		455	565	505	443	467	318
ENSBTAG00000000211	12	10	13	11	11	8		8	7	8	9	14	12		15	7	6	11	11	15		15	7	9	11	6	7		19	3	9	14	10	15		10	2	8	16	12	10		12	7	8	16	12	10
ENSBTAG00000000212	1246	1073	1309	1269	1271	1264		1173	1204	1021	1232	1233	1346		1323	1216	1261	1272	1160	1279		1104	1095	1258	1203	1252	1371		1241	1052	1284	1288	1227	1267		1332	901	1363	1192	1293	1330		967	1191	1307	1200	1297	1223
ENSBTAG00000000213	187	182	311	281	261	249		267	218	184	250	217	226		316	209	323	324	246	240		233	218	224	286	193	247		289	153	276	375	234	274		252	131	377	301	210	244		232	219	280	244	274	212
ENSBTAG00000000214	0	0	0	0	0	0		0	0	0	0	0	0		0	0	0	0	0	0		0	1	0	0	0	1		0	0	0	0	0	0		0	0	0	0	0	0		0	0	0	0	0	0
ENSBTAG00000000215	1632	1495	1786	1791	1750	1714		1545	1710	1398	1715	1509	1822		1668	1644	1746	1658	1565	1729		1393	1577	1650	1705	1564	1782		1597	1543	1742	1781	1561	1648		1741	1227	1940	1738	1570	1785		1353	1592	1774	1590	1690	1628
ENSBTAG00000000218	133	87	138	156	121	147		135	127	108	135	92	124		127	133	173	162	112	128		88	101	115	158	101	116		106	101	159	168	91	109		131	60	178	140	101	113		103	111	154	113	129	82
ENSBTAG00000000219	0	0	1	0	0	0		1	0	0	0	0	0		0	0	0	0	0	0		0	0	0	0	0	0		0	0	0	1	0	0		2	0	0	0	0	1		0	0	0	0	0	0
ENSBTAG00000000220	0	0	0	0	0	0		0	0	0	0	0	0		1	1	0	1	0	0		1	0	0	0	0	0		0	0	0	0	0	0		0	0	0	0	0	0		0	0	0	0	0	0
ENSBTAG00000000221	57	43	97	39	57	32		86	63	68	49	46	57		71	46	65	49	112	31		83	72	30	46	25	40		128	23	62	36	39	46		43	12	80	59	43	48		107	38	87	43	48	29
ENSBTAG00000000222	285	401	493	294	393	234		646	486	442	261	352	384		515	407	458	497	924	367		1031	467	165	346	273	288		1259	288	418	343	244	415		410	119	482	427	362	351		1030	347	470	322	388	175
ENSBTAG00000000223	280	389	565	300	428	293		675	496	443	342	314	435		508	395	530	515	907	391		741	491	183	367	268	358		1060	238	531	371	303	462		423	143	507	460	373	415		780	424	547	401	413	231
ENSBTAG00000000224	192	161	123	394	174	287		158	154	132	230	86	143		113	202	109	321	108	249		118	145	238	229	98	185		89	121	117	366	114	290		182	85	315	242	89	191		218	193	172	165	189	278
ENSBTAG00000000225	109	114	169	107	120	110		152	132	118	94	110	138		163	118	141	162	129	144		126	97	77	120	100	130		143	199	143	146	105	114		153	39	175	182	104	136		126	108	148	109	103	77
ENSBTAG00000000226	0	0	0	0	1	0		1	0	1	0	0	0		0	0	0	3	1	1		2	0	0	0	0	1		2	1	0	1	1	2		0	0	3	2	0	1		4	1	2	1	1	0
ENSBTAG00000000228	0	0	0	0	0	0		0	0	0	0	0	0		0	0	0	0	0	0		0	0	0	0	0	0		0	0	0	0	0	0		0	0	0	0	0	0		0	0	0	0	1	0
ENSBTAG00000000229	0	0	0	0	0	0		0	0	0	0	0	0		0	0	0	0	0	0		0	0	0	0	0	0		0	0	0	0	0	0		0	0	0	0	0	0		0	0	0	0	0	0
ENSBTAG00000000231	5	5	4	6	6	5		9	5	5	2	1	6		3	8	5	4	21	2		16	3	0	3	0	3		26	3	5	10	5	4		7	0	11	8	1	2		23	3	10	6	6	2
ENSBTAG00000000232	0	0	0	0	0	0		0	0	0	0	0	0		0	0	0	0	0	0		0	0	0	0	0	0		0	0	0	0	0	0		0	0	0	0	0	0		0	0	0	0	0	0
ENSBTAG00000000233	0	0	0	0	0	0		0	0	0	0	0	0		0	0	0	0	0	0		0	0	0	0	0	0		0	0	0	0	0	0		0	0	0	0	0	0		0	0	0	0	0	0
ENSBTAG00000000236	0	3	1	3	4	2		1	4	3	4	1	2		4	1	3	2	5	0		1	3	0	1	2	1		3	1	6	3	0	2		3	1	2	3	1	1		4	2	2	1	3	1
ENSBTAG00000000237	49	48	68	54	74	47		74	68	56	60	53	87		69	55	54	54	96	85		57	60	42	61	53	57		74	32	60	59	53	66		64	18	78	65	44	61		64	42	58	52	49	50
ENSBTAG00000000238	3	0	0	4	2	2		2	4	4	4	8	4		1	2	3	2	1	0		5	2	4	7	6	3		0	0	2	3	2	0		8	1	10	5	4	5		4	2	2	4	9	3
ENSBTAG00000000240	16	27	48	17	43	19		47	58	36	32	25	53		21	19	35	42	68	15		48	62	18	38	17	44		74	17	31	45	22	22		40	15	47	33	10	30		55	26	48	22	22	13
ENSBTAG00000000241	811	761	1050	783	876	768		888	871	704	716	659	1027		972	1000	859	994	929	824		795	810	656	769	668	856		973	877	902	819	685	863		926	298	890	904	797	898		870	860	990	820	853	719
ENSBTAG00000000242	6	10	10	5	6	5		8	18	13	6	8	7		8	11	12	11	13	12		9	14	3	7	9	9		14	8	9	5	10	13		8	5	6	8	7	5		14	7	10	14	11	6
ENSBTAG00000000243	6	11	9	11	10	4		2	11	9	8	8	1		9	9	7	11	6	5		3	4	3	14	9	2		5	4	4	6	2	8		6	3	12	6	12	5		5	33	7	12	3	1
ENSBTAG00000000244	65	20	43	52	52	45		23	40	16	46	27	54		44	32	27	31	31	46		28	25	52	35	24	58		21	27	32	53	34	32		41	10	34	43	22	52		34	30	29	23	44	69
ENSBTAG00000000245	14	6	12	13	13	8		16	9	7	5	7	8		10	8	7	7	6	8		13	6	9	13	10	4		10	7	11	9	5	11		6	1	11	19	9	13		12	7	6	5	11	5
ENSBTAG00000000246	20	4	12	36	30	22		18	8	13	26	27	6		12	17	13	27	18	22		23	9	14	22	17	11		16	8	13	28	15	16		30	3	15	9	26	10		14	16	21	15	21	9
ENSBTAG00000000250	352	192	338	419	288	361		262	241	198	329	262	305		356	267	302	386	197	422		209	202	323	375	273	311		260	159	306	442	266	367		389	166	397	272	304	300		213	263	386	314	307	354
ENSBTAG00000000251	199	144	175	292	222	274		225	128	144	246	150	152		213	165	188	232	119	261		232	109	194	304	159	184		187	90	170	300	147	243		238	58	241	262	171	164		176	158	226	204	204	239
ENSBTAG00000000252	316	228	404	342	357	343		353	335	267	341	263	360		304	294	467	384	307	410		218	317	291	398	271	356		316	147	423	365	323	356		359	167	519	313	256	355		256	268	436	331	363	278
ENSBTAG00000000253	866	375	678	1282	966	1186		624	595	573	1055	912	517		566	435	563	1012	649	1196		575	409	775	1213	807	652		397	229	557	1209	604	1278		942	265	921	961	915	633		461	505	584	637	651	870
ENSBTAG00000000256	344	240	288	427	300	511		299	209	194	316	196	318		339	304	231	405	190	526		297	178	286	443	211	329		263	227	268	448	237	533		243	89	310	426	198	306		282	256	250	271	264	475
ENSBTAG00000000257	1	0	0	0	1	0		0	1	0	0	0	0		0	0	0	0	1	0		1	0	0	1	0	0		0	0	0	0	1	0		2	0	0	0	0	0		0	1	0	0	0	0
ENSBTAG00000000258	29	24	30	34	34	22		34	11	27	31	31	67		49	35	28	57	29	34		34	16	15	40	27	53		47	13	23	46	20	28		41	3	41	43	33	57		39	16	21	26	28	28
ENSBTAG00000000259	0	0	0	0	0	0		0	0	0	0	0	0		0	0	0	0	0	0		0	0	0	0	0	0		0	0	0	0	0	0		0	0	0	0	0	0		0	0	0	0	0	0
ENSBTAG00000000260	157	136	228	140	171	133		223	233	199	104	146	157		217	189	206	192	234	162		237	227	94	172	136	178		284	107	195	162	129	212		175	73	197	174	196	200		245	154	192	131	193	136
ENSBTAG00000000261	2	0	2	0	2	0		1	2	0	2	2	0		0	1	0	0	1	3		5	1	1	0	3	4		2	1	2	1	2	1		2	0	1	1	0	1		0	2	1	0	2	0
ENSBTAG00000000264	0	0	0	0	0	0		0	0	0	0	0	0		0	0	0	0	0	0		0	0	0	0	0	0		0	0	0	0	0	0		0	0	0	0	0	0		0	0	0	0	0	0
ENSBTAG00000000265	0	0	0	0	0	0		0	0	0	0	0	0		0	0	0	0	0	0		0	0	0	0	0	0		0	0	0	0	0	0		0	0	0	0	0	0		0	0	0	0	0	0
ENSBTAG00000000266	128	175	298	124	178	123		364	235	213	129	164	247		233	176	237	226	434	176		299	236	71	175	138	168		438	103	229	172	130	184		221	54	226	196	163	185		320	186	251	178	197	96
ENSBTAG00000000267	820	620	937	1020	910	906		791	781	597	854	802	715		895	805	923	964	679	867		703	672	767	1005	725	784		719	478	844	1072	679	899		773	299	975	878	781	789		634	728	958	734	876	751
ENSBTAG00000000269	10	12	20	5	16	8		18	12	12	7	15	8		11	16	20	18	35	9		30	18	7	7	9	4		44	4	18	7	10	16		10	2	15	15	11	10		23	9	11	4	5	3
ENSBTAG00000000271	3	5	5	3	3	1		9	4	3	2	0	1		3	2	4	5	17	1		12	2	3	5	2	1		15	3	3	3	0	2		2	0	2	6	3	1		15	1	2	4	1	1
ENSBTAG00000000272	0	0	0	0	0	0		0	0	0	0	0	0		0	0	0	0	0	0		0	0	0	0	0	0		0	0	0	0	0	0		0	0	0	0	0	0		0	0	0	0	0	0
ENSBTAG00000000273	32	40	19	26	24	9		180	15	39	26	20	75		140	56	32	65	38	31		119	17	49	15	22	56		260	18	36	34	29	24		6	7	182	11	56	45		52	23	41	48	9	1
ENSBTAG00000000274	259	214	276	294	276	238		227	275	201	292	215	255		240	280	319	303	242	279		166	259	228	287	237	273		235	200	301	291	216	276		272	171	340	248	201	250		186	235	280	267	269	203
ENSBTAG00000000275	524	506	703	561	660	577		739	650	555	631	420	676		724	672	613	757	653	638		568	663	466	660	427	534		704	392	611	611	528	748		600	199	787	695	513	601		586	609	734	607	628	522
ENSBTAG00000000277	4	27	37	16	24	13		33	30	30	12	11	24		15	22	28	27	24	18		25	12	9	17	14	24		32	53	17	17	12	14		27	4	33	40	11	24		40	38	22	19	28	17
ENSBTAG00000000278	0	0	0	0	0	0		1	0	0	0	0	0		0	0	0	0	0	0		0	0	0	0	0	0		0	0	0	0	0	0		0	0	0	0	0	0		0	0	0	0	0	0
ENSBTAG00000000279	7	4	6	12	11	3		16	8	7	7	29	9		12	10	17	12	13	5		9	3	3	5	21	3		10	1	16	14	3	5		13	2	12	6	14	6		4	10	8	6	3	8
ENSBTAG00000000280	0	0	0	0	0	0		0	0	0	0	0	0		0	0	0	0	0	0		0	0	0	0	0	0		0	0	0	0	0	0		0	0	0	0	0	0		0	0	0	0	0	0
ENSBTAG00000000281	1	4	21	1	5	6		16	9	10	5	12	7		14	13	16	8	4	6		13	8	9	10	11	6		15	2	18	8	3	6		4	11	21	6	9	7		7	6	19	8	5	4
ENSBTAG00000000283	344	205	473	534	448	383		231	278	179	253	216	1088		397	216	316	419	330	335		209	265	347	213	196	657		283	1218	319	568	280	318		447	89	323	1272	238	774		317	212	682	304	401	575
ENSBTAG00000000284	0	0	0	1	0	0		0	0	0	0	0	1		0	0	0	0	0	1		2	1	0	1	0	1		1	0	0	0	0	1		0	0	0	0	0	0		1	1	0	1	0	0
ENSBTAG00000000285	31	59	78	40	47	29		109	69	58	27	25	34		74	69	43	53	141	46		173	90	23	42	30	39		245	26	56	57	27	53		54	16	31	28	30	32		174	47	53	59	55	21
ENSBTAG00000000286	35	27	58	44	47	34		35	35	26	37	46	40		52	29	47	58	48	48		43	29	32	34	34	21		51	16	48	54	37	52		35	13	42	32	29	43		38	44	46	39	39	42
ENSBTAG00000000287	27	51	71	35	54	24		95	69	63	37	41	45		61	54	66	64	135	54		140	82	24	34	18	33		191	26	62	50	37	61		61	23	72	49	39	30		154	43	59	43	56	22
ENSBTAG00000000288	135	210	294	130	213	131		419	257	227	152	201	248		266	212	293	249	538	202		628	245	89	150	138	161		780	127	244	150	162	234		251	67	294	241	189	199		694	139	246	170	235	75
ENSBTAG00000000289	393	386	595	475	459	452		498	442	364	442	336	487		498	446	525	530	489	451		376	375	332	470	365	505		511	269	475	478	348	455		460	144	556	440	366	501		401	441	541	423	423	299
ENSBTAG00000000290	144	248	330	173	250	164		588	351	342	189	220	236		321	285	349	296	676	243		678	302	82	214	151	186		909	108	278	208	153	269		271	67	299	273	204	233		681	217	284	189	257	123
ENSBTAG00000000291	110	132	219	106	137	90		272	170	177	142	128	141		225	142	129	192	241	137		226	162	85	138	115	140		281	82	177	125	102	168		143	34	156	150	150	141		251	135	182	152	153	96
ENSBTAG00000000292	1333	1152	1520	1402	1446	1435		1148	1138	903	1205	1270	1582		1553	1294	1193	1456	1345	1532		1177	1087	1224	1254	1256	1469		1324	1000	1355	1501	1304	1454		1549	727	1405	1234	1328	1387		1198	1220	1398	1280	1524	1616
ENSBTAG00000000295	18	40	43	16	40	10		83	38	34	18	24	27		44	47	43	40	97	15		116	62	7	30	20	27		152	20	37	22	21	33		36	12	26	21	20	21		146	35	52	33	43	14
ENSBTAG00000000296	553	396	612	724	582	586		404	571	343	554	614	737		591	476	608	512	354	550		342	437	556	606	566	708		402	468	595	658	431	546		525	344	669	636	566	706		339	448	560	451	529	717
ENSBTAG00000000297	23	43	55	26	35	18		50	45	41	32	30	50		54	27	45	47	78	39		50	38	19	19	17	31		113	10	43	29	37	40		47	10	39	32	25	51		86	22	44	40	33	28
ENSBTAG00000000300	0	4	0	4	0	2		5	1	2	3	2	1		2	3	3	4	5	0		4	1	0	1	0	1		11	1	4	1	0	1		3	0	2	1	3	3		12	2	2	3	1	0
ENSBTAG00000000301	38	62	87	34	50	32		81	57	55	35	33	96		73	87	58	83	83	51		70	46	36	49	41	60		96	129	55	61	48	50		95	13	64	109	53	81		71	72	83	51	50	54
ENSBTAG00000000305	74	54	93	72	80	79		85	81	57	88	63	66		72	61	82	89	92	88		63	75	49	81	52	57		89	41	79	80	70	81		87	31	80	84	62	57		69	63	83	73	73	61
ENSBTAG00000000306	582	733	985	647	669	592		1340	718	980	710	556	645		950	742	878	1056	1282	739		1251	876	327	744	468	536		1475	306	789	848	446	983		756	135	754	884	605	621		1427	883	937	791	690	422
ENSBTAG00000000308	121	178	217	124	158	93		350	183	216	112	100	245		211	173	187	222	482	185		446	144	56	111	90	156		564	73	181	142	101	192		205	34	122	178	131	217		472	148	206	109	143	75
ENSBTAG00000000309	0	0	0	0	0	0		0	0	0	0	0	0		0	0	0	0	0	0		0	0	0	0	0	0		0	0	0	0	0	0		0	0	0	0	0	0		0	0	0	0	0	0
ENSBTAG00000000310	0	1	1	0	0	2		0	0	1	0	0	0		1	0	3	0	2	0		0	4	0	0	0	2		0	0	0	0	0	0		0	0	4	2	0	0		0	0	0	0	0	0
ENSBTAG00000000312	511	440	584	602	562	607		448	522	388	546	489	664		550	514	513	509	453	596		443	477	557	529	488	633		493	571	555	583	503	597		567	352	557	609	487	590		444	476	536	519	547	680
ENSBTAG00000000313	4	17	13	8	11	4		22	5	9	3	3	12		15	8	6	14	25	8		14	6	1	5	4	6		26	5	7	9	7	5		5	0	15	6	8	10		25	12	12	7	8	3
ENSBTAG00000000315	133	160	259	119	178	132		239	157	190	151	150	169		228	162	198	182	262	143		168	195	101	177	130	143		239	68	202	128	138	221		157	26	201	196	167	187		215	162	211	178	199	95
ENSBTAG00000000317	42	20	37	47	26	56		23	35	23	23	32	35		24	32	26	31	23	51		11	28	34	43	20	41		13	14	23	31	22	46		27	14	43	39	47	41		22	35	32	20	42	61
ENSBTAG00000000320	981	895	1051	1094	1054	1048		924	896	770	980	867	1424		1145	1229	1026	1187	864	1099		790	813	982	1021	888	1225		950	1361	1066	1133	892	1080		1348	561	1239	1296	1017	1215		866	1060	1164	980	981	994
ENSBTAG00000000321	228	185	337	307	279	235		258	306	208	263	244	245		352	243	295	330	284	286		237	240	193	282	218	233		288	176	300	330	219	286		247	99	349	289	255	276		243	232	331	253	277	205
ENSBTAG00000000322	57	78	104	65	99	49		197	129	112	55	57	71		103	103	97	75	232	74		245	91	47	74	42	67		310	35	90	57	50	79		89	17	102	98	55	66		225	68	77	66	68	32
ENSBTAG00000000326	0	0	0	0	0	0		2	0	0	0	0	0		0	0	0	0	0	1		0	1	0	0	1	0		0	0	0	0	1	0		0	0	0	0	1	0		0	0	0	0	0	0
ENSBTAG00000000328	0	0	0	0	0	0		1	0	0	0	0	0		0	1	0	0	0	0		0	0	0	0	0	0		0	0	0	0	0	0		0	0	0	0	0	0		1	0	0	0	0	0
ENSBTAG00000000329	0	0	0	0	0	0		0	0	1	0	1	1		0	0	1	0	0	0		2	0	0	0	0	0		0	0	0	2	0	2		0	0	0	1	0	0		1	0	0	0	0	0
ENSBTAG00000000330	796	481	778	904	773	818		567	711	496	797	711	707		734	629	733	733	508	766		507	540	829	755	706	760		538	450	822	891	601	798		768	390	985	785	757	718		476	672	752	646	748	947
ENSBTAG00000000332	372	174	239	367	274	343		165	245	183	276	281	246		304	248	204	289	172	388		212	184	345	318	270	306		211	204	248	272	231	353		251	154	297	272	313	275		152	242	272	244	275	464
ENSBTAG00000000333	0	1	2	0	0	0		1	1	0	0	0	0		1	0	0	0	0	0		0	0	0	0	0	1		1	0	0	0	0	0		0	0	0	0	0	1		1	0	0	0	0	0
ENSBTAG00000000335	0	0	0	0	0	0		0	0	0	0	0	0		0	0	0	0	0	0		0	0	0	0	0	0		0	0	0	0	0	0		0	0	0	0	0	0		0	0	0	0	0	0
ENSBTAG00000000336	54	0	156	0	1	0		2	2	1	2	0	48		0	1	93	2	1	0		0	2	0	0	1	38		1	1	86	1	0	0		117	0	0	1	0	39		1	1	153	8	1	1
ENSBTAG00000000340	693	691	921	628	774	649		1020	832	765	731	648	778		945	787	814	824	1012	843		922	768	472	789	594	664		1068	429	837	702	581	954		765	204	857	779	721	738		944	740	944	749	666	613
ENSBTAG00000000341	26	29	62	49	62	45		54	61	32	38	52	50		33	47	67	62	68	53		26	36	39	40	49	49		42	19	60	75	49	47		42	13	62	56	45	38		44	36	52	43	59	43
ENSBTAG00000000342	564	349	730	678	579	603		415	492	346	552	512	613		586	430	525	585	427	589		391	366	516	549	491	645		417	410	529	710	420	552		536	272	633	597	491	618		337	442	559	435	508	627
ENSBTAG00000000343	192	108	167	228	142	172		116	140	104	150	158	138		166	140	139	175	98	173		101	97	174	181	143	156		133	111	158	226	109	181		138	82	207	168	149	148		105	133	146	132	169	198
ENSBTAG00000000344	0	0	0	0	0	0		0	0	0	0	0	0		0	0	0	0	0	0		0	0	0	0	0	0		0	0	0	0	0	0		0	0	0	0	0	0		0	0	0	0	0	0
ENSBTAG00000000345	11	13	14	15	15	13		15	8	6	11	17	11		15	8	9	18	15	12		21	15	15	19	13	14		23	6	12	14	6	24		10	3	20	6	22	16		20	10	9	14	12	11
ENSBTAG00000000347	993	880	963	1015	993	1014		848	928	841	975	942	1066		972	980	941	986	869	1016		821	828	994	960	968	1041		881	989	949	1004	941	996		1030	773	1022	996	993	1051		816	950	980	940	996	1052
ENSBTAG00000000351	0	0	0	0	0	0		0	0	0	0	0	0		0	0	0	0	0	0		0	0	0	0	0	0		0	0	0	0	0	0		0	0	0	0	0	0		0	0	0	0	0	0
ENSBTAG00000000354	1	0	2	3	0	1		2	5	4	2	3	1		2	2	3	3	1	1		0	1	0	2	1	0		0	2	1	3	0	1		2	4	0	3	1	0		1	0	2	2	0	1
ENSBTAG00000000355	109	70	125	117	109	102		81	69	83	117	106	108		109	95	112	104	70	122		63	75	101	139	100	111		85	48	95	131	69	112		118	65	136	122	87	107		81	80	100	92	103	110
ENSBTAG00000000356	354	286	455	474	411	428		334	374	277	359	377	352		469	373	360	409	339	440		268	334	328	371	383	407		403	262	382	442	317	409		310	168	449	351	392	398		298	326	368	341	386	418
ENSBTAG00000000357	1887	1088	1184	1056	1440	1274		1016	1568	1017	1445	1884	1157		1438	1353	1005	964	877	1251		1054	1166	1697	1532	1678	1216		932	1085	1301	1158	1046	1206		1555	773	1744	1612	1814	1052		668	1147	1266	1223	1530	1623
ENSBTAG00000000359	124	130	159	120	119	108		166	140	134	139	112	145		164	145	149	155	224	139		186	140	108	128	109	124		246	92	182	132	102	138		127	61	200	169	116	136		187	134	171	126	110	109
ENSBTAG00000000360	0	1	0	0	0	0		1	3	0	6	2	3		0	0	3	0	1	0		1	4	0	1	1	0		0	0	0	1	2	1		1	4	2	2	1	2		4	0	1	3	0	0
ENSBTAG00000000362	551	689	962	474	695	527		1206	729	834	614	602	623		1010	685	694	710	1377	681		1247	798	366	691	490	619		1423	306	832	593	460	845		727	162	797	797	635	610		1119	614	877	621	763	515
ENSBTAG00000000363	179	258	352	209	318	153		470	361	308	189	219	212		314	288	384	365	692	230		921	312	94	262	139	172		1048	139	295	249	175	255		222	80	303	255	170	175		809	234	319	223	247	91
ENSBTAG00000000365	27	58	112	42	55	36		127	94	90	38	48	59		90	69	68	74	165	49		109	98	17	64	32	42		182	28	71	67	40	56		50	24	67	66	52	74		142	71	90	45	61	24
ENSBTAG00000000368	0	0	0	0	1	0		0	0	2	0	0	0		0	0	0	0	0	1		0	0	0	0	0	0		0	0	0	0	0	1		0	0	0	0	0	0		0	0	0	0	0	0
ENSBTAG00000000369	9	4	11	6	10	9		23	6	6	6	7	4		5	9	11	8	7	12		9	4	5	5	4	8		10	0	11	6	1	16		11	0	11	7	5	13		21	8	11	4	2	8
ENSBTAG00000000371	691	750	1108	665	856	606		1245	752	785	761	698	753		1095	822	919	925	1218	723		1071	826	563	887	669	697		1344	449	968	819	653	837		858	168	1042	847	774	647		1155	832	1063	920	898	517
ENSBTAG00000000372	36	44	67	24	34	28		91	50	50	34	41	29		61	44	69	48	98	38		86	62	26	34	31	40		110	22	53	38	31	34		41	9	56	37	43	34		117	45	66	56	47	22
ENSBTAG00000000374	0	0	0	0	0	0		0	0	0	0	0	0		0	0	0	0	0	0		0	0	0	0	0	0		0	0	0	0	0	0		0	0	0	0	0	0		0	0	0	0	0	0
ENSBTAG00000000375	1155	941	1210	1351	1245	1192		1031	1161	920	1234	1187	1069		1239	1177	1281	1236	920	1156		906	954	1171	1307	1151	1136		999	828	1272	1383	965	1138		1105	703	1399	1268	1184	1119		954	1076	1244	1143	1184	1191
ENSBTAG00000000376	6	2	6	13	9	2		5	4	5	4	7	2		6	8	5	6	5	3		7	2	10	8	7	11		7	3	7	10	6	2		6	2	4	8	10	4		6	8	5	6	1	9
ENSBTAG00000000379	12	17	28	18	21	16		38	31	37	20	17	13		22	28	38	26	47	17		42	31	7	22	7	12		67	13	24	17	17	17		21	14	22	11	16	15		45	16	19	9	14	9
ENSBTAG00000000380	3	5	3	6	4	4		7	8	9	9	5	5		8	8	2	4	9	4		6	4	7	5	6	3		1	0	6	1	2	5		5	1	13	5	6	7		4	5	7	9	3	2
ENSBTAG00000000381	582	461	582	713	547	737		478	552	432	642	487	633		573	556	486	575	392	724		426	402	608	659	511	668		510	507	558	631	432	697		606	309	644	674	544	620		428	525	532	544	576	752
ENSBTAG00000000382	390	258	476	553	402	476		357	355	284	455	344	440		457	341	463	468	274	419		312	308	401	534	364	393		337	244	444	544	306	422		386	212	511	502	352	433		302	341	452	388	405	441
ENSBTAG00000000385	455	502	655	347	516	436		787	573	575	425	453	490		755	564	468	497	848	520		854	585	324	508	447	469		977	257	541	471	391	557		530	152	573	517	556	528		723	484	618	498	553	426
ENSBTAG00000000386	62	70	74	57	67	63		94	69	63	71	58	71		77	75	91	69	70	80		65	85	55	68	50	72		77	46	86	59	63	80		70	35	97	72	57	70		67	55	82	56	72	64
ENSBTAG00000000387	467	427	667	594	546	489		557	511	425	479	523	423		630	544	571	607	552	532		598	474	453	534	524	483		651	339	534	612	422	537		504	221	617	498	595	392		544	467	556	464	552	401
ENSBTAG00000000389	203	122	191	239	190	247		120	150	107	184	171	152		173	138	162	191	124	208		124	131	176	220	149	182		114	113	171	238	145	231		164	72	217	194	176	180		130	128	175	145	197	230
ENSBTAG00000000390	13	15	20	15	13	22		14	11	14	21	5	14		17	14	14	31	19	18		19	15	15	20	8	12		12	8	24	12	13	20		9	3	26	18	14	12		16	9	14	14	17	12
ENSBTAG00000000391	0	0	0	0	0	0		0	0	0	0	0	0		0	0	0	1	0	0		0	0	0	0	0	0		1	0	0	0	0	0		1	0	0	0	0	0		1	0	0	0	0	0
ENSBTAG00000000392	15	9	16	17	18	10		19	18	12	18	7	11		17	18	27	21	13	15		7	19	16	17	10	16		17	4	20	15	14	13		14	5	13	7	12	10		18	15	15	10	10	11
ENSBTAG00000000393	1	2	3	1	6	3		4	4	1	1	4	3		4	1	2	2	13	1		9	2	3	1	3	5		13	2	3	6	1	4		1	1	5	4	5	1		6	5	2	1	9	2
ENSBTAG00000000394	18	8	8	32	15	17		9	13	11	16	25	15		14	6	11	25	11	22		5	9	7	16	10	15		7	7	10	25	12	18		29	5	9	12	20	14		14	42	11	11	3	2
ENSBTAG00000000395	0	0	0	1	0	0		0	0	0	0	0	0		0	0	0	0	0	0		0	0	0	0	0	0		0	0	0	0	0	0		0	0	0	0	0	0		0	0	0	0	0	0
ENSBTAG00000000396	750	676	745	816	728	715		728	768	572	665	688	807		862	799	672	810	627	839		672	696	667	666	683	780		824	993	768	869	670	860		846	439	842	974	850	876		731	719	837	747	751	873
ENSBTAG00000000397	2	0	0	0	1	1		1	3	0	1	1	1		1	0	3	2	1	1		4	2	0	1	0	0		2	0	1	6	0	0		1	0	0	2	3	0		2	1	1	0	3	0
ENSBTAG00000000399	4	0	1	2	0	2		0	0	2	0	0	1		0	2	1	0	1	2		1	1	1	4	2	1		0	3	1	0	0	3		0	1	0	1	3	0		0	1	2	2	3	0
ENSBTAG00000000400	0	0	0	0	0	0		0	0	0	0	0	0		0	0	0	0	5	0		0	1	0	0	0	0		0	0	0	0	0	0		0	0	0	0	0	2		0	0	0	0	0	0
ENSBTAG00000000401	0	0	0	0	0	0		0	0	0	0	0	0		0	0	0	0	0	0		0	0	0	0	0	0		0	0	0	0	0	0		0	0	1	0	0	0		0	0	0	0	0	0
ENSBTAG00000000402	0	0	0	0	0	0		0	1	1	2	0	0		0	0	2	1	1	0		0	1	0	0	2	1		0	0	2	0	1	0		1	0	0	0	0	0		1	0	1	3	1	0
ENSBTAG00000000403	0	0	0	0	0	0		0	0	0	0	0	0		0	0	0	0	0	0		0	0	0	0	0	0		0	0	0	0	0	0		0	0	0	0	0	0		0	0	0	0	0	0
ENSBTAG00000000404	283	235	339	369	315	328		246	286	217	322	284	291		294	287	369	339	269	296		196	208	309	363	306	306		246	185	356	390	278	289		293	182	431	318	287	319		186	265	325	273	327	311
ENSBTAG00000000405	98	77	106	112	112	82		79	91	53	115	85	115		111	93	102	114	90	87		48	63	83	94	96	119		87	66	114	141	76	90		114	52	135	113	98	115		51	67	113	82	118	73
ENSBTAG00000000406	74	90	138	69	97	60		113	85	83	81	82	93		154	70	118	117	131	71		123	77	58	108	53	102		164	45	103	92	71	95		80	24	94	113	79	88		133	77	91	85	96	79
ENSBTAG00000000409	48	74	140	61	97	47		208	118	145	62	65	86		124	104	137	118	309	73		266	122	33	71	57	77		373	52	95	90	62	102		115	19	108	132	63	85		291	76	112	71	101	47
ENSBTAG00000000410	0	0	0	0	0	0		0	0	0	0	0	0		0	0	0	0	0	0		0	0	0	0	0	0		0	0	0	0	0	0		0	2	0	0	0	0		0	0	0	0	0	0
ENSBTAG00000000411	1147	769	1134	1193	1075	1114		901	960	761	1027	1092	1045		1204	936	945	1089	867	1094		946	767	1093	1116	1008	1110		1048	901	1005	1193	895	1084		1108	554	1088	1131	1111	1041		883	905	1000	947	1120	1230
ENSBTAG00000000413	1	0	0	0	0	2		1	0	0	0	1	0		6	1	0	1	0	2		5	1	1	0	3	3		2	2	1	1	0	1		0	0	3	1	0	1		2	0	2	0	4	2
ENSBTAG00000000414	0	0	0	0	0	0		0	0	0	0	1	0		1	0	1	0	0	0		1	1	0	0	0	0		0	1	0	1	0	1		0	0	0	0	0	0		0	0	0	0	0	0
ENSBTAG00000000415	360	476	586	357	538	314		945	586	614	348	363	454		617	510	628	616	1244	470		1250	539	205	460	291	330		1593	304	565	400	309	562		544	121	574	505	376	448		1322	427	599	375	467	198
ENSBTAG00000000416	336	211	344	386	297	374		214	266	208	337	317	324		327	267	347	358	191	362		221	231	306	363	298	336		232	262	342	416	253	368		367	196	386	364	321	334		195	264	349	305	330	416
ENSBTAG00000000417	206	132	219	219	161	210		133	159	120	183	169	211		223	164	173	202	122	220		147	116	200	186	155	199		176	112	189	224	129	230		253	95	210	194	193	193		170	163	236	160	198	287
ENSBTAG00000000418	0	0	0	0	0	0		0	0	0	0	0	0		0	0	0	0	0	0		0	0	0	0	0	0		0	0	0	0	0	0		0	0	1	0	1	0		0	0	0	0	0	0
ENSBTAG00000000419	0	0	0	0	0	0		2	0	0	0	0	0		0	0	0	0	0	0		0	0	0	0	0	2		1	0	0	0	0	0		1	0	0	0	0	0		1	0	1	2	0	0
ENSBTAG00000000421	48	70	70	43	54	30		115	75	57	39	47	45		75	69	65	89	133	38		232	89	19	56	34	49		224	25	60	63	32	65		62	20	62	46	50	57		185	70	76	50	66	14
ENSBTAG00000000422	218	146	289	239	190	295		282	214	186	211	234	206		326	181	154	260	220	345		285	193	155	262	217	222		253	113	228	287	177	363		208	71	233	304	245	242		224	180	224	214	231	341
ENSBTAG00000000423	162	138	217	194	194	213		233	175	144	181	205	164		244	148	195	233	234	252		258	176	132	201	174	196		280	98	188	217	152	267		157	67	198	210	196	167		260	143	224	181	180	203
ENSBTAG00000000425	0	1	0	1	0	0		0	0	0	3	2	0		0	0	0	0	0	2		1	1	1	2	0	0		0	0	5	0	1	0		0	1	0	0	0	0		1	0	3	1	0	1
ENSBTAG00000000426	0	2	2	0	1	1		3	2	0	0	1	0		1	1	2	0	4	0		2	2	0	1	0	0		6	1	1	1	0	0		3	0	1	0	0	1		3	0	2	0	0	1
ENSBTAG00000000427	0	0	0	0	0	0		0	0	0	0	0	0		0	0	0	0	0	0		0	1	0	0	0	0		0	0	0	0	0	0		0	0	0	0	0	0		1	0	0	0	0	0
ENSBTAG00000000428	796	591	827	893	780	754		524	767	490	782	802	874		690	725	743	684	474	773		457	679	819	784	752	897		491	816	810	824	654	790		749	536	897	938	731	903		418	692	749	654	720	964
ENSBTAG00000000429	698	536	739	717	706	753		568	598	472	625	704	689		748	591	519	645	621	801		692	522	731	676	660	758		676	485	611	777	600	811		606	305	695	714	736	667		604	578	625	605	743	896
ENSBTAG00000000431	896	910	1024	950	980	985		1071	947	979	1048	683	974		846	932	1021	1002	1074	959		961	934	771	1000	646	833		979	623	1008	976	877	1010		1028	507	1032	1050	796	912		1040	1045	1021	968	1004	795
ENSBTAG00000000432	720	707	822	836	767	836		804	783	695	787	725	765		748	741	864	857	733	826		768	735	732	800	731	768		797	611	829	876	695	837		714	637	812	779	697	780		766	789	856	749	739	760
ENSBTAG00000000434	1	4	3	1	1	1		1	0	2	0	0	0		1	2	0	2	0	2		3	1	0	1	1	0		7	2	2	3	1	2		5	1	1	1	1	3		10	3	2	3	2	0
ENSBTAG00000000435	286	215	384	372	279	322		235	292	214	299	287	247		344	243	294	338	232	313		257	202	276	379	289	242		275	179	326	390	218	338		279	133	325	361	273	272		251	226	321	259	310	347
ENSBTAG00000000436	328	285	401	375	398	308		373	344	254	299	269	596		466	328	303	490	413	342		293	263	271	260	281	421		375	514	307	383	302	399		357	106	389	473	334	471		321	357	425	327	336	366
ENSBTAG00000000437	0	0	2	0	0	2		0	1	0	0	1	0		0	0	0	0	0	1		0	0	0	0	0	3		0	0	2	0	0	1		0	1	2	0	0	1		0	0	0	1	1	1
ENSBTAG00000000438	0	0	0	0	0	0		0	0	0	0	0	0		0	0	0	0	0	0		0	0	0	0	0	0		0	0	0	0	0	0		0	0	0	0	0	0		0	0	0	0	0	0
ENSBTAG00000000439	571	421	629	567	579	524		555	540	424	522	555	530		677	526	558	563	512	526		588	483	490	579	458	514		606	349	571	574	406	520		538	216	615	609	532	497		518	474	576	521	562	502
ENSBTAG00000000440	10	7	3	7	2	7		2	2	1	5	5	6		9	18	4	3	1	4		5	3	4	3	0	6		9	13	7	7	1	7		5	1	9	10	7	6		9	7	7	9	5	11
ENSBTAG00000000441	46	65	88	57	56	65		108	69	66	62	56	52		77	69	73	56	86	80		98	58	40	66	40	47		94	32	76	50	41	87		56	13	74	82	67	59		93	74	72	66	51	39
ENSBTAG00000000442	0	0	1	2	0	1		1	0	1	0	0	0		1	2	2	0	2	4		0	1	1	0	0	0		0	0	0	0	0	1		0	0	0	1	0	0		0	1	0	1	0	1
ENSBTAG00000000445	1	2	0	0	1	0		5	1	4	1	1	2		2	1	0	1	2	2		4	1	0	2	0	1		9	0	2	2	0	0		1	0	2	1	1	1		5	4	1	1	2	0
ENSBTAG00000000446	277	283	595	300	375	305		348	427	289	289	302	501		404	332	376	325	358	326		341	322	240	265	259	468		352	182	376	332	249	354		274	79	358	301	328	442		295	317	386	292	333	475
ENSBTAG00000000447	2	10	12	4	9	4		12	14	10	7	3	7		11	9	10	10	11	6		17	13	4	5	2	7		18	6	9	11	9	5		3	2	11	6	4	7		25	7	18	5	11	4
ENSBTAG00000000448	58	41	44	68	39	35		70	53	31	50	82	39		66	41	84	34	24	42		38	47	60	60	47	40		46	35	75	70	25	41		50	31	93	60	52	46		31	51	77	48	54	62
ENSBTAG00000000451	3	8	15	10	9	7		15	18	10	9	10	6		14	13	10	13	11	12		16	16	5	11	10	7		24	5	10	10	12	12		11	6	12	14	6	7		15	14	6	6	14	9
ENSBTAG00000000454	196	202	262	299	251	321		273	238	206	258	197	204		292	293	314	353	265	316		262	205	176	306	163	212		290	193	282	357	209	325		237	96	268	300	178	229		289	247	292	256	255	214
ENSBTAG00000000455	242	365	554	300	371	274		550	507	428	341	335	268		496	422	421	510	767	362		648	562	236	366	291	340		980	188	465	402	301	463		313	111	347	352	389	318		816	450	465	412	416	308
ENSBTAG00000000456	0	1	1	0	0	0		0	0	0	0	0	1		1	0	0	0	0	0		2	0	1	0	0	1		1	0	0	0	0	0		0	1	0	1	0	1		1	0	0	1	0	0
ENSBTAG00000000457	0	0	2	1	1	2		0	2	0	0	0	0		0	1	1	1	2	0		4	1	0	0	0	0		2	0	1	3	0	1		0	2	1	0	0	0		4	0	1	0	0	0
ENSBTAG00000000458	93	95	163	84	137	90		185	136	133	100	90	138		157	115	138	138	180	95		180	115	74	87	85	108		194	77	133	111	95	126		124	33	145	139	110	108		161	120	142	100	126	66
ENSBTAG00000000459	102	50	108	143	78	125		71	87	52	117	56	87		102	70	80	143	72	119		62	56	64	112	58	103		62	53	79	154	66	115		91	33	80	136	62	112		65	72	96	67	101	134
ENSBTAG00000000460	140	133	317	169	168	122		289	239	229	170	189	120		230	129	269	261	334	152		340	180	92	237	138	102		437	58	276	214	102	190		176	39	211	246	166	121		436	145	229	152	127	79
ENSBTAG00000000461	6	7	6	8	6	5		5	10	5	10	9	4		7	6	9	8	8	4		5	8	8	10	9	6		6	8	10	7	8	1		6	11	7	5	6	8		7	6	10	8	6	2
ENSBTAG00000000462	140	58	139	82	130	91		93	81	81	87	116	113		172	72	111	72	110	84		107	71	151	110	98	133		135	56	148	111	110	109		132	38	180	101	117	101		77	56	129	115	169	139
ENSBTAG00000000463	0	0	0	0	0	0		0	0	0	0	0	0		0	0	0	0	0	0		0	0	0	0	0	0		0	0	0	0	0	0		0	0	0	0	0	0		0	0	0	0	0	0
ENSBTAG00000000469	409	467	604	403	523	432		633	600	522	498	390	565		538	499	608	544	731	545		585	538	303	426	409	502		816	320	621	432	431	587		557	198	580	571	489	513		699	507	622	464	489	414
ENSBTAG00000000470	0	0	0	0	0	0		0	0	0	0	0	0		0	0	0	0	0	0		0	0	0	0	0	0		0	0	0	0	0	0		0	0	0	0	0	0		0	0	0	0	0	0
ENSBTAG00000000472	4	16	22	16	17	13		25	16	14	5	9	9		6	15	17	18	46	9		56	14	7	16	7	8		64	4	19	6	11	16		12	3	12	16	5	9		47	12	14	15	13	4
ENSBTAG00000000473	327	308	649	207	380	269		480	378	348	293	308	411		511	339	421	313	562	323		385	387	222	331	239	331		508	158	457	254	256	375		429	72	405	354	322	359		391	336	496	375	401	236
ENSBTAG00000000475	11	42	37	21	35	25		49	41	36	26	22	21		48	44	37	45	51	24		60	38	16	36	18	20		72	10	26	36	14	37		28	8	35	16	20	21		54	32	29	30	29	8
ENSBTAG00000000476	0	0	1	1	0	0		0	2	0	0	0	0		0	0	0	0	1	0		2	1	2	0	1	0		1	0	0	1	2	1		1	1	0	0	0	2		0	0	1	0	0	1
ENSBTAG00000000477	31	23	65	38	41	19		45	35	21	15	23	63		42	29	40	36	34	28		26	42	13	29	18	50		49	18	34	34	22	26		28	4	35	36	21	58		41	39	40	33	26	14
ENSBTAG00000000478	0	0	1	0	1	1		0	0	1	0	0	0		2	1	2	0	2	1		3	0	0	2	0	0		1	0	1	0	0	3		1	0	0	1	2	0		0	0	1	2	2	1
ENSBTAG00000000480	322	191	303	327	278	329		170	253	183	284	299	304		287	246	242	272	167	347		195	203	284	305	293	326		217	223	291	356	211	346		253	144	347	363	292	306		188	228	258	270	307	502
ENSBTAG00000000483	114	79	178	168	149	108		92	98	79	106	109	147		171	94	149	151	107	141		96	83	77	118	108	149		111	69	136	162	112	134		116	56	132	117	103	158		83	87	121	92	121	168
ENSBTAG00000000484	64	41	120	94	53	73		32	46	40	70	80	102		105	69	68	94	43	97		40	30	68	76	51	91		47	41	72	100	65	102		96	32	120	74	79	86		63	61	80	59	60	124
ENSBTAG00000000487	0	0	0	0	0	0		0	0	0	0	0	0		0	0	0	0	0	0		0	0	0	0	1	0		0	0	0	0	0	0		0	0	0	0	0	0		0	0	0	0	0	0
ENSBTAG00000000489	58	47	63	93	78	48		61	50	37	61	59	63		72	58	56	83	58	56		45	46	54	81	43	62		66	42	67	111	55	62		62	18	87	44	58	51		72	44	59	57	66	41
ENSBTAG00000000490	34	21	20	45	24	27		12	13	11	22	11	13		38	17	27	26	16	23		21	16	22	53	19	13		22	16	30	27	12	31		16	10	25	33	17	17		22	24	22	12	18	20
ENSBTAG00000000492	182	266	356	191	255	169		457	268	316	235	201	284		302	261	297	326	492	209		304	333	131	249	193	216		535	148	325	230	156	257		225	68	388	279	231	246		423	266	329	258	259	156
ENSBTAG00000000494	40	46	50	35	40	30		109	49	43	40	33	26		69	40	49	43	105	43		134	41	19	38	24	28		158	15	53	42	22	57		54	8	47	59	39	38		108	40	67	28	42	20
ENSBTAG00000000495	42	44	72	37	52	37		105	58	62	45	45	31		82	46	61	63	139	40		111	47	26	50	34	39		126	22	46	44	37	68		59	11	57	52	36	40		113	43	50	50	64	24
ENSBTAG00000000496	7	6	8	10	4	10		9	6	3	1	9	3		17	4	9	11	7	12		10	9	6	4	5	4		21	7	11	10	5	6		7	1	5	2	4	4		19	6	16	6	4	1
ENSBTAG00000000497	514	453	655	655	613	647		470	584	382	636	511	549		582	498	660	600	501	587		390	497	535	633	577	582		532	402	665	651	505	581		563	394	696	638	535	578		397	498	594	511	586	556
ENSBTAG00000000500	86	54	115	66	87	86		85	90	64	73	80	73		91	74	92	92	65	72		69	97	47	92	73	64		83	45	95	114	76	88		75	27	119	116	80	71		68	66	82	78	79	67
ENSBTAG00000000502	0	0	0	0	0	0		0	0	0	0	0	0		0	0	0	0	0	0		0	0	0	0	0	0		0	0	0	0	0	0		0	0	0	0	0	0		0	0	0	0	0	0
ENSBTAG00000000504	49	67	93	51	68	39		112	85	70	53	46	89		96	73	81	92	155	57		126	95	35	48	42	67		166	78	72	66	43	65		63	19	70	86	59	79		150	62	83	67	74	30
ENSBTAG00000000505	18	33	57	22	26	14		91	40	40	32	21	15		47	43	54	48	83	28		59	54	27	25	24	24		85	25	50	40	23	41		23	10	54	32	20	34		80	31	54	39	16	11
ENSBTAG00000000507	248	131	389	336	283	174		120	285	151	230	149	361		175	196	209	158	132	155		128	191	261	152	104	323		83	73	179	183	108	145		146	82	225	111	125	260		97	146	150	110	177	346
ENSBTAG00000000510	572	395	610	709	584	671		462	546	385	614	545	628		610	495	599	585	430	654		415	420	552	613	525	671		489	454	589	702	466	638		612	369	669	611	538	629		396	454	568	526	583	722
ENSBTAG00000000511	59	59	101	49	64	66		150	77	106	55	74	72		101	65	92	85	190	95		213	73	30	58	49	49		257	31	83	54	62	89		69	16	75	79	58	53		186	59	86	60	65	39
ENSBTAG00000000512	47	18	82	52	31	78		34	69	32	55	26	16		43	24	85	35	25	79		36	25	35	42	31	29		41	11	96	60	31	72		50	33	59	29	33	46		23	31	55	35	39	79
ENSBTAG00000000518	0	0	0	0	0	0		0	0	0	0	0	0		0	0	0	0	0	0		0	0	0	0	0	0		0	0	0	0	0	0		0	0	0	0	0	0		0	0	0	0	0	0
ENSBTAG00000000520	0	0	0	0	0	0		0	0	1	0	0	0		0	0	0	0	0	0		0	0	0	0	0	0		0	0	0	0	0	0		0	0	0	0	0	0		0	0	0	0	0	0
ENSBTAG00000000521	23	26	55	28	34	15		75	40	29	32	22	38		38	43	45	41	78	31		69	39	17	36	25	29		86	5	41	38	24	26		33	7	52	35	26	35		78	38	57	40	42	16
ENSBTAG00000000522	0	0	0	0	0	0		0	0	0	0	0	0		0	0	0	0	0	0		0	0	0	0	0	0		0	0	0	0	0	0		0	0	0	0	0	0		0	0	0	0	0	0
ENSBTAG00000000524	155	121	183	205	166	188		126	174	111	205	150	203		143	158	197	163	144	198		97	148	170	182	155	206		121	120	186	174	163	188		163	142	195	189	173	208		103	128	198	148	179	206
ENSBTAG00000000525	54	25	76	60	55	24		42	43	29	45	35	33		76	40	81	71	58	29		35	29	22	45	35	49		46	11	85	69	35	49		59	15	54	16	29	57		21	43	53	30	38	17
ENSBTAG00000000527	771	518	770	779	717	744		653	665	482	694	643	758		742	733	714	796	548	808		536	570	620	766	647	750		618	645	754	804	571	791		761	344	762	732	681	762		493	693	772	615	700	818
ENSBTAG00000000528	398	253	371	420	354	374		306	346	217	370	322	331		348	320	369	339	232	343		229	251	347	392	298	332		273	238	389	396	284	352		352	195	435	380	311	350		197	257	337	307	334	345
ENSBTAG00000000529	163	158	224	188	210	188		190	205	120	193	151	231		214	182	236	202	159	189		126	143	158	197	155	199		181	122	224	220	160	176		235	66	301	183	170	194		130	170	233	182	218	156
ENSBTAG00000000531	0	0	0	0	0	0		0	0	0	0	0	0		0	0	0	0	0	0		0	0	0	0	0	0		0	0	0	0	0	0		0	0	0	0	0	0		1	0	0	0	0	0
ENSBTAG00000000532	17	28	55	21	27	20		59	33	28	17	20	42		46	27	33	37	109	31		42	35	5	25	16	15		62	23	32	24	24	43		26	7	16	31	25	24		64	29	42	17	38	8
ENSBTAG00000000533	2	3	4	1	4	2		7	2	2	4	1	5		1	2	3	2	8	4		10	2	3	2	2	3		14	0	0	0	1	2		0	0	2	1	1	2		7	2	3	1	4	1
ENSBTAG00000000534	2	2	4	1	1	0		2	0	1	1	0	0		2	0	1	1	1	1		3	1	1	1	1	0		1	0	0	2	3	0		4	0	0	0	0	0		0	2	2	2	1	0
ENSBTAG00000000535	0	2	0	1	1	1		0	0	2	0	1	0		0	0	0	0	0	0		2	0	0	0	0	0		2	0	0	0	0	1		3	1	2	2	1	1		1	0	2	1	0	0
ENSBTAG00000000536	403	184	290	382	295	349		263	194	211	308	254	247		376	219	231	311	196	365		287	183	312	406	241	277		286	138	287	398	242	354		315	106	367	363	278	266		214	221	281	257	347	368
ENSBTAG00000000539	77	73	103	115	136	111		79	100	55	98	57	104		103	90	131	136	97	118		59	86	76	118	68	110		102	67	119	150	84	142		106	36	132	117	78	137		58	98	106	79	101	87
ENSBTAG00000000540	8	8	17	5	8	1		3	5	8	5	3	2		6	5	3	3	3	1		5	2	6	1	3	6		10	0	9	4	7	1		3	0	6	0	0	2		3	8	9	7	2	1
ENSBTAG00000000541	0	0	0	0	0	0		0	0	0	0	0	0		0	0	0	0	0	0		0	0	0	0	0	0		0	0	0	0	0	0		0	0	0	0	0	0		0	0	0	0	0	0
ENSBTAG00000000542	39	43	64	22	49	31		86	73	64	30	47	48		59	48	49	66	117	36		109	59	32	49	36	38		115	25	54	48	32	48		36	11	59	32	39	45		87	44	61	38	62	11
ENSBTAG00000000545	199	308	400	242	359	178		564	375	368	234	260	328		336	289	389	337	702	297		745	337	152	248	188	241		905	184	382	258	209	321		294	84	397	348	230	244		686	253	356	196	294	136
ENSBTAG00000000546	10	8	10	14	11	11		13	9	13	7	6	10		12	11	9	14	11	14		10	8	6	16	7	13		18	3	8	13	12	14		8	1	13	13	7	12		11	9	10	11	6	8
ENSBTAG00000000548	78	76	146	75	110	77		170	111	121	99	77	112		120	114	116	115	163	97		155	95	55	93	71	92		157	44	131	104	59	119		102	34	113	104	92	92		146	83	124	101	108	88
ENSBTAG00000000550	595	444	582	660	574	632		470	549	410	602	598	604		611	538	580	581	422	639		419	467	628	612	561	631		476	491	612	666	513	631		581	424	645	635	604	619		416	540	564	539	582	710
ENSBTAG00000000551	38	59	94	46	73	48		108	66	96	51	57	75		83	70	72	86	154	63		144	75	29	57	42	56		184	33	79	57	43	50		55	18	74	84	70	83		124	67	80	44	51	32
ENSBTAG00000000552	0	0	1	0	2	0		1	0	0	0	0	1		2	2	0	0	1	0		0	2	0	0	0	4		0	0	1	0	2	1		3	0	2	1	0	3		0	0	0	1	0	0
ENSBTAG00000000555	473	377	545	418	499	470		407	434	293	479	463	490		549	506	576	501	392	523		302	289	366	528	449	489		402	320	540	528	361	506		536	141	507	499	459	563		231	486	457	394	416	450
ENSBTAG00000000558	0	0	0	0	0	0		0	0	0	0	0	0		0	0	0	0	0	0		0	0	0	0	0	0		0	0	0	0	0	0		0	0	0	0	0	0		0	0	0	0	0	0
ENSBTAG00000000559	65	14	85	61	84	56		60	50	40	58	63	37		57	29	59	60	48	47		55	33	49	57	66	56		40	20	51	57	55	66		60	21	82	52	63	40		48	40	66	40	67	66
ENSBTAG00000000560	124	150	140	114	118	118		134	160	116	148	139	113		128	119	176	133	134	193		117	156	114	143	146	112		136	100	189	128	147	179		111	104	135	131	133	114		154	125	164	152	133	161
ENSBTAG00000000561	22	30	9	20	16	5		15	45	10	13	15	12		30	20	6	30	18	4		10	28	9	11	14	6		19	10	3	45	10	9		23	8	23	14	20	10		26	17	2	27	8	3
ENSBTAG00000000562	7	16	26	17	22	14		24	18	16	26	8	19		18	19	21	26	26	26		8	30	7	24	12	18		28	5	20	16	18	18		16	7	26	15	13	19		28	19	28	19	26	8
ENSBTAG00000000563	1768	1679	1884	1888	1840	1897		1744	1633	1502	1798	1668	2116		1857	1935	1827	1985	1641	1943		1542	1493	1807	1784	1743	1962		1729	2070	1853	1959	1725	1952		2081	1267	1969	1984	1816	1999		1577	1849	1937	1770	1869	1947
ENSBTAG00000000564	0	0	0	1	1	0		0	0	0	1	0	0		1	0	0	0	1	0		0	0	0	0	1	0		0	1	0	0	0	4		2	0	0	0	0	0		6	0	0	1	0	0
ENSBTAG00000000565	256	271	341	188	258	175		648	296	385	209	274	236		438	315	301	288	684	286		826	290	123	273	228	210		833	148	318	255	187	327		284	61	267	311	275	239		693	219	343	221	234	121
ENSBTAG00000000566	42	23	58	27	34	37		100	40	49	42	27	37		40	41	45	48	71	27		99	49	20	47	17	32		124	12	36	32	18	35		29	7	43	36	28	33		93	30	36	44	39	19
ENSBTAG00000000567	0	0	0	0	0	0		0	0	0	0	0	0		0	0	0	0	0	0		0	0	0	0	0	0		0	0	0	0	0	0		0	0	0	0	0	0		0	0	1	0	0	0
ENSBTAG00000000568	0	0	0	2	0	0		0	1	2	0	0	1		0	0	0	1	0	0		0	1	2	1	0	0		1	1	0	2	0	0		0	1	0	0	0	0		1	0	0	0	0	0
ENSBTAG00000000569	107	38	67	85	60	74		53	67	56	61	36	74		87	76	75	95	63	84		38	45	84	62	48	78		59	23	79	76	45	63		56	30	94	36	62	68		42	36	77	47	48	60
ENSBTAG00000000570	56	37	44	49	68	48		40	53	36	48	36	76		45	50	33	30	34	41		33	13	42	49	43	74		20	36	62	48	49	40		47	31	44	69	79	117		22	71	39	28	56	73
ENSBTAG00000000573	0	0	0	0	0	0		0	0	0	0	0	0		0	0	0	0	0	0		0	0	0	0	0	0		0	0	0	0	0	0		0	0	0	0	0	0		0	0	0	0	0	0
ENSBTAG00000000574	0	0	0	0	0	0		0	0	0	0	0	0		0	0	0	0	0	0		0	0	0	0	0	0		0	0	0	0	0	0		0	0	0	0	0	0		0	0	0	0	0	0
ENSBTAG00000000575	1	0	0	3	1	0		0	1	0	0	0	0		1	0	4	2	0	0		0	1	0	0	0	1		0	0	0	0	0	0		0	0	0	1	0	0		1	1	0	0	0	0
ENSBTAG00000000576	0	0	0	0	0	0		0	0	0	0	0	0		0	0	1	0	0	0		0	0	0	0	0	0		0	0	0	0	0	0		0	0	0	1	0	0		0	0	0	0	0	0
ENSBTAG00000000578	563	448	660	708	583	626		534	549	430	599	511	589		699	590	632	667	529	592		543	486	571	651	525	596		597	446	614	736	490	586		592	281	705	661	553	612		487	577	654	559	656	544
ENSBTAG00000000579	498	668	780	498	695	411		1230	687	720	457	590	680		864	666	853	822	1487	672		1931	654	272	583	409	445		2352	476	739	578	365	778		776	205	803	777	519	573		1926	526	854	530	617	238
ENSBTAG00000000580	9	5	23	8	18	21		13	21	6	10	2	14		5	7	106	5	5	12		3	8	7	16	3	8		7	5	24	7	7	11		14	6	15	25	1	13		5	5	5	6	5	17
ENSBTAG00000000581	503	681	968	487	810	392		1256	903	942	568	630	618		840	658	813	732	1788	638		1481	811	294	568	405	496		1898	322	798	585	483	757		684	192	835	812	549	553		1617	509	811	500	626	300
ENSBTAG00000000582	4	0	10	6	5	4		6	2	0	3	3	4		5	7	28	4	5	4		5	6	0	2	2	2		1	4	9	1	2	6		1	0	3	1	2	3		2	1	5	2	4	2
ENSBTAG00000000584	0	0	0	0	0	0		0	0	0	1	0	0		0	0	0	0	0	0		0	1	0	0	0	0		0	0	0	0	0	0		0	0	0	0	0	0		0	0	0	0	0	0
ENSBTAG00000000585	19	7	38	38	30	34		14	32	12	33	15	17		16	12	171	8	15	28		10	16	12	16	20	9		6	11	39	24	15	31		12	12	35	32	10	17		1	3	20	6	13	12
ENSBTAG00000000586	93	95	174	70	118	53		258	82	151	72	127	75		163	92	139	122	346	75		394	89	39	80	96	77		463	47	126	88	95	99		111	22	150	107	111	85		347	76	143	105	140	35
ENSBTAG00000000588	0	0	0	0	0	0		0	0	0	0	0	0		0	0	0	0	0	0		0	0	0	0	0	0		0	0	0	0	0	0		0	0	0	0	0	0		0	0	0	0	0	0
ENSBTAG00000000589	2	1	2	0	0	6		0	0	0	0	0	3		0	1	1	2	0	5		0	1	2	1	0	1		0	0	0	0	1	6		3	0	2	1	1	1		0	1	0	1	1	4
ENSBTAG00000000590	544	321	686	600	512	563		493	439	334	505	668	438		680	438	978	461	393	541		370	352	590	562	606	440		436	276	838	618	340	505		443	219	820	457	487	441		351	389	703	500	457	527
ENSBTAG00000000591	46	54	69	35	45	22		116	48	64	34	45	47		80	45	82	59	179	50		167	42	22	44	39	30		209	25	63	35	26	47		61	6	48	39	39	35		140	42	64	62	62	18
ENSBTAG00000000593	3	3	3	1	2	1		5	10	1	3	4	0		9	3	1	2	7	4		9	5	3	3	0	1		15	1	1	2	2	3		2	0	3	4	2	1		2	2	5	4	4	1
ENSBTAG00000000595	0	0	0	1	1	0		1	0	1	2	1	0		0	1	1	1	0	1		0	0	0	3	0	0		0	2	0	2	0	3		0	0	0	1	0	0		0	1	0	1	4	1
ENSBTAG00000000597	0	0	0	0	0	0		0	0	0	0	0	0		0	0	0	0	0	0		0	0	0	0	0	0		0	0	0	0	0	0		0	0	0	0	0	0		0	0	0	0	0	0
ENSBTAG00000000598	437	391	485	525	495	510		408	445	345	453	420	555		438	448	454	488	416	478		367	374	446	472	427	563		403	418	478	482	461	492		432	349	457	478	431	567		343	467	442	408	474	484
ENSBTAG00000000599	1238	1125	1272	1242	1369	1371		1289	1241	1078	1294	963	1375		1215	1289	1354	1344	1261	1373		1082	1219	1184	1343	1044	1269		1343	975	1307	1319	1137	1265		1406	678	1569	1278	1054	1320		1089	1327	1369	1178	1241	1099
ENSBTAG00000000601	137	86	67	60	68	11		5	84	76	76	88	12		7	88	42	45	52	17		14	68	90	110	79	16		12	48	51	71	63	16		119	36	80	86	101	18		49	103	50	11	94	11
ENSBTAG00000000602	1002	678	907	1045	954	983		701	887	597	995	893	872		926	821	899	955	658	933		646	754	955	1039	891	902		755	715	901	1110	801	955		985	506	1165	992	910	873		611	838	899	850	1001	1047
ENSBTAG00000000603	6	11	2	0	0	6		15	0	2	1	7	3		7	15	1	3	1	5		7	1	0	2	14	1		1	16	2	1	2	5		1	1	5	2	7	4		3	18	0	1	0	11
ENSBTAG00000000604	0	0	2	1	1	2		0	1	1	1	1	2		0	0	0	0	1	0		2	2	1	0	1	1		0	0	0	2	1	0		0	0	2	1	2	1		1	1	1	2	3	0
ENSBTAG00000000605	95	110	153	124	139	109		138	143	109	117	113	108		136	132	163	158	154	113		117	137	84	133	113	122		161	102	159	139	103	112		117	66	157	126	103	124		154	134	150	121	139	74
ENSBTAG00000000606	0	0	0	0	0	0		0	0	0	0	0	0		0	0	0	0	0	0		0	0	0	0	0	0		0	0	0	0	0	0		0	0	0	0	0	0		0	0	0	0	0	0
ENSBTAG00000000607	399	328	463	515	490	471		342	429	296	458	449	426		443	394	526	493	368	426		289	330	411	467	415	400		376	281	510	556	354	457		429	219	573	480	435	418		323	363	485	391	427	426
ENSBTAG00000000608	684	431	600	700	584	642		469	574	410	601	570	632		636	543	595	617	395	599		429	465	637	680	531	632		483	564	569	653	457	594		598	308	716	656	583	625		359	534	569	506	582	628
ENSBTAG00000000609	1	4	4	5	5	4		8	7	4	11	2	3		6	8	10	17	2	10		9	10	2	5	3	0		14	3	8	2	5	7		2	5	7	1	3	3		5	4	9	10	6	6
ENSBTAG00000000611	1	0	1	0	1	0		0	1	0	0	1	1		0	1	0	1	1	0		6	2	0	0	0	1		4	1	1	1	0	1		2	0	0	0	0	0		1	0	1	0	2	0
ENSBTAG00000000613	635	550	769	722	704	678		672	672	518	681	620	720		702	697	778	749	594	682		493	633	599	698	546	663		644	480	744	735	533	654		659	371	843	698	618	654		524	622	756	565	652	581
ENSBTAG00000000616	14	9	20	17	17	12		27	11	24	4	27	14		30	13	12	15	32	21		39	13	11	18	15	15		36	11	28	16	18	15		29	5	26	29	26	16		23	17	21	22	13	18
ENSBTAG00000000617	0	0	0	0	0	0		0	0	0	0	0	0		0	0	0	0	0	0		0	0	0	0	0	0		0	0	0	0	0	0		0	0	0	0	0	0		0	0	0	0	0	0
ENSBTAG00000000619	0	0	0	0	0	0		0	0	0	0	0	0		0	0	0	0	0	0		0	0	0	0	0	0		0	0	0	0	0	0		2	0	0	0	0	0		0	0	0	0	0	0
ENSBTAG00000000620	0	1	0	0	0	0		1	3	1	0	0	2		1	2	2	0	4	0		1	0	0	1	0	0		5	0	3	1	0	2		0	0	0	1	1	0		4	3	1	4	1	1
ENSBTAG00000000621	1	3	1	1	3	3		1	1	2	0	2	0		3	2	1	3	3	2		7	1	1	1	2	0		5	0	2	1	1	4		1	0	0	1	2	1		0	1	3	1	3	0
ENSBTAG00000000622	308	294	321	311	300	309		300	325	274	298	279	283		330	324	327	336	310	307		283	322	279	315	293	310		319	266	322	334	301	313		297	281	328	306	301	305		314	313	334	306	315	288
ENSBTAG00000000623	3	1	4	1	3	2		0	5	1	4	3	4		8	2	5	3	3	4		8	2	1	4	2	5		1	7	6	7	2	4		2	2	6	2	2	7		2	5	5	5	9	4
ENSBTAG00000000625	21	5	17	10	15	17		11	10	6	9	10	10		5	7	10	4	12	13		6	5	16	10	8	13		7	3	20	9	10	8		10	4	12	8	12	24		6	7	13	6	10	19
ENSBTAG00000000628	1	4	11	2	2	3		10	4	3	4	4	9		5	8	6	8	10	1		5	6	2	5	2	2		1	1	12	5	1	0		5	0	0	4	4	9		1	3	5	2	5	2
ENSBTAG00000000629	19	25	45	13	25	11		56	33	39	22	25	23		45	21	53	19	64	19		56	29	6	16	12	13		88	7	47	14	15	26		29	6	42	15	15	22		71	20	33	21	22	6
ENSBTAG00000000630	308	378	554	309	441	317		590	465	470	358	317	451		488	431	456	471	763	382		620	455	251	375	282	370		793	229	474	400	334	464		406	120	508	421	361	422		652	361	496	368	419	269
ENSBTAG00000000632	16	5	21	8	8	9		25	20	22	8	12	10		17	10	23	23	33	10		40	14	6	17	5	13		35	6	19	13	6	18		8	5	18	11	11	9		45	8	11	10	9	2
ENSBTAG00000000634	4	7	2	4	6	7		7	5	9	3	2	7		6	7	10	10	9	4		12	4	3	7	1	3		15	3	6	6	7	15		7	1	8	7	2	3		12	7	5	6	4	2
ENSBTAG00000000638	233	137	261	313	211	247		157	201	140	261	260	168		246	169	355	188	104	220		151	141	297	241	260	187		149	83	351	284	105	221		160	108	341	216	214	196		145	144	256	216	179	342
ENSBTAG00000000639	416	350	467	494	426	427		336	409	330	459	417	456		414	384	416	448	325	454		326	360	453	439	424	465		357	384	425	499	398	466		432	329	483	499	425	446		343	368	431	377	446	482
ENSBTAG00000000640	107	102	153	143	144	130		119	147	105	148	102	131		132	143	171	140	121	126		87	111	113	142	109	159		120	85	147	178	99	108		111	68	186	126	103	134		96	121	155	115	116	94
ENSBTAG00000000641	362	354	439	493	445	439		412	410	332	448	374	385		420	444	498	495	364	417		326	382	385	481	394	421		398	293	460	504	358	408		343	276	541	414	365	393		346	401	489	416	409	378
ENSBTAG00000000642	1528	962	1638	1810	1523	1955		1095	1392	913	1526	1487	1479		1486	1160	1359	1418	1128	1784		1203	1007	1490	1619	1385	1595		1213	957	1506	1870	1202	1787		1493	702	1688	1733	1459	1461		1114	1110	1354	1255	1589	2257
ENSBTAG00000000643	16	11	26	21	18	11		11	14	10	18	8	7		13	16	13	22	19	13		5	11	8	18	14	7		14	6	27	18	17	8		10	4	13	11	11	12		10	24	16	10	14	5
ENSBTAG00000000644	6	9	10	12	5	4		5	9	4	7	5	4		5	9	8	6	7	5		3	4	13	5	5	6		3	2	10	15	2	3		9	7	4	3	7	8		3	3	8	2	5	2
ENSBTAG00000000646	89	138	208	83	126	69		261	154	177	99	91	88		157	132	158	142	321	79		301	161	50	105	90	107		399	41	167	88	74	115		121	32	166	111	116	104		334	131	165	117	117	59
ENSBTAG00000000648	0	0	0	0	0	0		0	0	0	0	0	0		0	0	3	1	0	0		0	0	1	0	0	0		0	0	0	0	0	0		0	0	0	0	0	0		0	0	0	0	0	0
ENSBTAG00000000653	1954	1431	2133	2451	2102	2163		1716	1881	1461	2140	1789	1658		1903	1808	2230	2244	1479	2063		1433	1624	1782	2265	1903	1724		1510	1479	2092	2529	1634	2194		2122	966	2486	2237	1845	1786		1400	1944	2253	1893	1947	1991
ENSBTAG00000000654	0	0	0	0	0	0		0	0	0	0	0	0		0	0	0	0	0	0		0	0	0	0	0	0		0	0	0	0	0	0		0	0	0	0	0	0		0	0	0	0	0	1
ENSBTAG00000000655	0	0	0	0	1	0		0	1	0	0	0	0		0	1	0	0	0	0		1	0	0	0	0	0		1	0	0	0	0	0		0	0	0	0	0	0		2	0	0	1	0	0
ENSBTAG00000000656	1008	572	815	907	919	1030		657	693	608	873	905	795		926	733	694	720	615	1054		752	564	936	959	858	885		724	606	809	824	744	1052		811	300	892	949	952	846		503	681	791	756	941	1271
ENSBTAG00000000658	55	34	52	30	31	32		53	47	30	31	48	42		99	37	27	47	64	47		106	54	37	29	42	28		105	24	36	50	41	49		49	18	32	38	53	32		91	36	44	52	58	33
ENSBTAG00000000660	28	20	42	37	14	25		26	30	17	21	31	19		26	28	55	34	16	14		13	33	30	18	29	16		17	16	56	29	13	25		18	2	33	24	34	23		14	30	29	36	15	22
ENSBTAG00000000662	2288	1824	2439	2528	2288	2294		2118	2097	1775	2263	2150	2027		2543	2249	2111	2649	1821	2378		1958	1820	1911	2498	2052	2076		2016	1659	2245	2799	1768	2386		2221	787	2457	2465	2285	2100		1860	2009	2419	2085	2251	2244
ENSBTAG00000000664	6	12	9	9	11	6		9	2	6	8	24	13		17	6	2	16	39	7		11	4	4	8	9	5		11	1	2	14	16	8		13	3	3	9	20	12		12	3	6	8	23	0
ENSBTAG00000000665	0	0	0	0	1	0		0	0	0	1	2	1		4	2	2	1	3	0		0	2	1	1	0	2		1	0	4	0	0	0		0	0	3	0	1	2		3	0	0	0	3	0
ENSBTAG00000000666	525	457	632	663	527	585		466	515	356	462	475	595		583	575	517	582	394	626		482	391	489	521	503	628		478	415	542	689	457	630		580	241	593	486	555	603		471	457	510	447	544	660
ENSBTAG00000000667	150	149	244	179	201	151		118	163	133	129	146	164		210	184	245	191	169	148		119	213	169	154	130	187		175	118	220	207	141	158		166	58	290	191	168	177		141	147	260	182	194	161
ENSBTAG00000000668	79	76	132	111	84	101		113	102	75	101	74	61		140	104	126	142	137	92		107	112	55	103	81	68		121	55	127	122	79	130		76	34	115	102	77	82		131	102	154	108	139	96
ENSBTAG00000000670	153	101	186	194	173	179		97	125	101	161	172	142		168	128	160	153	101	147		97	111	152	178	133	177		136	102	173	223	118	151		135	70	213	200	150	145		106	107	173	138	191	207
ENSBTAG00000000671	128	135	297	123	163	91		159	141	116	111	126	234		192	175	186	143	193	165		162	128	125	120	131	191		186	265	207	172	134	189		200	57	110	211	196	275		133	224	172	108	183	171
ENSBTAG00000000672	314	329	455	308	483	337		531	433	308	334	308	304		394	407	443	402	519	428		385	387	212	371	267	338		456	183	462	376	329	438		399	144	369	298	347	385		305	486	458	307	366	230
ENSBTAG00000000675	791	647	954	880	855	884		705	750	600	776	746	1015		921	827	765	943	753	953		691	644	781	747	721	936		793	1074	857	977	790	938		959	429	857	1076	820	976		751	830	911	741	910	1046
ENSBTAG00000000676	139	162	319	116	193	120		512	220	307	155	172	217		274	185	242	207	525	196		445	193	69	143	113	152		586	76	278	148	100	246		238	29	204	223	174	191		448	153	264	154	141	78
ENSBTAG00000000677	79	116	173	73	124	76		242	166	169	99	76	122		110	130	170	176	356	115		261	184	43	91	65	88		413	79	151	100	90	133		136	47	166	98	83	115		298	112	194	101	121	53
ENSBTAG00000000678	517	596	741	473	630	469		1001	612	735	611	512	751		787	580	807	680	1173	619		1061	629	340	521	392	544		1350	371	759	532	457	681		762	203	806	767	536	681		1114	538	777	507	611	338
ENSBTAG00000000679	44	46	84	64	39	41		105	60	58	46	61	52		94	59	70	80	137	64		98	58	20	44	54	44		150	16	72	73	37	57		48	16	73	43	50	41		116	37	84	62	68	29
ENSBTAG00000000682	232	314	402	250	283	281		764	388	386	228	243	302		440	367	379	433	838	371		942	372	119	313	171	249		1240	155	356	292	197	472		310	88	391	326	232	296		918	226	415	252	282	179
ENSBTAG00000000683	399	289	525	451	427	438		411	425	325	395	428	406		526	367	411	461	436	446		438	358	326	463	420	420		426	247	449	505	315	423		388	154	468	435	478	431		395	345	453	415	445	432
ENSBTAG00000000684	871	550	998	861	874	672		498	995	504	746	1102	817		819	681	664	686	644	780		510	677	817	762	1083	950		540	498	748	865	673	747		757	422	751	746	1110	892		477	647	705	562	883	1123
ENSBTAG00000000687	6	24	43	15	9	11		38	14	28	13	15	9		26	19	39	35	71	16		49	9	9	15	15	11		79	10	29	12	15	23		13	4	27	21	18	20		72	16	21	15	15	9
ENSBTAG00000000690	0	0	0	0	0	0		0	1	0	0	0	0		0	1	0	0	0	0		0	0	0	0	1	0		1	0	0	0	0	0		0	0	0	0	1	0		0	1	0	0	0	0
ENSBTAG00000000693	356	307	387	395	360	395		377	368	307	373	317	407		427	417	420	440	349	414		313	326	326	372	332	387		377	359	378	413	316	434		418	187	438	368	358	404		330	394	442	359	355	369
ENSBTAG00000000694	307	238	299	303	300	295		279	287	218	281	251	310		324	279	291	287	269	281		294	269	286	291	261	305		298	245	289	298	264	286		278	228	321	284	282	300		272	259	282	262	299	273
ENSBTAG00000000695	486	318	528	435	487	360		470	433	324	415	465	451		560	422	529	483	437	407		434	393	371	466	355	398		449	278	478	495	368	416		416	138	526	497	415	399		396	348	520	410	474	360
ENSBTAG00000000696	743	554	789	863	835	831		736	717	561	812	755	912		803	704	885	809	700	802		640	557	777	879	750	877		707	524	840	869	692	789		761	467	937	830	791	883		533	703	798	705	730	681
ENSBTAG00000000697	148	124	202	104	130	91		234	143	215	122	163	212		283	148	85	167	166	100		259	129	96	171	150	170		258	62	124	130	78	121		121	17	176	204	188	175		193	133	152	150	138	98
ENSBTAG00000000698	8	11	168	1	2	3		0	11	7	12	16	1		9	8	2	11	3	3		3	6	8	20	13	3		3	4	2	3	6	3		9	7	6	22	19	0		4	3	10	9	13	10
ENSBTAG00000000699	77	100	184	118	108	101		148	101	83	99	97	94		128	89	211	123	121	108		120	106	87	133	80	79		140	47	142	133	76	125		119	37	168	120	84	77		100	93	178	105	112	88
ENSBTAG00000000700	0	1	0	0	0	1		0	0	0	0	0	0		0	0	1	0	0	0		0	0	0	0	0	0		0	0	0	1	0	0		0	0	1	1	0	0		0	0	0	0	0	1
ENSBTAG00000000703	0	0	0	0	0	0		0	0	0	0	0	0		0	0	0	0	0	0		0	0	0	0	0	0		0	0	0	0	0	0		0	0	0	0	0	0		0	0	0	0	0	0
ENSBTAG00000000705	424	412	524	485	478	466		472	523	434	479	406	504		481	509	579	558	462	489		358	476	373	490	419	505		479	359	533	552	431	482		485	255	561	508	405	504		387	528	533	450	510	408
ENSBTAG00000000706	4	17	18	14	9	12		13	24	15	5	20	8		9	13	22	8	13	14		7	20	1	6	22	10		20	2	12	16	8	10		3	5	9	21	29	11		26	14	25	17	17	7
ENSBTAG00000000707	0	0	0	0	0	0		0	0	0	0	0	0		0	1	0	0	0	0		0	0	0	0	0	0		1	0	1	1	0	0		0	0	0	0	0	0		0	0	1	0	0	0
ENSBTAG00000000710	575	405	545	523	504	553		477	447	362	510	516	477		666	466	462	513	464	563		542	373	508	501	503	530		533	332	533	575	446	562		540	215	600	515	566	485		481	393	569	517	572	590
ENSBTAG00000000711	975	747	1161	1010	1042	934		881	913	707	919	776	1181		1032	907	1067	1136	956	990		640	701	793	839	796	1103		836	530	1068	1067	905	991		1018	402	923	669	849	1132		643	965	1068	845	938	787
ENSBTAG00000000713	362	240	268	383	328	347		246	317	276	390	407	204		328	296	270	301	224	291		257	273	387	464	380	207		196	196	257	367	250	303		307	164	408	394	368	213		178	270	289	228	329	365
ENSBTAG00000000715	180	241	292	273	252	240		268	265	184	272	221	220		256	264	294	306	272	279		226	281	165	296	239	226		290	165	294	313	235	291		236	176	247	284	215	222		292	282	321	292	269	227
ENSBTAG00000000717	94	39	86	118	83	115		39	54	52	89	52	57		102	56	73	105	60	123		44	35	76	122	58	81		72	35	48	135	66	109		89	26	95	118	62	93		72	45	85	70	87	113
ENSBTAG00000000718	1	6	8	2	3	4		10	3	5	3	3	7		10	3	1	3	5	11		10	8	4	8	2	4		15	1	6	5	5	8		2	2	4	5	4	4		15	9	4	8	10	13
ENSBTAG00000000719	0	0	0	0	0	0		0	0	0	0	0	0		0	0	0	0	0	0		0	0	0	0	0	0		0	0	0	0	0	0		0	0	0	0	0	0		0	0	0	0	0	0
ENSBTAG00000000720	0	0	0	0	0	0		0	0	0	0	1	0		0	0	0	0	0	0		0	0	0	0	0	0		0	0	0	0	0	0		0	0	0	0	0	0		0	0	0	0	0	0
ENSBTAG00000000721	305	236	343	228	283	284		333	265	275	297	268	273		344	291	343	243	293	264		238	231	213	280	199	253		286	125	298	264	186	230		257	70	356	297	240	264		215	241	311	230	251	197
ENSBTAG00000000725	242	186	320	189	209	172		266	219	241	179	214	172		308	219	190	247	229	217		283	207	141	198	173	181		295	118	217	203	145	261		163	50	192	255	224	191		246	192	211	189	209	198
ENSBTAG00000000726	0	0	0	0	0	0		0	0	0	0	0	0		0	0	0	0	0	0		0	0	0	0	0	0		0	0	0	0	0	0		0	0	0	0	0	0		0	0	0	0	0	0
ENSBTAG00000000727	222	190	277	209	209	195		329	214	232	187	200	271		300	235	207	217	244	219		243	196	150	211	168	194		261	123	224	212	120	227		230	51	238	244	243	230		194	212	279	182	230	156
ENSBTAG00000000728	1	1	1	1	0	0		2	0	0	0	0	1		1	0	0	2	1	0		2	0	0	2	0	2		1	0	0	0	0	1		0	0	2	0	0	0		0	0	0	0	0	0
ENSBTAG00000000730	0	0	0	0	0	0		0	0	0	0	0	0		0	0	0	0	0	0		0	0	0	0	0	0		0	0	0	0	0	0		0	0	0	0	0	0		0	0	0	0	0	0
ENSBTAG00000000731	4	3	3	5	2	8		1	3	1	3	1	2		3	3	3	4	2	3		4	0	4	4	0	2		0	0	2	2	4	4		1	0	2	1	3	4		4	1	1	2	2	3
ENSBTAG00000000735	107	175	285	170	197	113		213	255	176	156	153	179		165	202	249	205	245	146		168	235	90	192	139	178		217	134	206	191	152	180		193	65	209	179	162	176		192	174	193	175	209	123
ENSBTAG00000000736	107	124	280	86	152	97		207	168	136	143	226	151		222	154	169	137	223	116		211	171	99	133	195	121		264	117	241	129	108	155		165	41	206	173	233	136		194	153	196	148	160	121
ENSBTAG00000000737	17	25	42	11	35	16		76	29	38	18	14	55		41	32	20	18	103	18		81	18	5	20	14	30		131	15	29	13	18	18		35	4	26	26	20	35		73	30	38	26	32	4
ENSBTAG00000000738	637	499	959	542	742	588		723	727	518	566	532	969		787	608	618	603	821	649		684	532	502	500	500	888		759	276	674	568	529	693		587	166	696	511	690	991		466	550	689	523	675	609
ENSBTAG00000000742	0	0	3	1	0	0		0	0	0	0	0	0		0	0	2	0	0	0		0	2	0	0	1	1		0	0	0	0	0	0		0	0	0	1	0	0		0	0	0	0	0	0
ENSBTAG00000000743	0	0	0	0	0	0		0	0	0	0	0	0		1	0	0	0	0	0		0	0	0	0	0	0		0	0	0	0	0	0		0	0	0	0	0	0		0	1	0	0	0	0
ENSBTAG00000000744	27	44	65	39	61	24		73	61	63	32	44	41		82	57	58	77	129	43		126	79	26	46	39	27		170	21	52	53	42	50		39	15	41	38	48	41		135	46	70	47	62	22
ENSBTAG00000000745	1	4	2	5	1	0		0	2	0	0	0	0		0	1	3	0	1	0		0	2	1	10	2	2		1	4	0	5	0	0		0	1	0	1	0	0		0	0	0	2	0	0
ENSBTAG00000000746	326	356	584	242	363	291		585	369	397	287	342	514		574	459	371	475	653	437		618	350	198	343	283	420		739	443	482	366	264	466		577	87	343	463	426	514		702	437	465	386	368	289
ENSBTAG00000000748	62	80	124	67	85	51		95	113	83	79	82	61		117	91	86	96	105	44		102	84	51	72	65	88		143	32	102	70	50	66		69	29	112	69	81	60		107	75	93	79	82	42
ENSBTAG00000000749	0	0	0	0	0	0		0	0	0	0	0	0		0	0	0	0	0	0		0	0	0	0	0	0		0	0	0	0	0	0		0	0	0	0	0	0		0	0	0	0	0	0
ENSBTAG00000000750	197	196	280	107	222	171		365	212	270	180	184	250		282	205	225	233	430	238		332	213	117	168	137	207		450	108	260	164	142	239		264	35	264	222	197	217		345	180	263	164	181	122
ENSBTAG00000000751	1	1	0	0	1	1		2	2	0	0	0	1		0	2	1	1	4	0		1	0	0	1	0	0		1	0	1	1	0	1		1	0	0	0	2	0		1	1	1	2	0	2
ENSBTAG00000000752	14	25	31	14	19	7		34	26	19	18	32	14		26	15	65	17	30	17		33	24	13	25	15	18		42	10	42	19	13	9		17	8	49	19	29	18		35	21	28	21	13	18
ENSBTAG00000000753	505	333	469	466	483	464		328	428	306	468	482	451		519	389	384	409	334	465		298	381	503	521	437	417		391	323	447	497	370	446		469	230	561	515	421	422		248	337	438	416	466	491
ENSBTAG00000000754	515	576	714	429	552	472		858	592	684	501	414	764		778	650	634	669	857	603		756	644	360	520	408	584		1082	382	693	514	429	674		724	201	731	619	566	660		786	581	665	549	573	407
ENSBTAG00000000755	23	6	17	14	9	18		6	12	10	10	9	8		20	6	16	12	9	10		17	6	12	19	6	18		7	5	13	15	10	20		17	2	14	18	14	13		12	15	16	11	11	16
ENSBTAG00000000758	248	262	357	278	293	291		409	253	218	254	253	213		322	295	294	351	328	291		368	304	222	304	234	243		340	178	302	321	212	303		261	86	352	262	236	248		313	273	364	277	365	255
ENSBTAG00000000759	379	285	364	405	331	384		301	323	273	382	361	341		327	309	391	361	255	376		232	304	354	393	345	358		289	264	380	419	287	397		328	245	394	389	358	346		252	304	372	325	369	408
ENSBTAG00000000762	8	11	13	5	8	6		22	10	16	8	9	15		10	9	18	14	25	10		20	11	2	13	7	5		24	3	12	9	10	6		8	3	16	17	7	3		21	10	8	6	7	7
ENSBTAG00000000763	0	0	0	0	0	0		0	0	0	0	0	0		0	0	0	0	0	0		0	0	0	0	0	0		0	0	0	0	0	0		0	0	0	0	0	0		0	0	0	0	0	0
ENSBTAG00000000764	113	70	133	129	117	100		83	102	57	113	114	116		131	97	130	103	101	111		84	79	112	136	100	118		70	81	116	129	91	112		101	55	135	116	132	142		75	99	110	83	134	118
ENSBTAG00000000765	0	0	0	0	0	0		0	0	0	0	0	0		0	0	0	0	0	0		0	0	0	0	0	0		0	0	0	0	0	0		0	0	0	0	0	0		0	0	0	0	0	0
ENSBTAG00000000767	15	24	26	15	11	15		39	23	27	19	28	23		22	25	26	33	44	24		46	24	12	23	15	11		65	12	24	20	16	29		20	7	27	27	20	33		40	25	24	22	16	17
ENSBTAG00000000770	25	46	72	57	60	38		102	75	61	41	37	43		71	65	73	78	160	54		199	59	13	44	28	37		256	30	53	43	35	44		55	21	90	58	34	42		185	61	66	52	48	16
ENSBTAG00000000771	360	362	466	421	416	376		391	434	329	356	344	397		401	392	398	439	396	341		334	413	348	392	339	386		438	373	399	431	339	384		397	211	488	428	353	380		356	369	402	363	441	298
ENSBTAG00000000772	0	0	0	0	0	0		0	0	0	0	0	0		0	0	0	0	0	0		0	0	0	0	0	0		1	0	0	0	0	0		0	0	0	0	0	0		0	0	0	0	0	0
ENSBTAG00000000773	7	12	14	8	8	6		8	15	13	9	3	13		8	5	21	11	12	8		10	14	12	10	5	9		20	10	18	8	3	15		10	7	10	14	2	8		12	15	17	7	5	9
ENSBTAG00000000776	1	0	3	0	2	2		1	6	3	3	3	1		5	2	1	1	2	2		6	5	1	2	2	4		5	1	1	4	3	1		1	1	3	4	2	0		4	0	4	3	0	0
ENSBTAG00000000778	444	574	528	500	489	496		466	782	342	833	584	512		478	486	884	571	487	689		371	710	467	686	563	523		488	445	822	617	650	535		505	560	606	578	513	458		590	455	764	675	500	517
ENSBTAG00000000781	197	141	336	187	288	164		215	309	168	185	175	259		265	222	262	247	250	218		183	259	167	223	183	275		192	141	275	265	206	242		212	81	180	208	214	290		150	233	247	151	264	185
ENSBTAG00000000782	14	15	23	18	15	7		33	26	22	13	33	21		87	11	19	18	39	22		16	16	12	8	17	13		67	9	24	22	23	20		2	2	18	23	28	24		79	17	25	49	24	12
ENSBTAG00000000783	18	22	21	15	10	18		24	3	16	18	11	30		35	22	13	32	31	24		14	7	11	16	9	27		35	38	18	27	16	34		35	3	14	46	22	21		36	19	33	28	21	22
ENSBTAG00000000784	280	259	401	339	328	301		334	313	261	339	269	318		334	358	372	373	329	318		253	299	261	377	269	318		320	211	386	372	279	354		326	135	500	354	267	277		271	298	397	314	342	258
ENSBTAG00000000785	145	96	204	180	143	188		144	126	91	145	167	110		194	134	185	139	127	197		126	98	142	189	133	137		138	67	177	165	93	205		148	52	202	147	164	126		115	134	156	164	173	218
ENSBTAG00000000786	123	136	218	267	129	236		169	114	134	177	100	98		181	136	155	217	113	205		210	94	117	243	106	166		178	74	169	274	117	223		121	59	165	213	138	135		192	169	198	147	177	205
ENSBTAG00000000789	290	215	326	296	284	295		290	269	202	293	260	263		324	290	297	288	225	287		239	242	263	314	237	270		257	188	297	306	218	256		252	133	344	289	272	257		226	245	323	231	280	274
ENSBTAG00000000791	10	4	10	6	7	6		2	3	6	4	2	5		4	5	6	10	6	10		2	3	5	10	6	6		4	1	0	4	3	9		4	4	13	10	17	5		2	6	5	8	10	15
ENSBTAG00000000792	0	0	0	0	0	0		0	0	0	0	0	0		0	0	0	0	0	0		0	0	0	0	0	0		0	0	0	0	0	0		0	0	0	0	0	0		0	0	0	0	0	0
ENSBTAG00000000793	4	3	6	11	10	17		11	5	11	19	2	6		1	1	3	12	10	5		10	2	3	9	5	3		2	0	3	16	1	13		5	0	4	9	3	10		9	4	6	7	6	2
ENSBTAG00000000795	5	5	2	16	8	9		42	5	4	8	41	3		8	4	4	13	3	13		30	2	5	15	24	10		3	1	9	10	3	6		2	2	8	7	31	10		8	2	1	1	0	8
ENSBTAG00000000797	377	383	490	496	492	474		419	443	310	411	396	406		441	446	557	538	422	460		330	390	397	449	432	448		445	308	499	544	395	481		449	220	552	453	412	438		364	442	518	459	498	433
ENSBTAG00000000799	58	40	73	39	67	33		74	99	63	49	41	88		60	66	68	45	89	50		56	72	53	40	34	64		50	52	67	48	62	47		56	17	77	58	44	69		46	50	52	45	47	32
ENSBTAG00000000800	0	0	0	0	0	0		0	0	0	0	0	0		0	0	0	0	0	0		0	0	0	0	0	0		0	0	0	0	0	0		0	0	0	0	0	0		0	0	0	0	0	0
ENSBTAG00000000801	12	22	46	14	29	14		91	44	44	12	35	23		45	21	34	31	68	29		78	33	10	28	27	23		93	17	54	22	21	39		28	12	43	40	39	27		78	22	28	28	20	9
ENSBTAG00000000802	0	0	2	1	0	0		0	0	0	1	0	0		0	0	6	0	0	0		0	3	0	0	1	0		0	0	1	0	0	0		0	0	2	3	0	1		0	0	0	1	1	0
ENSBTAG00000000803	5	14	20	7	9	8		35	14	21	10	9	8		12	6	18	23	33	14		31	7	5	16	6	11		43	8	10	9	5	12		10	1	10	25	7	11		31	5	17	25	9	5
ENSBTAG00000000804	67	39	93	153	87	132		95	59	84	112	36	73		94	53	89	112	67	115		98	54	84	150	44	75		66	38	63	133	76	109		60	23	128	127	55	53		89	62	97	77	90	99
ENSBTAG00000000805	0	0	0	0	0	1		0	0	0	0	0	0		0	0	0	0	0	0		0	0	0	0	0	0		0	0	0	0	0	0		0	0	0	0	0	0		0	0	0	0	0	0
ENSBTAG00000000806	120	270	401	186	308	159		440	375	296	171	146	361		280	311	320	334	721	204		426	404	108	211	151	259		751	293	304	239	227	285		283	66	316	375	174	286		593	213	323	247	293	144
ENSBTAG00000000807	312	168	296	459	330	352		221	254	185	374	269	236		273	244	318	349	213	305		163	202	293	395	219	254		212	215	290	404	257	332		336	161	379	349	252	263		184	216	285	235	276	316
ENSBTAG00000000808	186	146	198	216	203	188		161	198	132	182	164	187		187	177	200	216	169	203		121	186	168	208	171	186		167	155	217	234	164	220		174	126	229	186	163	182		147	181	212	177	218	199
ENSBTAG00000000809	0	0	0	0	0	0		0	0	0	0	0	0		0	0	0	0	0	0		0	0	0	0	0	0		0	0	0	0	0	0		0	0	0	0	1	0		0	0	0	0	0	0
ENSBTAG00000000810	601	467	643	672	599	656		491	557	428	574	608	612		602	515	581	583	513	619		471	463	577	613	572	636		535	495	607	654	532	614		602	422	665	617	605	600		449	536	600	569	615	659
ENSBTAG00000000811	330	180	279	359	269	297		204	243	156	302	263	264		326	225	308	293	186	312		203	188	284	356	238	277		220	172	274	343	239	309		249	121	339	325	250	275		148	219	298	203	274	346
ENSBTAG00000000812	236	259	388	219	250	186		291	293	235	201	289	302		343	300	230	280	286	227		289	256	207	220	243	278		325	216	272	247	228	257		317	105	256	241	297	309		264	261	282	255	306	263
ENSBTAG00000000813	173	92	166	153	138	140		115	126	82	125	136	152		179	118	185	156	121	147		112	102	110	158	130	193		129	67	188	190	156	150		114	71	113	103	182	175		108	130	111	99	174	115
ENSBTAG00000000815	30	8	25	26	23	19		13	12	6	14	6	23		19	10	14	15	11	21		14	7	7	8	7	16		10	2	16	28	21	23		16	11	25	11	14	20		8	13	14	19	16	19
ENSBTAG00000000816	288	252	355	352	304	296		337	284	231	262	277	437		504	291	290	407	361	301		317	240	293	267	265	316		438	716	317	346	241	352		333	101	427	663	359	382		341	292	419	294	283	283
ENSBTAG00000000817	103	83	118	82	63	89		118	108	81	84	98	64		112	74	73	107	98	64		111	86	48	97	55	82		104	48	83	102	64	94		82	25	68	116	70	79		119	72	92	85	89	93
ENSBTAG00000000818	0	0	2	0	0	2		3	1	1	0	0	0		3	1	2	0	5	1		5	2	0	1	0	0		7	2	2	2	3	0		0	1	0	1	0	1		3	1	0	3	1	0
ENSBTAG00000000819	18	27	46	33	36	20		78	40	38	18	28	30		42	33	36	45	103	42		146	33	5	36	27	21		172	17	37	25	21	53		30	14	34	24	24	21		99	29	35	24	44	5
ENSBTAG00000000820	12	8	19	15	22	19		14	33	14	13	18	22		8	15	22	10	8	12		11	20	14	13	13	27		8	15	15	10	11	18		13	12	9	30	14	40		4	14	17	12	18	13
ENSBTAG00000000821	1	1	2	1	1	0		0	1	0	0	0	1		1	2	0	2	1	0		1	1	0	1	1	0		1	1	0	0	0	0		0	0	2	0	0	1		3	1	0	1	1	1
ENSBTAG00000000824	367	299	398	416	344	387		300	285	268	356	325	282		372	319	330	356	242	371		290	219	334	429	305	307		279	248	368	408	250	406		322	132	405	356	334	364		221	320	347	317	338	400
ENSBTAG00000000825	274	208	254	322	272	296		209	272	178	289	278	233		256	246	257	281	188	296		191	198	289	287	271	289		199	189	295	338	239	299		228	183	317	320	252	283		174	245	280	253	298	343
ENSBTAG00000000827	104	102	157	79	122	87		250	132	137	82	105	139		177	120	117	140	336	120		396	108	38	81	73	89		401	67	122	99	67	126		128	25	111	127	94	108		302	71	152	93	91	49
ENSBTAG00000000828	1	0	3	2	0	2		0	0	3	10	0	1		0	0	1	1	0	3		2	0	0	4	0	0		1	0	2	0	0	4		0	0	0	11	0	1		0	1	4	0	1	3
ENSBTAG00000000829	144	162	181	242	178	250		172	206	148	179	145	155		193	180	193	270	141	232		170	156	151	200	113	175		164	83	162	291	128	270		121	82	228	175	142	160		160	175	160	137	170	206
ENSBTAG00000000830	225	239	457	212	327	186		478	384	318	276	221	386		378	359	404	389	717	284		487	313	152	226	204	325		729	173	393	256	234	304		337	81	316	252	261	416		472	311	362	238	265	171
ENSBTAG00000000831	179	169	291	218	249	241		219	185	150	187	159	166		250	150	264	246	176	267		205	154	152	288	154	207		193	78	229	288	130	280		201	67	216	203	188	235		212	146	249	184	210	210
ENSBTAG00000000833	438	318	437	472	429	413		339	387	311	385	358	505		441	370	401	459	303	442		319	280	412	386	381	460		308	329	414	472	323	406		476	248	455	409	407	457		269	347	463	368	412	469
ENSBTAG00000000835	2	3	7	10	7	4		8	1	6	7	9	6		4	4	10	5	2	9		3	2	4	3	3	4		3	2	6	6	1	0		6	6	13	4	6	8		7	9	10	5	6	4
ENSBTAG00000000836	0	0	0	0	0	0		0	0	0	0	0	0		0	0	0	0	0	0		0	0	0	0	0	0		0	0	0	0	0	0		0	0	0	0	0	0		0	0	0	0	0	0
ENSBTAG00000000837	1544	1304	1661	1625	1660	1646		1418	1542	1192	1594	1542	1426		1597	1573	1754	1580	1318	1516		1180	1355	1523	1670	1420	1454		1379	1093	1736	1753	1365	1450		1684	962	1947	1573	1446	1431		1069	1462	1659	1494	1572	1439
ENSBTAG00000000838	2641	2126	2982	2757	2667	2686		2302	2684	2083	2476	2612	2328		2883	2528	2434	2851	2467	2764		2386	2397	2295	2707	2419	2557		2663	1688	2685	3026	2167	2960		2560	1120	2648	2568	2669	2327		2340	2466	2731	2417	2783	2898
ENSBTAG00000000839	298	152	353	305	312	271		249	278	201	298	266	302		279	231	303	293	222	308		212	212	250	283	249	321		233	171	293	334	202	306		308	90	286	283	264	348		191	234	268	226	290	296
ENSBTAG00000000841	7	7	5	8	4	7		3	5	1	3	3	4		3	4	4	2	5	10		2	0	0	2	6	4		2	1	4	5	1	9		3	3	1	5	1	7		1	1	2	5	4	3
ENSBTAG00000000842	237	179	240	197	212	244		292	226	221	216	225	167		299	195	219	261	250	231		282	155	156	296	165	188		270	100	217	242	147	267		195	50	258	249	209	190		274	173	233	196	189	176
ENSBTAG00000000843	153	105	110	188	178	123		139	146	87	139	84	132		165	124	132	120	119	125		102	105	121	146	102	137		136	48	120	152	106	100		85	50	166	96	105	129		67	92	118	112	119	89
ENSBTAG00000000845	0	0	0	0	0	0		0	0	0	0	0	0		0	0	0	0	0	0		0	0	0	0	0	0		0	0	0	0	0	0		0	0	0	0	0	0		0	0	0	0	0	0
ENSBTAG00000000848	3542	2888	3678	3911	3684	3915		3145	3421	2702	3673	3391	3572		3682	3314	3626	3642	3007	3682		2912	2848	3463	3797	3389	3668		3225	2716	3600	4113	3146	3665		3527	2133	4075	3795	3500	3575		2863	3111	3614	3332	3674	3687
ENSBTAG00000000851	94	104	133	75	112	69		164	94	134	77	72	138		140	126	128	146	180	111		101	91	64	97	50	106		204	65	133	127	70	117		140	25	134	108	62	116		138	109	143	111	127	55
ENSBTAG00000000853	3	3	2	1	2	1		2	6	0	7	5	0		1	0	4	1	1	2		2	2	3	0	7	1		4	2	6	0	2	0		3	5	1	3	3	2		3	2	3	5	0	2
ENSBTAG00000000854	4	10	9	4	6	7		7	5	6	5	16	3		27	8	4	5	2	5		7	3	6	9	8	2		15	7	5	10	1	10		7	2	11	5	20	3		18	15	7	15	5	2
ENSBTAG00000000855	245	147	206	400	223	391		202	129	158	300	178	168		148	185	206	291	116	337		146	98	191	378	173	216		120	110	167	349	158	368		248	71	255	309	145	244		133	197	239	211	207	299
ENSBTAG00000000856	228	134	195	242	187	212		160	153	135	186	187	152		194	146	177	181	122	177		185	115	192	253	178	154		177	87	187	251	133	204		173	96	242	203	186	153		162	124	193	175	188	224
ENSBTAG00000000857	474	327	609	572	484	495		362	463	316	432	404	485		527	368	408	511	408	516		421	361	457	481	413	553		435	298	470	577	392	538		448	200	495	478	455	511		369	373	428	370	512	537
ENSBTAG00000000859	70	104	127	63	83	59		225	108	148	95	63	84		115	97	135	93	227	71		192	121	51	73	45	64		229	43	130	70	64	92		109	18	102	118	78	92		197	101	151	84	84	50
ENSBTAG00000000861	0	0	1	0	0	0		1	0	0	0	0	0		1	0	0	0	0	0		1	2	0	0	0	1		0	0	0	0	0	1		0	0	0	0	0	0		0	0	0	0	0	0
ENSBTAG00000000863	39	38	57	40	41	29		72	52	50	31	45	37		64	44	36	40	73	44		78	55	29	44	42	41		82	26	46	44	32	68		42	10	47	45	43	56		76	43	40	33	37	35
ENSBTAG00000000867	2	2	1	1	2	3		2	2	3	0	2	2		1	3	1	4	0	1		3	4	0	2	0	1		5	0	3	1	1	1		4	0	2	0	1	2		1	1	1	0	1	3
ENSBTAG00000000868	11	16	8	8	15	16		33	19	17	9	12	13		33	7	17	20	42	15		62	16	4	15	6	13		48	5	15	14	7	28		15	3	17	17	18	14		50	11	22	14	12	8
ENSBTAG00000000869	0	0	1	0	0	0		3	0	2	0	1	0		1	0	1	0	1	0		0	0	0	1	0	0		4	0	1	0	0	0		1	0	0	0	0	0		1	0	0	0	0	1
ENSBTAG00000000871	601	396	613	684	604	608		503	558	402	610	430	570		574	514	606	627	497	577		429	415	541	653	469	619		543	396	606	662	510	600		587	254	689	645	491	590		370	511	571	477	563	531
ENSBTAG00000000872	0	0	0	0	0	0		0	0	0	0	0	0		0	0	0	0	0	0		0	0	0	0	0	0		0	0	0	0	0	0		0	0	0	0	0	0		0	0	0	0	0	0
ENSBTAG00000000873	223	168	230	103	140	251		76	340	104	224	90	302		102	247	191	116	93	341		65	267	106	244	87	267		69	227	161	133	90	346		308	188	125	307	164	334		80	372	135	54	134	429
ENSBTAG00000000874	684	656	805	608	781	593		806	714	731	645	600	814		817	729	691	715	880	618		762	586	680	656	538	711		927	496	733	664	571	584		724	279	872	723	649	715		748	637	731	565	652	470
ENSBTAG00000000875	247	139	258	286	200	230		180	170	148	185	225	140		261	163	168	230	155	269		237	145	182	283	196	191		207	95	196	264	133	238		191	76	183	254	216	205		213	159	221	178	224	286
ENSBTAG00000000876	0	0	0	0	0	0		0	0	0	0	0	0		1	0	0	0	0	0		0	2	0	0	0	0		1	0	0	0	0	0		0	0	0	1	0	0		0	0	1	0	0	0
ENSBTAG00000000877	21	31	51	16	39	16		79	59	50	24	49	42		47	47	37	30	80	34		96	48	13	25	35	23		106	14	43	28	26	42		31	11	41	26	31	40		66	39	42	26	44	14
ENSBTAG00000000878	562	680	1059	449	718	490		1178	753	822	586	678	784		926	755	773	731	1319	676		1162	720	389	671	527	668		1463	379	792	583	468	839		759	162	747	796	703	708		1165	645	835	579	636	449
ENSBTAG00000000879	152	115	144	191	154	178		139	137	114	161	133	117		161	151	168	179	102	160		106	130	158	240	147	168		133	110	169	190	144	187		147	83	247	198	115	136		112	128	194	135	162	154
ENSBTAG00000000880	70	98	162	81	117	73		180	107	103	86	83	104		123	122	130	151	178	82		151	105	73	100	64	103		212	56	123	91	97	104		85	24	126	96	92	88		166	127	124	95	81	56
ENSBTAG00000000885	5	7	11	5	3	4		8	6	13	9	6	6		8	9	8	7	18	5		17	9	4	5	5	6		19	6	7	7	3	11		4	0	7	8	5	2		14	6	7	5	9	4
ENSBTAG00000000886	0	0	0	0	0	0		0	0	0	0	0	0		0	0	0	0	0	0		0	0	0	0	0	0		0	0	0	0	0	0		0	0	0	0	0	0		0	0	0	0	0	0
ENSBTAG00000000888	0	0	1	1	0	0		1	2	0	0	0	0		0	0	1	0	1	0		1	0	1	0	2	1		1	0	0	4	1	1		0	1	0	1	0	0		0	0	0	0	0	0
ENSBTAG00000000892	14	25	26	13	21	10		28	21	25	8	12	26		14	12	23	11	41	8		29	36	6	9	7	10		34	35	18	12	8	20		22	5	21	18	9	19		44	12	13	13	15	9
ENSBTAG00000000893	0	0	0	0	0	0		0	0	0	0	0	0		0	0	0	0	0	0		0	0	0	0	0	0		0	0	0	0	0	0		0	0	0	0	0	0		0	0	0	0	0	0
ENSBTAG00000000897	439	550	692	457	683	393		1021	619	724	525	457	651		726	510	768	622	1252	615		1134	482	281	493	338	481		1338	200	761	467	349	629		614	145	737	561	461	677		1138	510	724	378	430	259
ENSBTAG00000000898	15	31	38	23	32	18		40	39	29	11	25	40		48	29	29	28	73	36		50	25	10	18	10	19		59	17	28	16	21	33		21	3	17	16	18	30		43	32	18	16	35	13
ENSBTAG00000000899	0	0	0	0	0	0		0	0	0	0	0	0		0	0	0	0	0	0		0	0	0	0	0	0		0	0	1	0	0	0		0	0	0	0	0	0		0	0	0	0	1	0
ENSBTAG00000000900	266	253	429	276	348	287		483	375	369	371	256	355		412	293	476	375	657	348		518	355	181	315	227	263		655	199	430	294	244	342		355	73	419	429	275	326		535	290	428	303	274	168
ENSBTAG00000000902	746	1136	1550	687	1060	667		1826	1295	1224	824	907	992		1436	1190	1333	1326	2194	912		1797	1387	509	918	863	914		2348	621	1278	945	858	1159		1107	286	1056	881	1032	966		2051	1133	1441	1162	1187	475
ENSBTAG00000000905	13	6	25	4	6	24		33	0	14	31	23	22		36	4	23	8	2	28		29	4	23	16	9	19		41	1	24	8	2	42		11	1	43	24	18	30		12	8	30	19	8	23
ENSBTAG00000000907	346	279	408	441	331	348		307	353	249	375	284	269		395	357	430	419	269	351		204	316	326	435	275	280		298	219	390	472	263	340		343	144	491	368	272	267		216	317	417	350	332	272
ENSBTAG00000000908	0	0	0	1	0	0		0	0	0	0	0	0		0	0	0	0	0	0		0	0	0	0	0	0		0	0	0	0	0	0		0	0	0	0	0	0		0	0	1	0	0	0
ENSBTAG00000000910	0	0	0	0	0	1		0	0	0	1	0	0		0	0	0	0	0	0		0	0	0	0	0	0		0	0	0	0	0	2		0	0	0	0	0	0		0	0	0	0	1	0
ENSBTAG00000000911	235	207	240	154	203	208		261	262	222	183	178	257		301	287	180	244	269	235		285	253	142	183	186	224		339	237	251	173	163	253		272	80	230	270	250	242		262	250	270	196	213	191
ENSBTAG00000000913	199	164	209	242	206	222		170	200	157	221	194	222		216	210	230	227	166	203		160	171	194	216	204	213		178	189	206	247	160	218		202	131	241	225	207	197		152	161	217	192	207	245
ENSBTAG00000000914	0	0	0	0	0	0		0	0	0	0	0	0		0	0	0	0	0	1		0	0	0	0	0	0		0	0	0	0	0	0		0	0	0	0	0	0		0	0	0	0	0	0
ENSBTAG00000000916	1	0	0	0	0	0		0	0	0	0	0	0		0	0	0	0	0	0		0	0	0	0	0	0		0	0	1	0	0	0		0	0	0	0	0	0		0	0	0	0	0	0
ENSBTAG00000000917	30	19	79	30	69	25		25	35	25	29	25	21		54	21	84	56	36	42		26	25	28	32	23	27		38	18	52	31	38	42		33	19	39	33	34	30		32	22	50	26	36	36
ENSBTAG00000000918	112	184	276	165	185	171		245	172	143	149	170	150		240	188	195	232	294	184		280	221	92	155	167	149		392	106	193	203	141	228		167	64	189	168	181	134		301	171	224	227	205	125
ENSBTAG00000000919	1	0	0	1	0	0		0	0	0	0	0	0		0	0	0	0	0	0		0	0	0	1	0	2		3	0	0	2	0	0		0	0	0	0	0	1		0	0	0	0	1	0
ENSBTAG00000000920	479	325	454	335	423	287		304	354	291	332	338	443		459	414	373	443	334	295		340	310	425	386	320	473		338	297	377	522	307	356		461	119	518	382	336	348		336	380	444	393	515	317
ENSBTAG00000000923	0	0	0	0	0	0		0	0	0	0	0	0		0	0	0	0	0	0		0	0	0	0	0	0		0	0	1	0	0	0		0	0	0	0	0	0		0	0	0	0	0	1
ENSBTAG00000000924	0	0	0	0	0	0		0	0	0	0	0	0		0	0	0	0	0	0		0	0	0	0	0	0		0	0	0	0	0	0		0	0	0	0	0	0		0	0	0	0	0	0
ENSBTAG00000000925	0	0	1	0	0	0		1	0	0	0	0	0		0	1	0	0	0	2		1	0	0	0	0	1		2	0	0	1	0	0		0	0	0	2	0	0		0	0	0	2	0	0
ENSBTAG00000000926	0	0	0	0	0	0		0	0	0	0	0	0		0	0	0	0	0	0		0	0	0	0	0	0		1	0	0	0	0	0		0	0	1	0	0	0		0	0	0	0	0	0
ENSBTAG00000000928	302	170	320	292	277	275		269	229	172	244	197	282		300	268	307	297	260	354		210	149	227	235	224	293		267	101	336	307	217	339		304	82	260	225	305	298		187	261	318	216	297	358
ENSBTAG00000000929	0	0	0	0	0	0		0	0	1	0	0	1		0	0	0	0	1	1		0	0	0	0	0	0		0	0	0	0	0	0		0	0	0	1	0	0		0	0	0	0	0	0
ENSBTAG00000000930	0	0	0	0	0	0		0	0	0	0	0	0		0	0	0	0	0	0		0	0	0	0	0	0		0	0	0	0	0	0		0	0	0	0	0	0		0	0	0	0	0	0
ENSBTAG00000000933	15	16	33	11	5	13		22	17	14	7	15	10		17	13	15	24	22	16		29	14	16	10	15	13		36	10	19	17	9	17		23	4	21	19	15	17		38	16	27	14	22	16
ENSBTAG00000000936	16	16	24	31	35	20		23	29	14	21	14	31		16	19	35	23	34	27		5	13	14	23	23	34		12	25	14	24	23	27		26	6	30	24	16	39		12	8	19	13	18	9
ENSBTAG00000000937	126	161	269	115	216	128		397	217	227	148	119	223		252	209	170	225	529	198		420	195	75	139	111	159		562	88	214	155	134	218		205	34	199	182	165	202		369	156	234	136	150	84
ENSBTAG00000000940	559	569	770	625	634	593		716	817	591	626	597	617		673	735	747	757	717	655		575	724	538	686	560	598		670	503	752	732	505	674		624	333	807	705	651	600		524	713	733	635	712	663
ENSBTAG00000000941	90	107	129	87	96	75		118	146	97	151	89	119		106	95	146	109	118	134		88	174	69	105	86	106		122	70	144	105	111	131		96	51	111	102	105	109		128	97	163	126	90	107
ENSBTAG00000000942	19	18	52	36	16	20		28	45	20	30	31	58		25	19	38	36	29	25		24	16	20	20	22	59		14	7	42	37	15	30		14	7	31	17	23	59		11	15	24	21	42	23
ENSBTAG00000000943	94	108	161	105	119	89		281	76	172	108	64	89		187	133	121	146	233	135		222	121	61	125	64	83		258	51	113	107	55	181		131	21	118	145	74	82		257	126	183	110	88	85
ENSBTAG00000000944	326	228	322	340	339	387		205	266	210	276	330	303		308	271	249	287	260	401		213	220	323	297	319	347		216	213	272	365	257	405		263	121	311	294	345	326		216	308	279	268	378	441
ENSBTAG00000000945	9	5	15	4	16	1		5	6	3	2	11	10		16	7	3	9	19	3		13	6	3	4	3	10		13	2	7	4	7	8		7	1	8	4	5	10		23	16	10	11	12	5
ENSBTAG00000000946	158	82	151	177	135	93		102	113	86	101	166	124		178	107	135	152	109	123		105	95	117	136	141	135		142	72	128	186	84	109		156	42	139	150	174	121		132	74	130	149	96	135
ENSBTAG00000000948	236	301	430	322	357	320		407	370	279	329	247	412		335	362	450	423	414	320		295	410	230	308	227	336		473	226	408	377	270	309		397	183	452	320	246	381		356	347	414	319	342	258
ENSBTAG00000000949	10	19	29	17	12	13		47	19	18	16	16	13		24	29	37	17	45	13		65	27	8	15	9	13		74	12	31	22	7	23		13	1	29	19	15	26		57	22	29	19	15	9
ENSBTAG00000000950	141	132	200	245	193	206		166	185	116	206	156	192		160	166	209	229	154	212		118	150	161	234	166	198		163	143	218	237	175	224		195	129	254	205	154	209		122	154	219	178	202	184
ENSBTAG00000000951	39	44	72	74	72	87		72	62	71	58	65	63		89	74	60	85	56	85		80	57	40	67	58	64		68	31	63	72	45	96		40	17	79	69	73	54		108	62	76	65	73	93
ENSBTAG00000000953	0	0	0	0	0	0		0	0	0	0	0	0		0	0	0	0	0	0		0	0	0	0	0	0		0	0	0	0	0	0		0	0	0	0	0	0		0	0	0	0	0	0
ENSBTAG00000000954	0	0	0	0	0	0		0	0	0	0	0	0		0	0	0	0	1	2		0	0	0	0	0	0		0	0	0	0	0	0		0	0	0	0	0	0		1	0	0	0	0	0
ENSBTAG00000000956	34	24	43	49	30	36		28	29	30	28	27	28		36	37	27	39	23	16		30	33	32	33	27	29		33	29	39	42	35	20		26	12	36	52	26	37		33	30	37	25	28	18
ENSBTAG00000000957	156	292	392	205	311	194		391	347	303	193	188	461		313	291	253	279	520	254		357	373	126	192	152	322		635	426	239	205	187	338		310	69	269	548	210	411		473	260	298	247	263	228
ENSBTAG00000000958	27	14	15	39	16	20		30	21	14	27	13	27		29	19	22	33	10	34		12	13	20	27	16	30		12	18	27	30	11	25		15	4	35	22	18	36		14	17	20	13	21	25
ENSBTAG00000000959	149	79	189	157	135	141		135	124	99	121	144	139		192	153	148	148	139	143		177	115	143	158	127	127		176	114	149	177	94	144		135	64	213	109	142	151		134	127	167	133	128	111
ENSBTAG00000000960	5	4	5	6	1	3		7	6	3	2	4	6		10	3	1	4	7	5		9	2	9	10	13	4		9	0	8	4	5	8		6	1	14	8	9	5		7	6	10	10	9	7
ENSBTAG00000000961	23	8	22	30	17	30		17	20	21	30	22	23		27	16	22	21	16	28		36	15	29	31	17	21		19	12	30	19	20	36		15	11	50	21	25	14		11	11	24	26	31	41
ENSBTAG00000000962	16	21	26	14	23	12		51	38	37	12	17	22		39	41	29	26	76	14		70	36	15	16	20	18		93	14	27	22	17	25		28	7	40	19	22	25		80	15	29	22	36	6
ENSBTAG00000000964	500	429	606	226	572	315		643	588	382	411	541	565		642	516	572	310	567	339		503	519	391	357	460	458		639	319	700	293	381	363		558	190	713	431	502	511		320	430	552	443	515	404
ENSBTAG00000000965	0	0	0	0	0	0		0	0	0	0	0	0		0	0	0	0	0	0		0	0	0	0	0	0		0	0	0	0	0	0		0	0	1	0	0	0		0	0	0	0	1	0
ENSBTAG00000000966	14	8	23	17	34	10		26	57	19	19	17	8		6	7	31	50	95	13		28	44	3	22	12	4		36	1	16	17	27	26		25	10	8	14	25	4		49	23	19	13	27	1
ENSBTAG00000000967	313	159	311	337	260	275		201	250	157	276	256	304		274	214	275	288	174	282		157	194	255	323	226	270		192	187	281	334	185	280		284	108	304	334	223	287		146	198	255	223	265	325
ENSBTAG00000000970	14	5	13	18	6	17		12	7	5	9	9	10		16	16	9	12	8	26		28	6	16	18	10	12		16	4	10	14	12	19		16	1	24	8	9	7		18	7	20	15	14	16
ENSBTAG00000000972	0	0	0	0	0	0		0	0	0	0	0	0		0	0	0	0	0	0		0	0	0	0	0	0		0	0	0	0	0	0		0	0	0	0	0	0		0	0	0	0	0	0
ENSBTAG00000000973	0	0	0	0	1	0		0	1	0	0	0	0		1	0	0	0	0	0		1	1	0	1	0	0		2	0	3	0	0	0		1	0	0	2	0	0		1	0	1	0	0	1
ENSBTAG00000000974	221	292	433	198	304	179		694	391	429	314	254	394		351	281	438	336	770	289		569	342	123	264	192	241		788	141	464	228	196	345		424	72	471	397	265	306		687	274	384	279	305	174
ENSBTAG00000000976	2	0	0	0	0	4		0	2	0	0	0	0		0	0	1	0	0	2		0	2	0	0	0	0		0	0	0	0	0	5		3	0	0	0	0	0		0	0	0	0	0	4
ENSBTAG00000000977	176	104	255	153	175	104		251	185	174	167	128	209		263	129	203	190	253	158		218	135	148	157	116	147		262	126	190	144	158	158		283	52	210	239	175	198		189	100	253	155	190	103
ENSBTAG00000000978	381	345	486	388	419	389		509	409	374	386	348	364		514	431	461	427	436	359		410	369	350	437	364	356		473	267	431	437	313	388		394	151	499	399	364	345		419	380	450	365	415	302
ENSBTAG00000000979	307	375	444	324	435	367		488	355	376	397	248	373		429	409	444	424	491	454		340	389	293	439	277	363		542	308	404	382	317	397		399	143	563	406	290	406		368	394	441	383	418	280
ENSBTAG00000000981	41	26	44	42	33	41		40	36	22	28	38	29		54	50	27	43	38	27		47	27	25	42	31	24		34	32	27	53	28	49		29	18	27	33	38	34		44	30	33	38	41	38
ENSBTAG00000000982	0	0	0	0	0	0		0	0	0	0	0	0		0	0	0	0	0	0		0	0	0	0	0	0		0	0	0	2	0	0		0	0	0	1	0	0		0	0	0	0	0	0
ENSBTAG00000000983	2	2	2	1	3	2		8	3	0	0	2	1		2	0	0	1	3	2		3	1	0	0	4	0		2	1	0	1	1	1		0	0	0	0	2	1		2	6	0	0	0	0
ENSBTAG00000000985	351	467	641	415	511	399		698	578	511	449	419	531		527	465	550	558	753	496		670	549	274	464	365	471		851	297	553	457	373	521		489	154	603	559	440	503		659	485	506	446	452	399
ENSBTAG00000000986	0	0	1	1	5	1		1	1	0	3	0	2		4	0	0	0	0	0		1	1	2	3	0	2		2	1	2	1	1	0		1	0	0	6	0	2		0	1	2	1	2	0
ENSBTAG00000000987	1	0	0	0	1	0		0	0	0	0	0	1		0	0	0	0	0	0		0	0	0	0	0	1		0	0	0	0	0	0		0	0	0	0	0	0		0	0	0	0	0	0
ENSBTAG00000000988	65	94	130	72	93	49		177	139	124	67	89	76		115	97	202	128	229	65		403	137	40	80	57	57		381	39	128	81	77	98		99	32	137	58	76	59		411	89	149	86	82	30
ENSBTAG00000000990	6	20	21	9	17	9		27	17	9	9	10	10		14	12	15	21	42	7		18	29	4	11	11	10		65	5	19	8	11	18		22	10	16	17	18	16		47	9	16	14	20	3
ENSBTAG00000000991	48	60	100	88	77	64		94	94	60	66	82	72		84	77	94	107	112	65		80	102	47	102	47	74		124	46	86	92	53	79		71	47	116	96	62	76		84	67	80	75	83	52
ENSBTAG00000000992	0	0	0	0	0	0		0	0	0	0	0	0		0	0	0	0	0	0		0	0	0	0	0	0		0	0	0	0	0	0		0	0	0	0	0	0		0	0	0	0	0	0
ENSBTAG00000000993	218	295	476	244	300	218		450	361	356	245	188	417		356	357	351	406	534	281		408	403	204	298	232	370		607	217	382	312	248	352		328	116	400	338	273	378		509	353	437	324	360	186
ENSBTAG00000000995	131	116	217	77	170	113		272	173	174	98	93	278		217	138	134	156	375	146		291	164	64	103	97	221		314	111	160	104	132	191		153	41	123	152	148	186		187	114	192	126	128	106
ENSBTAG00000000997	0	0	0	0	0	0		0	1	0	1	0	0		0	0	1	0	0	1		0	1	0	0	1	0		0	0	0	0	0	0		0	1	0	0	0	0		0	0	0	0	0	0
ENSBTAG00000000998	159	158	318	124	188	109		390	283	221	127	184	134		304	152	291	238	416	175		464	226	57	137	157	145		630	70	257	157	112	190		230	37	190	190	193	148		470	172	257	167	141	60
ENSBTAG00000001000	0	0	0	0	0	0		0	0	0	0	0	0		0	0	0	0	0	0		0	0	0	0	0	0		0	0	0	0	0	0		0	0	0	0	0	0		0	0	0	0	0	0
ENSBTAG00000001001	3	2	15	1	1	6		9	1	4	2	2	4		4	6	3	3	3	4		11	2	1	3	1	3		8	1	4	5	2	3		0	1	5	3	5	7		4	2	5	4	3	1
ENSBTAG00000001002	1746	1600	1753	2042	1787	2044		1697	1738	1535	1877	1549	1677		1824	1802	1759	1999	1633	1998		1640	1720	1678	1986	1573	1798		1731	1371	1794	2053	1587	2034		1696	1256	1905	1902	1628	1751		1739	1734	1872	1760	1756	1919
ENSBTAG00000001003	1	1	1	1	0	0		0	0	1	0	0	0		0	0	0	0	2	0		1	1	0	0	0	0		1	0	0	1	2	0		0	0	0	1	0	0		2	0	1	0	0	0
ENSBTAG00000001004	13	8	7	8	12	13		11	12	6	6	5	12		14	5	4	6	10	11		3	4	3	7	7	12		7	3	7	11	5	14		5	8	11	5	14	7		6	5	11	11	15	10
ENSBTAG00000001005	29	15	16	12	20	17		50	27	30	24	24	21		32	19	27	26	38	19		42	27	4	27	19	19		48	10	33	21	11	20		31	3	25	22	22	23		41	14	36	14	14	12
ENSBTAG00000001006	0	0	0	0	0	0		0	0	0	0	0	0		0	0	0	0	0	0		0	0	0	0	1	0		0	0	0	0	0	0		0	0	0	0	0	0		0	0	0	0	0	0
ENSBTAG00000001008	838	391	926	1114	935	926		464	976	526	992	923	564		532	507	978	877	608	915		422	675	785	991	846	665		350	354	970	998	690	934		865	529	840	930	835	595		467	1094	680	674	676	884
ENSBTAG00000001009	1565	1597	1798	1702	1763	1738		1658	1726	1440	1735	1576	1903		1750	1783	1870	1788	1655	1690		1363	1577	1588	1673	1591	1838		1725	1570	1858	1775	1624	1687		1878	1120	1987	1743	1633	1824		1445	1710	1828	1689	1728	1546
ENSBTAG00000001010	12	4	5	4	6	6		10	0	3	0	2	4		5	3	1	2	8	2		4	0	1	4	2	5		13	1	1	3	3	9		6	1	6	6	3	1		9	5	5	12	5	5
ENSBTAG00000001013	87	134	231	114	155	83		302	214	190	143	117	150		200	165	215	201	377	129		284	216	75	136	116	116		441	93	185	162	99	178		149	49	205	196	151	145		361	137	168	117	159	92
ENSBTAG00000001014	306	152	290	264	237	258		142	222	148	229	232	298		235	201	223	212	139	284		164	140	269	226	243	284		159	155	222	261	164	266		258	93	262	250	259	275		133	175	245	169	233	333
ENSBTAG00000001015	1045	764	1284	1209	1212	1104		958	1029	748	1100	890	1182		1144	986	1105	1133	930	1076		789	817	983	1080	923	1179		929	654	1093	1237	904	1051		1074	502	1241	1027	950	1185		798	907	1085	939	1053	1016
ENSBTAG00000001016	9	8	14	11	8	6		12	8	7	6	6	5		9	7	13	8	31	15		20	19	5	8	5	11		24	2	12	7	5	14		6	4	4	4	12	11		31	8	8	6	1	3
ENSBTAG00000001019	0	0	0	0	0	0		1	0	0	0	0	0		0	0	0	0	0	0		0	0	0	0	0	1		0	0	0	0	0	0		0	0	0	0	0	0		0	0	0	0	0	2
ENSBTAG00000001020	0	0	0	0	0	0		1	0	0	2	2	1		1	3	0	0	1	2		1	0	0	0	0	2		2	0	3	1	1	1		0	0	0	3	0	0		1	1	2	0	1	3
ENSBTAG00000001021	1	0	1	0	0	2		0	0	1	0	0	0		1	0	1	0	0	1		0	0	0	2	1	1		0	2	0	1	0	0		1	0	0	3	1	1		0	0	3	0	0	0
ENSBTAG00000001022	293	190	365	391	379	370		212	290	186	326	332	351		309	243	293	286	242	379		228	187	324	329	279	408		238	168	353	327	273	367		286	169	362	336	331	367		204	222	299	225	380	460
ENSBTAG00000001023	750	497	814	817	737	758		550	659	469	620	755	676		729	607	588	723	530	815		614	564	734	798	663	788		614	539	715	913	639	810		620	330	760	837	770	732		544	612	648	628	768	966
ENSBTAG00000001024	3195	2641	3361	3312	3273	3359		3116	3293	2557	3192	3173	3132		3427	3020	3029	3370	2993	3358		3045	2748	2846	3232	3061	3280		3192	2451	3269	3480	2777	3386		3302	1567	3230	3388	3259	3242		2882	2900	3258	3041	3293	3404
ENSBTAG00000001026	1	0	1	1	2	4		5	0	3	3	0	5		1	0	4	4	2	6		3	2	4	6	2	3		2	3	6	6	1	2		3	1	9	5	2	4		7	3	4	6	5	2
ENSBTAG00000001027	80	53	87	131	82	153		50	39	41	101	63	69		94	60	105	111	54	137		58	48	71	113	63	68		52	80	66	143	49	141		84	24	93	146	61	77		43	66	71	68	93	139
ENSBTAG00000001028	0	0	0	0	0	0		0	0	0	0	0	0		0	0	0	0	0	0		0	0	0	0	0	0		0	0	0	0	0	0		0	0	0	0	0	0		0	0	0	0	0	0
ENSBTAG00000001029	1210	1122	1308	1285	1221	1324		1193	1164	1043	1211	1181	1206		1349	1219	1153	1306	1173	1256		1241	1108	1206	1272	1150	1214		1286	991	1206	1324	1122	1257		1237	821	1277	1243	1195	1197		1237	1129	1224	1221	1296	1219
ENSBTAG00000001030	1826	1503	2237	2138	1878	2078		1821	1747	1414	1937	1722	1900		2074	1983	1903	2149	1587	2191		1557	1443	1652	2138	1768	1947		1744	1463	2034	2334	1578	2167		2149	786	2097	2087	1918	2014		1534	1811	2151	1765	1948	2083
ENSBTAG00000001032	170	158	148	229	187	385		124	96	57	159	79	145		70	143	140	116	77	308		92	77	71	151	75	185		51	75	107	194	92	422		163	47	128	130	83	211		97	109	142	81	99	227
ENSBTAG00000001034	28	38	66	18	32	26		69	44	46	21	39	59		59	58	65	56	85	34		50	39	12	24	26	29		89	35	77	26	37	35		62	6	45	31	45	42		72	54	56	48	23	11
ENSBTAG00000001035	1765	1372	1746	1759	1740	1749		1617	1653	1394	1673	1488	1678		1782	1627	1609	1733	1636	1715		1530	1534	1625	1662	1509	1694		1654	1390	1628	1748	1479	1709		1712	1033	1816	1670	1547	1641		1501	1602	1657	1589	1737	1738
ENSBTAG00000001036	68	107	146	78	97	68		175	130	134	85	72	108		155	105	129	128	165	93		132	141	52	93	57	90		191	40	132	80	77	107		98	24	122	113	83	117		163	126	127	74	102	82
ENSBTAG00000001037	1410	1152	1382	1472	1355	1420		1270	1191	1187	1407	1110	1128		1514	1366	1239	1405	1207	1299		1470	1161	1402	1531	1191	1285		1401	872	1305	1510	1167	1366		1367	822	1523	1390	1210	1258		1370	1259	1359	1290	1441	1372
ENSBTAG00000001038	549	422	537	616	530	569		453	529	424	584	516	524		525	526	559	552	409	531		424	467	556	572	517	554		457	439	561	607	446	523		542	404	636	573	495	525		383	484	551	491	527	583
ENSBTAG00000001041	0	0	0	0	0	0		0	0	0	0	0	0		0	0	0	0	0	0		0	0	0	0	0	0		0	0	0	0	0	0		0	0	0	0	0	0		0	1	0	0	0	0
ENSBTAG00000001042	312	315	321	255	233	284		398	227	312	240	281	373		389	352	246	358	372	329		405	253	210	233	286	325		431	288	312	292	217	359		404	91	251	288	379	339		448	310	410	333	302	275
ENSBTAG00000001043	0	0	0	0	0	0		0	0	0	0	0	0		0	0	0	0	0	0		0	0	0	0	0	0		0	0	0	0	0	0		0	0	0	0	0	0		0	0	0	0	0	0
ENSBTAG00000001044	76	107	155	47	105	67		163	92	144	91	101	110		144	100	141	76	193	71		130	107	53	93	63	86		194	38	136	91	61	94		98	23	143	124	102	82		147	100	133	80	97	46
ENSBTAG00000001045	0	0	0	0	0	0		0	0	0	0	0	0		0	0	0	0	0	0		0	0	0	0	0	0		0	0	0	0	0	0		0	0	0	0	0	0		0	0	0	0	0	0
ENSBTAG00000001050	168	112	180	277	197	234		147	146	117	216	167	163		216	174	177	258	140	261		138	125	161	258	181	198		150	102	166	309	152	229		168	72	199	225	174	207		144	180	188	164	196	256
ENSBTAG00000001051	173	181	155	157	195	154		171	68	142	154	108	291		160	209	109	208	215	227		187	73	140	135	118	175		127	351	146	204	196	223		271	46	135	301	159	242		182	204	187	133	253	254
ENSBTAG00000001052	0	0	0	0	0	0		3	0	0	1	2	1		1	1	1	1	2	1		2	2	0	0	0	0		1	1	2	1	0	2		1	0	0	1	1	1		3	0	0	1	1	0
ENSBTAG00000001055	1103	1003	1207	1171	1165	1152		1075	1172	920	1145	994	1102		1112	1167	1201	1195	1044	1138		948	1111	1088	1129	1041	1193		1088	988	1218	1180	1093	1166		1096	846	1286	1078	1102	1104		962	1122	1181	1112	1174	1072
ENSBTAG00000001057	256	296	425	344	330	280		376	326	285	295	231	328		364	347	394	376	415	352		291	316	221	319	212	299		440	181	348	387	222	295		278	122	433	305	239	355		370	346	417	298	273	214
ENSBTAG00000001058	3	4	5	14	3	10		3	3	3	3	7	5		8	2	2	9	4	2		6	4	6	7	6	6		6	2	7	15	3	7		2	1	1	9	8	3		15	6	4	9	5	11
ENSBTAG00000001059	506	359	535	670	516	607		420	458	359	553	512	492		576	440	513	571	421	549		448	363	492	607	505	521		491	346	533	633	392	553		495	263	586	584	510	497		434	457	530	488	539	573
ENSBTAG00000001060	621	605	718	799	832	761		804	487	462	700	542	827		955	817	883	1151	972	876		505	557	537	718	597	769		947	663	822	1043	909	954		885	453	794	749	583	653		721	725	1117	941	1012	755
ENSBTAG00000001061	300	233	425	353	246	437		270	268	218	345	287	334		329	331	325	376	206	426		241	237	252	460	306	401		248	207	345	415	219	447		241	116	365	408	311	371		252	302	398	248	292	453
ENSBTAG00000001062	0	0	0	0	0	0		0	0	0	0	0	0		0	0	0	0	0	0		0	0	0	0	0	0		0	0	0	0	0	1		0	0	0	0	0	0		0	0	0	0	0	0
ENSBTAG00000001063	0	0	0	0	2	0		0	0	0	0	0	0		0	0	0	0	0	1		1	0	0	1	0	0		0	0	0	1	0	0		1	0	0	0	0	0		0	1	0	0	0	0
ENSBTAG00000001066	683	499	853	657	727	561		634	704	570	687	476	738		702	668	792	624	697	737		513	669	622	630	503	703		672	323	755	648	625	692		736	336	767	585	578	713		506	667	721	519	616	674
ENSBTAG00000001067	0	0	2	0	0	1		0	0	0	0	0	1		0	0	0	0	0	1		0	1	0	1	0	0		0	0	0	0	1	0		1	0	1	0	0	0		2	0	1	0	2	2
ENSBTAG00000001068	15	43	43	34	20	14		42	15	38	32	14	9		31	28	25	41	46	29		69	43	9	26	8	10		48	6	20	34	16	31		20	5	19	50	20	17		89	26	35	24	45	15
ENSBTAG00000001069	1050	770	1040	1117	1072	1131		881	984	717	1082	925	1010		1012	958	1107	1010	816	1041		734	869	1008	1106	952	1008		867	690	1075	1104	849	1021		1016	670	1271	1074	917	1009		688	882	1022	943	999	979
ENSBTAG00000001071	351	226	417	459	371	350		331	329	264	372	341	310		419	334	403	371	271	381		340	304	337	414	329	347		332	222	378	462	258	386		331	189	491	397	338	325		264	302	383	330	360	383
ENSBTAG00000001074	77	48	77	109	92	105		54	88	41	69	67	74		66	62	95	87	48	93		60	66	83	108	84	89		39	45	91	126	60	102		86	44	106	106	79	87		38	69	66	60	98	103
ENSBTAG00000001075	0	0	0	0	0	0		0	1	0	0	0	0		0	2	0	0	0	0		0	0	0	0	1	0		0	0	0	1	0	0		0	0	0	0	0	0		0	0	0	0	0	0
ENSBTAG00000001077	216	49	141	246	84	141		128	149	73	141	102	113		156	85	129	141	67	168		145	78	101	181	111	104		108	44	149	217	61	156		168	57	113	178	138	134		92	74	138	128	80	163
ENSBTAG00000001078	5	23	122	18	19	13		7	51	19	22	14	27		11	26	16	12	18	5		4	8	15	12	7	36		2	14	10	14	10	13		9	5	18	13	17	44		9	22	21	8	13	19
ENSBTAG00000001079	94	93	118	103	110	94		91	108	80	107	97	102		111	96	114	114	101	111		81	103	82	111	94	96		86	77	105	108	89	115		100	52	128	103	86	107		99	121	119	91	106	91
ENSBTAG00000001080	0	0	0	0	0	0		0	0	0	0	0	0		0	0	0	0	0	0		0	0	0	0	0	0		0	0	0	0	0	0		0	0	0	0	0	0		0	0	0	0	0	0
ENSBTAG00000001081	0	12	1	3	2	0		2	0	0	0	3	0		1	22	6	3	1	1		2	0	0	0	1	2		0	2	0	0	3	1		2	0	3	5	2	2		6	17	0	2	3	1
ENSBTAG00000001082	3	5	2	0	1	0		2	0	2	0	3	1		0	1	3	2	1	0		0	1	5	2	4	1		1	1	2	3	0	0		4	0	1	1	2	3		3	0	2	0	0	2
ENSBTAG00000001083	23	40	82	28	52	25		86	48	74	31	40	31		87	43	53	43	141	38		112	48	16	35	30	34		144	22	62	30	23	41		53	9	40	51	39	52		120	34	45	29	49	19
ENSBTAG00000001084	0	0	0	0	0	0		0	0	0	0	0	0		0	0	0	0	0	0		0	0	0	0	0	0		0	0	0	0	0	0		0	0	0	0	0	0		0	0	0	0	0	0
ENSBTAG00000001085	79	27	122	53	53	80		30	67	46	83	65	101		70	34	82	65	31	103		32	54	101	67	68	118		39	31	65	79	56	92		75	25	78	76	90	104		41	67	68	48	50	173
ENSBTAG00000001086	288	189	301	426	280	366		227	226	158	286	304	247		358	219	311	320	218	373		244	165	271	329	277	253		288	162	268	420	209	344		240	126	376	298	318	273		236	246	322	271	278	400
ENSBTAG00000001088	1	2	0	0	0	0		2	0	0	0	0	0		0	0	0	0	1	0		4	0	0	0	0	0		1	1	0	0	1	1		1	0	0	1	2	0		1	1	2	0	0	1
ENSBTAG00000001090	0	0	0	0	0	0		0	0	0	0	0	0		0	0	0	0	0	0		0	0	0	0	0	0		0	0	0	0	0	0		0	0	0	0	0	0		0	0	0	0	0	0
ENSBTAG00000001092	8	14	28	15	15	18		37	27	24	7	21	9		34	18	22	45	35	9		32	16	4	26	9	14		46	7	16	18	20	17		12	5	17	10	13	17		47	15	15	15	18	10
ENSBTAG00000001093	0	1	2	0	1	0		3	2	0	1	0	0		0	0	3	1	1	2		5	1	2	0	0	0		3	0	0	1	1	2		3	0	0	2	1	1		3	1	1	0	1	0
ENSBTAG00000001094	0	1	3	1	0	1		2	3	1	1	1	2		8	4	0	5	1	0		6	2	3	1	1	0		3	1	4	1	3	3		1	1	8	0	1	0		10	0	4	3	5	1
ENSBTAG00000001096	9	12	15	7	16	5		26	8	22	5	9	12		17	7	15	15	31	17		35	5	6	12	3	7		31	4	12	10	7	14		16	6	13	3	2	10		26	11	22	18	13	7
ENSBTAG00000001097	5	3	2	2	3	1		9	5	3	2	1	1		4	3	2	4	6	3		5	5	1	6	3	2		10	2	1	2	2	6		3	3	8	5	2	4		1	4	2	0	3	1
ENSBTAG00000001098	40	55	84	52	62	46		139	61	99	47	45	54		83	76	77	76	161	65		115	85	33	61	38	67		192	41	56	62	38	77		73	18	83	87	64	56		135	63	82	56	75	34
ENSBTAG00000001099	123	43	66	142	70	114		67	40	44	81	54	42		119	91	74	116	47	146		72	48	61	148	68	64		68	74	78	192	64	151		68	32	78	106	51	65		85	87	82	81	80	163
ENSBTAG00000001100	0	0	0	0	0	0		0	0	0	0	0	1		0	0	0	0	0	0		0	0	0	0	0	0		0	0	0	0	0	0		0	0	0	0	0	0		0	0	0	0	0	0
ENSBTAG00000001101	15	6	8	9	10	9		3	6	6	7	14	0		9	10	6	8	5	4		7	7	12	7	18	2		6	7	7	7	3	7		18	3	15	14	16	2		7	6	9	12	6	5
ENSBTAG00000001102	0	1	2	0	0	1		5	5	1	0	1	2		3	0	2	0	6	0		3	2	0	0	0	1		2	0	0	1	1	1		1	0	0	0	1	3		1	0	4	0	2	0
ENSBTAG00000001104	2	8	15	10	13	8		9	9	7	15	10	4		18	9	18	8	15	9		7	13	11	9	13	4		11	7	13	8	8	12		17	3	11	9	12	9		5	4	9	7	11	9
ENSBTAG00000001105	114	160	303	115	212	74		265	253	202	145	112	178		192	148	245	187	357	126		247	182	83	144	127	217		358	80	231	155	140	121		183	39	180	172	161	256		285	196	223	140	179	62
ENSBTAG00000001107	117	148	178	109	160	73		231	187	145	108	136	125		178	149	193	172	263	105		205	212	84	110	102	94		288	142	146	136	77	149		102	46	204	143	120	123		257	141	159	119	123	73
ENSBTAG00000001108	102	164	221	106	146	94		325	192	201	118	138	127		187	157	213	199	399	129		387	228	48	125	102	116		567	95	163	132	91	157		173	55	197	145	139	126		446	157	197	149	166	83
ENSBTAG00000001109	20	27	45	33	31	29		34	34	28	23	46	34		30	37	51	48	39	43		27	41	19	44	28	32		42	13	43	40	43	42		30	26	35	31	25	42		28	24	30	33	40	28
ENSBTAG00000001112	43	30	63	77	58	46		56	48	28	49	24	21		60	28	94	71	69	56		44	32	33	73	31	25		60	24	47	94	42	67		35	15	46	68	21	23		76	49	57	37	74	66
ENSBTAG00000001113	72	76	125	65	93	53		134	121	82	51	87	80		116	105	103	107	157	63		147	92	41	76	63	65		162	57	108	86	63	75		88	34	100	100	100	64		158	96	121	83	95	56
ENSBTAG00000001114	333	430	569	319	535	264		830	507	528	339	414	424		642	456	574	517	1147	467		983	439	192	399	295	336		1343	199	566	431	346	480		522	119	638	472	384	365		1055	387	533	409	471	179
ENSBTAG00000001116	51	23	70	91	57	52		33	80	30	70	60	24		65	40	111	111	52	53		34	43	39	73	58	22		58	21	69	84	57	53		60	25	102	55	71	35		34	57	65	26	57	26
ENSBTAG00000001117	31	39	75	25	53	27		74	53	55	27	28	54		51	26	45	54	145	38		116	46	20	30	16	42		122	13	46	45	30	48		50	4	38	43	38	43		87	39	42	27	29	20
ENSBTAG00000001119	11	12	14	17	11	10		8	6	6	12	18	8		21	14	15	15	10	7		11	8	8	14	12	12		33	7	20	20	5	22		10	7	7	9	18	7		12	19	13	8	12	15
ENSBTAG00000001120	56	43	46	48	35	45		49	34	36	40	81	36		119	66	55	120	62	56		76	32	33	37	69	36		103	28	68	71	40	75		90	20	60	28	91	35		127	63	75	62	56	50
ENSBTAG00000001123	112	126	206	100	136	126		203	157	157	112	136	142		210	166	160	167	261	133		261	158	73	128	100	119		282	81	150	143	93	144		132	46	147	136	137	102		256	153	177	138	154	97
ENSBTAG00000001124	64	68	167	66	107	62		137	83	97	64	53	87		114	73	103	118	157	106		148	77	50	84	48	65		162	23	126	79	74	96		78	13	84	78	69	78		144	73	93	60	88	59
ENSBTAG00000001125	26	23	21	17	69	52		101	6	21	15	36	34		110	17	45	85	309	65		148	9	7	18	49	20		222	2	59	34	54	44		43	3	53	11	88	29		91	10	67	35	95	7
ENSBTAG00000001126	231	227	375	197	255	161		433	261	268	196	183	326		343	252	288	300	450	237		409	250	138	214	145	242		469	104	294	226	177	284		303	51	243	226	233	302		383	238	324	204	252	127
ENSBTAG00000001127	0	0	0	0	0	0		0	0	0	0	0	0		0	0	0	0	0	0		0	0	0	0	0	0		0	0	0	0	0	0		0	0	0	0	0	0		0	0	0	0	0	0
ENSBTAG00000001128	0	0	0	0	0	0		0	0	0	0	0	0		0	0	0	0	0	0		0	0	0	0	0	0		0	0	0	0	0	0		0	0	0	1	0	0		1	0	0	0	0	0
ENSBTAG00000001131	518	422	760	634	631	615		514	581	414	546	564	576		636	510	493	609	540	641		554	456	537	633	555	652		533	350	536	675	521	710		575	228	567	585	602	588		531	492	551	473	703	702
ENSBTAG00000001132	64	62	111	33	64	45		133	74	77	51	44	81		96	60	91	62	127	55		115	78	30	58	46	60		134	42	83	59	52	58		91	22	75	79	50	63		104	49	99	62	65	31
ENSBTAG00000001133	212	193	273	123	189	169		319	253	219	174	210	218		278	182	229	186	242	163		255	188	120	190	154	167		314	88	246	181	138	257		259	41	230	220	228	179		262	217	286	190	167	149
ENSBTAG00000001134	1146	983	1273	1268	1237	1156		1055	1159	925	1149	1180	1110		1328	1214	1227	1268	1120	1170		1077	1024	1148	1289	1122	1139		1170	909	1267	1363	963	1185		1114	577	1376	1250	1183	1093		1072	1101	1260	1120	1203	1180
ENSBTAG00000001135	0	0	0	0	0	0		0	0	0	1	0	0		1	0	0	0	1	0		1	0	0	0	0	0		1	0	1	0	0	0		0	0	0	0	1	0		0	0	0	0	1	0
ENSBTAG00000001136	213	185	351	249	231	229		269	73	142	234	125	180		292	247	198	261	188	172		202	75	192	270	131	225		237	145	193	255	157	206		232	44	299	229	146	210		161	174	240	154	213	156
ENSBTAG00000001137	457	418	524	518	506	520		431	507	360	521	453	526		466	463	540	505	439	543		364	469	449	506	450	541		425	397	557	536	447	519		477	364	551	485	450	505		372	481	517	460	490	507
ENSBTAG00000001138	84	41	78	74	76	76		42	61	38	95	78	77		70	55	67	72	50	85		52	37	100	112	78	79		48	43	77	100	78	93		69	42	112	106	77	72		37	65	69	85	84	103
ENSBTAG00000001139	13	7	65	4	16	7		1	37	8	7	5	4		6	10	2	4	18	13		3	29	22	2	2	7		4	5	2	3	13	13		15	21	29	5	0	4		1	16	3	6	17	14
ENSBTAG00000001140	133	100	97	196	157	181		159	123	111	173	140	158		180	146	90	190	160	175		139	97	126	184	144	164		160	88	92	205	144	177		131	65	209	162	149	175		144	117	97	162	193	179
ENSBTAG00000001141	322	318	651	257	347	336		471	509	379	321	359	517		542	401	505	364	511	361		446	423	186	361	335	403		512	305	548	335	261	394		428	92	380	456	391	458		420	388	487	355	376	331
ENSBTAG00000001142	158	187	283	173	203	182		340	217	238	188	173	193		304	190	245	238	320	227		310	202	121	194	146	178		400	81	255	204	125	230		207	45	275	232	188	180		360	211	298	211	201	139
ENSBTAG00000001143	41	111	137	52	86	45		76	124	94	58	73	317		75	74	97	74	125	63		74	140	40	54	47	195		125	255	69	59	50	89		82	13	81	245	69	240		124	80	83	82	66	81
ENSBTAG00000001144	127	154	237	160	176	138		203	199	150	129	137	143		194	169	181	202	210	160		169	190	104	178	127	156		227	115	186	184	148	181		143	87	220	145	126	153		202	163	203	155	179	113
ENSBTAG00000001146	845	820	1248	756	963	736		1516	904	1009	799	965	810		1313	811	949	966	1492	964		1627	994	656	958	685	757		1701	469	1123	863	608	1118		867	189	1045	1117	852	862		1517	810	1127	787	815	712
ENSBTAG00000001150	0	0	0	0	0	0		0	0	0	0	0	0		0	0	0	0	0	0		0	0	0	0	0	0		0	0	0	0	0	0		0	0	0	0	0	0		0	0	0	0	0	0
ENSBTAG00000001151	22	9	14	34	40	13		12	16	19	16	17	24		12	18	12	13	27	3		9	16	28	19	21	14		10	2	11	13	24	10		14	12	27	7	26	10		4	14	10	12	43	18
ENSBTAG00000001152	3	6	4	6	3	9		7	5	6	6	5	4		3	3	1	1	2	4		9	8	4	0	5	6		4	3	1	4	6	11		1	2	7	2	4	5		3	6	2	4	4	1
ENSBTAG00000001154	1529	1435	1690	1545	1332	1595		1228	1092	1191	1450	1129	1973		1594	1710	1463	1759	1227	1663		1061	1024	1448	1353	1222	1763		1459	1528	1457	1682	1315	1671		2012	910	1524	1494	1398	1821		1439	1546	1719	1531	1519	1657
ENSBTAG00000001156	516	355	502	539	442	471		347	461	319	499	466	398		468	405	427	496	303	449		302	366	447	547	402	446		376	288	442	560	341	456		511	213	571	500	421	421		320	397	500	437	480	502
ENSBTAG00000001160	259	266	422	258	315	282		408	331	279	306	315	328		430	310	365	362	398	316		397	307	221	296	295	300		491	197	375	330	243	328		299	79	384	350	344	327		426	270	387	324	331	261
ENSBTAG00000001161	4	10	10	3	1	2		15	14	11	10	5	9		10	10	21	12	29	9		17	11	3	9	6	6		29	3	16	8	9	9		11	5	7	7	5	7		27	6	12	6	12	3
ENSBTAG00000001163	23	15	22	21	30	39		24	24	25	35	15	18		39	27	28	43	26	37		18	13	32	21	14	23		27	18	30	35	19	44		35	7	42	32	22	24		18	35	30	29	29	31
ENSBTAG00000001164	115	82	122	126	96	108		101	108	82	109	108	96		132	99	125	140	111	123		113	98	103	146	87	96		113	46	108	144	89	129		112	30	133	130	101	88		102	94	118	107	107	88
ENSBTAG00000001165	27	11	26	36	23	23		19	34	15	29	27	16		29	13	39	27	13	26		19	16	26	25	20	11		20	12	28	48	21	33		19	9	36	38	19	33		16	17	39	22	31	20
ENSBTAG00000001166	0	2	6	0	0	1		6	0	2	2	1	1		4	2	0	2	2	4		6	2	0	1	2	1		4	0	3	1	3	5		4	0	2	1	2	1		6	2	6	1	2	1
ENSBTAG00000001168	203	230	373	164	252	160		430	257	308	191	234	242		428	224	270	219	528	227		466	273	142	211	185	223		603	131	301	197	161	251		247	54	249	298	261	248		476	219	315	234	214	131
ENSBTAG00000001171	206	188	367	207	257	221		315	248	226	228	212	278		299	230	296	255	309	228		235	248	147	210	218	231		342	112	281	230	178	253		208	53	316	238	257	230		271	240	312	234	223	173
ENSBTAG00000001173	54	19	38	35	54	30		26	21	15	38	60	61		89	30	28	39	38	57		29	11	31	44	46	41		42	17	31	59	29	39		36	7	15	59	67	37		21	29	33	37	40	108
ENSBTAG00000001174	18	20	20	25	24	31		17	40	22	32	27	13		23	28	26	34	17	25		17	26	26	30	28	21		30	23	31	33	19	29		19	26	26	32	18	25		16	16	29	34	24	31
ENSBTAG00000001176	0	0	0	0	0	0		0	0	1	0	0	0		0	1	1	0	0	0		1	0	0	0	0	0		0	0	1	0	0	0		0	0	0	0	0	0		0	0	0	0	0	0
ENSBTAG00000001178	115	135	177	99	164	94		380	165	185	109	112	153		187	159	182	154	407	134		407	141	41	126	74	107		505	93	175	114	98	153		173	23	146	159	111	139		391	119	204	129	162	74
ENSBTAG00000001179	1054	924	1619	1345	1471	1051		1107	1323	875	1196	821	1250		1162	1008	1316	1359	1250	1111		948	935	1151	1350	867	1315		1093	714	1353	1533	1068	1167		1321	450	1381	1363	932	1456		954	1005	1268	990	1362	1019
ENSBTAG00000001181	61	84	134	55	92	38		195	118	123	84	69	94		128	67	102	92	189	71		163	102	38	67	69	87		216	40	128	65	67	98		95	21	131	81	89	88		135	83	111	73	73	50
ENSBTAG00000001182	203	296	376	215	320	193		521	356	364	213	258	288		342	304	399	401	674	263		625	443	152	260	210	196		826	179	350	263	208	317		306	121	367	364	224	268		708	307	363	265	318	127
ENSBTAG00000001183	15	11	14	23	35	15		15	40	8	25	7	25		17	15	8	23	23	20		17	14	1	17	14	31		14	7	18	39	18	19		10	7	9	21	10	34		14	9	11	10	30	13
ENSBTAG00000001186	1	0	0	0	0	0		0	0	0	0	0	0		1	0	0	0	0	0		0	0	0	0	0	0		0	0	1	1	0	0		0	0	0	0	0	0		0	1	1	0	0	0
ENSBTAG00000001187	1	1	4	2	3	3		3	4	4	0	3	3		4	4	3	4	3	1		6	1	1	1	2	0		5	1	6	2	4	5		2	0	2	1	1	1		2	2	5	5	2	0
ENSBTAG00000001188	171	87	216	276	169	195		139	141	88	198	154	151		170	146	200	191	117	183		119	122	177	193	136	170		116	81	187	222	136	193		174	71	239	156	151	179		82	142	165	129	151	186
ENSBTAG00000001189	1713	1174	1742	1769	1647	1627		1367	1456	1059	1573	1692	1620		1692	1474	1565	1575	1244	1672		1323	1184	1610	1685	1703	1729		1320	1078	1734	1916	1360	1627		1632	873	1764	1670	1744	1681		1133	1384	1562	1419	1709	1841
ENSBTAG00000001191	0	0	0	2	0	0		1	0	0	1	0	1		0	0	0	0	1	0		0	0	1	0	0	0		0	0	0	1	0	0		0	0	0	0	0	0		0	0	0	1	0	0
ENSBTAG00000001192	74	100	152	79	133	62		167	141	109	101	100	109		158	103	123	123	195	84		178	137	65	96	90	98		241	67	135	83	84	101		117	31	154	122	114	119		145	117	147	118	119	45
ENSBTAG00000001193	745	635	860	812	858	846		665	776	608	790	728	919		820	716	742	745	753	872		679	666	764	793	755	913		749	598	773	814	760	851		802	513	853	834	783	871		599	662	752	721	883	901
ENSBTAG00000001195	0	0	2	0	0	1		0	0	0	1	2	0		0	0	2	3	0	2		0	0	0	1	0	0		0	1	0	1	0	1		1	0	0	0	1	1		1	0	0	1	0	1
ENSBTAG00000001197	199	202	340	199	251	159		306	256	237	229	217	197		263	230	379	246	347	185		263	243	132	221	178	154		269	81	336	198	162	200		198	59	310	198	203	149		257	244	334	217	186	96
ENSBTAG00000001198	475	497	596	586	569	605		584	618	519	576	471	512		561	534	624	610	609	669		522	619	438	619	444	546		644	447	599	601	501	625		544	375	650	597	469	526		599	531	595	559	537	502
ENSBTAG00000001199	204	186	280	223	233	226		258	251	173	236	215	239		272	255	272	248	274	213		215	233	174	248	197	225		268	139	296	255	177	237		228	101	321	240	223	223		236	242	284	210	251	166
ENSBTAG00000001204	10	13	12	25	12	18		13	14	5	9	11	16		18	15	13	11	9	18		6	10	13	14	8	16		11	6	11	12	6	21		12	5	12	7	9	6		9	11	13	16	9	25
ENSBTAG00000001206	0	0	1	0	0	1		0	0	0	0	0	0		0	0	0	0	0	0		0	0	0	0	0	0		0	0	0	0	0	1		0	0	0	0	0	0		0	0	0	0	0	0
ENSBTAG00000001207	0	0	0	1	0	0		0	1	0	0	0	1		2	1	1	2	1	1		0	1	1	1	0	0		1	0	1	0	0	0		2	0	2	0	1	1		0	0	0	0	1	0
ENSBTAG00000001209	0	0	0	0	0	0		0	0	0	0	0	0		0	0	0	0	0	0		0	0	0	0	0	0		0	0	0	0	0	0		0	0	0	0	0	0		0	0	0	0	0	0
ENSBTAG00000001212	640	587	663	723	659	684		612	648	560	709	601	676		650	645	688	698	597	686		550	614	665	711	600	658		613	579	688	705	628	671		647	588	721	674	601	662		521	639	688	627	658	634
ENSBTAG00000001214	0	0	0	0	0	0		0	0	0	0	0	0		0	0	0	0	0	0		0	0	0	0	0	0		0	0	0	0	0	0		0	0	0	0	0	0		0	0	0	0	0	0
ENSBTAG00000001221	6	9	3	1	2	2		2	8	3	2	1	0		7	7	2	4	4	2		7	3	2	3	1	2		3	3	1	10	2	4		3	0	4	6	0	3		4	1	4	3	4	3
ENSBTAG00000001223	52	64	90	83	72	28		108	105	76	47	78	40		106	76	67	87	113	62		106	86	36	79	65	70		134	30	66	81	51	80		73	20	79	79	71	66		117	52	57	55	75	42
ENSBTAG00000001224	494	380	715	517	599	524		541	555	444	531	502	486		569	443	537	538	598	506		574	460	452	506	466	508		593	224	575	563	495	577		502	183	611	538	579	494		519	405	557	487	623	526
ENSBTAG00000001225	1124	889	1187	1286	1102	1204		953	1084	745	1096	1068	1080		1170	1021	1062	1243	945	1110		985	954	1038	1108	964	983		996	979	1094	1319	865	1186		1094	587	1169	1180	1029	1008		883	912	1095	1011	1099	1261
ENSBTAG00000001231	6	2	4	3	1	1		0	2	3	4	2	1		3	1	2	2	2	1		1	1	1	4	1	0		4	1	0	3	3	1		0	3	2	1	1	0		0	0	6	1	3	1
ENSBTAG00000001233	4	10	11	5	6	7		15	9	7	5	7	5		16	11	8	19	22	13		26	5	7	7	5	7		29	4	7	4	10	14		10	1	5	4	3	7		18	13	14	9	10	9
ENSBTAG00000001235	28	58	82	38	84	26		122	99	63	60	43	61		49	70	92	79	175	44		128	105	31	52	45	42		204	27	71	47	41	47		52	20	74	53	53	40		156	58	78	46	75	24
ENSBTAG00000001241	1	0	0	0	0	0		0	0	0	0	0	0		0	0	0	0	0	0		0	0	0	0	0	0		0	0	0	0	0	0		0	0	0	0	0	0		0	0	0	0	0	0
ENSBTAG00000001242	19	14	13	12	8	13		6	24	10	9	18	15		7	16	11	10	6	11		10	14	14	12	16	16		6	6	12	12	6	8		17	2	27	17	28	15		6	6	15	9	12	15
ENSBTAG00000001243	80	60	63	99	52	75		69	48	55	71	67	62		91	85	81	100	40	76		53	61	65	87	68	67		60	69	99	137	56	95		84	27	104	85	77	83		50	80	116	74	68	97
ENSBTAG00000001244	1	0	1	2	2	1		0	1	1	1	2	1		3	0	13	3	1	3		1	4	4	4	2	2		1	2	0	3	0	5		0	2	2	4	3	1		3	0	2	0	4	2
ENSBTAG00000001246	1457	1356	1850	1736	1809	1630		1409	1741	1238	1701	1424	1976		1583	1572	1855	1677	1496	1525		1108	1500	1551	1639	1455	1957		1422	1376	1727	1789	1421	1540		1678	992	1892	1769	1441	1979		1175	1452	1669	1480	1578	1508
ENSBTAG00000001247	1	0	0	0	0	0		1	0	0	0	0	0		0	0	0	0	1	0		0	0	0	0	0	0		0	0	0	0	0	0		0	0	0	0	0	0		0	0	0	1	0	0
ENSBTAG00000001248	0	0	0	0	0	0		0	0	0	0	0	0		0	0	0	0	0	0		0	0	0	0	0	0		0	0	0	0	0	0		0	0	0	0	0	0		0	0	0	0	0	0
ENSBTAG00000001249	0	0	0	0	0	0		0	0	0	0	0	0		0	0	0	1	0	0		0	0	0	0	0	0		0	0	0	0	0	0		0	0	0	0	0	0		0	1	0	0	0	0
ENSBTAG00000001250	0	1	0	0	0	0		0	0	0	0	1	0		0	0	0	0	0	0		0	0	0	0	0	0		0	0	0	0	0	0		1	0	0	0	0	0		0	0	0	1	0	1
ENSBTAG00000001252	620	399	594	552	548	527		442	531	455	488	538	519		660	470	473	507	422	525		489	443	474	540	479	511		466	305	511	571	404	598		491	154	559	555	583	548		439	401	564	459	497	554
ENSBTAG00000001254	53	99	175	78	118	71		215	156	133	94	82	126		119	94	154	135	307	118		197	178	41	92	59	81		343	55	141	122	76	122		101	36	164	99	77	116		279	98	160	104	124	61
ENSBTAG00000001255	0	0	0	0	0	1		0	0	0	0	0	0		0	0	0	0	0	0		0	0	0	0	0	0		0	0	0	1	0	0		0	0	0	0	0	0		0	0	0	0	0	0
ENSBTAG00000001257	13	27	26	9	21	7		58	14	20	16	15	14		31	11	22	23	80	18		78	15	9	16	18	5		99	7	23	14	18	20		27	7	31	19	13	9		94	11	23	22	23	6
ENSBTAG00000001258	75	187	301	143	164	103		353	235	205	122	113	194		163	208	204	215	416	151		271	273	77	146	116	182		433	108	194	191	135	197		155	58	191	139	122	188		336	197	216	160	176	82
ENSBTAG00000001260	0	0	0	0	0	0		0	0	0	0	0	0		0	0	0	0	0	0		0	0	0	0	0	0		0	0	0	0	0	0		0	0	0	0	0	0		0	0	0	0	0	0
ENSBTAG00000001262	83	47	99	109	74	109		63	79	53	94	83	64		82	69	72	101	58	123		70	77	76	82	84	73		57	52	75	105	48	138		69	25	85	106	70	87		75	61	80	71	83	108
ENSBTAG00000001265	0	0	0	0	0	0		0	0	0	0	0	0		0	0	0	0	0	0		0	0	0	0	0	0		0	0	0	0	0	0		0	0	0	0	0	0		0	0	0	0	0	0
ENSBTAG00000001269	112	114	168	114	154	133		156	187	135	124	109	132		180	138	212	162	189	145		130	192	81	155	114	134		198	122	196	144	90	125		161	64	185	145	119	136		133	141	176	127	133	85
ENSBTAG00000001270	0	0	0	0	0	0		0	0	0	0	0	0		0	0	0	0	0	0		0	0	0	0	0	0		0	0	0	0	0	0		0	0	0	0	0	0		0	0	0	0	0	0
ENSBTAG00000001271	0	0	0	0	0	0		0	0	0	0	0	0		0	0	0	0	0	0		0	0	0	0	0	0		0	0	0	0	0	0		0	0	0	0	0	0		0	0	0	0	0	0
ENSBTAG00000001273	232	273	476	225	347	252		509	309	298	238	208	772		356	351	352	417	572	305		404	254	152	225	228	463		484	690	377	288	233	333		421	66	253	750	278	620		472	346	440	286	328	195
ENSBTAG00000001274	13	20	32	22	27	10		15	15	11	16	10	18		20	16	25	35	19	18		12	11	5	13	16	23		26	6	34	27	11	20		14	7	16	20	10	28		26	24	35	17	18	7
ENSBTAG00000001279	13	16	8	6	21	9		6	5	10	7	5	10		25	13	3	8	7	12		9	2	7	9	5	4		19	3	12	9	14	6		10	1	13	10	6	4		14	6	17	4	25	5
ENSBTAG00000001280	85	69	116	115	108	106		130	88	78	108	113	96		124	91	102	92	144	104		172	83	95	110	79	112		183	60	115	115	60	114		100	41	145	124	89	95		168	81	99	99	106	125
ENSBTAG00000001282	102	105	164	99	145	79		316	170	178	98	109	121		182	147	186	171	410	117		458	138	56	148	77	82		556	55	137	122	73	146		138	31	168	135	104	106		456	89	186	104	149	51
ENSBTAG00000001283	267	372	515	172	373	213		666	387	399	284	287	477		545	405	396	367	736	320		589	417	184	243	252	354		840	302	432	264	250	387		464	53	410	464	348	414		601	353	514	385	345	212
ENSBTAG00000001286	56	22	45	26	39	54		29	30	28	46	22	35		44	34	32	31	35	63		47	16	57	43	29	27		34	19	37	61	28	44		65	10	77	46	38	28		36	35	32	24	39	47
ENSBTAG00000001287	19	13	13	13	16	19		17	25	10	22	14	16		23	11	7	10	9	20		19	10	14	16	9	11		18	6	17	23	10	24		20	7	19	12	15	17		13	18	15	15	13	16
ENSBTAG00000001288	0	1	2	1	1	0		1	1	2	0	0	4		1	0	0	0	1	0		1	1	1	0	0	2		0	2	1	0	0	1		0	0	1	0	2	3		3	1	0	1	3	0
ENSBTAG00000001290	21	37	68	23	33	36		62	40	45	39	31	34		63	39	37	40	92	40		61	54	22	41	26	26		108	14	42	19	26	38		30	9	61	43	28	37		64	27	53	41	25	26
ENSBTAG00000001291	0	0	0	0	0	0		0	0	0	0	0	0		0	0	0	0	0	0		0	0	0	0	0	0		0	0	0	0	0	0		0	0	0	0	0	0		0	0	0	0	0	0
ENSBTAG00000001292	29	15	15	19	185	24		27	30	20	38	243	63		48	19	13	37	169	20		30	41	57	36	354	34		33	30	11	50	165	14		21	40	117	48	350	39		9	21	17	31	257	11
ENSBTAG00000001293	7	10	16	14	6	8		16	16	14	5	16	11		16	9	12	16	20	9		17	21	1	5	8	7		17	7	15	10	5	12		8	3	14	7	7	3		20	11	13	8	7	6
ENSBTAG00000001294	497	293	601	638	436	476		409	363	327	459	357	690		501	422	547	598	323	531		351	285	465	515	375	574		407	455	552	643	378	494		487	192	581	610	378	593		364	388	575	430	397	454
ENSBTAG00000001295	581	381	628	453	533	485		509	469	365	460	542	518		672	432	509	474	459	548		457	392	485	586	487	519		539	347	529	567	454	561		585	198	624	632	547	516		390	444	566	458	612	585
ENSBTAG00000001296	208	283	349	258	272	246		294	325	238	244	217	342		281	318	351	371	350	256		221	333	191	274	238	331		384	249	307	320	255	257		315	159	326	252	227	333		283	315	336	296	289	173
ENSBTAG00000001297	1	0	0	0	0	0		2	0	0	1	0	0		1	0	0	0	0	1		1	1	1	0	0	0		1	0	0	1	1	0		1	0	0	0	0	0		0	0	0	0	1	0
ENSBTAG00000001298	122	118	192	116	142	131		195	141	131	138	148	110		170	143	190	156	167	115		159	141	110	177	128	122		195	67	182	155	96	129		155	50	225	173	167	102		159	128	206	141	160	97
ENSBTAG00000001299	0	0	0	0	0	0		0	1	0	0	0	0		0	0	0	0	0	0		0	0	0	0	0	0		0	0	0	0	0	0		0	0	0	0	0	0		0	0	0	0	0	0
ENSBTAG00000001301	63	29	29	34	25	46		29	40	14	23	72	33		46	36	29	40	38	36		30	12	22	38	84	29		28	20	58	57	25	43		42	14	34	29	78	32		29	27	43	24	56	54
ENSBTAG00000001302	23	40	48	34	27	25		31	41	27	30	24	23		31	35	53	42	46	24		22	46	20	28	24	22		45	19	51	45	24	40		33	15	55	31	24	28		25	45	36	37	31	26
ENSBTAG00000001303	48	13	12	13	27	12		27	41	24	41	65	15		37	24	34	20	20	11		14	32	18	61	48	5		20	36	31	17	17	8		48	18	47	48	39	11		10	4	37	22	38	35
ENSBTAG00000001305	88	40	86	123	58	125		76	147	49	75	78	198		179	54	74	92	49	114		82	100	25	155	68	270		132	17	78	121	37	137		45	45	24	148	68	189		88	52	72	117	62	139
ENSBTAG00000001306	68	59	86	94	82	68		73	80	58	85	67	56		79	84	90	101	84	61		65	62	66	81	46	55		84	60	78	99	58	76		61	34	117	107	61	65		62	65	110	61	97	43
ENSBTAG00000001308	629	161	907	571	667	573		121	622	229	492	114	170		460	222	896	498	505	719		108	557	189	555	122	184		431	163	846	570	487	731		766	278	298	644	140	158		408	179	868	506	557	656
ENSBTAG00000001310	0	0	0	0	0	0		0	0	0	0	0	0		0	0	0	0	0	0		0	0	0	0	0	0		0	0	0	0	0	0		1	0	0	0	0	0		0	0	0	0	0	0
ENSBTAG00000001311	266	374	507	322	355	224		496	441	401	273	332	366		436	382	399	459	508	311		434	413	187	329	279	325		583	263	386	380	298	385		330	111	423	342	309	323		465	384	428	376	378	208
ENSBTAG00000001314	87	66	129	52	105	71		131	100	94	75	83	87		94	63	125	87	155	79		119	85	34	71	61	83		178	33	130	62	70	106		98	19	102	121	73	88		152	72	125	71	78	57
ENSBTAG00000001315	0	0	1	0	0	0		0	3	2	0	3	0		0	0	0	0	1	0		1	5	0	2	4	0		0	0	0	0	0	1		3	0	0	7	1	0		0	0	0	0	0	0
ENSBTAG00000001320	701	557	844	923	730	722		695	655	549	766	708	624		818	650	775	800	615	685		611	543	724	806	725	679		686	447	774	869	571	685		703	350	956	747	687	640		622	605	774	700	718	644
ENSBTAG00000001321	693	606	616	678	536	704		809	441	635	602	480	811		690	784	554	730	633	678		640	439	486	571	558	707		728	496	632	714	458	716		818	167	598	597	650	769		727	698	737	645	547	490
ENSBTAG00000001322	2	8	5	11	4	3		9	13	4	5	9	0		8	6	2	10	17	1		14	13	6	4	12	4		11	5	9	11	7	2		5	1	10	5	13	0		12	16	2	6	10	1
ENSBTAG00000001323	43	61	97	47	75	35		147	86	91	40	54	61		82	88	90	106	171	42		219	87	22	59	42	45		269	52	80	67	45	52		66	30	87	78	45	70		237	54	102	60	70	21
ENSBTAG00000001324	0	0	0	1	1	0		1	0	0	0	0	1		0	0	0	0	0	1		0	0	1	1	0	0		0	0	1	0	0	0		0	0	1	2	0	0		0	0	0	0	0	0
ENSBTAG00000001325	33	19	48	31	32	20		16	28	9	19	20	78		26	28	22	16	23	32		11	22	31	19	16	101		28	7	21	19	16	29		27	8	24	22	26	99		18	17	13	13	24	46
ENSBTAG00000001326	0	0	0	0	0	0		0	0	0	0	0	0		0	0	0	0	0	0		0	0	0	0	0	0		0	0	0	0	0	0		0	0	0	0	0	0		0	0	0	0	0	0
ENSBTAG00000001328	381	329	492	416	458	443		371	456	354	381	344	415		438	450	551	458	406	404		327	412	372	419	361	415		428	275	518	442	402	435		405	238	579	403	403	409		337	395	503	393	440	372
ENSBTAG00000001329	780	642	931	1004	873	917		722	803	588	906	813	811		876	728	886	900	741	877		652	728	806	938	789	906		781	593	917	1030	750	830		830	552	977	903	797	855		677	727	900	795	886	858
ENSBTAG00000001331	0	0	0	0	0	0		0	0	0	0	0	0		0	0	0	0	0	0		0	0	0	0	0	0		0	0	0	0	0	0		0	0	0	0	0	0		0	0	1	0	0	0
ENSBTAG00000001332	1477	988	1311	1397	1385	1214		1120	1491	983	1373	1611	1270		1404	1210	1232	1093	1040	1160		1019	1178	1470	1417	1520	1291		983	914	1331	1334	1040	1168		1333	791	1634	1372	1603	1224		781	1060	1276	1148	1407	1387
ENSBTAG00000001333	56	53	51	47	80	38		56	76	25	39	56	51		84	60	65	113	74	65		39	51	23	38	39	43		53	23	67	84	51	52		56	25	32	22	54	61		45	59	56	37	45	22
ENSBTAG00000001335	1	0	2	1	1	1		5	1	1	0	1	1		1	2	2	2	0	1		7	0	0	4	1	1		6	1	1	0	0	3		6	0	4	3	2	4		0	5	0	0	0	0
ENSBTAG00000001336	0	0	0	0	0	0		0	0	0	0	0	0		0	0	0	0	0	0		0	0	0	0	0	1		0	0	0	0	0	0		0	0	0	0	0	0		0	0	0	0	0	0
ENSBTAG00000001338	155	135	103	135	93	74		320	63	108	98	109	194		337	166	138	155	135	111		290	67	147	72	119	242		372	80	142	173	109	118		28	14	387	61	193	216		144	113	151	154	97	37
ENSBTAG00000001341	1	0	0	2	0	2		0	3	0	3	4	1		1	2	0	2	1	0		0	0	0	1	0	1		1	0	0	1	0	3		0	0	5	2	2	1		1	0	1	1	2	2
ENSBTAG00000001342	46	74	93	66	52	41		107	77	79	44	53	58		84	79	87	77	115	52		92	94	37	73	53	59		128	52	76	67	48	71		55	28	101	68	51	53		123	75	88	58	60	41
ENSBTAG00000001343	1	6	12	5	4	1		7	5	11	4	6	1		6	7	13	3	7	3		17	12	1	5	4	4		24	1	11	1	1	4		6	5	5	6	2	4		21	6	7	2	5	3
ENSBTAG00000001344	1	1	0	0	0	0		2	0	0	0	0	0		0	0	0	1	1	0		1	0	0	0	0	0		1	0	0	0	0	1		0	0	0	1	0	1		1	1	0	0	0	0
ENSBTAG00000001346	100	93	100	92	93	97		75	94	70	83	83	118		111	112	89	119	98	107		81	73	97	91	88	111		98	93	97	100	91	104		120	59	90	86	95	94		79	108	101	80	85	93
ENSBTAG00000001348	9	28	31	17	24	18		46	38	23	14	15	22		28	27	54	39	79	23		65	38	1	16	18	22		109	15	39	26	18	26		20	6	25	18	23	17		113	22	41	18	19	13
ENSBTAG00000001349	585	348	597	724	590	526		416	512	371	522	552	548		611	498	487	586	406	559		387	387	607	545	530	586		451	350	492	645	477	589		470	232	649	484	575	592		334	465	547	438	528	684
ENSBTAG00000001350	0	0	0	0	0	0		0	0	0	0	1	0		2	0	0	0	0	0		2	0	0	0	0	0		1	0	0	0	0	1		0	1	0	0	0	0		1	0	0	0	0	0
ENSBTAG00000001352	385	274	433	433	393	394		316	341	268	383	386	349		406	377	359	425	327	387		317	287	372	421	375	343		345	256	385	456	311	399		352	167	464	404	367	356		302	302	379	342	399	370
ENSBTAG00000001353	716	506	777	863	684	754		551	714	478	748	649	693		740	618	709	696	568	812		523	556	680	795	620	801		632	460	748	868	598	812		700	393	843	753	694	718		539	553	704	646	765	902
ENSBTAG00000001354	139	74	123	160	102	140		105	103	88	121	111	84		110	97	92	120	75	127		90	90	110	136	128	96		68	61	81	142	88	159		108	44	153	126	117	110		83	102	104	118	143	131
ENSBTAG00000001356	135	174	281	132	218	129		346	229	201	174	167	162		225	180	241	214	385	156		322	213	89	164	142	190		476	94	220	151	123	201		188	51	223	182	196	202		336	179	233	160	158	93
ENSBTAG00000001357	10	7	9	12	10	9		7	7	6	7	12	10		11	9	10	8	7	11		6	6	12	10	10	11		11	5	13	12	6	10		7	4	12	11	9	6		6	9	10	9	11	8
ENSBTAG00000001359	104	14	60	157	108	93		44	65	48	129	124	38		46	33	50	117	57	107		61	46	74	134	100	42		22	21	51	125	65	106		108	25	121	73	115	32		39	36	39	44	58	55
ENSBTAG00000001360	142	175	176	154	157	145		157	209	130	191	157	161		170	149	204	183	161	202		140	208	136	185	164	168		181	100	215	191	195	169		141	169	164	156	146	153		210	145	201	194	167	148
ENSBTAG00000001361	46	64	133	32	69	34		129	91	111	54	41	68		84	69	83	71	143	82		88	72	32	58	33	59		129	34	97	70	36	73		83	13	74	80	71	72		117	72	76	66	69	31
ENSBTAG00000001364	23	24	43	15	45	14		43	28	37	25	23	38		29	19	53	27	72	28		51	30	14	34	11	25		87	16	52	24	16	19		18	13	52	36	18	30		45	15	31	23	31	12
ENSBTAG00000001365	2	2	2	3	1	2		4	2	2	2	4	2		2	5	4	6	3	2		5	4	2	4	2	0		4	1	2	4	1	3		6	1	2	3	1	1		2	4	2	1	1	0
ENSBTAG00000001367	0	0	0	0	0	0		0	1	0	0	0	0		1	0	0	0	0	0		0	1	0	0	0	1		0	0	0	0	0	0		0	0	0	0	0	0		0	0	0	0	0	0
ENSBTAG00000001368	1225	1096	1412	1423	1370	1389		960	1334	864	1302	1098	1518		1253	1374	1246	1349	1072	1455		871	1180	1271	1262	1133	1489		1094	1428	1269	1476	1223	1422		1449	809	1409	1556	1220	1404		966	1114	1237	1203	1307	1612
ENSBTAG00000001374	2	3	4	3	5	1		6	3	0	7	2	2		4	2	4	6	2	4		4	4	1	3	4	3		2	3	7	4	5	7		3	2	5	3	2	5		3	2	5	4	5	3
ENSBTAG00000001376	0	0	0	0	0	0		0	0	0	0	0	0		0	0	0	0	0	0		0	1	0	0	0	0		0	0	0	0	0	0		0	0	0	0	0	0		0	0	0	0	0	0
ENSBTAG00000001382	2	0	3	2	3	1		0	1	1	1	3	3		1	1	0	1	1	1		1	0	0	1	1	1		0	1	0	1	3	2		1	0	3	3	1	0		2	0	1	0	3	0
ENSBTAG00000001383	0	0	0	0	0	0		0	0	0	0	0	0		0	0	0	0	0	0		0	0	0	0	0	0		0	0	0	0	0	0		0	0	0	0	0	0		0	0	0	0	0	0
ENSBTAG00000001385	118	67	110	163	92	175		83	77	53	122	71	88		89	72	101	131	44	152		59	41	74	161	50	112		53	67	80	159	69	163		88	36	107	134	66	84		65	64	92	87	71	147
ENSBTAG00000001387	105	79	147	129	99	111		116	123	103	114	114	103		136	89	118	118	87	119		96	88	85	112	102	110		110	60	125	146	82	148		119	44	131	157	144	110		102	95	118	114	123	136
ENSBTAG00000001388	22	22	47	15	37	31		11	31	15	30	30	33		23	24	38	24	23	21		15	24	40	24	28	33		15	28	25	26	28	20		26	17	53	35	36	32		6	17	44	23	35	40
ENSBTAG00000001390	142	179	290	146	177	129		254	159	172	139	120	234		244	188	220	212	284	153		226	175	110	151	127	202		304	97	225	166	133	192		188	43	211	178	175	224		254	188	253	174	179	110
ENSBTAG00000001391	65	65	120	48	90	58		155	89	92	69	74	61		142	80	82	84	202	64		205	91	60	71	50	86		210	26	74	80	65	86		75	21	96	55	79	75		130	65	100	80	121	38
ENSBTAG00000001392	0	0	0	0	0	0		0	0	0	0	0	0		0	0	0	0	0	0		0	0	0	0	0	0		0	0	0	0	0	0		0	0	0	0	0	0		0	1	0	0	0	0
ENSBTAG00000001393	29	65	92	43	53	46		145	86	97	26	52	49		84	66	92	101	210	58		186	73	30	53	40	39		290	52	71	53	37	64		57	19	62	71	44	55		220	58	72	66	65	24
ENSBTAG00000001394	807	733	928	943	925	927		770	868	646	932	740	890		823	830	932	913	791	933		632	781	843	895	796	952		797	698	931	979	815	905		924	703	1012	886	787	930		661	845	901	860	856	827
ENSBTAG00000001395	73	117	116	83	127	63		198	117	97	57	86	138		129	112	137	118	267	101		293	89	29	74	68	91		347	82	112	77	74	114		122	25	88	129	77	122		265	93	121	75	83	44
ENSBTAG00000001396	4	5	4	16	7	4		14	11	3	5	8	6		8	2	2	6	8	9		5	5	4	5	4	7		4	4	4	16	7	16		9	2	8	3	4	10		4	4	2	3	5	12
ENSBTAG00000001398	746	834	1206	875	1006	895		1251	1031	891	930	737	975		1103	977	1085	1120	1194	976		961	956	658	927	772	927		1216	589	1099	991	762	1074		946	274	1069	986	869	968		1060	952	1147	937	918	844
ENSBTAG00000001400	727	517	729	775	707	755		575	674	500	697	749	632		738	611	661	648	556	660		586	534	711	751	723	673		595	503	705	754	562	676		702	422	807	725	743	693		512	560	687	597	734	750
ENSBTAG00000001401	0	1	0	1	1	0		0	0	1	1	0	0		0	0	0	0	0	0		0	1	0	1	0	0		0	0	0	2	0	0		1	0	1	0	0	0		1	1	0	0	0	0
ENSBTAG00000001403	9	22	51	34	28	15		28	33	26	15	21	20		18	23	30	44	82	18		51	32	11	22	23	26		50	18	26	23	13	26		23	6	27	21	27	35		92	23	32	14	24	10
ENSBTAG00000001404	1	0	2	0	0	0		0	0	0	0	0	0		0	0	0	0	1	0		0	1	0	0	0	0		0	0	0	0	0	0		0	0	1	0	0	0		1	0	0	0	2	0
ENSBTAG00000001405	36	41	80	34	50	37		108	61	84	43	38	47		64	37	57	57	148	48		110	43	22	33	18	42		145	5	66	35	25	81		42	14	50	61	37	53		132	52	79	37	32	19
ENSBTAG00000001406	17	16	3	7	5	8		12	3	6	6	9	14		38	14	4	12	20	14		12	4	3	6	12	5		31	5	4	16	4	11		13	0	5	14	17	7		17	4	20	7	10	4
ENSBTAG00000001407	452	276	493	577	445	484		369	479	269	486	374	390		432	358	536	471	275	473		275	344	415	564	373	445		305	248	465	559	287	440		421	252	543	505	361	436		248	336	455	397	412	457
ENSBTAG00000001408	14	4	18	2	8	4		5	8	2	9	4	10		18	13	14	8	5	14		8	5	4	6	9	14		16	16	13	7	4	8		7	6	9	8	11	13		5	6	7	7	5	5
ENSBTAG00000001410	85	47	105	105	84	83		91	78	73	78	105	61		137	75	132	125	115	121		82	53	65	104	95	76		103	41	144	135	72	121		80	31	100	95	122	109		84	120	106	78	96	100
ENSBTAG00000001412	12	10	15	15	12	8		19	19	16	10	16	4		26	21	17	22	14	8		23	12	3	12	12	7		25	9	18	15	7	5		12	3	11	17	10	4		22	9	12	16	9	10
ENSBTAG00000001414	292	259	351	218	247	279		432	228	410	224	298	275		358	270	172	264	424	358		516	192	178	233	231	271		462	369	275	222	216	477		394	60	229	432	396	323		484	303	293	230	314	377
ENSBTAG00000001415	211	122	201	223	190	188		132	175	116	190	176	200		187	153	200	173	134	163		116	141	185	213	165	211		132	114	209	236	123	175		184	84	244	198	175	180		96	140	187	150	174	190
ENSBTAG00000001416	0	0	0	0	0	0		0	0	0	0	0	0		0	0	0	0	0	0		0	0	0	0	0	0		0	0	0	0	0	0		0	0	0	0	0	0		0	0	0	0	0	0
ENSBTAG00000001417	0	0	0	0	0	0		0	0	0	0	0	0		0	0	0	0	0	0		0	0	0	0	0	0		0	0	0	0	0	0		0	0	0	0	0	0		0	0	0	0	0	0
ENSBTAG00000001419	268	179	282	326	248	284		181	241	164	273	275	242		275	242	234	266	184	294		207	218	259	308	252	258		225	174	285	338	192	321		220	131	321	285	250	245		203	195	270	239	234	353
ENSBTAG00000001420	741	495	702	771	641	741		573	629	495	651	578	694		754	644	702	714	540	700		569	554	676	699	607	730		637	557	715	723	585	736		676	389	783	675	673	707		524	596	666	583	658	729
ENSBTAG00000001422	86	100	144	99	114	98		128	114	113	107	86	112		114	119	104	144	161	96		110	128	66	118	85	113		137	59	95	128	81	94		85	41	130	116	86	115		119	112	108	109	115	71
ENSBTAG00000001423	0	0	0	0	0	0		0	0	0	0	1	0		0	0	0	0	1	0		0	0	0	0	0	0		1	0	0	0	0	2		0	1	0	0	0	0		1	0	0	0	3	0
ENSBTAG00000001424	520	557	807	388	580	505		1108	522	769	624	473	593		748	532	766	635	919	573		919	557	282	590	379	458		1106	232	785	492	352	676		613	114	786	748	503	486		955	573	892	585	518	401
ENSBTAG00000001425	107	104	155	79	144	85		293	164	189	109	93	147		190	173	172	165	305	116		267	167	62	114	79	111		352	87	139	85	86	133		158	49	166	119	113	126		283	115	211	114	108	75
ENSBTAG00000001429	3	1	0	1	2	6		0	0	2	1	3	2		5	0	1	2	0	1		2	0	3	1	0	3		0	1	6	1	1	3		1	2	2	0	3	0		3	1	2	1	0	3
ENSBTAG00000001432	12	16	27	22	21	25		22	14	18	20	15	18		17	23	39	32	29	26		13	22	11	29	18	18		24	13	28	32	17	20		16	8	27	20	11	20		23	17	24	24	34	15
ENSBTAG00000001435	46	77	111	50	77	52		131	125	97	62	56	63		87	80	100	113	169	53		116	128	23	67	53	63		214	32	104	81	56	76		84	23	84	74	47	72		134	71	81	60	63	29
ENSBTAG00000001439	2	4	5	2	1	1		6	4	2	0	0	2		1	3	2	8	8	1		6	4	0	3	1	1		10	2	4	1	2	3		4	0	2	4	2	0		6	4	3	3	1	0
ENSBTAG00000001440	68	34	59	86	61	53		40	79	39	88	65	61		58	51	68	63	57	86		32	71	48	74	56	63		43	38	79	78	47	76		62	46	60	86	73	72		48	57	63	67	59	91
ENSBTAG00000001441	333	210	284	367	282	334		192	251	189	289	245	361		316	236	274	265	202	344		222	191	315	335	251	347		238	289	288	325	243	326		293	168	333	364	273	383		161	261	310	246	294	383
ENSBTAG00000001442	0	0	1	0	0	0		2	1	0	0	0	0		0	0	0	0	1	0		0	0	0	0	0	0		3	1	0	0	1	1		1	0	0	0	1	0		0	0	0	1	0	0
ENSBTAG00000001443	7	1	5	3	2	0		4	1	4	4	3	0		4	2	5	1	3	3		1	1	3	1	0	3		2	0	9	2	1	3		2	1	11	1	4	2		0	3	3	0	7	2
ENSBTAG00000001444	430	78	322	131	245	213		176	89	120	170	353	165		221	111	325	79	147	204		184	83	286	172	332	182		136	71	350	135	160	213		383	49	296	123	273	161		74	94	383	153	269	206
ENSBTAG00000001446	58	107	150	65	102	66		136	156	111	92	66	75		85	117	130	155	146	65		90	154	39	90	78	80		178	60	129	101	73	95		97	52	136	78	82	83		161	123	119	107	103	58
ENSBTAG00000001447	79	66	150	58	151	90		140	175	69	73	65	140		170	92	105	94	151	129		106	106	60	64	53	126		164	57	108	50	102	147		42	18	124	96	56	149		53	98	107	79	140	66
ENSBTAG00000001448	0	0	0	0	0	0		0	0	0	0	0	0		0	0	0	0	0	0		0	0	0	0	0	0		0	0	0	0	0	0		0	0	0	0	0	0		0	0	0	0	0	0
ENSBTAG00000001449	305	263	393	377	358	375		321	346	263	350	319	361		381	349	384	393	307	341		289	290	347	353	309	352		337	261	375	406	307	354		353	194	441	321	340	339		301	295	362	316	335	296
ENSBTAG00000001450	272	259	372	351	263	305		317	265	226	264	248	215		384	287	283	354	296	279		385	235	225	341	271	250		375	130	304	395	231	336		258	107	336	298	304	266		363	228	320	280	328	228
ENSBTAG00000001451	0	0	0	0	0	0		0	0	0	0	0	0		0	0	0	0	0	0		0	0	0	0	0	0		0	0	0	0	0	0		0	0	0	0	0	0		0	0	0	0	0	0
ENSBTAG00000001455	0	1	0	0	0	1		0	0	0	0	0	0		0	0	0	1	0	2		0	0	0	1	0	0		0	0	1	0	0	0		0	0	1	0	1	0		0	0	0	0	1	0
ENSBTAG00000001457	8	12	14	4	14	5		18	18	20	7	4	8		12	10	16	14	37	5		31	19	5	7	5	5		36	2	11	11	10	13		13	5	13	10	9	7		30	10	11	10	9	6
ENSBTAG00000001460	15	24	56	17	26	17		52	41	40	23	32	22		38	25	28	33	101	14		69	34	12	20	15	11		90	8	33	19	18	25		28	4	28	29	27	16		72	20	29	20	35	10
ENSBTAG00000001462	0	0	0	2	0	0		0	0	0	0	0	0		0	1	0	1	0	0		1	0	0	0	1	0		0	0	1	0	0	0		0	0	1	0	0	0		0	0	0	0	1	1
ENSBTAG00000001463	178	140	277	109	211	136		313	183	238	170	174	187		272	159	189	176	352	160		336	144	108	162	131	151		395	83	208	170	127	201		163	30	188	188	192	174		295	125	228	159	174	91
ENSBTAG00000001464	1	0	3	1	2	0		1	0	0	1	0	1		1	0	2	2	0	0		3	0	0	0	0	0		0	1	0	1	0	1		1	0	1	0	1	0		3	0	0	0	0	0
ENSBTAG00000001468	14	13	20	8	27	8		30	22	10	10	11	21		22	12	13	9	29	12		17	9	8	7	7	28		26	13	11	11	15	11		23	1	14	14	9	30		19	13	14	8	24	15
ENSBTAG00000001470	802	502	705	772	751	816		563	688	456	737	804	720		791	638	581	660	564	780		576	520	720	789	707	736		600	619	695	792	625	797		740	366	840	822	806	706		484	556	671	672	832	970
ENSBTAG00000001471	289	186	306	338	258	310		221	269	166	283	284	253		312	230	374	248	168	267		179	184	274	302	287	239		209	152	332	381	183	255		220	128	387	285	261	247		157	208	294	270	255	325
ENSBTAG00000001473	20	22	54	26	28	21		21	36	24	28	21	46		25	24	29	24	27	33		21	18	35	19	20	47		21	21	36	18	30	33		28	11	25	16	23	53		18	32	21	18	24	30
ENSBTAG00000001474	123	37	61	65	79	65		70	84	70	88	87	38		98	45	92	41	55	57		88	77	109	96	72	43		70	28	78	63	49	79		83	36	132	93	85	35		41	35	75	64	83	97
ENSBTAG00000001475	37	38	28	52	45	30		60	43	37	41	30	41		72	34	55	59	43	28		52	35	24	39	30	33		82	15	43	38	26	35		30	13	59	48	33	55		60	36	59	29	45	20
ENSBTAG00000001476	91	51	99	85	80	83		61	100	64	108	101	98		78	45	111	80	79	119		62	104	71	99	99	97		83	40	110	83	90	109		91	97	71	97	102	92		82	46	110	102	81	109
ENSBTAG00000001477	2	3	4	5	2	3		3	2	1	3	1	4		7	2	6	2	8	7		9	10	1	4	2	2		8	5	3	4	5	5		1	1	1	5	3	1		7	4	6	6	2	0
ENSBTAG00000001478	12	16	47	17	22	11		42	23	22	27	16	19		36	21	30	30	36	23		23	41	22	25	12	31		36	23	37	23	18	16		25	2	38	23	19	23		35	33	38	24	24	16
ENSBTAG00000001481	4	0	2	2	1	0		2	0	0	0	2	0		1	2	0	1	1	0		4	1	1	2	2	1		9	0	0	1	3	2		0	0	1	0	3	2		2	2	2	3	2	1
ENSBTAG00000001483	258	190	461	295	388	298		339	346	210	257	297	393		349	239	339	282	341	323		277	218	210	274	256	357		290	203	360	272	263	364		232	103	294	318	295	403		195	231	293	217	294	335
ENSBTAG00000001484	28	29	41	18	26	21		49	41	39	36	18	29		43	30	49	43	69	36		50	44	23	19	15	29		81	22	42	31	19	21		27	14	38	34	26	29		69	32	39	31	26	14
ENSBTAG00000001485	80	152	191	83	137	73		281	160	143	102	115	94		174	138	180	155	397	108		381	153	42	133	79	87		567	71	162	130	77	117		151	35	174	127	99	109		421	107	175	118	138	58
ENSBTAG00000001486	38	67	74	42	80	40		134	65	69	54	37	52		74	67	86	75	179	50		194	68	11	65	36	48		273	47	76	54	40	65		65	20	67	54	31	46		180	53	76	56	61	27
ENSBTAG00000001488	0	0	0	0	0	0		0	0	0	0	0	0		0	0	0	0	0	0		0	0	0	0	0	0		0	0	0	0	0	0		0	0	0	0	0	0		0	0	0	0	0	0
ENSBTAG00000001489	31	27	38	56	25	37		31	23	21	47	21	33		43	32	37	31	21	62		31	28	37	56	20	38		38	15	29	44	25	40		27	18	51	36	28	34		21	20	38	26	24	39
ENSBTAG00000001491	0	0	0	0	0	0		1	0	0	0	0	0		0	0	0	0	0	0		1	0	0	0	1	0		0	0	0	0	0	0		0	0	0	0	0	0		0	0	0	0	0	0
ENSBTAG00000001492	965	1194	1305	1040	1076	1017		1384	1048	1138	994	879	1722		1213	1311	1099	1299	1409	1084		1300	1123	844	1040	793	1296		1652	1509	1137	1134	848	1214		1459	485	1229	1520	939	1377		1535	1251	1337	1061	1050	946
ENSBTAG00000001495	0	0	0	0	0	0		0	0	0	0	0	0		0	0	0	0	0	0		0	0	0	0	0	0		0	0	0	0	0	0		0	0	0	0	0	0		0	0	0	0	0	0
ENSBTAG00000001497	102	57	152	99	94	71		63	89	65	67	59	91		100	54	120	77	49	55		38	44	66	59	66	105		64	19	101	91	38	49		81	19	76	43	69	109		53	70	71	59	69	43
ENSBTAG00000001498	346	209	333	412	318	354		260	343	258	336	315	344		355	269	331	331	269	317		245	259	305	354	318	334		268	187	324	370	238	323		304	156	406	324	312	334		210	278	333	272	309	327
ENSBTAG00000001499	178	190	321	176	185	136		368	219	239	154	193	191		380	168	287	266	527	172		529	205	104	166	130	145		813	98	297	192	114	226		206	49	234	211	180	175		562	149	316	194	174	91
ENSBTAG00000001500	18	24	46	25	23	37		59	32	35	33	31	24		49	34	63	34	41	27		60	38	15	27	29	28		65	9	54	30	20	33		20	5	46	27	42	27		65	35	38	34	22	25
ENSBTAG00000001502	2	2	5	3	1	0		11	1	2	2	4	0		2	1	0	0	4	6		7	2	1	1	1	1		8	0	1	1	1	5		3	0	3	2	3	1		6	2	5	5	5	0
ENSBTAG00000001503	2	2	0	0	1	2		2	0	0	1	1	0		5	0	1	3	1	1		3	2	0	1	3	0		2	1	1	0	0	2		1	3	1	2	3	0		3	1	2	1	0	0
ENSBTAG00000001504	690	555	732	754	748	692		558	672	520	656	690	642		781	639	683	758	606	696		584	641	663	761	650	673		651	455	716	904	606	729		641	315	844	706	702	631		619	560	747	672	853	757
ENSBTAG00000001505	106	124	191	132	177	134		159	203	89	136	176	79		216	156	159	159	168	142		157	153	72	160	168	104		205	93	186	167	145	178		107	46	154	142	182	103		156	141	163	169	185	100
ENSBTAG00000001506	2236	1675	2534	2586	2317	2638		1906	2194	1493	2340	2369	2252		2457	2071	2211	2255	1761	2569		1857	1714	2071	2643	2246	2322		1921	1602	2277	2708	1808	2557		2335	1005	2539	2739	2327	2297		1659	1776	2253	2027	2372	2976
ENSBTAG00000001507	11	14	25	12	14	9		34	20	30	9	13	25		23	11	15	13	35	16		23	7	8	8	11	21		43	12	25	13	11	18		16	1	14	17	18	23		28	10	24	3	16	9
ENSBTAG00000001508	5	9	40	20	13	13		19	21	8	11	27	17		7	21	35	32	15	19		15	7	19	9	25	17		13	15	41	21	7	20		11	5	15	10	35	25		15	30	38	13	12	31
ENSBTAG00000001509	235	202	315	189	210	195		337	278	253	208	232	218		293	225	250	271	351	244		394	247	143	268	184	227		422	139	245	240	135	256		266	89	263	300	242	247		375	239	285	221	216	191
ENSBTAG00000001510	68	108	123	74	91	55		208	137	138	74	95	128		151	130	101	102	228	77		223	91	44	91	61	102		290	162	106	73	56	93		106	29	90	176	85	112		257	95	123	79	81	61
ENSBTAG00000001511	966	729	995	700	786	833		850	698	735	717	743	1214		1104	1056	696	880	765	917		928	604	735	697	720	942		923	1126	915	812	604	969		1253	220	745	1055	934	1040		971	891	1043	814	819	1056
ENSBTAG00000001512	327	184	291	382	230	306		223	263	201	317	290	247		288	226	276	308	164	326		211	170	273	326	253	293		195	196	292	378	189	328		271	111	328	356	282	274		192	250	277	220	248	433
ENSBTAG00000001513	8	17	29	16	19	11		47	18	27	13	15	14		25	23	25	17	68	19		93	30	2	21	13	20		85	10	33	17	17	12		25	7	21	21	19	24		74	11	24	17	23	8
ENSBTAG00000001514	34	39	63	24	32	22		74	30	41	21	30	26		49	35	25	33	98	20		88	37	13	28	23	21		115	18	33	27	23	42		20	11	28	20	40	26		90	24	61	46	45	23
ENSBTAG00000001516	0	0	0	0	0	0		0	0	0	0	0	0		0	0	0	0	0	0		0	0	0	0	0	0		0	0	0	0	0	0		0	0	0	0	0	0		0	0	0	0	0	0
ENSBTAG00000001517	1	0	0	0	0	0		1	0	0	0	0	0		0	0	0	1	0	0		0	0	0	0	0	0		0	0	0	0	0	0		0	0	0	0	0	0		0	0	0	0	0	1
ENSBTAG00000001518	566	425	621	682	656	588		508	520	377	603	553	614		615	572	673	675	472	605		377	487	544	605	535	562		478	531	638	728	467	604		585	292	790	617	518	579		377	499	596	522	584	499
ENSBTAG00000001519	275	157	317	307	252	261		234	234	194	226	231	253		325	238	249	290	223	283		223	169	232	271	217	225		252	172	287	324	224	287		283	97	321	263	239	268		193	214	278	238	305	255
ENSBTAG00000001520	141	114	195	202	170	150		119	177	96	160	160	162		182	164	199	209	130	165		113	147	144	188	140	178		131	101	182	227	154	178		144	85	226	170	166	186		117	131	195	149	171	144
ENSBTAG00000001521	10	30	41	20	28	17		31	35	15	19	19	20		26	31	42	33	26	24		26	36	13	31	19	24		36	22	32	27	23	21		32	19	32	26	21	25		29	21	29	21	31	13
ENSBTAG00000001522	98	92	150	74	101	95		160	110	122	81	97	88		165	133	146	126	153	96		162	121	64	113	78	85		183	52	154	109	73	105		105	27	148	109	104	93		157	99	131	103	90	43
ENSBTAG00000001523	0	3	3	1	4	1		12	5	3	4	0	4		7	5	5	11	12	7		24	6	1	7	2	5		20	3	2	5	3	10		5	2	5	4	2	5		28	8	4	3	7	3
ENSBTAG00000001526	0	1	0	0	0	1		0	1	0	0	0	0		0	1	0	0	0	0		0	0	0	0	0	0		0	0	0	1	0	0		0	0	0	0	0	0		0	0	0	0	0	1
ENSBTAG00000001527	31	23	23	28	29	15		8	18	15	18	31	15		27	25	34	25	26	21		12	20	7	16	24	18		21	10	16	32	20	13		13	7	20	14	30	22		9	37	22	23	16	13
ENSBTAG00000001528	769	649	909	688	830	627		925	820	701	703	667	760		930	761	809	817	887	798		932	723	576	836	603	731		1035	516	855	709	565	794		733	198	904	846	742	696		822	708	847	669	707	590
ENSBTAG00000001529	928	1012	1341	885	1003	936		1513	1090	1123	967	992	1015		1413	1166	1129	1319	1462	1144		1550	1171	722	1074	887	958		1765	936	1197	1111	783	1264		1031	310	1154	1162	1110	974		1546	1221	1309	1053	1068	776
ENSBTAG00000001530	0	0	0	0	0	0		0	0	0	0	0	0		0	0	0	1	0	0		0	0	0	0	0	0		0	0	0	0	1	0		0	0	0	0	0	0		0	0	0	0	0	0
ENSBTAG00000001533	27	51	106	25	68	28		112	54	77	34	39	59		79	50	70	75	172	57		137	65	17	36	21	44		206	24	63	35	35	62		65	18	65	54	43	58		137	35	71	52	48	38
ENSBTAG00000001535	0	0	0	0	0	0		0	0	0	0	0	0		0	0	0	0	0	0		0	0	0	0	0	0		0	0	0	0	0	0		0	0	0	0	0	0		0	0	0	0	0	0
ENSBTAG00000001537	16	31	33	50	27	37		26	41	6	16	15	24		28	37	30	52	33	51		15	25	17	22	9	22		14	28	25	64	34	111		20	23	15	22	6	25		26	20	22	26	22	82
ENSBTAG00000001538	117	113	111	123	111	117		108	132	107	129	119	113		113	113	127	113	106	143		109	116	119	126	122	113		115	102	128	124	118	140		113	116	115	123	115	116		116	107	128	119	116	140
ENSBTAG00000001539	51	57	101	36	70	37		112	73	103	50	57	80		89	61	66	61	132	62		116	61	30	54	38	51		154	55	76	46	47	58		52	12	72	82	65	67		126	52	81	45	63	26
ENSBTAG00000001543	37	43	62	52	36	31		35	35	43	31	59	29		51	24	49	24	36	40		54	42	47	36	42	31		41	13	52	35	23	34		25	17	62	36	41	35		43	46	58	30	30	45
ENSBTAG00000001545	0	0	1	0	0	0		0	0	0	0	0	0		0	0	0	0	0	0		0	0	0	0	0	0		0	0	0	0	0	0		0	0	0	0	0	0		0	0	0	0	0	0
ENSBTAG00000001546	420	293	475	485	403	469		350	394	273	446	395	430		424	359	414	430	319	474		281	293	399	460	421	472		334	310	440	485	341	463		443	217	468	462	374	447		263	364	433	345	419	478
ENSBTAG00000001548	384	225	348	393	331	322		322	276	260	324	327	258		435	323	304	384	264	342		367	276	315	403	291	239		299	197	359	423	259	347		330	109	362	352	312	281		299	256	358	304	333	302
ENSBTAG00000001549	0	0	0	0	0	0		0	0	0	0	0	0		0	0	0	0	0	0		0	0	0	0	0	0		0	0	0	0	0	0		0	0	0	0	0	0		0	0	0	0	0	0
ENSBTAG00000001551	1482	824	1177	1417	1381	1287		1103	967	744	1171	1165	1466		1475	1144	1102	1388	958	1445		1047	692	1281	1246	1255	1376		1053	959	1172	1521	1109	1422		1754	472	1463	1252	1422	1420		933	1050	1457	1162	1374	1450
ENSBTAG00000001552	369	395	574	357	383	411		668	412	462	394	406	477		656	406	427	500	670	400		616	416	243	379	309	356		823	248	429	406	342	462		441	105	482	479	410	403		649	364	489	431	497	286
ENSBTAG00000001553	52	88	116	65	69	72		127	91	98	91	68	68		126	94	112	95	172	84		152	99	43	73	77	74		181	36	107	68	57	91		82	23	80	57	77	56		159	87	103	100	83	52
ENSBTAG00000001557	0	1	0	0	1	0		0	0	0	0	0	0		0	0	0	1	1	1		0	1	0	1	0	0		1	0	0	0	0	0		0	0	0	1	0	0		1	0	0	0	1	0
ENSBTAG00000001558	1	1	0	0	0	0		1	2	0	0	0	0		0	0	0	0	2	1		1	1	0	0	0	0		0	0	1	0	0	1		0	0	0	2	0	1		0	0	0	0	0	0
ENSBTAG00000001562	1149	1031	1140	1167	1087	1148		1047	977	949	1069	1048	1288		1178	1220	1035	1202	993	1226		1037	896	1136	1059	1080	1207		1070	1226	1176	1188	1059	1213		1342	740	1181	1175	1196	1231		1039	1165	1230	1141	1116	1249
ENSBTAG00000001564	272	315	504	369	394	304		568	432	406	359	374	338		486	353	449	508	535	374		544	411	235	391	293	273		621	184	481	388	268	456		345	93	520	434	338	348		529	365	477	379	389	223
ENSBTAG00000001565	420	406	618	522	529	459		484	488	357	503	410	473		510	491	577	570	400	452		332	426	404	574	394	500		409	312	580	627	430	490		445	255	628	498	413	491		394	422	567	440	483	384
ENSBTAG00000001567	582	458	741	426	611	380		509	576	360	485	609	587		649	528	555	401	442	454		463	470	544	448	565	614		525	463	630	538	439	476		578	204	633	545	621	620		295	456	600	456	624	620
ENSBTAG00000001568	2	0	5	0	0	1		3	0	1	1	0	1		1	2	3	3	1	0		4	0	0	1	0	1		0	2	1	1	0	2		1	0	1	1	0	0		5	1	0	4	1	1
ENSBTAG00000001570	0	1	0	0	0	0		0	0	0	0	0	0		0	2	0	0	0	0		0	0	0	0	0	0		0	0	0	1	0	0		0	1	0	0	0	0		0	2	0	0	1	0
ENSBTAG00000001571	0	1	0	0	0	0		0	0	0	0	0	0		0	0	0	0	0	0		0	0	0	0	0	0		0	0	0	0	0	0		0	0	0	0	0	0		0	0	1	0	0	0
ENSBTAG00000001572	0	0	1	0	0	0		0	0	1	1	0	0		0	0	1	0	0	0		0	0	0	0	0	0		0	0	0	0	1	0		0	0	0	0	0	0		1	0	0	0	0	0
ENSBTAG00000001573	598	695	705	483	716	484		1381	716	827	478	530	1019		1026	838	783	916	1756	740		2182	658	286	571	437	579		2640	529	804	599	440	775		934	204	873	695	608	675		1980	526	959	625	625	255
ENSBTAG00000001574	53	70	106	51	76	50		151	104	87	63	73	73		115	80	99	89	204	79		148	88	28	62	53	72		225	40	93	64	65	77		82	15	84	59	58	76		167	53	83	68	61	40
ENSBTAG00000001575	17	37	35	21	25	23		37	60	21	35	22	30		26	25	45	42	62	34		26	61	8	33	26	27		65	14	42	35	33	35		27	25	26	20	22	33		58	29	38	41	25	21
ENSBTAG00000001576	753	702	735	892	858	876		635	661	547	724	607	1119		805	793	712	832	704	886		456	609	716	743	635	993		701	986	660	870	651	878		905	301	798	1002	675	987		584	583	769	796	765	892
ENSBTAG00000001578	455	352	536	601	538	491		380	512	317	506	353	513		482	464	613	554	353	464		276	413	465	547	389	527		372	400	527	588	373	480		456	251	653	599	361	560		302	392	517	408	450	416
ENSBTAG00000001579	353	304	524	409	392	382		519	476	347	349	452	401		535	353	400	446	456	437		514	371	285	396	378	416		488	329	467	475	277	475		365	123	392	430	442	418		448	365	501	394	386	452
ENSBTAG00000001580	23	12	30	8	25	12		23	17	29	21	10	18		20	15	27	14	56	12		38	24	11	22	8	12		74	9	28	8	12	22		24	5	45	14	8	10		45	10	43	11	15	8
ENSBTAG00000001582	0	0	0	0	0	0		0	0	0	0	0	0		0	0	0	0	0	0		0	0	0	0	0	0		0	0	0	0	0	0		0	0	0	0	0	0		0	0	0	0	0	0
ENSBTAG00000001584	6	9	14	10	14	9		29	18	14	17	11	10		40	17	8	19	28	17		36	7	9	25	11	10		26	9	11	19	14	20		14	5	13	10	20	8		36	14	15	21	18	14
ENSBTAG00000001585	1429	1428	1800	1293	1588	1379		1912	1735	1590	1464	1322	1912		1726	1665	1587	1749	2024	1716		1729	1776	1222	1428	1190	1641		2181	1371	1745	1469	1315	1743		1888	664	1770	1622	1450	1708		1823	1723	1811	1516	1477	1394
ENSBTAG00000001586	143	119	204	119	104	97		253	148	167	145	132	161		228	113	150	182	177	114		228	128	111	122	115	117		261	74	140	149	107	154		192	30	177	151	188	153		202	133	185	156	128	82
ENSBTAG00000001589	364	566	776	453	593	430		871	640	603	522	386	662		622	590	717	724	916	513		623	665	309	547	379	565		911	322	671	537	417	554		644	200	762	556	478	579		744	637	739	578	571	336
ENSBTAG00000001592	415	373	687	533	515	433		376	480	371	487	355	507		464	402	514	449	383	410		323	442	374	493	340	463		346	315	493	464	306	383		372	222	670	482	410	540		289	442	526	316	393	462
ENSBTAG00000001593	132	95	135	160	120	162		97	102	100	161	144	138		144	125	144	110	87	141		90	84	117	169	125	142		121	74	134	180	88	178		121	51	177	145	129	118		101	95	143	116	128	161
ENSBTAG00000001594	312	226	329	344	300	308		231	281	201	292	313	248		328	247	319	316	235	310		270	269	276	322	294	271		270	203	311	397	236	297		314	159	377	325	295	261		218	230	313	266	332	330
ENSBTAG00000001595	2	2	4	2	3	2		2	2	2	3	3	0		2	1	3	4	2	3		2	2	1	3	5	0		1	1	5	6	1	0		3	3	1	1	4	0		1	11	3	4	2	3
ENSBTAG00000001597	657	378	633	793	637	800		461	611	371	619	555	502		697	449	589	668	418	807		561	440	593	775	583	590		521	365	611	873	483	814		549	250	740	708	680	580		461	461	585	542	619	989
ENSBTAG00000001598	0	0	1	4	3	3		5	5	2	2	4	4		3	3	3	2	3	2		6	2	0	4	2	4		5	0	5	4	1	4		3	0	1	2	6	2		8	3	5	2	2	2
ENSBTAG00000001599	661	727	949	789	828	800		996	594	652	772	704	591		1117	917	756	1087	1022	834		1177	744	635	1037	707	637		1178	446	785	1106	727	975		751	291	997	798	787	668		1128	820	937	907	947	628
ENSBTAG00000001600	8	8	22	9	13	5		20	10	9	5	8	11		28	13	12	16	44	15		35	12	5	9	8	9		62	3	17	15	10	20		10	1	8	15	12	9		39	16	21	14	13	5
ENSBTAG00000001601	1820	1721	1928	1898	1892	1878		1729	1887	1614	1854	1825	1963		1898	1921	1931	1927	1774	1884		1635	1769	1842	1837	1859	1936		1802	1868	1939	1953	1807	1817		1953	1651	1921	1915	1904	1924		1685	1878	1862	1800	1868	1866
ENSBTAG00000001602	1514	1053	1434	1600	1392	1512		1175	1190	946	1395	1303	1547		1535	1408	1410	1508	1004	1512		1072	1053	1393	1516	1300	1460		1154	1481	1486	1711	1204	1533		1670	720	1532	1666	1357	1534		1011	1400	1519	1278	1445	1706
ENSBTAG00000001603	0	0	0	3	0	0		0	0	0	0	0	0		0	0	0	0	2	0		1	0	0	0	0	0		0	0	0	0	1	0		0	0	0	0	1	0		1	0	1	0	0	0
ENSBTAG00000001604	0	0	0	1	0	0		0	0	0	0	0	0		1	0	0	0	0	0		0	0	0	0	0	0		1	0	1	0	0	0		0	0	0	0	0	0		0	0	0	0	0	0
ENSBTAG00000001605	1	0	0	0	0	0		0	0	1	1	0	0		0	0	0	1	1	0		0	0	0	1	0	0		0	0	0	1	0	1		0	0	0	0	0	0		1	0	0	0	0	0
ENSBTAG00000001606	0	0	0	0	0	0		0	0	0	0	0	0		0	0	0	0	0	0		0	0	0	0	0	0		0	0	0	1	0	0		0	0	0	0	0	0		0	0	0	0	0	0
ENSBTAG00000001607	23	66	83	48	63	42		129	88	85	34	35	41		58	60	74	84	194	32		130	107	14	55	29	37		234	33	65	60	51	48		67	22	47	59	51	62		199	58	76	49	53	21
ENSBTAG00000001608	0	0	0	0	0	0		0	0	0	0	0	0		0	0	0	0	0	0		0	0	0	0	0	0		0	0	0	0	0	0		0	0	0	0	0	0		0	0	0	0	0	0
ENSBTAG00000001609	98	72	105	131	108	110		131	68	98	147	98	60		103	80	139	106	92	110		97	83	74	136	81	65		87	46	125	123	81	129		110	33	125	117	100	85		90	88	104	107	102	80
ENSBTAG00000001610	0	0	1	1	0	0		0	0	0	0	0	1		0	0	0	0	0	0		0	1	0	0	0	0		0	0	0	15	0	0		0	1	0	1	0	0		0	0	0	1	0	0
ENSBTAG00000001612	9	18	15	17	13	12		12	21	14	18	15	10		12	9	17	29	14	20		12	29	6	15	19	12		25	12	19	19	14	19		21	17	15	16	15	13		17	17	20	16	15	17
ENSBTAG00000001614	245	138	227	334	192	247		182	157	128	247	189	182		210	206	204	318	122	242		131	137	232	310	163	207		144	126	199	324	128	260		219	81	308	252	162	202		144	172	224	201	174	220
ENSBTAG00000001615	148	68	98	104	94	119		68	104	65	107	160	92		114	95	101	77	71	124		78	70	123	144	114	108		76	46	114	124	68	119		121	61	158	121	136	95		54	51	97	87	114	183
ENSBTAG00000001616	1560	874	1321	1443	1276	1449		1005	1161	853	1246	1305	1213		1514	1161	1131	1270	954	1365		1066	955	1337	1360	1260	1318		1102	1100	1244	1417	984	1359		1504	576	1472	1419	1294	1229		853	999	1181	1068	1303	1560
ENSBTAG00000001617	30	50	61	32	60	20		118	62	86	23	37	29		70	55	81	66	123	43		147	75	20	44	34	41		255	24	48	34	30	39		58	10	46	36	41	38		174	37	68	46	50	12
ENSBTAG00000001618	254	71	193	130	204	163		227	136	166	130	358	256		465	111	120	228	222	201		317	140	178	157	291	195		372	81	183	204	203	241		357	42	269	176	369	206		286	85	214	243	261	215
ENSBTAG00000001619	333	308	460	279	336	303		486	437	395	356	323	417		446	349	404	354	485	365		372	388	241	376	333	426		470	171	424	329	247	369		411	111	424	362	384	435		374	342	389	305	320	223
ENSBTAG00000001621	1	0	0	0	0	0		1	0	0	0	0	0		0	0	0	0	0	0		0	0	0	0	0	0		0	0	0	0	0	0		0	0	0	0	0	0		1	0	0	0	0	0
ENSBTAG00000001623	0	1	0	0	0	1		2	1	1	1	0	0		1	0	1	2	2	0		1	1	3	0	0	1		0	1	1	1	0	1		0	0	0	0	0	1		2	0	0	0	1	1
ENSBTAG00000001626	236	188	372	265	230	281		312	288	206	288	261	215		318	272	382	323	251	275		217	199	239	343	266	266		259	122	379	357	207	278		259	116	449	313	300	239		216	241	380	300	273	240
ENSBTAG00000001627	7	4	10	3	7	5		11	5	6	6	7	9		7	10	7	9	12	4		7	7	1	8	3	5		8	4	10	6	6	7		7	0	9	8	2	14		11	6	7	8	6	5
ENSBTAG00000001628	0	1	0	0	0	0		5	2	1	0	0	1		1	3	0	2	0	2		2	0	0	0	3	2		1	1	2	2	1	2		1	1	2	2	1	0		1	1	1	0	0	3
ENSBTAG00000001629	82	46	56	107	69	99		69	55	48	87	59	54		63	73	67	100	46	95		75	48	68	107	65	84		52	21	72	108	47	82		64	31	103	84	55	65		55	55	100	60	76	62
ENSBTAG00000001631	260	185	348	394	280	297		220	313	203	299	417	215		278	209	418	251	189	294		214	230	342	288	384	246		204	139	427	322	214	282		263	169	436	262	355	269		220	236	308	267	281	417
ENSBTAG00000001632	888	932	1245	888	1021	870		1264	1017	990	985	902	1177		1237	1024	1100	1038	1221	980		1140	962	764	959	793	1034		1320	625	1096	980	789	977		1042	349	1128	1092	974	1061		1082	980	1111	903	999	703
ENSBTAG00000001634	823	713	955	924	832	831		803	775	719	822	739	809		1028	836	747	983	733	817		881	735	879	846	775	813		880	625	795	976	730	838		870	458	950	815	823	775		806	814	877	765	877	787
ENSBTAG00000001635	220	183	253	261	257	240		205	217	170	276	213	263		227	234	256	269	209	260		147	187	219	281	213	239		190	166	241	277	189	236		213	152	309	254	221	242		166	202	266	221	229	239
ENSBTAG00000001637	1	1	2	1	0	0		0	0	1	0	1	1		0	0	1	2	2	1		2	3	0	0	1	0		1	1	1	1	1	1		1	1	1	4	2	1		3	1	1	1	0	1
ENSBTAG00000001638	2	0	0	0	0	0		0	0	0	0	0	0		0	0	0	0	0	0		0	0	0	0	0	0		0	0	0	0	0	0		0	0	0	0	0	0		0	0	0	0	0	0
ENSBTAG00000001639	0	2	2	2	2	0		3	3	1	0	1	1		1	0	1	0	3	1		2	4	1	1	0	0		4	0	2	1	6	2		0	1	2	0	1	0		3	1	0	0	0	0
ENSBTAG00000001640	34	21	14	39	30	34		18	22	30	29	12	16		26	22	22	16	23	26		31	14	29	44	24	22		10	7	21	27	13	35		22	5	33	38	18	18		9	20	22	14	23	31
ENSBTAG00000001642	0	0	0	0	0	0		0	0	0	0	0	0		0	0	0	0	0	0		0	1	0	0	1	0		0	1	0	0	0	0		0	0	0	0	0	0		0	0	0	0	0	0
ENSBTAG00000001644	1460	1900	2427	1080	1757	1210		2383	1982	1771	1424	1727	1628		2504	1999	1673	2053	2236	1499		2051	1887	984	1548	1321	1422		2492	1066	2198	1739	1286	2167		2113	313	1829	1949	1830	1474		2214	1757	2409	1958	1853	1504
ENSBTAG00000001645	377	227	392	460	353	435		265	301	211	403	290	367		363	316	369	370	199	370		190	229	347	427	287	341		226	198	336	473	264	371		331	188	505	418	265	311		179	253	391	295	350	375
ENSBTAG00000001647	349	279	406	418	302	348		347	369	249	352	321	314		370	362	364	388	289	341		298	307	316	388	307	365		331	233	364	428	264	314		341	193	434	358	336	325		294	318	366	299	366	334
ENSBTAG00000001648	31	33	25	33	25	21		20	49	22	39	33	19		29	27	46	26	20	33		24	36	22	43	30	18		24	22	43	46	33	17		26	32	24	24	23	18		36	26	42	43	35	26
ENSBTAG00000001649	0	0	0	1	0	0		1	1	0	0	0	1		1	0	2	0	1	1		1	0	1	0	0	0		1	0	1	0	0	1		0	0	0	0	0	0		0	0	0	1	0	0
ENSBTAG00000001651	129	126	168	110	147	112		208	155	147	118	103	167		167	147	174	172	205	153		167	141	76	129	88	143		213	95	170	147	130	134		169	53	198	150	124	142		172	106	165	129	149	74
ENSBTAG00000001652	229	151	305	332	262	226		183	221	137	215	245	293		220	199	255	255	191	226		180	175	191	233	220	209		172	195	253	266	192	220		241	79	294	255	257	246		107	177	205	164	226	155
ENSBTAG00000001654	37	35	52	33	48	38		68	43	29	23	37	51		67	34	40	36	91	51		86	25	28	31	48	48		110	40	35	41	30	64		48	6	58	59	31	60		76	25	50	41	46	36
ENSBTAG00000001656	0	0	0	0	3	0		0	0	1	0	0	1		2	2	1	0	1	1		1	0	0	1	0	0		2	0	0	0	2	0		0	0	0	1	1	1		1	0	2	0	0	1
ENSBTAG00000001657	596	716	899	547	730	500		1180	816	758	616	562	934		968	829	887	908	1268	705		1059	774	353	581	494	722		1555	486	879	629	491	715		833	253	931	742	641	784		1325	700	882	636	627	407
ENSBTAG00000001658	0	0	0	0	0	0		0	0	0	0	0	0		0	0	0	0	0	0		0	0	0	0	0	0		0	0	0	0	0	0		0	0	0	0	0	0		0	0	0	0	0	0
ENSBTAG00000001659	764	562	818	886	742	805		626	705	523	769	719	712		801	746	838	799	610	740		554	577	710	827	715	747		662	524	811	880	575	775		713	399	903	787	668	751		530	669	742	662	728	725
ENSBTAG00000001660	143	157	195	112	138	104		274	176	215	146	143	171		256	141	168	140	316	158		310	136	80	127	111	127		413	88	186	123	90	171		122	35	192	179	140	136		323	150	195	136	108	76
ENSBTAG00000001662	1699	1207	1649	1313	1782	1479		1390	1308	1244	1648	1228	1597		1749	1465	1722	1281	1359	1431		1194	1243	1667	1707	1278	1556		1494	1155	1663	1415	1499	1431		1729	805	2091	1613	1245	1396		893	1265	1723	1653	1792	1476
ENSBTAG00000001663	78	40	64	73	53	76		43	55	23	66	61	51		60	43	73	64	46	84		40	44	44	71	69	70		41	42	66	77	52	82		65	32	86	80	60	59		38	50	60	56	62	93
ENSBTAG00000001665	513	340	548	610	547	564		391	443	295	540	432	613		511	419	532	483	404	561		291	358	493	526	452	562		366	355	514	578	430	581		525	229	648	546	471	536		296	369	489	408	504	540
ENSBTAG00000001666	9	12	17	14	16	9		28	19	16	13	9	13		17	15	22	12	50	10		34	14	8	11	5	11		38	7	15	15	10	16		15	5	19	24	9	16		37	17	12	11	11	5
ENSBTAG00000001668	0	0	0	0	0	0		0	0	0	0	0	0		0	0	0	0	0	0		0	0	0	0	0	0		0	0	0	0	0	0		0	0	0	0	0	0		0	0	0	0	0	0
ENSBTAG00000001671	431	395	545	328	473	412		553	467	456	428	423	446		515	421	501	395	527	387		425	450	339	462	391	445		551	248	481	433	348	390		450	152	622	490	398	432		427	403	509	374	435	298
ENSBTAG00000001672	0	0	0	0	0	0		0	0	0	0	0	0		0	0	0	0	0	0		0	0	0	0	0	0		0	0	0	0	0	0		0	0	0	0	0	0		0	0	0	0	0	0
ENSBTAG00000001673	183	267	371	170	269	157		562	369	376	208	225	218		377	263	392	296	714	209		730	366	96	233	165	213		1007	98	336	229	158	272		268	79	371	294	249	228		736	209	341	211	240	107
ENSBTAG00000001674	0	0	0	0	0	0		0	0	0	0	0	0		0	0	0	0	0	0		0	0	0	0	0	0		0	0	0	0	0	0		0	0	0	0	0	0		0	0	0	0	0	0
ENSBTAG00000001675	13	8	3	1	4	14		8	6	7	15	9	8		15	6	5	5	3	5		13	4	18	11	16	10		9	6	10	3	5	3		10	3	21	6	11	14		2	3	8	6	3	15
ENSBTAG00000001681	0	0	0	0	0	0		0	0	0	0	0	0		0	0	0	0	0	0		0	0	0	0	0	0		0	0	0	0	0	0		0	0	0	0	0	0		0	0	0	0	0	0
ENSBTAG00000001683	4	5	6	3	5	3		11	2	14	3	5	3		2	0	5	10	24	10		32	5	2	10	3	2		24	1	4	9	5	11		5	0	3	10	1	6		33	2	6	6	3	1
ENSBTAG00000001686	0	0	0	0	0	0		0	0	0	0	0	0		0	0	0	0	0	0		0	0	0	0	0	0		0	0	0	0	0	0		0	0	0	0	0	0		0	0	0	0	0	0
ENSBTAG00000001687	2	0	1	0	0	0		2	3	0	0	0	0		0	1	0	2	2	1		0	0	0	1	0	1		3	0	0	0	0	0		0	0	2	0	0	0		0	0	1	0	1	0
ENSBTAG00000001692	185	138	277	160	198	135		114	286	130	184	326	106		177	175	169	159	137	153		99	205	213	194	297	126		93	111	244	212	120	154		124	122	218	184	271	144		89	142	184	140	197	352
ENSBTAG00000001693	730	531	825	924	810	772		655	691	504	756	731	579		768	657	798	858	588	761		616	591	691	864	641	580		574	471	796	980	568	764		773	323	913	861	688	663		648	613	782	689	807	738
ENSBTAG00000001694	5	1	15	9	8	8		9	12	7	10	18	9		18	6	14	12	3	11		7	10	9	11	18	4		10	4	10	13	6	11		13	5	13	12	13	8		6	11	8	11	12	18
ENSBTAG00000001695	0	0	1	1	0	0		2	2	1	2	0	1		1	0	0	0	3	1		0	0	0	0	0	0		1	0	0	0	0	0		0	0	0	1	0	2		1	0	0	0	0	0
ENSBTAG00000001696	0	0	0	0	0	0		0	0	0	0	0	0		0	0	0	0	0	0		0	0	0	0	0	0		0	0	0	0	0	0		0	0	0	0	0	0		0	0	0	0	0	0
ENSBTAG00000001697	307	350	426	304	369	307		431	396	366	347	356	349		414	348	424	366	497	367		434	390	238	323	298	333		503	240	412	326	318	387		348	144	413	363	359	347		489	328	413	340	373	295
ENSBTAG00000001698	963	784	1009	1234	1052	1082		820	954	669	1110	873	908		904	958	1123	1065	717	965		595	803	1015	1168	849	874		719	748	1026	1173	798	1003		1064	647	1302	1026	817	917		596	871	1041	893	941	919
ENSBTAG00000001700	767	781	977	760	925	813		959	942	796	905	640	1052		820	849	1030	880	1045	879		770	1052	715	767	649	948		1016	638	1014	830	770	834		989	525	1091	825	727	940		828	945	1008	834	882	687
ENSBTAG00000001702	6	6	12	6	3	7		12	2	15	7	5	0		11	7	5	12	16	10		11	7	2	10	6	4		24	2	16	6	4	7		7	1	4	3	7	10		8	9	11	13	1	2
ENSBTAG00000001703	0	0	0	0	0	1		0	0	0	0	0	0		0	0	0	0	0	0		1	0	0	0	0	0		0	0	0	0	0	0		0	0	0	0	0	0		0	0	0	1	0	0
ENSBTAG00000001704	0	0	0	0	0	0		0	0	0	0	0	0		0	0	0	0	0	0		0	0	0	0	0	0		0	0	0	0	1	0		0	0	0	0	0	0		1	0	0	0	0	0
ENSBTAG00000001706	0	0	0	0	0	0		0	0	0	0	0	0		0	0	0	0	0	0		0	0	0	0	0	0		0	0	0	0	0	0		0	0	0	0	0	0		0	0	0	0	0	0
ENSBTAG00000001707	58	66	125	47	70	56		137	64	97	73	52	75		112	93	96	103	128	72		90	64	38	75	35	57		152	31	100	65	53	93		58	11	79	67	54	67		126	69	98	68	84	31
ENSBTAG00000001708	1441	1137	1525	1647	1331	1555		1079	1386	1029	1443	1298	1286		1399	1382	1314	1377	919	1542		1073	1129	1463	1486	1234	1349		1105	1224	1410	1591	1138	1516		1458	900	1564	1597	1369	1328		1024	1288	1366	1260	1333	1785
ENSBTAG00000001710	23	15	17	14	23	11		13	23	16	21	39	13		23	16	34	18	15	8		14	15	20	41	31	18		21	12	31	29	16	5		24	15	39	20	34	15		8	18	32	26	33	8
ENSBTAG00000001711	371	227	375	467	362	452		244	280	195	391	272	309		293	302	354	317	204	445		221	220	342	448	306	355		196	199	366	403	254	423		300	144	390	380	310	332		166	325	329	255	299	436
ENSBTAG00000001712	621	458	535	532	565	506		478	561	443	568	563	494		578	532	499	479	462	506		463	494	618	575	576	516		463	447	572	530	481	513		586	401	651	538	604	513		341	472	520	499	579	498
ENSBTAG00000001714	128	84	114	148	111	138		119	108	94	124	110	83		146	100	106	131	115	130		109	98	95	121	114	99		128	52	117	148	72	135		93	33	128	152	123	97		107	86	134	105	124	100
ENSBTAG00000001717	161	112	251	270	172	183		152	205	125	197	219	137		194	158	394	191	112	177		122	113	220	175	213	139		136	90	329	233	87	177		182	95	330	135	210	172		128	170	209	180	143	230
ENSBTAG00000001721	400	347	505	382	443	387		477	448	361	472	397	461		474	466	548	486	391	380		323	405	365	458	444	426		418	302	519	459	380	424		523	175	625	446	454	460		319	426	531	394	399	305
ENSBTAG00000001724	192	146	239	265	234	242		211	204	159	210	201	225		193	163	217	228	215	268		169	188	190	216	182	219		233	155	242	262	164	246		221	116	302	223	209	237		162	192	244	194	221	237
ENSBTAG00000001725	17	39	58	8	66	11		46	85	43	18	62	118		28	39	13	18	78	13		33	92	14	11	37	112		66	196	17	10	25	23		49	6	31	172	31	139		28	18	15	13	23	9
ENSBTAG00000001726	0	0	0	0	0	0		0	0	0	0	0	0		0	0	0	0	0	0		0	0	0	0	0	0		0	0	0	0	0	0		0	0	0	0	0	0		0	0	0	0	0	0
ENSBTAG00000001727	175	142	190	292	189	292		143	150	101	234	176	173		172	173	173	216	124	232		118	132	176	252	132	211		139	106	178	265	161	244		163	101	222	234	148	211		129	152	180	171	218	307
ENSBTAG00000001728	0	5	1	0	0	5		3	0	2	1	1	10		6	3	2	0	6	0		4	0	0	1	2	1		14	11	0	0	1	3		1	1	3	1	1	3		11	3	1	1	2	2
ENSBTAG00000001731	1319	1176	1580	1398	1376	1419		1417	1431	1071	1303	1240	1380		1528	1396	1467	1506	1380	1441		1304	1281	1173	1416	1197	1394		1535	1027	1460	1506	1153	1467		1382	637	1555	1336	1315	1318		1275	1294	1498	1314	1438	1219
ENSBTAG00000001732	128	205	293	141	171	129		323	257	219	150	128	153		285	224	234	277	427	203		325	268	70	184	107	155		462	90	236	186	155	245		161	68	222	208	154	173		391	257	225	199	232	124
ENSBTAG00000001734	0	0	0	0	0	0		0	0	0	0	0	0		0	0	0	0	0	0		0	0	0	0	0	0		0	0	0	0	0	0		0	0	0	0	0	0		1	0	0	0	0	0
ENSBTAG00000001735	265	189	110	47	171	61		108	346	71	46	603	131		201	199	91	68	153	54		150	270	140	18	516	157		161	128	167	77	132	41		349	166	162	16	552	119		69	158	162	153	283	89
ENSBTAG00000001736	1205	930	1382	1363	1278	1310		1092	1194	907	1235	1231	1159		1270	1168	1271	1356	1003	1334		962	1029	1152	1309	1175	1160		1086	847	1261	1464	1009	1281		1195	540	1422	1327	1199	1207		912	1090	1271	1102	1197	1289
ENSBTAG00000001737	581	783	831	461	674	443		1131	631	739	475	512	928		909	797	768	873	1489	666		1493	631	261	500	447	579		1990	573	737	581	422	760		960	199	739	716	554	716		1703	603	864	606	703	261
ENSBTAG00000001739	9	10	18	30	5	11		27	7	21	14	3	24		60	22	4	32	5	18		18	8	6	14	2	33		55	19	8	32	6	23		22	0	21	27	9	26		61	12	8	36	12	45
ENSBTAG00000001740	0	0	0	0	0	1		0	0	0	1	0	1		0	0	0	0	0	0		0	0	0	0	0	0		0	0	0	1	0	1		0	1	0	1	0	0		0	0	0	0	0	0
ENSBTAG00000001741	302	277	317	348	313	303		231	293	229	291	294	346		308	305	306	317	242	293		235	277	307	316	278	319		255	297	287	357	262	307		257	173	335	327	277	322		259	274	317	286	308	306
ENSBTAG00000001745	0	0	0	0	1	1		0	0	0	0	0	0		0	0	9	1	1	0		0	6	0	0	0	1		0	0	0	0	0	0		0	0	0	0	0	0		0	0	0	0	0	0
ENSBTAG00000001747	63	36	92	42	66	40		87	77	68	37	38	47		49	44	77	41	93	52		88	50	27	66	36	43		111	25	69	42	26	49		68	19	85	49	21	58		93	50	89	44	52	40
ENSBTAG00000001748	31	57	92	66	73	40		68	62	37	59	49	44		46	60	64	64	67	53		73	45	21	56	47	35		41	20	55	70	41	61		38	15	39	48	49	29		60	73	77	42	67	42
ENSBTAG00000001749	194	225	324	161	242	163		393	214	322	166	165	287		331	271	242	305	423	226		402	264	147	182	153	214		515	195	246	221	193	228		266	51	264	222	217	229		414	230	323	225	211	147
ENSBTAG00000001751	0	0	0	0	0	0		0	0	0	0	0	0		0	0	0	0	0	0		0	0	0	0	0	0		0	0	0	0	0	0		0	0	0	0	0	0		0	0	0	0	0	0
ENSBTAG00000001752	165	236	349	132	208	129		326	272	239	157	178	219		304	232	279	256	380	186		274	242	132	175	163	215		400	106	249	203	168	190		250	61	237	197	207	211		284	246	278	217	244	120
ENSBTAG00000001753	0	0	0	0	0	0		0	0	0	0	0	0		0	0	0	0	0	0		0	0	0	0	0	0		0	0	0	0	0	0		0	0	0	0	0	0		0	0	0	0	0	0
ENSBTAG00000001754	257	268	407	251	350	318		434	309	286	335	223	281		348	337	356	399	343	315		298	279	164	376	210	290		388	146	372	328	239	350		328	71	426	348	226	308		313	309	412	308	295	219
ENSBTAG00000001755	0	1	0	0	0	0		0	0	0	0	0	0		0	0	0	0	0	0		0	0	0	0	0	0		0	0	0	0	0	0		0	0	0	0	0	0		1	0	0	0	0	0
ENSBTAG00000001758	1087	736	896	1123	944	1065		708	964	780	973	727	973		1011	902	819	907	750	1103		835	802	1022	936	825	1023		830	889	911	883	857	1096		867	685	1014	995	969	1020		693	841	891	784	987	1078
ENSBTAG00000001761	0	0	0	0	0	0		0	0	0	0	0	0		0	0	0	0	0	0		0	0	0	0	0	0		0	0	0	0	0	0		0	0	0	0	0	0		0	0	0	0	0	0
ENSBTAG00000001762	355	262	410	463	352	359		371	341	289	320	352	365		450	325	335	459	318	384		381	306	353	414	387	398		353	258	418	534	286	433		350	173	419	411	400	356		371	311	382	352	426	415
ENSBTAG00000001763	116	82	167	177	147	128		113	117	84	127	122	133		123	128	167	134	100	135		95	97	107	141	128	132		107	107	163	179	89	118		120	58	183	158	111	143		92	103	154	106	143	115
ENSBTAG00000001764	0	0	0	0	0	0		0	0	0	1	0	1		0	0	0	0	0	0		0	1	2	0	0	0		0	0	0	0	0	0		1	0	1	0	0	0		0	1	1	1	1	0
ENSBTAG00000001765	0	0	0	0	0	1		1	0	0	0	0	0		0	0	0	0	0	0		0	0	0	0	0	0		0	0	0	0	0	0		0	0	0	0	0	0		0	0	1	0	0	1
ENSBTAG00000001767	187	95	187	224	155	172		142	144	97	192	141	153		144	134	185	172	109	194		112	110	177	227	138	167		98	91	190	213	124	170		175	80	232	225	141	160		102	122	153	144	162	220
ENSBTAG00000001770	0	1	2	2	1	2		0	2	2	1	13	2		1	0	1	0	4	2		2	0	1	1	16	4		1	0	4	2	1	2		2	0	4	0	8	6		0	1	1	0	3	1
ENSBTAG00000001771	478	509	697	380	576	488		821	561	539	499	495	613		724	509	573	579	790	603		730	531	340	490	437	511		878	322	627	455	438	631		583	118	657	606	522	518		706	551	651	508	526	413
ENSBTAG00000001772	0	0	0	0	0	0		0	0	0	0	0	0		0	0	0	0	0	0		0	0	0	0	0	0		0	0	0	0	0	0		0	0	0	0	0	0		0	0	0	0	0	0
ENSBTAG00000001773	276	173	264	258	242	230		204	232	171	229	192	283		283	287	274	250	142	248		152	163	259	271	196	266		179	247	230	285	195	248		300	84	317	277	205	243		177	191	282	223	244	262
ENSBTAG00000001774	121	41	109	196	181	122		94	130	107	174	174	63		93	75	93	293	213	136		90	114	112	230	140	67		81	39	95	239	184	177		162	46	151	143	181	52		108	83	108	114	135	80
ENSBTAG00000001775	444	334	498	556	474	502		442	412	362	400	438	366		512	436	379	545	455	466		498	355	389	425	423	432		517	310	406	592	392	520		405	162	485	449	458	424		464	384	432	437	502	471
ENSBTAG00000001776	414	294	445	449	396	408		344	381	286	431	436	389		434	384	414	465	298	397		354	361	384	460	411	384		339	277	442	511	319	401		406	230	493	440	406	404		303	364	448	334	386	424
ENSBTAG00000001778	333	200	348	360	336	365		196	290	186	298	286	369		291	256	259	288	207	331		207	203	313	290	281	357		203	316	282	347	247	352		307	143	368	397	324	342		176	255	267	232	308	421
ENSBTAG00000001780	386	235	414	457	329	337		267	341	218	361	401	337		362	312	340	362	257	340		277	287	347	395	354	371		313	218	386	434	264	358		422	182	433	401	385	353		248	310	360	307	392	432
ENSBTAG00000001781	366	232	354	454	286	356		230	308	218	334	307	327		361	289	331	344	226	345		212	275	353	399	310	355		248	262	354	422	255	338		347	186	399	424	330	337		237	264	342	295	312	418
ENSBTAG00000001782	208	119	185	220	182	201		133	180	124	213	196	189		182	184	169	187	114	201		114	131	191	202	183	199		114	154	183	214	154	180		188	107	237	218	183	201		90	147	172	162	219	234
ENSBTAG00000001783	36	21	29	28	38	31		26	28	26	39	72	22		33	27	27	36	23	36		27	20	36	37	70	25		29	15	43	44	22	39		45	14	50	38	69	19		21	26	54	47	47	36
ENSBTAG00000001784	0	0	0	0	0	0		0	0	0	0	0	0		0	0	0	0	0	0		0	0	0	0	0	0		0	0	0	0	0	0		0	0	0	0	0	0		0	0	0	0	0	0
ENSBTAG00000001785	1696	1625	1576	1739	1636	1983		1745	1238	1506	1781	1231	1983		1847	1950	1602	2067	1566	2003		1605	1187	1807	1626	1321	1791		1747	1901	1815	2035	1670	2050		2190	1126	1958	1892	1603	1845		1891	2047	1867	1833	1990	2038
ENSBTAG00000001786	1	8	14	7	1	4		30	9	11	8	0	7		13	4	13	14	20	9		29	7	3	6	3	1		18	3	11	5	4	12		5	4	8	9	2	3		22	5	14	7	4	3
ENSBTAG00000001788	0	0	0	1	0	0		0	0	0	0	0	0		0	0	4	1	0	0		0	0	0	0	1	0		0	0	0	0	0	0		0	0	0	1	0	0		0	0	0	0	0	0
ENSBTAG00000001790	572	602	795	579	683	646		717	646	570	566	696	669		840	666	597	764	821	693		798	618	500	612	613	681		887	479	689	686	574	746		602	247	687	678	722	640		828	649	726	626	772	658
ENSBTAG00000001792	272	232	288	320	279	298		232	257	217	289	261	272		271	251	286	289	217	272		191	251	277	318	260	284		241	200	280	322	239	275		273	218	322	287	260	274		199	230	271	265	279	276
ENSBTAG00000001793	32	16	26	41	15	34		28	30	23	23	12	7		30	25	14	33	12	31		30	29	31	29	16	18		28	7	25	41	13	38		40	10	49	15	19	14		29	23	20	27	17	33
ENSBTAG00000001794	55	47	34	42	42	59		25	52	20	64	50	38		47	41	58	48	28	62		29	37	54	62	46	49		35	22	48	57	47	47		37	44	55	53	37	46		47	27	55	48	43	62
ENSBTAG00000001795	685	453	798	902	725	815		488	657	466	746	725	684		769	555	746	750	514	763		440	503	677	796	705	789		569	459	809	962	510	807		659	327	877	816	744	741		499	531	769	652	742	957
ENSBTAG00000001796	44	68	103	44	66	54		105	65	75	45	58	42		131	76	52	96	155	63		178	68	33	69	64	58		154	16	75	60	79	94		54	11	54	54	66	41		170	71	97	83	97	32
ENSBTAG00000001799	4	8	4	4	3	2		11	5	10	0	7	2		6	14	12	6	18	2		33	5	3	4	3	1		29	9	13	3	2	10		9	0	5	1	7	7		25	6	8	8	8	1
ENSBTAG00000001801	14	16	55	7	25	8		26	26	23	13	10	40		20	15	24	12	53	8		42	14	5	4	5	20		58	11	22	8	15	11		14	3	16	8	8	33		22	17	20	9	11	3
ENSBTAG00000001803	0	0	0	0	1	0		0	0	0	0	0	0		0	0	0	0	0	0		1	0	0	0	0	0		0	0	0	0	0	0		0	0	0	0	0	0		0	0	0	0	0	0
ENSBTAG00000001804	0	7	7	1	4	2		4	4	4	4	4	1		9	4	5	1	6	0		2	1	6	2	2	1		7	2	11	2	3	3		6	0	2	3	8	0		6	5	5	4	8	3
ENSBTAG00000001805	26	96	159	72	103	68		223	118	130	57	118	62		187	130	101	186	214	115		206	117	29	116	99	92		305	49	114	106	86	122		81	28	80	66	102	88		202	105	90	110	97	56
ENSBTAG00000001806	35	10	47	18	27	13		16	31	17	15	24	38		17	10	41	20	17	25		13	22	27	30	23	51		16	9	36	28	22	19		24	13	31	26	40	40		11	22	23	14	18	30
ENSBTAG00000001807	515	527	786	519	598	538		689	634	511	520	553	535		738	570	645	739	681	541		645	606	415	578	527	535		781	344	712	652	490	598		565	178	686	577	650	519		664	561	726	633	661	498
ENSBTAG00000001808	4	19	22	9	18	7		34	31	20	7	14	11		23	19	18	22	48	15		25	37	11	12	7	6		46	9	23	19	8	12		13	11	24	12	15	16		34	18	16	12	17	8
ENSBTAG00000001809	0	0	0	0	0	0		0	0	0	1	0	0		0	0	0	0	0	0		0	0	0	0	0	0		0	0	0	0	0	0		0	0	0	0	0	0		0	0	0	0	0	0
ENSBTAG00000001810	278	390	511	289	455	221		832	556	540	296	374	403		515	437	545	490	1083	378		1159	502	159	365	294	325		1492	286	490	352	275	458		445	146	571	480	356	425		1106	338	491	303	390	154
ENSBTAG00000001812	0	0	3	1	1	2		0	3	2	0	0	0		0	0	0	0	0	1		1	0	2	0	2	0		2	4	1	0	0	0		1	0	0	0	1	0		0	1	0	0	0	1
ENSBTAG00000001814	707	165	545	364	784	491		368	622	286	389	394	867		425	168	398	219	493	526		354	309	336	321	350	882		267	63	406	217	471	483		471	209	302	194	389	816		124	224	322	263	527	514
ENSBTAG00000001815	0	0	0	0	0	0		0	0	0	0	0	1		0	0	0	0	0	0		0	0	0	0	0	0		0	0	0	0	0	0		0	0	0	0	0	0		0	0	0	0	0	0
ENSBTAG00000001816	47	40	73	64	68	50		63	55	41	52	55	31		64	49	28	54	50	49		76	52	58	65	43	46		84	26	39	78	39	65		46	23	69	48	50	40		65	46	57	53	69	51
ENSBTAG00000001817	177	137	235	199	173	183		185	168	127	198	156	174		217	190	172	232	152	215		166	138	176	237	177	163		194	93	176	249	134	245		188	64	204	238	163	147		195	167	205	187	204	233
ENSBTAG00000001818	52	34	63	45	70	67		42	54	37	57	60	57		57	44	52	48	58	44		51	39	58	64	47	53		52	30	69	54	55	58		53	21	74	64	56	56		39	39	58	51	70	52
ENSBTAG00000001819	0	0	1	0	0	0		0	0	0	0	0	0		0	0	0	0	0	0		0	0	0	0	0	0		0	0	0	0	0	0		0	0	0	0	0	0		0	0	0	0	0	0
ENSBTAG00000001822	144	239	444	147	356	146		339	427	283	186	138	410		224	275	295	253	697	233		397	413	114	173	167	330		718	244	271	175	206	277		327	121	283	305	188	402		545	268	307	167	281	124
ENSBTAG00000001823	0	0	0	0	0	0		0	0	0	0	0	0		0	0	0	0	0	0		0	0	0	0	0	0		0	0	0	0	0	0		0	0	0	0	0	0		0	0	0	0	0	0
ENSBTAG00000001824	642	355	939	707	678	645		332	604	387	615	467	888		557	452	573	562	472	751		376	447	664	540	549	887		427	452	624	697	565	699		567	329	595	636	560	906		330	500	565	437	619	1003
ENSBTAG00000001825	5	2	3	8	2	1		0	2	0	5	8	1		1	6	2	6	0	3		5	4	3	3	8	3		3	5	2	10	5	3		3	2	3	3	6	5		3	4	4	8	0	9
ENSBTAG00000001826	8	2	32	9	13	5		11	32	6	4	9	20		4	7	9	12	14	10		7	28	2	3	3	22		5	3	9	7	7	8		3	3	5	11	7	17		8	8	3	6	7	23
ENSBTAG00000001827	416	319	427	474	412	412		367	395	310	401	391	419		446	432	501	438	337	423		316	350	401	452	358	400		346	292	438	465	334	441		415	231	521	431	386	431		278	383	462	370	418	397
ENSBTAG00000001828	148	88	134	208	107	144		135	90	104	147	101	75		151	99	76	216	98	136		142	65	115	207	101	108		123	35	115	249	94	135		135	57	141	161	100	106		191	100	109	143	141	140
ENSBTAG00000001829	256	186	306	292	287	219		194	295	185	245	255	213		328	259	270	265	202	241		197	247	260	268	256	228		225	324	288	349	222	246		287	133	371	293	308	227		193	230	324	246	305	285
ENSBTAG00000001830	4	4	3	8	3	2		2	1	4	2	0	1		3	1	3	3	2	1		2	1	4	3	2	2		2	1	0	7	3	5		4	0	2	2	1	3		10	1	5	2	1	3
ENSBTAG00000001832	257	148	215	294	251	267		182	200	155	270	231	182		226	194	235	218	163	264		150	150	238	322	238	240		169	113	253	288	177	262		217	120	288	246	211	225		139	173	215	200	242	281
ENSBTAG00000001833	0	0	0	0	0	0		0	0	0	0	0	0		0	0	0	0	0	0		0	0	0	0	0	0		0	0	0	0	0	0		0	0	0	0	0	0		0	0	0	0	0	0
ENSBTAG00000001834	537	365	588	583	500	578		459	500	387	501	529	512		637	461	477	529	447	528		519	420	532	558	515	513		520	341	528	643	451	517		501	275	612	531	551	482		454	450	542	471	584	569
ENSBTAG00000001835	1	1	1	0	0	1		1	2	2	1	0	0		3	1	1	3	4	0		1	1	0	0	1	0		11	0	0	0	1	1		1	1	0	0	0	0		1	2	2	1	0	0
ENSBTAG00000001836	13	31	44	7	8	12		12	12	11	22	10	32		8	39	33	7	5	25		4	11	7	30	4	28		4	27	34	12	6	24		22	5	11	27	5	27		6	42	37	12	7	12
ENSBTAG00000001838	5	3	12	9	15	4		22	8	4	7	7	8		16	9	14	8	16	5		13	5	16	7	5	7		24	4	10	5	6	5		12	2	4	2	1	7		7	13	7	9	10	4
ENSBTAG00000001839	50	65	128	63	94	21		141	89	81	47	53	67		79	97	111	97	138	74		84	104	25	71	46	82		122	26	91	76	52	82		89	25	78	74	50	93		112	89	78	54	80	35
ENSBTAG00000001840	296	195	318	356	317	360		256	262	207	313	278	296		313	271	289	299	230	326		229	242	332	372	283	344		286	176	318	364	256	353		261	168	397	326	296	300		208	239	315	263	327	392
ENSBTAG00000001842	3	6	4	6	6	3		3	1	0	4	2	1		1	10	5	0	8	4		3	0	3	4	2	2		2	3	1	9	5	5		7	0	4	2	4	6		1	7	4	1	9	4
ENSBTAG00000001843	318	213	326	399	269	358		259	236	203	318	303	243		357	248	263	341	234	339		269	213	260	381	294	272		285	157	307	413	215	365		302	168	363	324	306	291		261	245	297	268	342	353
ENSBTAG00000001844	626	420	725	941	645	715		493	627	380	670	551	628		641	596	676	743	434	709		384	514	687	735	549	614		489	449	704	902	511	740		666	353	921	758	578	697		410	594	731	581	627	736
ENSBTAG00000001845	0	0	0	0	0	0		0	0	0	0	0	0		0	0	0	0	0	0		0	0	0	0	0	0		0	0	0	0	0	0		0	0	0	0	0	0		0	0	0	0	0	0
ENSBTAG00000001847	2	3	5	4	3	0		4	6	9	4	5	11		7	6	4	4	8	3		20	13	1	6	1	7		22	0	5	10	1	6		4	1	6	3	3	2		16	4	7	0	8	2
ENSBTAG00000001848	175	127	186	267	180	211		136	171	108	172	174	160		204	135	185	151	133	193		154	113	176	222	166	163		136	71	201	236	120	217		172	73	235	203	171	169		121	129	176	160	176	229
ENSBTAG00000001851	1	0	0	0	0	0		0	0	0	0	0	1		0	0	0	0	0	0		0	1	0	0	0	0		0	0	0	0	0	0		0	0	0	0	0	0		0	0	1	0	0	0
ENSBTAG00000001852	20	18	24	43	33	34		45	18	9	27	17	23		11	13	20	22	10	17		29	7	11	33	14	26		11	18	19	29	15	20		26	10	17	23	16	20		15	12	24	23	29	7
ENSBTAG00000001853	75	71	87	87	85	86		82	83	67	78	66	75		87	78	90	80	94	107		78	77	65	91	73	82		89	68	94	87	83	106		73	61	91	75	71	72		81	83	97	85	82	89
ENSBTAG00000001854	177	147	196	213	184	183		161	223	125	187	159	184		176	199	240	201	134	184		104	158	180	221	177	196		154	142	239	259	171	187		187	118	277	206	143	198		127	179	223	183	176	146
ENSBTAG00000001855	327	202	343	343	282	295		245	259	233	305	330	305		339	255	326	313	233	285		256	211	281	331	262	294		264	182	313	381	200	313		300	131	365	305	268	279		248	240	347	282	263	274
ENSBTAG00000001856	304	286	352	345	309	303		315	317	226	322	306	350		358	304	354	347	301	319		277	260	278	342	294	336		337	232	347	365	289	331		324	174	389	327	321	313		278	266	359	295	352	287
ENSBTAG00000001857	21	19	33	49	28	25		21	18	20	24	22	24		31	18	18	34	13	30		22	9	25	36	22	18		18	23	24	37	20	28		19	11	38	28	28	21		20	26	20	20	23	29
ENSBTAG00000001858	93	84	126	122	121	117		96	125	89	131	89	118		94	110	142	128	119	132		60	104	100	118	109	112		100	84	128	129	94	127		104	66	141	107	91	114		84	112	140	109	109	122
ENSBTAG00000001861	3	4	19	2	1	1		6	9	10	2	2	6		5	1	5	4	10	1		4	5	0	5	5	5		11	1	13	4	2	4		3	2	8	3	6	0		16	4	10	2	6	2
ENSBTAG00000001862	0	1	0	2	0	0		0	0	0	2	0	0		1	0	1	1	0	0		1	0	0	1	0	1		1	0	0	0	0	0		0	0	0	2	0	0		0	1	0	0	0	0
ENSBTAG00000001864	3	1	5	2	8	1		4	5	2	3	6	3		6	1	0	3	9	3		6	2	2	0	3	2		6	0	0	1	2	4		1	2	5	5	7	1		3	1	2	4	4	4
ENSBTAG00000001865	0	0	0	0	0	0		0	0	0	0	0	0		1	0	0	1	0	0		0	0	0	0	0	0		0	0	0	1	0	0		0	0	1	0	0	0		0	0	1	0	1	0
ENSBTAG00000001866	0	0	0	1	0	0		0	0	1	0	0	0		0	0	0	0	0	0		0	0	0	1	1	0		0	0	0	0	0	0		0	0	0	0	0	0		0	0	0	0	0	0
ENSBTAG00000001867	832	1105	1539	921	1256	782		1764	1294	1392	896	1019	1137		1454	1263	1121	1416	1667	935		1572	1265	864	929	892	1086		1469	619	1410	1097	827	1331		969	217	1323	983	1136	1152		1495	1289	1390	1119	1214	732
ENSBTAG00000001868	281	173	295	369	277	300		176	248	149	296	259	317		300	213	265	243	175	291		159	189	269	312	235	289		198	134	272	323	199	256		288	148	368	276	276	311		143	199	294	239	299	359
ENSBTAG00000001870	0	0	1	0	0	0		0	0	0	0	0	0		0	0	0	0	0	0		0	0	0	0	0	1		0	0	0	0	0	0		0	1	0	0	0	0		0	0	0	0	0	0
ENSBTAG00000001871	0	0	0	0	0	0		0	0	0	2	0	0		0	1	0	0	0	1		0	0	0	0	0	0		1	0	0	1	0	1		0	2	0	0	0	0		1	1	0	1	1	1
ENSBTAG00000001872	82	100	180	101	98	86		155	136	120	96	117	107		175	131	176	164	188	116		141	134	63	120	102	109		191	38	164	138	95	125		111	45	154	95	102	130		155	127	164	131	136	70
ENSBTAG00000001873	0	0	0	0	0	0		0	0	0	0	0	0		0	0	0	0	0	0		0	0	0	0	0	0		0	0	0	0	0	0		0	0	0	0	0	0		0	0	0	0	0	0
ENSBTAG00000001874	24	12	46	17	20	14		21	31	15	17	21	13		28	14	21	35	34	15		25	12	8	19	20	13		20	4	24	28	18	20		17	1	16	17	16	16		28	18	30	19	21	15
ENSBTAG00000001877	4	11	24	14	14	9		38	10	28	6	12	3		15	19	18	20	35	5		44	16	11	7	9	8		43	5	16	7	4	17		5	2	6	6	12	2		46	16	17	8	13	2
ENSBTAG00000001879	40	13	31	33	20	39		31	25	19	27	24	13		29	14	10	30	18	32		34	22	32	25	17	18		30	12	23	38	9	38		32	7	26	27	25	17		20	9	25	19	24	38
ENSBTAG00000001880	0	0	0	0	0	0		0	0	0	0	0	0		1	0	0	0	0	0		0	0	0	0	0	0		0	0	0	0	0	0		0	0	0	0	0	0		0	0	0	0	0	0
ENSBTAG00000001881	7	13	32	5	10	7		43	12	16	8	8	13		25	16	14	29	46	14		42	20	3	13	8	12		70	10	14	13	7	18		20	2	7	9	15	10		61	12	20	17	20	4
ENSBTAG00000001882	818	719	769	765	802	796		749	773	687	795	752	785		811	782	738	694	729	748		721	735	825	806	748	798		749	678	784	758	759	736		795	660	859	762	775	745		632	705	769	761	832	769
ENSBTAG00000001885	35	26	41	63	51	45		36	59	23	50	35	31		28	47	74	48	26	47		26	33	43	51	34	48		43	18	47	58	18	31		41	23	93	44	42	42		25	34	60	32	39	32
ENSBTAG00000001887	40	58	72	29	44	32		119	71	89	30	38	64		66	56	71	59	175	44		186	56	26	39	26	61		213	41	65	43	32	56		73	6	46	75	54	67		178	46	85	39	50	25
ENSBTAG00000001888	1262	1150	1610	1029	1350	1194		1939	1332	1346	1152	1340	1492		1866	1273	1246	1433	1813	1435		1730	1245	857	1266	1194	1290		2047	879	1406	1237	970	1539		1537	318	1390	1416	1429	1427		1621	1221	1536	1285	1277	1015
ENSBTAG00000001889	28	19	34	19	13	16		28	41	27	27	19	28		33	22	33	21	34	23		22	35	12	26	14	23		43	12	14	17	12	20		38	15	24	33	12	22		19	25	14	27	18	11
ENSBTAG00000001890	381	291	463	298	447	334		425	483	300	326	448	371		527	367	333	403	473	328		398	403	272	346	407	376		456	232	416	372	315	420		478	133	417	376	501	367		363	305	403	386	429	325
ENSBTAG00000001892	20	48	58	39	38	29		70	49	47	31	33	41		55	39	58	44	72	33		53	39	19	46	25	40		70	18	51	49	30	42		45	9	56	48	33	43		64	40	50	41	47	27
ENSBTAG00000001893	0	0	0	0	0	0		0	0	0	0	0	0		0	0	0	0	0	0		0	0	0	0	0	0		0	0	0	0	0	0		0	0	0	0	0	0		0	0	0	0	0	0
ENSBTAG00000001894	33	76	109	44	91	35		173	92	132	44	53	54		110	75	103	95	268	58		203	102	25	57	42	40		293	37	93	61	49	99		66	19	75	75	76	62		251	63	84	53	80	31
ENSBTAG00000001895	28	49	64	29	41	31		76	54	50	38	42	44		41	45	51	53	97	38		77	47	25	33	34	41		117	25	46	36	24	52		47	9	59	44	43	33		92	35	36	39	56	19
ENSBTAG00000001898	29	30	38	16	19	19		61	29	33	19	18	33		33	20	31	35	68	22		101	25	12	29	17	24		81	13	29	31	21	28		16	11	34	30	13	33		84	23	19	20	36	6
ENSBTAG00000001899	0	0	0	0	0	0		0	0	0	0	0	0		0	0	0	0	1	0		0	0	0	0	0	0		0	0	1	0	0	0		0	0	0	0	0	0		0	0	0	0	0	0
ENSBTAG00000001901	1	3	3	1	1	0		3	1	2	1	1	0		0	0	3	3	4	1		2	4	0	1	2	1		7	1	1	3	1	4		3	0	1	1	1	0		4	1	4	1	2	3
ENSBTAG00000001902	206	308	367	204	284	131		617	340	380	206	266	211		403	338	353	355	862	237		988	353	90	261	166	170		1213	169	346	239	182	322		271	71	280	285	195	183		998	217	371	266	298	98
ENSBTAG00000001903	18	17	10	16	16	14		11	23	14	30	12	11		31	19	20	21	19	16		13	20	21	20	14	15		13	7	28	24	15	15		16	7	35	14	19	19		11	14	29	15	15	16
ENSBTAG00000001904	533	423	599	530	530	489		501	515	402	432	520	645		688	488	481	569	514	548		544	440	474	525	486	616		592	518	493	597	451	580		546	214	563	605	589	577		502	492	556	482	607	582
ENSBTAG00000001906	184	165	270	184	205	160		222	198	152	163	227	106		294	185	219	200	223	185		284	203	191	223	187	132		276	88	244	220	124	212		185	80	209	138	202	130		271	152	251	194	205	165
ENSBTAG00000001908	46	69	121	49	82	41		161	95	95	71	56	71		109	89	131	96	256	59		182	102	35	73	52	46		306	56	117	83	65	81		72	25	129	107	54	59		255	72	116	68	89	33
ENSBTAG00000001911	0	0	0	0	0	0		0	0	0	0	0	0		0	0	0	0	0	0		0	0	0	0	0	0		0	0	0	0	0	0		0	0	0	0	0	0		0	0	0	0	0	0
ENSBTAG00000001912	0	0	0	0	0	0		0	0	0	0	0	0		0	0	0	0	0	0		0	0	0	0	0	0		0	0	0	0	0	0		0	0	0	0	0	0		0	0	0	0	0	0
ENSBTAG00000001915	0	0	0	0	0	0		0	0	0	0	0	0		0	0	0	0	0	0		0	0	0	0	0	0		0	0	0	0	0	0		0	0	0	0	0	0		0	0	0	0	0	0
ENSBTAG00000001917	0	2	0	0	0	0		2	0	1	0	0	0		0	0	0	0	0	0		0	0	0	1	0	1		1	0	0	0	0	0		0	0	0	0	0	0		0	1	1	0	0	0
ENSBTAG00000001918	0	1	0	0	1	0		2	0	2	0	0	0		0	0	2	0	2	2		5	1	0	1	0	0		3	0	1	2	0	1		1	1	1	1	0	2		4	3	0	0	2	0
ENSBTAG00000001919	135	116	152	108	130	107		228	155	166	100	156	126		190	139	150	153	232	153		303	123	82	142	119	109		355	63	147	135	105	167		126	28	168	142	154	129		266	127	164	126	139	108
ENSBTAG00000001920	18	26	38	24	19	14		57	35	41	20	23	18		37	36	45	44	65	25		104	34	14	12	10	15		116	7	42	15	10	35		21	6	45	25	15	20		138	26	34	20	27	9
ENSBTAG00000001922	125	126	176	157	135	141		132	149	97	127	106	149		159	149	159	175	141	144		122	104	94	124	106	154		160	81	142	163	108	142		145	51	179	151	125	141		127	129	142	108	141	111
ENSBTAG00000001925	0	0	0	0	0	0		0	0	0	0	0	0		0	0	0	0	0	0		0	0	0	0	0	0		0	0	0	0	0	0		0	0	0	0	0	0		0	0	0	0	0	0
ENSBTAG00000001926	87	75	94	59	78	61		102	105	69	66	73	67		93	72	111	76	102	93		92	122	64	82	78	76		126	56	107	80	68	85		66	48	103	94	81	85		91	78	98	70	73	82
ENSBTAG00000001927	4	5	15	1	10	6		8	10	8	8	6	15		5	5	14	6	11	8		6	7	5	6	5	6		6	4	8	8	9	7		7	4	17	9	5	3		4	3	12	5	11	6
ENSBTAG00000001928	120	139	153	143	140	116		133	208	93	213	120	124		127	145	212	156	122	189		89	200	123	182	134	144		161	96	211	180	143	140		125	117	184	137	129	122		145	139	201	141	122	115
ENSBTAG00000001932	747	540	843	945	732	791		665	705	501	739	761	794		917	705	812	770	561	782		645	570	787	755	767	855		764	557	812	975	606	741		692	362	1026	738	791	838		567	612	772	679	736	854
ENSBTAG00000001933	844	587	826	1066	842	882		661	795	479	868	735	882		768	745	771	789	543	852		518	570	943	857	735	936		593	624	807	984	691	841		770	496	1100	892	736	937		462	660	749	702	828	954
ENSBTAG00000001936	5	0	3	4	2	8		4	2	1	1	1	2		2	3	4	6	3	3		5	1	2	3	3	4		6	0	1	2	1	3		4	0	4	3	3	2		4	2	4	4	5	3
ENSBTAG00000001937	155	92	163	200	142	164		97	145	84	162	147	145		145	128	127	136	92	191		89	100	175	172	147	152		105	110	150	176	123	163		135	76	160	174	138	149		72	121	138	103	152	202
ENSBTAG00000001938	58	53	108	83	77	70		80	91	69	73	80	82		79	68	162	92	62	65		61	77	68	88	68	65		76	54	128	92	33	66		72	40	138	66	74	73		83	66	133	76	59	81
ENSBTAG00000001939	449	456	607	454	518	441		657	487	444	440	457	454		663	494	500	582	681	428		622	515	330	479	409	409		772	339	498	513	400	470		540	179	615	495	445	415		612	482	580	475	523	304
ENSBTAG00000001941	1320	1293	1410	1504	1242	1494		1067	1151	987	1238	1237	1848		1478	1445	1185	1521	1097	1542		966	1118	1154	1264	1254	1651		1325	1847	1288	1555	1192	1628		1648	672	1256	1550	1338	1585		1386	1388	1545	1380	1299	1640
ENSBTAG00000001942	237	250	454	235	336	273		450	362	318	287	235	359		387	389	339	332	431	335		376	363	201	270	243	312		475	176	371	283	232	359		340	68	308	323	301	342		355	293	368	274	319	237
ENSBTAG00000001944	0	0	0	0	0	0		0	0	0	0	0	0		0	0	0	0	0	0		0	0	0	0	0	0		1	0	0	0	0	0		0	0	0	0	1	0		1	0	0	0	0	0
ENSBTAG00000001945	252	276	301	232	195	228		287	205	225	215	195	413		389	393	245	306	262	275		247	193	180	182	217	332		370	345	274	247	213	290		406	104	323	261	274	339		298	306	370	279	257	270
ENSBTAG00000001947	2	1	2	2	0	0		6	2	2	0	0	0		0	1	2	1	7	3		2	1	2	1	0	0		0	0	2	2	0	5		1	0	4	1	1	2		3	0	0	2	5	2
ENSBTAG00000001948	223	243	321	233	252	226		312	295	248	226	210	277		328	282	311	308	327	232		252	285	198	255	210	256		346	209	280	305	222	269		279	129	333	280	252	258		299	284	289	312	291	188
ENSBTAG00000001949	83	46	104	73	95	87		94	76	66	83	61	80		91	71	107	82	85	87		76	81	68	115	58	56		88	35	116	81	59	107		69	18	104	84	62	81		63	57	104	87	83	61
ENSBTAG00000001950	165	145	218	140	210	154		262	207	199	160	169	171		249	151	208	185	275	183		269	139	93	169	139	152		303	106	195	159	121	155		163	41	224	217	171	161		238	154	196	141	158	113
ENSBTAG00000001952	1	0	0	1	0	0		0	0	1	0	0	0		0	1	0	4	2	0		1	0	0	2	0	1		3	0	3	2	0	2		1	0	0	1	1	1		2	0	2	0	1	0
ENSBTAG00000001956	14	24	42	22	20	19		40	34	18	22	20	21		31	34	28	39	39	27		41	37	17	17	15	19		58	13	27	32	17	17		28	5	26	28	31	29		41	26	29	24	34	5
ENSBTAG00000001957	7	12	17	12	16	4		27	13	14	13	10	12		13	22	8	23	43	16		30	22	4	7	7	6		53	4	16	9	21	9		14	6	33	20	13	19		48	11	16	10	18	6
ENSBTAG00000001959	0	0	0	0	0	0		0	0	0	0	0	0		0	0	0	2	1	0		1	0	0	0	0	0		1	0	0	0	0	0		0	0	0	0	0	0		0	0	0	1	0	0
ENSBTAG00000001961	1	8	8	3	2	4		2	4	4	1	5	6		11	9	3	7	4	6		5	5	2	1	1	4		14	6	2	6	1	13		11	1	5	5	6	7		19	5	4	8	1	2
ENSBTAG00000001962	389	323	508	471	470	419		372	383	300	431	346	373		446	400	517	491	351	406		300	320	342	493	322	395		367	223	483	533	354	412		369	161	539	457	343	366		294	346	474	363	419	359
ENSBTAG00000001965	0	0	0	0	0	0		0	0	0	0	0	0		0	0	0	0	0	0		0	0	0	0	1	0		0	0	0	0	0	0		0	0	0	0	0	0		0	0	0	0	0	0
ENSBTAG00000001966	2	1	1	1	0	5		0	2	0	0	1	1		1	0	2	1	2	1		1	3	0	2	1	0		3	1	0	3	0	0		0	1	0	4	1	2		2	1	0	0	2	1
ENSBTAG00000001968	93	125	174	103	136	67		240	188	197	72	107	88		181	169	179	217	402	87		428	210	40	118	77	103		550	86	153	135	73	120		108	38	144	86	96	74		488	133	196	124	167	54
ENSBTAG00000001969	0	0	1	1	2	0		0	1	2	0	0	1		1	0	3	2	3	0		1	0	0	0	0	2		5	0	0	0	0	1		1	0	0	0	0	1		3	3	0	0	0	0
ENSBTAG00000001975	0	0	2	2	3	0		6	1	2	1	2	1		4	1	1	2	3	1		6	6	4	1	1	2		3	1	3	1	1	0		2	0	1	0	0	1		4	3	0	5	2	2
ENSBTAG00000001976	0	0	0	0	0	0		0	0	0	0	0	0		0	0	0	0	0	0		0	0	0	0	0	0		0	0	0	0	0	0		0	0	0	0	0	0		0	0	0	0	0	0
ENSBTAG00000001977	71	124	193	109	139	77		274	166	141	90	81	130		170	140	174	170	332	107		262	176	60	108	67	113		429	65	158	123	95	123		155	42	170	133	123	119		318	140	171	108	130	58
ENSBTAG00000001979	0	0	0	0	0	0		1	0	0	0	0	0		0	0	0	0	0	0		0	0	0	0	0	0		0	0	0	0	0	0		1	0	0	0	0	0		2	2	0	0	1	0
ENSBTAG00000001981	53	31	50	59	48	71		31	12	24	65	25	50		85	23	51	68	26	59		35	13	50	86	31	65		66	14	48	81	32	65		43	3	75	73	23	62		43	19	61	65	48	46
ENSBTAG00000001983	240	175	259	204	310	220		196	216	137	240	183	234		225	240	277	207	213	215		158	180	264	278	180	201		161	160	246	234	205	179		223	123	370	241	173	173		118	178	257	221	266	158
ENSBTAG00000001985	7	1	4	5	4	1		2	0	3	6	2	3		4	2	4	1	2	1		10	1	4	7	3	3		2	0	4	3	3	2		3	2	3	5	5	2		4	3	4	2	9	3
ENSBTAG00000001987	632	623	872	412	762	538		938	673	721	674	558	766		903	664	755	606	989	609		794	699	498	639	473	675		1074	527	811	553	568	541		856	189	946	907	612	693		745	599	829	705	733	419
ENSBTAG00000001988	1067	960	1116	1175	1104	1144		981	1068	861	1131	1040	1126		1099	1022	1145	1141	1003	1071		916	935	1036	1148	1048	1113		1016	897	1126	1171	1014	1081		1115	765	1207	1118	1021	1087		911	1000	1117	1052	1170	1054
ENSBTAG00000001992	153	267	294	157	263	97		353	285	321	141	146	187		234	213	231	209	453	134		356	297	88	155	117	155		462	103	220	144	109	156		136	70	317	206	147	158		402	235	242	146	196	113
ENSBTAG00000001994	0	0	0	0	0	0		0	0	0	0	0	0		0	0	0	0	0	0		0	0	0	0	0	0		0	0	0	0	0	0		0	0	0	0	0	0		0	0	0	0	0	0
ENSBTAG00000001996	720	590	749	709	676	692		578	629	566	638	596	605		770	675	615	705	591	757		679	610	668	680	664	700		764	524	673	649	607	765		622	386	763	680	742	641		663	638	668	649	775	697
ENSBTAG00000001997	2	0	0	0	0	0		1	0	0	0	0	0		0	0	0	0	1	0		0	0	0	0	0	1		1	0	0	0	0	0		1	0	1	1	0	1		0	0	0	0	0	0
ENSBTAG00000001998	0	0	1	0	0	0		1	0	0	0	0	0		2	0	1	0	0	0		0	0	0	0	0	0		0	0	0	0	0	0		1	0	0	0	1	0		0	1	0	0	0	0
ENSBTAG00000001999	37	55	83	54	60	33		118	64	99	38	51	59		90	58	75	64	159	42		127	79	20	47	36	52		162	31	63	56	38	51		52	12	65	60	46	42		155	47	65	53	50	26
ENSBTAG00000002000	87	80	126	110	105	100		108	110	85	108	90	118		109	83	130	108	107	104		93	85	84	108	89	106		129	86	126	112	71	100		104	41	140	140	92	107		100	100	108	99	114	99
ENSBTAG00000002001	0	0	0	0	0	1		1	1	0	0	0	0		1	0	1	0	2	0		1	0	0	0	1	0		1	0	0	0	0	2		0	0	0	2	2	1		4	0	0	0	1	0
ENSBTAG00000002002	115	141	192	102	156	85		288	206	199	105	151	129		214	167	266	124	407	119		495	178	66	107	100	86		642	58	188	97	110	152		147	45	249	156	117	115		479	119	207	128	177	51
ENSBTAG00000002004	4	9	13	4	6	5		15	13	10	6	7	7		11	7	6	19	14	4		6	16	3	4	3	7		18	1	13	7	9	8		10	4	9	5	8	8		16	12	10	9	3	4
ENSBTAG00000002005	0	0	0	0	0	0		0	0	0	0	0	0		0	0	0	0	0	0		0	0	0	0	0	0		0	0	0	0	0	0		0	0	0	0	0	0		0	0	0	0	0	0
ENSBTAG00000002006	465	174	277	290	443	362		598	574	253	321	536	47		788	253	557	965	857	762		486	416	146	358	577	126		698	40	751	731	627	642		290	114	262	32	505	66		370	161	567	480	537	170
ENSBTAG00000002008	6	5	11	6	12	6		6	8	5	6	3	6		2	2	8	8	6	8		6	8	2	5	1	10		8	3	5	10	8	12		5	2	8	5	3	3		9	10	8	9	4	7
ENSBTAG00000002009	0	0	0	1	0	0		5	6	0	1	0	0		0	0	2	0	0	2		1	2	0	0	1	1		0	0	4	1	2	0		0	0	1	1	1	0		1	0	0	0	1	0
ENSBTAG00000002010	739	464	741	900	741	778		579	560	459	710	588	845		717	646	734	759	539	823		471	477	710	735	579	783		494	582	689	856	589	746		913	293	843	750	605	820		391	597	765	577	677	624
ENSBTAG00000002011	0	0	0	0	0	0		0	0	0	0	1	0		0	0	0	2	1	0		1	0	0	0	1	0		0	0	0	0	0	0		0	0	0	0	0	1		0	0	0	0	0	0
ENSBTAG00000002012	83	111	194	147	152	99		143	194	123	116	88	108		118	125	189	179	174	130		94	189	88	155	121	131		185	81	194	146	109	106		121	77	168	126	115	153		150	145	158	127	136	85
ENSBTAG00000002014	617	529	711	641	689	640		645	690	519	634	610	691		689	669	694	702	605	635		536	611	600	725	606	679		641	520	712	664	553	632		667	321	833	689	602	637		525	633	746	626	642	571
ENSBTAG00000002016	0	0	0	0	0	0		0	0	0	0	0	0		0	0	0	0	0	0		0	0	0	0	0	0		0	0	0	0	0	0		0	0	0	0	0	0		0	0	0	0	0	0
ENSBTAG00000002018	740	672	772	804	813	782		715	758	636	795	701	750		717	747	787	772	675	773		620	731	775	785	713	776		668	683	790	773	709	754		787	665	839	760	752	763		583	744	768	720	746	767
ENSBTAG00000002019	0	0	1	0	0	0		0	0	1	0	0	0		0	0	1	0	0	0		0	1	0	1	2	0		0	0	0	2	0	1		1	0	0	0	0	0		1	0	1	0	0	0
ENSBTAG00000002020	168	224	285	166	218	123		464	245	297	143	197	287		326	271	258	287	616	239		656	241	88	164	142	173		824	264	219	210	155	267		275	48	186	337	184	215		684	191	286	181	196	89
ENSBTAG00000002021	47	54	84	38	53	42		89	56	60	27	63	68		89	62	63	78	78	63		77	77	31	42	51	60		91	45	67	56	47	67		66	19	64	73	58	54		79	62	75	50	60	43
ENSBTAG00000002023	0	0	3	0	0	0		0	5	1	1	0	0		0	0	1	0	0	0		0	3	0	0	2	1		0	0	0	0	0	0		0	0	1	0	0	1		0	0	0	0	1	0
ENSBTAG00000002024	0	0	0	0	0	0		0	0	0	0	0	0		0	0	0	0	0	0		0	0	0	0	0	0		0	0	0	0	0	0		0	0	0	0	0	0		0	0	0	0	0	0
ENSBTAG00000002025	44	69	100	30	77	54		102	98	70	54	59	61		66	67	80	50	99	58		79	80	36	65	63	67		72	32	98	42	44	86		68	24	89	77	72	78		45	58	84	67	52	31
ENSBTAG00000002026	9	24	12	10	9	5		20	40	9	21	17	10		5	13	40	9	20	16		21	36	6	16	24	5		45	1	24	17	24	8		8	13	8	13	11	4		64	12	23	23	12	4
ENSBTAG00000002027	63	44	26	65	35	55		40	18	21	37	47	59		87	59	23	77	34	54		49	27	45	26	65	43		69	30	34	65	29	65		63	14	69	41	76	46		52	33	77	57	34	49
ENSBTAG00000002028	41	60	79	48	72	51		134	71	80	52	47	70		60	51	87	55	123	63		90	72	36	70	44	61		128	31	78	48	29	73		56	17	115	63	48	59		100	53	78	55	45	46
ENSBTAG00000002029	0	1	0	1	0	0		0	0	0	0	0	0		0	0	0	0	0	0		1	0	0	0	0	0		0	0	0	0	0	1		0	0	0	1	0	0		0	0	0	0	0	0
ENSBTAG00000002030	0	0	0	0	0	0		0	0	0	0	0	0		0	0	0	0	0	0		0	0	0	0	0	0		0	0	0	0	0	0		0	0	0	0	0	0		0	0	0	0	0	0
ENSBTAG00000002033	9	16	24	11	15	4		39	17	32	13	7	12		20	13	22	25	34	5		63	22	8	13	6	12		74	15	20	16	12	17		22	6	13	17	16	7		55	10	27	14	12	5
ENSBTAG00000002034	19	17	19	50	20	27		22	15	10	16	29	15		48	19	39	37	21	24		26	17	8	27	38	14		38	12	27	60	10	33		18	13	9	27	46	12		43	25	32	21	29	23
ENSBTAG00000002035	158	85	144	81	133	92		133	121	126	120	140	88		187	115	135	81	129	96		122	90	147	135	131	109		160	46	172	100	101	92		183	41	182	108	129	94		90	83	140	137	164	59
ENSBTAG00000002036	85	68	72	93	72	80		90	64	49	79	103	55		92	62	66	95	62	68		93	42	79	94	89	40		89	33	94	85	59	74		114	21	95	73	84	45		80	74	89	82	96	60
ENSBTAG00000002037	215	197	276	208	216	192		320	218	217	214	191	172		271	202	234	217	292	213		368	205	150	243	162	196		345	122	218	225	140	219		171	45	213	225	191	175		298	188	246	168	188	154
ENSBTAG00000002038	359	353	330	345	352	324		341	391	312	373	368	348		352	351	382	362	336	330		336	380	317	351	356	361		363	318	367	370	379	323		349	336	334	341	341	335		368	351	381	388	358	296
ENSBTAG00000002039	610	373	699	816	667	686		504	547	383	628	648	541		614	488	591	626	426	680		440	450	641	681	586	578		430	349	612	826	459	674		612	313	734	637	580	601		411	476	562	511	608	773
ENSBTAG00000002041	1543	1284	1641	1732	1632	1689		1361	1564	1231	1629	1501	1547		1534	1564	1633	1622	1280	1642		1198	1413	1511	1661	1543	1606		1304	1184	1663	1770	1368	1633		1597	1114	1702	1552	1550	1609		1233	1510	1617	1428	1514	1598
ENSBTAG00000002043	0	0	0	0	0	0		0	0	0	0	0	0		0	0	0	0	0	0		0	0	0	0	0	0		0	0	0	0	0	0		0	0	0	0	0	0		0	0	0	0	0	0
ENSBTAG00000002048	158	229	328	142	252	185		435	279	299	186	244	196		302	215	266	246	542	224		448	286	105	217	163	201		549	95	301	195	142	257		247	56	311	251	217	214		492	229	281	233	224	146
ENSBTAG00000002049	8	16	12	8	9	19		9	33	9	25	13	9		13	16	29	16	11	25		9	12	12	30	18	19		20	2	15	18	20	21		14	10	26	23	9	19		9	12	24	17	17	15
ENSBTAG00000002050	44	44	63	38	44	52		48	53	40	50	41	63		60	51	69	34	40	51		36	50	41	58	34	57		62	29	79	47	38	50		56	16	85	64	37	58		35	40	62	40	46	45
ENSBTAG00000002051	2487	2039	2606	2611	2445	2479		2153	2265	1897	2362	2306	2662		2595	2394	2281	2537	2115	2440		2097	1980	2406	2410	2392	2547		2344	2132	2383	2654	2198	2482		2665	1554	2581	2478	2486	2556		2085	2312	2511	2293	2510	2549
ENSBTAG00000002052	495	296	483	635	638	455		357	472	295	490	433	478		475	383	456	582	429	545		265	335	491	485	423	532		325	289	509	716	480	511		496	228	567	458	403	490		229	388	377	333	533	609
ENSBTAG00000002056	107	56	142	151	108	145		95	109	73	116	93	90		101	108	113	122	86	103		80	71	92	142	97	100		102	80	128	135	72	127		106	40	126	113	74	103		55	68	131	86	93	95
ENSBTAG00000002058	63	75	109	93	90	84		116	100	108	80	71	60		97	107	135	112	111	83		88	98	73	99	71	65		145	52	116	115	63	88		86	38	135	92	75	82		105	67	106	88	85	50
ENSBTAG00000002059	315	266	446	310	349	271		343	342	286	279	312	313		375	337	364	386	331	291		303	268	206	352	264	265		384	184	348	349	242	308		307	100	383	317	292	281		287	277	352	303	305	232
ENSBTAG00000002060	183	217	176	205	180	175		147	255	146	270	214	180		174	182	264	191	165	240		141	233	189	249	226	188		177	143	254	224	233	195		183	233	203	210	192	174		201	176	246	239	188	192
ENSBTAG00000002065	8	6	1	2	0	3		1	1	0	0	2	3		12	10	2	12	3	4		0	0	0	0	6	3		7	1	3	8	1	5		6	0	0	0	8	5		3	11	2	2	0	2
ENSBTAG00000002066	0	1	2	0	1	2		1	1	2	2	3	0		2	1	2	2	2	1		1	0	0	3	2	0		0	0	2	0	0	0		0	0	2	1	1	1		0	0	1	1	1	1
ENSBTAG00000002068	695	683	676	794	692	725		623	782	568	819	707	710		658	692	778	746	659	818		595	704	723	754	723	716		642	601	772	806	756	747		670	702	768	697	673	717		610	713	762	710	678	716
ENSBTAG00000002069	539	806	554	806	507	538		368	537	452	590	659	794		397	722	611	753	477	656		337	514	518	492	636	811		416	677	623	817	559	612		490	496	520	484	623	755		753	706	614	788	512	595
ENSBTAG00000002070	2	4	1	0	2	5		1	4	1	4	3	3		4	3	2	3	5	8		4	2	3	3	4	1		2	0	3	1	3	4		2	1	5	5	2	5		3	3	5	5	7	4
ENSBTAG00000002071	0	0	0	0	0	0		0	0	0	0	0	0		0	0	0	0	0	0		0	0	0	0	0	0		0	0	0	0	0	0		0	0	0	0	0	0		0	0	0	0	0	0
ENSBTAG00000002072	624	422	683	714	609	719		464	557	400	660	650	628		675	542	608	603	449	646		455	454	586	717	607	626		477	401	689	747	463	621		620	342	760	690	570	569		410	434	636	566	642	755
ENSBTAG00000002073	47	75	115	54	87	37		172	89	108	52	57	55		88	83	91	79	189	48		184	105	36	76	45	61		266	33	64	53	69	53		64	17	101	69	61	57		209	83	102	60	87	37
ENSBTAG00000002075	1	3	6	0	3	2		5	6	2	1	0	3		6	5	7	1	15	0		12	8	1	2	1	2		23	1	2	1	2	4		5	1	8	3	1	2		10	2	2	4	2	6
ENSBTAG00000002078	1361	1243	1591	1522	1499	1539		1478	1342	1116	1399	1328	1599		1584	1478	1479	1647	1407	1478		1351	1181	1236	1482	1330	1493		1490	1163	1473	1655	1234	1577		1652	616	1581	1449	1436	1547		1421	1343	1571	1439	1517	1346
ENSBTAG00000002080	0	0	2	1	1	0		0	2	0	1	0	0		3	0	1	1	1	0		0	2	0	1	1	0		0	0	0	0	0	0		0	0	0	0	0	0		1	0	0	0	0	0
ENSBTAG00000002081	0	2	4	4	1	0		3	1	4	1	1	0		3	3	0	2	5	1		4	5	1	4	0	3		8	0	0	0	1	1		1	0	2	7	0	0		5	2	3	3	5	1
ENSBTAG00000002082	878	970	741	807	811	848		996	735	959	677	575	1272		1040	1147	589	1116	935	972		945	840	786	598	649	1059		1103	1416	713	859	711	1058		1283	367	967	1138	919	1110		1034	939	1013	886	884	843
ENSBTAG00000002083	92	18	67	29	29	45		28	19	40	38	48	33		90	21	46	47	43	44		53	21	41	58	46	25		73	17	39	38	26	45		47	10	40	50	50	31		33	25	65	62	39	49
ENSBTAG00000002084	0	1	0	0	0	1		0	0	0	0	0	0		0	0	0	0	0	0		0	0	0	0	0	0		0	0	0	0	0	1		0	0	0	1	0	0		0	0	0	1	0	0
ENSBTAG00000002085	0	0	0	0	0	0		0	0	0	0	0	0		0	0	0	0	0	0		0	0	0	0	0	0		0	0	0	0	0	0		0	0	0	0	0	0		0	0	0	0	0	0
ENSBTAG00000002086	573	809	1177	533	819	584		1357	899	1011	647	714	725		1157	862	935	999	1612	711		1366	1018	422	705	584	687		1753	404	926	774	576	848		724	195	818	769	776	644		1447	800	1009	771	812	447
ENSBTAG00000002087	0	0	0	0	1	0		0	0	0	0	0	0		0	1	0	0	1	0		0	0	0	0	0	0		0	0	0	0	0	1		0	1	0	0	0	0		0	0	1	0	0	0
ENSBTAG00000002088	0	0	0	0	0	0		0	0	0	0	0	0		0	0	0	0	0	0		0	0	0	0	0	0		0	0	0	0	0	0		0	0	0	0	0	0		0	0	0	0	0	0
ENSBTAG00000002089	0	0	0	0	0	0		2	0	0	0	0	0		4	0	1	2	0	0		1	1	0	2	1	0		1	0	0	0	0	0		1	0	1	0	1	0		2	0	0	0	0	0
ENSBTAG00000002090	272	196	326	359	265	309		234	273	172	277	256	268		397	275	290	312	230	332		246	221	267	330	257	319		351	187	308	388	213	332		283	113	362	323	272	292		282	267	297	303	274	298
ENSBTAG00000002092	29	30	47	30	37	23		36	23	29	35	10	33		44	29	39	30	44	33		43	26	13	23	18	40		46	5	37	18	18	24		14	6	33	18	14	43		18	43	26	14	25	12
ENSBTAG00000002094	124	119	152	164	143	135		139	156	106	138	131	122		129	129	152	146	121	151		91	139	109	154	140	133		137	119	161	169	137	171		129	103	157	148	127	143		122	127	149	134	145	125
ENSBTAG00000002095	1024	726	945	1122	917	1026		780	798	679	981	891	848		1034	914	909	1038	687	1070		803	718	994	1104	835	906		771	811	914	1094	740	1026		1006	518	1130	1068	956	922		701	850	992	849	983	1092
ENSBTAG00000002096	712	909	1168	840	1050	675		863	933	823	750	606	1404		811	904	965	908	1058	665		670	944	695	683	519	1274		990	1123	752	839	771	736		954	394	917	1176	628	1274		902	725	986	776	902	749
ENSBTAG00000002097	0	0	0	0	0	0		0	0	0	0	0	0		0	0	0	0	0	0		0	0	0	0	0	0		0	0	0	0	0	0		0	0	0	0	0	0		0	0	0	0	0	0
ENSBTAG00000002098	261	186	284	299	262	244		235	248	167	244	279	226		318	214	256	267	210	276		253	204	220	276	257	235		238	152	260	313	200	292		219	129	266	260	285	230		210	214	259	226	267	277
ENSBTAG00000002099	0	0	0	0	0	0		0	0	0	0	0	0		0	0	0	0	0	0		0	0	0	0	0	0		0	0	0	0	0	0		0	0	0	0	0	0		0	0	0	0	0	0
ENSBTAG00000002100	73	46	98	92	92	82		51	156	55	83	151	44		105	73	101	59	65	63		52	117	79	78	160	45		63	32	140	81	64	68		76	78	114	67	148	45		48	145	90	66	97	54
ENSBTAG00000002101	138	178	306	162	212	145		239	205	178	158	159	215		221	179	223	212	261	173		170	204	108	196	135	190		253	72	227	205	168	245		201	59	205	200	163	223		218	199	232	201	222	120
ENSBTAG00000002103	983	775	1091	678	961	729		1115	1046	868	886	1145	901		1202	912	954	722	1038	718		1103	908	892	880	1017	885		1226	597	1070	730	740	781		1050	377	1181	935	1157	839		854	753	1037	921	1048	906
ENSBTAG00000002104	4	0	3	0	0	2		1	3	1	2	1	0		5	3	3	0	1	1		1	1	4	1	2	1		3	0	2	0	1	1		2	1	0	2	1	0		2	2	1	3	1	0
ENSBTAG00000002105	533	474	768	874	636	676		615	612	421	677	541	617		734	654	708	865	560	690		504	524	574	821	530	673		621	378	680	919	532	705		692	332	890	669	560	670		609	565	728	699	655	588
ENSBTAG00000002107	11	10	13	9	8	11		10	11	10	13	11	6		6	11	13	10	5	16		7	6	8	15	13	10		8	10	10	10	5	10		5	3	8	18	9	24		4	6	7	9	2	12
ENSBTAG00000002108	69	67	106	47	49	48		80	99	80	70	114	56		83	81	85	53	81	77		74	104	52	79	79	67		100	49	115	59	64	102		63	44	84	75	115	64		86	67	88	85	71	70
ENSBTAG00000002110	0	0	0	0	0	0		0	0	0	0	0	0		0	0	0	0	1	0		0	0	0	0	0	0		0	0	0	0	0	0		0	0	0	0	0	0		0	0	0	0	0	0
ENSBTAG00000002112	13	21	42	18	33	22		50	41	31	21	17	24		39	23	31	40	57	20		57	35	8	21	20	33		71	16	32	22	19	36		36	4	39	29	19	19		68	25	37	20	32	11
ENSBTAG00000002113	9	21	32	18	18	3		37	22	17	19	17	16		35	19	29	37	50	25		66	24	7	16	17	14		85	11	20	26	15	20		16	4	21	18	17	13		68	21	31	16	27	7
ENSBTAG00000002115	4	5	4	5	6	7		7	4	3	5	5	7		5	3	6	12	5	4		4	5	4	5	4	2		5	2	4	5	5	3		6	2	7	6	5	3		4	2	7	4	5	4
ENSBTAG00000002116	504	327	458	511	489	478		419	468	340	448	371	355		474	432	488	504	376	542		367	369	361	532	375	455		360	316	515	524	322	537		401	162	546	490	431	438		314	372	475	431	409	435
ENSBTAG00000002117	5	8	12	8	2	3		16	12	12	7	6	12		10	9	17	9	21	8		34	7	5	9	3	7		37	3	16	7	2	10		7	4	18	10	10	4		38	7	10	5	9	6
ENSBTAG00000002121	501	393	465	535	470	467		384	415	366	494	450	425		487	428	455	468	321	457		363	359	486	522	432	445		378	387	461	512	407	479		445	293	548	491	449	456		338	391	448	412	451	494
ENSBTAG00000002122	2	0	5	3	4	5		3	3	1	5	2	7		3	3	6	3	1	7		3	2	5	3	5	5		6	4	6	3	3	5		6	0	4	5	8	13		2	6	4	1	5	6
ENSBTAG00000002123	0	0	0	0	0	0		0	0	0	0	0	0		0	0	0	0	0	0		0	0	0	0	0	0		1	0	0	0	0	0		0	0	0	0	0	0		0	0	0	0	0	0
ENSBTAG00000002125	83	95	136	68	71	69		162	87	104	63	58	89		187	130	94	182	174	103		191	113	45	82	70	69		266	40	107	137	69	121		117	16	79	75	100	108		280	134	158	130	107	61
ENSBTAG00000002126	79	84	140	53	69	77		155	68	91	65	72	66		127	104	101	110	157	84		182	95	45	76	75	69		169	42	128	79	59	100		73	9	83	96	117	79		137	87	152	97	106	60
ENSBTAG00000002127	652	822	1055	582	863	703		1309	899	961	779	601	1097		1086	872	1016	904	1499	898		1072	942	467	734	538	820		1687	513	1033	746	653	900		944	209	1053	897	706	880		1314	832	1121	750	798	621
ENSBTAG00000002128	471	378	583	596	466	495		515	431	343	465	503	503		570	457	461	571	465	511		530	428	460	549	470	502		537	320	489	618	429	546		497	231	588	514	500	473		489	431	515	471	528	515
ENSBTAG00000002129	120	82	108	47	110	57		157	116	97	93	130	108		175	126	107	112	161	82		137	101	80	95	111	103		219	74	134	59	85	75		186	37	192	101	127	103		91	86	131	101	104	57
ENSBTAG00000002130	787	534	891	885	828	911		611	703	537	791	751	766		868	652	736	748	669	887		663	548	774	848	697	842		747	526	768	932	658	875		736	340	901	884	785	804		632	625	739	717	906	1031
ENSBTAG00000002131	1	2	2	1	1	2		0	2	1	0	0	1		0	1	3	2	0	1		1	0	0	0	0	0		0	0	1	0	0	0		1	0	2	0	1	2		2	1	3	1	2	0
ENSBTAG00000002132	0	0	0	0	0	0		0	0	0	0	0	0		0	0	0	0	0	0		0	0	0	0	0	0		0	0	0	0	0	0		0	0	0	0	0	0		1	0	0	0	0	0
ENSBTAG00000002134	7	18	20	10	5	10		26	4	24	8	11	14		15	14	14	16	22	14		30	33	5	12	17	11		36	3	8	8	16	19		18	3	9	6	15	7		38	9	16	13	18	7
ENSBTAG00000002135	35	102	125	64	71	58		167	114	105	45	48	122		184	144	108	277	384	85		231	163	27	63	54	74		504	122	119	163	100	121		82	28	110	96	75	57		341	109	195	130	114	52
ENSBTAG00000002136	902	679	971	967	935	944		781	746	652	974	906	788		1008	784	871	823	734	882		804	713	974	1012	821	841		814	532	903	977	727	895		941	411	1110	957	871	799		740	742	864	868	1003	908
ENSBTAG00000002137	65	76	116	82	83	53		127	99	116	75	71	69		97	91	113	108	144	79		109	96	50	105	63	75		170	57	110	82	74	72		89	28	124	77	65	76		116	95	107	87	87	44
ENSBTAG00000002138	1	0	2	0	0	4		1	4	0	3	1	0		0	2	1	1	0	0		1	1	3	1	2	1		1	1	0	0	0	3		2	0	2	1	2	0		1	0	1	1	1	1
ENSBTAG00000002139	3	3	5	6	5	6		1	3	2	2	0	3		5	2	1	4	3	0		1	1	1	3	1	0		4	1	3	10	2	8		5	2	0	4	5	1		8	4	6	2	4	2
ENSBTAG00000002140	0	0	0	0	0	0		0	0	0	0	0	0		0	0	0	0	0	0		0	0	0	0	0	0		0	0	0	0	0	0		0	0	0	0	0	0		0	0	0	0	0	0
ENSBTAG00000002143	1	8	4	1	6	3		13	4	4	6	8	5		4	11	9	4	10	1		19	12	3	2	2	4		17	7	5	4	6	6		2	1	7	8	6	4		19	8	8	3	2	5
ENSBTAG00000002144	253	179	534	244	353	215		290	303	187	280	226	271		323	285	394	240	371	297		209	188	237	240	229	287		278	96	391	249	251	278		194	86	414	155	230	291		139	275	255	169	258	132
ENSBTAG00000002145	2	0	4	1	1	2		1	1	2	0	5	1		3	1	2	2	2	3		1	0	0	2	3	2		2	0	3	3	0	5		2	0	0	2	4	2		0	0	1	3	2	2
ENSBTAG00000002147	66	101	113	73	85	55		163	103	127	76	85	100		100	102	154	126	250	93		267	127	36	50	50	89		327	73	127	93	71	91		105	38	109	123	70	71		292	76	118	75	104	36
ENSBTAG00000002148	219	140	253	173	163	183		183	138	116	161	135	246		203	235	169	192	150	238		196	105	166	174	157	194		146	334	253	232	148	238		312	78	147	329	211	281		154	229	229	157	202	300
ENSBTAG00000002150	0	0	0	0	1	0		0	0	0	0	0	0		0	0	0	0	0	0		0	0	0	0	0	0		1	0	0	0	0	0		0	0	0	0	0	0		0	0	0	0	0	0
ENSBTAG00000002151	0	0	0	0	0	0		1	1	0	0	0	1		0	0	0	1	1	0		0	0	0	0	0	0		1	0	0	0	0	0		0	0	0	0	0	0		1	0	1	0	1	0
ENSBTAG00000002154	3	6	15	4	9	7		28	16	6	5	16	19		13	10	16	5	38	15		33	8	2	9	3	14		41	5	18	8	1	11		10	2	9	18	11	26		27	8	8	4	11	7
ENSBTAG00000002157	0	0	0	0	0	0		0	0	0	0	0	0		0	0	0	0	0	0		0	1	0	0	0	1		0	0	0	0	0	0		0	0	0	0	0	0		2	0	0	0	0	0
ENSBTAG00000002158	0	0	0	0	0	0		0	0	0	0	0	0		0	0	0	0	0	0		0	0	0	0	0	0		0	0	0	0	0	0		0	0	0	0	0	0		0	0	0	0	0	0
ENSBTAG00000002163	18	30	49	16	19	15		52	34	39	13	29	38		52	32	47	50	86	33		66	27	11	20	19	33		126	25	39	50	21	29		31	4	29	36	37	24		99	22	57	12	23	17
ENSBTAG00000002164	2	2	1	1	1	0		1	3	3	0	2	1		5	0	1	3	1	2		7	1	2	4	0	0		4	1	4	3	0	2		3	1	1	0	3	2		13	2	3	3	1	0
ENSBTAG00000002166	0	0	0	0	0	0		1	0	0	0	0	0		0	1	0	0	0	0		1	1	2	0	0	0		1	0	0	0	0	1		0	0	0	0	0	0		0	0	0	1	0	0
ENSBTAG00000002167	0	0	0	0	0	0		0	0	0	0	0	1		0	0	0	0	0	0		0	0	0	0	0	0		0	0	0	0	0	0		0	0	0	0	0	0		0	0	0	1	0	0
ENSBTAG00000002169	7	6	11	11	6	8		8	12	8	15	8	7		7	8	15	3	5	14		9	11	6	9	8	10		11	3	17	9	11	10		7	12	12	6	2	9		12	5	12	9	9	7
ENSBTAG00000002170	0	0	0	0	0	0		0	0	0	0	0	0		0	0	0	0	0	0		0	0	0	0	0	0		0	0	0	0	0	0		0	0	0	0	0	0		0	0	0	0	0	0
ENSBTAG00000002171	55	75	87	60	70	31		191	73	84	48	64	154		126	84	95	114	264	77		257	75	16	38	73	69		324	59	97	76	45	96		108	22	55	86	102	109		304	55	156	54	62	29
ENSBTAG00000002174	0	0	0	0	0	0		0	0	0	0	0	0		0	0	0	0	0	0		0	0	0	0	0	0		0	0	0	0	0	0		0	0	0	0	0	0		0	0	0	0	0	0
ENSBTAG00000002175	340	461	388	226	273	270		716	291	449	282	338	446		589	438	349	418	592	392		719	313	206	272	283	338		805	166	360	299	255	426		518	108	476	333	386	368		626	393	470	398	367	202
ENSBTAG00000002176	291	259	376	347	321	309		306	293	225	280	265	298		363	316	370	371	303	310		263	273	238	380	261	335		341	193	371	391	284	322		298	160	367	339	268	327		241	307	366	297	351	323
ENSBTAG00000002177	164	205	368	117	196	125		463	260	320	178	205	207		291	221	252	207	552	151		478	231	79	161	141	186		618	122	250	159	107	198		236	38	227	216	211	187		415	168	256	183	180	93
ENSBTAG00000002178	13	10	14	16	9	20		15	9	8	11	13	17		19	14	10	17	9	18		11	7	14	13	14	15		24	3	16	16	16	21		9	10	11	12	16	17		16	9	8	6	14	15
ENSBTAG00000002179	109	90	111	145	104	138		173	104	88	142	80	109		123	87	134	139	107	130		114	108	87	164	67	108		159	35	115	154	59	133		128	35	173	159	82	132		133	85	101	115	84	79
ENSBTAG00000002180	22	29	37	22	27	13		48	29	37	17	21	28		37	36	30	37	50	26		36	31	12	24	18	32		52	16	35	26	20	34		33	9	37	25	20	26		39	30	34	31	40	13
ENSBTAG00000002181	0	0	0	1	0	1		0	0	0	1	0	0		1	0	1	0	0	0		0	0	0	0	1	0		1	0	0	0	0	1		2	0	0	2	0	0		0	1	0	2	2	1
ENSBTAG00000002182	1	7	19	11	9	7		14	14	7	9	6	13		6	12	13	10	8	8		3	23	9	12	4	13		13	14	12	10	9	8		10	13	15	8	2	11		6	16	13	18	14	7
ENSBTAG00000002184	0	0	1	0	0	0		0	0	0	0	0	0		0	0	0	0	0	0		0	1	0	1	0	1		0	0	0	0	0	0		0	0	0	0	0	1		2	0	0	0	0	0
ENSBTAG00000002185	78	95	163	141	133	107		149	147	101	121	89	116		153	141	147	185	160	130		109	138	74	140	96	111		187	92	148	189	122	142		132	40	163	129	110	126		131	143	157	117	174	99
ENSBTAG00000002187	614	700	940	724	759	782		956	789	680	770	483	931		837	834	858	859	894	781		701	736	510	700	563	816		967	589	874	789	633	814		862	305	877	782	623	847		816	748	937	760	782	631
ENSBTAG00000002188	1	2	0	2	2	6		3	7	2	6	6	0		3	8	4	1	3	3		4	1	5	1	1	4		2	2	4	0	3	5		4	1	4	4	7	5		9	3	5	3	6	6
ENSBTAG00000002189	149	102	209	167	150	147		128	123	106	162	148	148		163	149	185	141	140	168		127	110	120	188	146	129		147	90	185	169	118	158		137	53	187	173	136	169		112	132	186	143	166	150
ENSBTAG00000002190	2221	2390	2766	1947	2454	2193		3144	2533	2357	2263	2231	2641		2889	2545	2500	2438	2965	2429		2654	2420	1676	2287	2143	2369		3141	1530	2721	2199	1877	2563		2648	659	2559	2467	2466	2469		2627	2484	2760	2274	2260	1986
ENSBTAG00000002191	978	827	1235	1262	1092	1086		843	1058	638	1067	991	1145		1009	979	1071	1076	803	937		780	796	942	1126	890	1136		800	692	1037	1214	808	953		1009	485	1177	1114	922	1061		731	854	1024	884	1070	1114
ENSBTAG00000002192	13	16	15	23	6	18		11	8	27	8	8	20		25	15	22	27	30	9		12	12	15	7	8	9		47	10	11	16	11	12		19	2	31	7	9	21		34	13	20	14	22	6
ENSBTAG00000002194	0	0	1	2	2	1		2	0	1	0	0	0		0	0	0	0	0	0		0	0	0	0	0	1		1	0	0	2	1	1		0	0	2	1	0	2		0	0	0	0	1	0
ENSBTAG00000002199	1	4	2	1	2	0		4	1	4	1	3	0		2	1	0	1	6	3		7	1	1	3	3	1		8	1	2	0	3	4		1	0	1	0	2	4		8	2	1	1	3	1
ENSBTAG00000002201	33	56	77	32	58	44		113	54	82	49	43	57		78	55	58	64	166	61		124	55	15	56	33	49		163	29	55	44	31	68		58	6	83	69	45	42		129	44	66	38	43	30
ENSBTAG00000002202	472	319	517	460	381	440		370	436	357	368	457	289		509	356	336	442	363	429		499	353	346	456	424	368		446	283	377	496	324	507		404	151	404	473	476	380		415	332	425	367	431	513
ENSBTAG00000002203	617	544	720	795	713	715		605	696	484	717	653	695		698	647	761	744	579	678		528	563	677	746	658	688		612	483	768	793	607	702		670	467	842	721	625	685		527	622	706	613	716	618
ENSBTAG00000002205	1	6	2	2	1	1		4	0	2	0	3	1		2	3	3	3	13	1		7	1	0	1	4	1		8	2	3	3	1	2		1	1	3	2	1	1		12	3	8	4	2	2
ENSBTAG00000002206	0	1	3	1	2	1		3	1	2	0	0	0		3	0	2	1	0	2		4	0	0	0	0	0		6	0	0	2	2	1		0	0	0	0	0	0		6	2	1	1	0	0
ENSBTAG00000002209	870	717	970	990	975	941		780	968	654	962	826	863		901	893	1077	1037	705	915		575	806	804	1002	804	834		704	615	994	1076	727	931		896	487	1150	871	775	858		610	852	1026	824	874	837
ENSBTAG00000002210	806	891	1202	886	1046	925		1053	949	817	891	857	898		1165	1007	1051	1133	1101	905		1050	977	752	983	846	913		1250	691	1091	1093	844	982		914	388	1066	1019	903	895		1095	892	1076	960	1097	719
ENSBTAG00000002211	409	315	459	488	433	512		376	316	259	378	377	372		498	323	329	435	386	509		493	297	408	462	398	476		466	176	369	532	336	565		369	164	474	393	438	373		399	333	438	397	526	608
ENSBTAG00000002214	1	0	0	0	0	0		0	0	0	0	0	0		1	0	0	0	1	0		0	0	0	0	0	0		0	0	0	0	0	0		0	0	1	0	0	0		0	0	0	0	0	0
ENSBTAG00000002215	4	3	3	3	5	12		3	2	3	6	4	4		7	7	45	11	8	6		8	10	1	13	7	6		2	3	1	6	3	8		1	4	8	23	3	12		4	2	7	5	1	3
ENSBTAG00000002216	0	0	0	0	0	0		0	0	0	0	0	0		0	0	0	0	0	0		0	0	0	0	0	0		0	0	0	0	0	0		0	0	0	0	0	0		0	0	0	0	0	0
ENSBTAG00000002219	406	227	384	429	323	425		250	312	211	374	403	318		412	239	386	378	230	412		288	267	375	413	368	340		280	215	395	484	236	412		334	173	441	438	374	333		256	263	371	290	377	494
ENSBTAG00000002220	76	101	154	83	106	57		241	134	147	80	79	137		142	130	126	137	323	93		243	143	43	91	68	109		335	51	116	84	66	122		105	24	127	136	89	131		272	96	112	95	121	43
ENSBTAG00000002223	103	131	206	148	187	138		172	187	133	150	143	145		161	169	201	192	148	149		122	138	110	172	123	134		146	89	188	195	121	168		152	67	228	156	131	162		113	151	191	154	170	130
ENSBTAG00000002224	332	215	501	358	309	359		300	339	233	313	477	247		404	266	488	250	232	379		291	242	320	271	421	283		297	158	542	375	202	356		300	134	463	282	412	327		249	259	406	316	283	437
ENSBTAG00000002226	399	295	439	451	372	495		283	380	300	419	384	339		467	347	339	434	312	519		368	361	345	523	350	408		344	251	386	528	319	528		383	194	430	473	406	369		351	345	417	389	430	617
ENSBTAG00000002227	0	0	0	0	0	0		0	0	0	0	0	0		0	0	0	0	0	0		0	0	0	0	0	0		0	0	0	0	0	0		0	0	0	0	0	0		0	0	0	0	0	0
ENSBTAG00000002231	0	0	0	0	0	0		1	0	0	0	0	0		0	0	1	0	2	0		0	0	0	0	0	0		0	0	0	0	0	0		0	0	0	0	0	0		1	0	0	0	0	0
ENSBTAG00000002232	3	4	6	1	5	7		11	6	3	3	1	4		8	4	3	8	15	6		21	5	1	0	2	2		27	4	3	4	3	8		8	0	2	3	5	4		16	5	8	4	4	2
ENSBTAG00000002233	72	57	50	48	55	38		50	41	30	43	60	54		100	159	60	85	47	61		39	37	52	51	90	55		55	162	70	83	55	58		173	29	80	60	146	56		49	61	97	51	64	56
ENSBTAG00000002236	632	558	725	695	701	690		633	680	478	669	564	696		678	699	750	726	616	670		521	570	627	699	599	653		654	539	724	740	602	678		729	380	837	655	605	675		546	617	697	623	652	536
ENSBTAG00000002237	0	0	0	0	0	0		1	0	2	0	0	0		1	1	2	0	2	0		1	0	0	0	0	0		0	1	0	0	0	1		0	0	0	0	0	0		1	0	0	0	0	0
ENSBTAG00000002238	214	107	200	264	211	247		136	187	118	212	196	237		216	157	220	192	127	244		153	110	213	216	200	233		130	132	197	240	154	216		202	106	238	247	200	265		125	165	186	155	219	289
ENSBTAG00000002240	237	152	284	233	232	236		250	290	191	306	228	246		235	171	378	152	230	216		187	198	214	233	206	204		275	120	345	183	107	159		214	87	424	255	226	183		172	163	307	189	151	198
ENSBTAG00000002242	2	7	7	2	4	4		3	16	1	5	5	5		4	6	5	1	3	3		8	8	2	2	2	0		7	3	3	4	5	2		6	1	4	4	6	3		3	0	3	2	3	3
ENSBTAG00000002243	255	110	262	253	215	201		130	217	131	176	171	285		209	141	172	220	138	239		135	115	200	176	158	279		125	172	192	213	167	208		186	81	189	248	187	272		107	150	167	121	203	245
ENSBTAG00000002244	0	0	0	0	0	0		0	0	0	2	0	0		0	0	0	0	0	0		0	0	0	0	0	1		0	0	0	1	0	1		0	0	0	0	0	0		0	0	0	0	0	0
ENSBTAG00000002245	0	0	0	0	0	0		0	0	0	0	0	0		0	0	0	0	0	0		0	0	0	0	0	0		0	0	0	0	0	0		0	0	0	0	0	0		0	0	0	0	0	0
ENSBTAG00000002247	0	0	0	0	0	0		0	2	0	0	0	0		1	0	0	0	0	0		2	1	2	1	1	0		2	0	0	0	0	0		0	1	0	0	0	1		4	1	0	0	0	0
ENSBTAG00000002248	57	32	63	68	46	83		30	41	31	64	51	58		39	45	35	56	29	78		23	32	47	51	32	56		37	40	58	54	41	85		39	20	63	68	50	79		27	42	43	44	60	104
ENSBTAG00000002249	123	80	111	177	105	145		95	90	70	119	81	86		105	110	116	140	67	159		98	64	68	148	81	90		88	52	101	175	76	157		115	33	98	118	105	112		162	107	103	100	111	145
ENSBTAG00000002251	28	24	21	10	11	19		38	21	24	15	22	34		46	40	29	27	30	22		57	16	14	25	18	15		87	34	20	26	15	22		31	5	17	21	19	18		67	25	37	26	22	17
ENSBTAG00000002252	3	1	8	0	2	1		4	3	0	2	3	4		7	6	2	3	5	2		13	1	0	4	0	2		6	20	1	2	0	3		7	0	2	5	1	3		13	8	5	4	4	7
ENSBTAG00000002253	0	0	0	0	0	0		0	0	0	0	0	0		0	0	0	1	0	0		0	0	0	0	0	0		0	0	0	0	0	0		0	0	0	0	0	0		0	0	0	0	0	0
ENSBTAG00000002255	0	0	0	0	0	0		0	0	0	0	0	0		0	0	0	0	0	0		0	0	0	0	0	0		0	0	0	0	0	0		0	0	0	0	0	0		0	0	0	0	0	0
ENSBTAG00000002256	28	50	67	41	55	25		67	72	55	30	31	28		53	56	66	70	73	23		62	70	18	56	25	28		88	25	53	53	30	27		43	19	65	32	23	31		61	47	48	51	49	17
ENSBTAG00000002257	0	0	0	0	0	0		0	0	0	0	0	0		0	0	0	0	0	0		0	0	0	0	0	0		1	0	0	0	0	0		0	0	0	0	2	0		0	0	0	0	0	0
ENSBTAG00000002258	2	0	0	1	1	0		0	1	1	0	0	0		0	0	0	0	0	0		0	0	0	0	0	0		2	0	0	1	0	1		0	0	1	0	0	0		0	0	0	1	0	0
ENSBTAG00000002259	60	57	64	67	49	56		43	80	38	81	40	48		51	58	80	61	43	68		45	73	69	75	49	45		53	39	77	65	63	63		44	57	73	57	56	55		48	47	61	61	56	63
ENSBTAG00000002260	353	269	492	535	363	495		381	360	307	411	371	284		426	329	472	417	281	414		384	300	383	468	375	341		389	156	455	508	266	456		335	139	455	423	360	326		383	328	418	394	378	471
ENSBTAG00000002261	0	0	0	0	0	1		0	0	0	0	0	0		0	0	0	0	0	0		0	0	0	0	0	0		0	0	0	0	0	0		0	0	0	0	0	0		0	0	0	0	0	0
ENSBTAG00000002266	6	4	10	14	8	11		24	6	10	3	5	7		34	14	28	6	18	7		30	5	9	5	5	12		28	5	17	4	10	6		4	5	25	12	13	9		11	6	12	10	4	2
ENSBTAG00000002267	452	403	597	466	514	449		564	561	446	457	430	451		594	477	545	568	562	481		482	530	357	515	395	436		602	284	563	494	352	469		496	145	615	491	449	492		451	447	564	455	460	352
ENSBTAG00000002272	47	62	85	58	60	52		124	74	92	69	62	63		69	61	87	79	127	58		107	65	46	59	53	51		147	23	53	60	40	72		66	14	91	82	60	61		99	44	79	62	71	34
ENSBTAG00000002273	0	0	0	0	0	0		0	0	0	0	0	0		0	0	0	0	0	0		0	0	0	0	0	0		0	0	0	0	0	1		0	0	0	0	1	0		1	0	0	0	0	0
ENSBTAG00000002277	408	213	356	452	344	408		247	287	215	330	389	284		400	302	312	364	214	397		258	211	340	416	357	351		253	225	372	493	239	402		328	161	351	408	371	334		246	294	349	289	365	483
ENSBTAG00000002278	170	11	644	24	374	17		607	21	29	38	14	18		796	13	655	19	577	12		553	90	9	12	18	54		870	7	631	10	277	31		13	7	66	65	11	29		145	16	667	325	415	12
ENSBTAG00000002279	259	368	498	271	373	238		556	402	428	254	284	291		452	416	421	501	792	304		722	443	176	331	250	314		931	248	422	376	271	375		370	123	405	327	335	296		822	389	488	356	426	177
ENSBTAG00000002280	145	190	284	122	254	137		358	263	233	130	221	220		255	213	256	226	554	192		599	241	70	161	130	162		726	125	247	170	129	220		196	67	230	261	156	191		512	163	246	155	200	74
ENSBTAG00000002281	4	6	4	2	10	4		6	5	5	3	0	5		8	8	6	9	13	4		15	4	0	11	5	3		11	2	3	3	3	14		2	1	1	4	4	7		23	11	3	4	5	2
ENSBTAG00000002282	458	463	503	501	507	480		436	512	376	565	432	487		469	483	588	517	434	526		400	454	428	519	448	498		476	416	567	518	485	506		460	391	524	469	445	474		438	456	558	506	472	485
ENSBTAG00000002283	16	7	15	11	23	15		7	14	5	8	14	16		8	10	10	6	18	20		8	7	7	7	11	12		4	2	10	7	7	11		4	0	9	9	18	16		6	11	8	8	11	8
ENSBTAG00000002284	0	0	0	0	0	0		0	1	0	0	0	0		0	0	0	0	0	0		0	1	0	0	1	0		0	0	0	1	0	0		1	0	0	0	0	0		0	0	0	0	0	0
ENSBTAG00000002286	128	139	227	124	160	125		361	154	205	161	113	168		255	160	200	196	344	157		331	183	94	154	102	129		339	63	199	156	92	175		145	36	194	212	129	163		352	187	235	153	123	83
ENSBTAG00000002287	222	245	358	179	333	150		573	370	389	221	265	261		368	329	366	327	790	257		1006	316	106	265	183	193		1158	154	339	254	195	277		337	90	357	312	239	258		911	235	353	224	279	82
ENSBTAG00000002288	0	0	1	1	0	0		0	0	0	0	1	0		0	0	0	0	0	0		0	0	0	0	0	0		0	0	0	0	0	0		0	0	1	0	0	0		0	0	0	0	0	0
ENSBTAG00000002289	0	0	0	0	0	0		0	0	0	0	0	0		0	0	0	0	0	0		0	1	0	0	0	0		0	0	0	0	0	0		0	0	0	0	0	0		0	0	0	0	0	0
ENSBTAG00000002291	34	35	70	31	45	19		102	76	69	22	28	35		45	50	49	41	160	35		159	36	25	34	21	28		193	25	51	28	31	26		51	13	39	48	25	34		119	26	54	34	42	23
ENSBTAG00000002292	3	4	4	9	5	1		10	2	6	3	2	5		10	6	3	12	18	6		12	2	1	7	3	2		14	0	2	4	2	6		7	1	5	8	2	5		31	3	6	5	2	0
ENSBTAG00000002293	80	108	149	78	132	69		201	134	134	58	81	112		124	87	155	139	243	124		253	142	44	85	69	97		340	40	125	90	59	139		118	37	131	106	102	106		240	93	132	105	110	56
ENSBTAG00000002294	0	0	0	0	0	0		0	0	0	0	0	0		0	0	0	0	0	0		0	0	0	0	0	0		0	0	0	0	0	0		0	0	0	0	0	0		0	0	0	0	0	0
ENSBTAG00000002295	98	115	149	70	107	65		247	110	137	73	104	113		198	110	138	109	302	112		363	102	34	99	80	78		389	48	125	71	64	122		102	19	144	128	107	99		305	88	116	77	120	34
ENSBTAG00000002296	418	396	594	399	500	376		614	536	476	440	380	427		539	466	478	513	656	472		564	497	327	459	410	467		675	214	536	495	352	518		477	136	479	472	460	550		592	506	497	428	482	361
ENSBTAG00000002297	1	2	2	1	1	0		5	2	2	1	2	0		3	3	5	0	6	1		12	1	0	3	2	2		9	4	0	3	0	3		1	0	3	0	2	3		9	3	3	0	1	0
ENSBTAG00000002298	39	51	70	32	39	38		76	55	83	49	55	49		65	29	107	36	65	44		89	50	38	22	24	34		93	20	87	33	16	38		44	10	80	43	36	43		81	27	68	29	27	30
ENSBTAG00000002299	153	175	200	54	149	47		204	250	144	131	95	86		258	174	188	106	207	49		180	226	93	156	82	96		227	66	182	88	111	89		178	53	213	154	98	59		126	138	209	182	186	34
ENSBTAG00000002300	0	1	1	0	1	0		2	1	1	1	0	0		1	1	0	1	5	1		2	0	0	0	0	0		3	0	0	0	0	0		2	0	0	1	0	0		3	0	0	0	1	0
ENSBTAG00000002301	416	195	370	448	345	394		264	331	207	372	376	335		340	259	337	372	206	369		204	257	379	430	353	349		221	241	336	466	260	374		356	162	436	404	341	323		176	266	341	281	352	397
ENSBTAG00000002302	82	136	210	176	147	121		167	162	99	123	58	152		149	173	159	189	132	139		83	151	118	110	80	156		186	82	166	179	131	146		143	76	227	74	117	151		124	139	164	131	141	103
ENSBTAG00000002303	1383	1187	1622	1347	1488	1404		1502	1469	1261	1370	1295	1476		1610	1413	1503	1580	1466	1392		1339	1310	1185	1423	1285	1532		1494	1006	1591	1458	1227	1553		1447	462	1541	1488	1448	1554		1304	1386	1563	1409	1535	1291
ENSBTAG00000002304	54	56	90	39	66	37		125	113	76	40	49	62		75	61	101	89	193	60		129	83	33	44	46	64		241	34	84	57	39	73		55	23	79	59	45	55		151	58	80	47	77	21
ENSBTAG00000002306	149	126	203	108	152	126		196	167	168	132	123	150		195	159	193	194	210	149		176	159	119	155	128	120		238	89	201	163	101	133		151	38	194	165	140	134		226	157	182	149	147	90
ENSBTAG00000002309	41	38	49	35	42	36		46	36	45	40	38	42		39	31	39	42	41	34		38	40	27	36	34	43		44	27	42	35	23	49		38	10	52	38	41	31		31	30	50	43	40	24
ENSBTAG00000002313	194	198	325	144	233	115		482	234	317	167	215	242		266	232	255	269	623	198		551	192	108	161	139	161		726	112	255	208	143	275		279	51	298	268	179	196		561	184	284	171	210	117
ENSBTAG00000002315	156	129	199	185	157	195		166	196	129	174	129	184		202	171	169	229	143	164		136	158	128	200	139	185		155	94	189	192	107	190		166	52	201	200	142	189		141	127	170	175	167	152
ENSBTAG00000002316	1	2	0	0	1	0		3	2	1	0	3	2		1	1	1	1	6	2		8	0	1	0	0	3		5	0	2	1	1	4		1	0	0	2	1	0		6	1	0	4	2	0
ENSBTAG00000002317	0	0	1	0	0	0		0	0	0	0	0	0		0	0	0	0	0	0		0	1	0	0	0	0		0	0	0	0	0	0		0	0	0	0	0	0		0	0	0	0	0	0
ENSBTAG00000002319	1	0	1	1	0	0		1	0	0	0	0	0		0	2	0	0	0	0		0	0	0	0	0	1		0	5	1	2	0	0		0	0	0	2	1	0		1	0	1	0	0	4
ENSBTAG00000002321	307	366	562	406	427	378		470	385	314	343	413	320		556	432	374	526	528	402		545	381	295	380	421	329		613	269	433	505	353	443		354	126	449	344	452	308		511	352	398	410	482	294
ENSBTAG00000002323	129	148	224	108	167	119		310	185	191	138	165	165		240	156	202	195	350	133		301	158	77	138	121	122		375	73	210	132	107	182		180	32	169	164	166	160		314	172	228	156	151	87
ENSBTAG00000002326	321	354	418	420	378	389		364	395	291	394	316	368		360	398	415	434	394	387		327	363	301	386	313	359		363	332	414	456	343	404		400	222	416	382	333	384		346	406	423	370	397	368
ENSBTAG00000002327	145	101	179	221	160	176		124	154	91	155	131	175		157	162	185	178	109	162		81	124	160	186	140	161		108	104	181	217	135	162		167	91	227	156	123	188		98	141	182	135	149	131
ENSBTAG00000002328	1167	829	1350	1135	1168	1015		968	1175	837	1059	1070	1150		1215	1061	1116	1053	942	1070		919	883	998	1090	1029	1179		1033	690	1178	1239	897	1106		1059	441	1244	1057	1080	1073		829	955	1154	997	1119	1145
ENSBTAG00000002329	13	19	29	24	18	14		27	22	24	19	17	15		33	14	23	35	25	10		28	24	19	21	13	14		49	10	16	19	6	19		11	3	33	22	13	13		47	10	21	23	18	6
ENSBTAG00000002330	2	1	2	2	1	2		1	0	0	2	3	2		1	0	3	1	0	1		0	2	0	3	3	2		0	1	1	1	2	1		2	2	1	2	2	2		1	0	3	1	1	0
ENSBTAG00000002331	7	17	36	16	14	8		39	28	36	21	22	11		21	25	43	24	41	15		75	33	14	6	16	6		88	14	35	17	10	16		12	11	48	19	14	12		115	11	25	10	12	12
ENSBTAG00000002332	23	33	44	35	45	24		46	51	24	29	20	28		40	40	43	56	48	34		27	54	22	55	26	34		57	20	47	48	35	37		36	25	59	22	20	40		63	27	43	34	33	30
ENSBTAG00000002333	140	166	329	246	223	151		227	299	180	182	224	124		199	225	283	303	295	191		193	285	110	195	209	130		239	111	303	259	165	241		218	93	220	182	223	139		269	298	242	196	203	123
ENSBTAG00000002335	0	0	0	0	1	0		1	0	0	0	0	0		0	0	0	0	0	0		1	0	0	0	0	0		1	0	0	0	0	0		2	0	0	0	0	0		1	0	0	0	0	0
ENSBTAG00000002336	244	191	284	239	277	246		304	264	196	238	229	303		278	256	273	271	283	251		249	217	197	268	206	260		278	210	268	253	199	269		303	100	277	259	238	279		215	275	303	224	252	222
ENSBTAG00000002340	431	503	469	335	435	399		574	281	480	369	300	901		627	507	417	521	765	519		523	267	283	267	236	572		854	485	504	409	356	486		733	102	426	640	393	690		724	468	689	457	439	328
ENSBTAG00000002341	1385	1455	1563	1346	1435	1411		1671	1586	1554	1393	1392	1407		1663	1519	1453	1526	1610	1424		1634	1553	1197	1437	1344	1413		1710	1043	1514	1428	1299	1528		1435	741	1512	1509	1479	1350		1616	1547	1550	1456	1480	1323
ENSBTAG00000002344	480	257	392	450	399	424		302	369	281	409	422	384		345	342	371	374	263	432		282	298	404	419	414	398		257	303	412	410	307	403		389	232	452	451	442	423		208	341	379	359	373	504
ENSBTAG00000002345	1127	659	1019	1131	941	1092		821	853	621	981	922	825		1083	879	905	988	731	1119		901	661	971	1096	909	858		850	599	988	1122	688	1055		944	361	1122	1071	985	876		745	821	936	810	951	1158
ENSBTAG00000002346	92	47	108	109	78	113		46	79	39	79	82	131		90	86	92	91	58	118		42	36	80	71	98	119		76	81	101	114	72	134		126	37	89	78	106	141		44	78	90	50	87	116
ENSBTAG00000002347	1561	1091	1504	1728	1425	1538		1217	1301	1033	1438	1476	1461		1589	1340	1254	1479	1169	1555		1378	1074	1426	1584	1391	1519		1285	1215	1352	1714	1107	1643		1487	634	1555	1734	1562	1521		1265	1233	1459	1377	1432	1826
ENSBTAG00000002348	11	22	35	18	27	22		49	18	38	20	7	29		25	16	16	19	56	33		68	14	17	15	5	10		52	13	19	17	9	47		40	1	43	23	13	23		53	17	18	20	18	13
ENSBTAG00000002349	12	5	6	11	3	8		14	1	2	11	8	5		6	4	9	11	2	11		4	1	2	12	13	6		11	3	13	8	12	16		12	2	7	13	8	7		13	4	5	10	7	9
ENSBTAG00000002350	472	296	438	430	411	451		399	377	309	450	316	314		559	365	364	366	417	437		450	349	438	563	331	351		478	186	412	450	299	480		430	143	500	463	373	348		352	361	447	447	503	497
ENSBTAG00000002352	503	465	615	622	620	585		499	503	363	602	499	653		575	568	626	570	445	553		401	445	494	594	522	649		437	390	625	673	498	547		547	288	719	601	545	644		340	553	606	508	576	468
ENSBTAG00000002354	10	9	7	5	7	9		18	14	10	9	2	12		14	14	10	15	11	7		17	6	5	17	5	9		17	5	12	14	5	8		11	1	13	9	14	11		17	13	13	5	7	3
ENSBTAG00000002355	0	0	0	0	0	0		0	1	0	0	0	1		0	0	0	0	0	0		0	0	0	0	0	0		0	0	0	0	0	0		0	0	0	0	0	0		0	0	0	0	0	0
ENSBTAG00000002356	358	227	419	299	282	322		402	223	289	223	306	487		530	314	190	375	438	425		417	190	239	225	270	412		543	246	309	310	239	425		410	56	292	366	425	438		386	266	363	290	307	407
ENSBTAG00000002357	234	191	375	185	304	218		332	321	223	268	196	357		255	220	323	219	319	261		225	217	184	220	156	282		289	160	313	217	177	241		271	66	320	347	211	325		204	235	327	209	195	182
ENSBTAG00000002361	16	10	21	17	19	30		9	22	14	18	15	14		10	16	70	18	5	30		5	9	14	15	12	17		6	18	20	20	7	36		18	12	24	19	5	17		6	9	16	7	9	37
ENSBTAG00000002362	9	6	7	9	4	3		16	4	10	2	2	3		14	11	28	9	8	5		9	3	4	6	5	4		14	1	11	5	4	6		8	3	12	7	6	10		7	4	10	3	5	5
ENSBTAG00000002363	312	200	315	358	288	283		187	258	163	255	296	435		255	319	238	275	177	329		142	202	254	267	237	361		150	564	217	342	161	265		316	107	284	341	276	276		139	255	207	222	240	420
ENSBTAG00000002367	96	51	90	91	63	77		58	56	42	82	70	50		85	55	66	84	42	57		61	49	74	85	65	61		52	44	72	95	44	56		65	20	81	80	67	56		41	42	62	65	71	83
ENSBTAG00000002368	18	25	30	31	20	28		40	12	29	22	8	18		45	30	22	39	45	20		54	20	13	24	14	18		61	12	11	33	18	36		29	3	23	23	21	12		72	24	27	31	41	11
ENSBTAG00000002369	0	4	0	1	0	0		2	1	0	0	0	2		3	2	0	2	2	0		2	1	0	0	1	1		1	5	1	1	1	1		5	0	2	2	3	0		8	1	3	2	0	1
ENSBTAG00000002374	201	107	171	250	170	203		107	161	86	180	161	143		181	131	152	160	95	207		105	82	221	196	141	170		116	105	186	193	124	184		150	84	202	203	147	166		80	126	147	140	178	243
ENSBTAG00000002375	0	0	0	0	0	0		0	0	0	0	0	0		0	0	0	0	0	0		0	0	0	0	0	0		0	0	0	0	0	0		0	0	0	0	0	0		0	0	0	0	0	0
ENSBTAG00000002376	29	56	53	41	29	37		47	64	37	40	39	41		47	36	58	42	37	43		32	60	21	34	34	40		50	20	62	39	37	56		41	19	43	46	27	33		38	36	41	44	38	33
ENSBTAG00000002377	283	246	335	329	307	303		259	307	231	303	272	332		294	298	341	311	252	286		220	264	270	298	270	323		257	258	331	326	265	279		266	207	364	315	253	308		229	255	328	277	302	319
ENSBTAG00000002378	1298	1071	1347	1524	1333	1471		1175	1263	1029	1393	1145	1294		1336	1180	1292	1428	1113	1351		1130	1156	1318	1419	1178	1341		1190	1110	1318	1536	1184	1360		1313	904	1477	1418	1194	1298		1084	1237	1334	1253	1343	1403
ENSBTAG00000002379	0	0	0	0	0	0		0	0	0	0	1	0		0	0	0	0	0	0		0	0	0	0	0	0		0	0	0	0	0	0		0	0	0	0	1	0		0	0	0	0	0	0
ENSBTAG00000002380	0	0	0	0	1	0		0	0	0	0	0	0		0	0	1	0	0	0		1	0	0	0	0	0		0	0	0	0	0	1		0	0	0	0	0	0		0	0	0	1	0	0
ENSBTAG00000002381	778	463	706	762	629	743		500	644	459	637	695	637		750	579	554	635	442	761		544	452	679	685	595	734		489	539	645	720	501	774		633	285	685	753	692	702		440	529	584	533	648	852
ENSBTAG00000002382	27	32	43	18	34	19		73	41	43	31	35	30		27	23	31	27	63	27		86	41	17	30	39	23		68	13	26	30	20	38		29	13	38	46	23	32		78	20	34	15	34	29
ENSBTAG00000002384	0	0	0	0	0	0		0	0	0	0	0	0		0	0	0	0	0	0		0	0	0	0	0	0		0	0	0	0	0	0		0	0	0	0	0	0		0	0	0	0	0	0
ENSBTAG00000002385	55	21	58	68	50	54		22	51	26	59	21	52		58	45	49	40	51	86		24	26	53	45	51	45		25	33	35	57	45	73		43	22	34	43	52	52		19	39	32	27	44	96
ENSBTAG00000002389	367	229	376	380	360	351		308	330	223	328	298	343		365	319	325	352	241	358		286	255	339	357	297	357		298	241	333	408	266	328		311	147	415	349	314	325		266	310	339	309	358	334
ENSBTAG00000002390	20	15	5	30	18	10		4	22	11	18	9	6		12	20	13	20	13	16		6	16	21	18	19	7		7	22	16	24	10	12		7	10	23	16	15	5		5	25	10	12	13	10
ENSBTAG00000002391	44	18	24	70	29	47		30	28	19	46	21	17		33	34	34	48	18	47		33	14	21	42	25	35		18	14	28	56	25	42		28	8	29	46	22	35		22	25	33	22	28	42
ENSBTAG00000002392	13	8	10	6	15	11		20	10	28	23	5	7		10	17	6	24	24	6		30	2	6	32	3	4		21	0	8	10	8	15		18	1	15	24	10	4		21	7	6	13	12	6
ENSBTAG00000002393	612	571	805	504	700	560		796	728	599	619	588	748		843	739	673	691	729	616		667	636	518	637	604	702		760	488	731	595	564	673		727	205	722	698	667	727		606	688	740	655	691	522
ENSBTAG00000002394	1	0	1	0	0	0		0	1	0	0	1	0		0	0	0	1	1	0		0	0	0	0	0	0		1	0	1	1	0	0		1	0	1	0	1	0		0	1	0	0	1	0
ENSBTAG00000002395	214	274	405	169	282	183		530	320	402	264	235	276		383	276	323	299	569	235		489	359	143	261	185	231		691	108	337	260	191	305		353	65	357	316	249	237		502	268	371	322	269	139
ENSBTAG00000002398	18	15	28	15	17	10		32	21	29	14	11	19		27	31	33	32	61	9		83	30	9	19	17	8		94	8	26	15	14	30		20	4	17	16	16	21		80	12	32	16	18	9
ENSBTAG00000002401	1	0	1	2	0	0		0	1	0	0	0	0		1	2	1	1	3	0		2	1	0	0	0	0		1	1	1	3	1	0		1	0	1	2	0	2		5	2	3	1	1	1
ENSBTAG00000002402	1792	1112	1833	2009	1768	1984		1295	1555	1085	1639	1594	1664		1841	1567	1737	1813	1348	2035		1249	1142	1587	1828	1558	1669		1318	1230	1809	2180	1395	1977		2086	708	1768	1876	1766	1912		1220	1473	1846	1530	1761	2352
ENSBTAG00000002404	435	343	480	480	476	441		341	396	265	429	357	416		392	438	469	435	346	428		277	322	393	468	363	441		355	311	438	485	319	489		395	232	527	406	394	410		299	409	428	361	446	394
ENSBTAG00000002407	0	0	1	0	0	0		1	1	0	0	0	0		1	2	0	0	0	1		0	0	0	0	0	0		0	0	0	0	0	0		0	0	0	0	0	0		2	0	0	0	0	0
ENSBTAG00000002408	13	23	48	37	28	41		43	23	39	31	15	20		50	41	35	56	55	44		40	40	13	62	14	23		56	7	27	49	37	72		25	12	29	41	30	23		66	27	30	38	45	27
ENSBTAG00000002411	369	217	395	315	395	320		256	390	223	294	283	500		312	315	339	368	272	432		224	253	255	314	275	432		262	234	311	400	290	411		318	101	266	328	321	516		202	284	303	228	280	442
ENSBTAG00000002412	289	285	400	346	342	325		341	361	276	333	334	340		351	300	422	358	345	313		303	322	289	301	294	324		368	287	396	340	248	325		299	186	437	332	313	350		313	327	386	321	316	302
ENSBTAG00000002413	370	203	332	477	315	426		212	305	198	356	269	338		405	282	313	355	165	425		220	243	381	393	278	348		229	247	347	439	258	455		328	175	427	393	314	386		207	242	315	333	348	467
ENSBTAG00000002414	8	8	27	7	7	6		12	10	13	7	3	7		21	9	10	8	29	4		22	17	2	5	9	4		38	5	12	8	8	8		6	2	3	3	8	5		27	10	22	18	7	3
ENSBTAG00000002415	23	31	28	40	25	30		33	51	23	46	30	28		28	31	47	44	47	49		17	47	25	37	35	27		33	20	46	41	41	45		26	9	33	23	34	35		37	26	47	43	38	37
ENSBTAG00000002416	3	2	4	1	3	1		4	2	2	2	0	1		2	5	5	4	8	4		6	6	1	2	1	1		6	0	5	2	3	6		1	1	4	7	5	2		13	0	9	2	5	3
ENSBTAG00000002417	21	22	24	9	35	11		42	24	19	28	21	11		28	19	25	9	35	16		39	27	16	34	18	17		35	16	16	11	17	10		34	5	36	27	16	12		11	23	38	21	25	9
ENSBTAG00000002418	82	80	160	96	86	84		101	128	101	100	134	67		135	110	211	110	111	74		99	111	94	76	131	72		94	68	212	88	71	122		77	30	183	79	104	91		129	112	177	110	72	96
ENSBTAG00000002419	120	113	193	129	183	147		222	161	127	139	82	139		161	149	201	175	247	161		165	157	115	119	83	101		184	61	178	151	141	143		134	37	203	130	107	124		211	143	190	116	182	125
ENSBTAG00000002422	117	57	97	92	93	72		85	87	59	82	88	58		100	88	98	85	57	68		66	66	78	118	81	64		79	37	95	126	58	68		97	28	119	81	91	71		67	72	81	73	88	87
ENSBTAG00000002423	96	128	171	82	130	72		228	142	146	80	93	123		140	141	125	156	270	102		241	153	54	91	77	111		312	75	155	104	77	116		138	32	168	133	72	109		278	135	157	96	108	66
ENSBTAG00000002425	1	2	12	7	8	0		3	5	3	1	2	3		1	1	6	4	11	1		8	4	0	1	1	2		19	6	1	3	1	2		4	1	6	9	1	4		13	5	1	2	4	0
ENSBTAG00000002428	79	78	137	74	90	55		130	120	100	96	59	96		96	101	165	83	112	67		103	98	55	94	59	68		153	27	156	92	81	60		84	28	154	101	64	87		117	80	145	68	97	57
ENSBTAG00000002431	175	195	290	167	225	184		386	212	219	186	191	239		309	191	278	227	395	223		340	154	127	151	146	221		387	114	252	193	141	241		249	34	220	240	200	221		321	196	296	156	164	142
ENSBTAG00000002432	68	83	124	75	88	76		144	117	89	78	59	87		120	106	124	105	172	95		150	73	52	102	61	95		184	66	116	98	86	96		130	36	131	113	74	113		145	80	115	89	102	58
ENSBTAG00000002434	273	145	316	338	246	280		195	232	142	257	283	264		281	220	246	266	180	291		199	209	244	311	268	286		203	151	287	365	180	296		242	114	296	367	292	296		163	191	255	243	248	359
ENSBTAG00000002435	571	542	839	665	625	600		723	679	501	596	634	693		844	644	700	746	724	658		792	577	471	622	633	667		865	409	712	719	567	678		634	242	675	601	723	670		719	658	752	670	644	552
ENSBTAG00000002440	58	66	87	104	83	137		73	46	68	64	37	35		64	67	66	80	81	105		112	46	42	96	46	56		68	24	67	92	71	162		45	26	72	81	38	54		96	46	83	47	99	136
ENSBTAG00000002441	0	0	0	0	0	0		0	0	0	0	0	0		0	0	0	0	0	0		0	0	0	0	0	0		0	0	0	0	0	0		1	0	0	0	0	0		0	0	0	0	0	0
ENSBTAG00000002442	0	0	0	0	0	0		0	0	0	0	0	0		0	0	0	0	0	0		0	0	0	0	0	0		0	0	0	0	0	0		0	0	0	0	0	0		0	0	0	0	0	0
ENSBTAG00000002444	2059	1886	2918	2267	1922	1627		2819	2677	2367	2147	2979	1606		2724	2196	3503	2220	1970	1810		2365	2137	2083	1939	2404	1717		2477	1214	3608	2193	1246	2012		1764	725	3023	1893	2580	1952		2510	2210	2938	2217	1501	1681
ENSBTAG00000002445	97	60	72	118	85	94		40	84	63	80	67	67		80	69	65	83	45	89		33	51	81	87	74	88		41	41	67	108	67	109		64	34	90	77	86	90		52	62	55	62	68	92
ENSBTAG00000002446	0	0	0	0	0	0		0	0	0	0	0	0		0	0	0	0	0	0		0	0	0	0	0	0		0	0	0	0	0	0		0	0	0	0	0	0		0	0	0	0	0	0
ENSBTAG00000002447	55	26	56	48	46	39		30	32	46	32	58	37		89	50	30	65	38	40		45	41	31	32	34	43		60	24	40	61	29	55		34	17	62	49	50	32		62	33	44	52	46	49
ENSBTAG00000002448	0	0	0	0	0	0		0	0	0	0	0	0		0	0	0	0	0	0		0	0	0	0	0	0		0	0	0	0	0	0		0	0	0	0	0	0		0	0	0	0	0	0
ENSBTAG00000002450	115	120	258	41	103	40		260	89	164	79	83	119		250	196	150	102	186	76		257	118	86	79	73	100		314	287	208	71	94	134		172	14	128	159	116	107		223	211	210	100	120	87
ENSBTAG00000002451	4	4	3	1	2	1		3	1	1	0	3	1		1	3	0	1	2	2		2	0	1	3	0	2		1	0	0	1	0	1		4	0	1	2	2	0		3	6	2	0	0	1
ENSBTAG00000002452	643	383	573	684	534	780		423	492	370	590	543	495		579	422	527	525	405	753		429	382	585	717	477	521		418	336	534	648	419	748		540	247	627	686	567	517		370	391	532	461	531	827
ENSBTAG00000002454	96	86	166	110	119	108		137	113	90	99	82	132		144	117	126	129	155	127		115	115	65	110	90	117		181	61	142	108	92	131		109	31	149	121	96	132		121	106	143	93	112	79
ENSBTAG00000002455	203	370	607	167	297	286		620	322	394	253	245	692		486	466	343	465	713	436		427	299	142	210	247	457		771	384	409	291	263	530		594	69	291	428	335	523		651	442	548	369	338	279
ENSBTAG00000002457	39	27	36	45	32	25		27	46	31	51	42	35		29	35	60	27	26	52		21	43	30	46	32	39		32	25	60	40	44	34		30	41	34	43	24	42		31	29	36	36	30	46
ENSBTAG00000002458	143	116	278	96	153	83		379	175	229	180	146	213		220	122	261	132	375	114		312	166	76	124	101	167		407	47	252	124	93	141		155	35	251	181	143	156		339	123	249	149	113	90
ENSBTAG00000002460	71	83	118	76	71	54		170	116	112	88	72	89		123	72	122	101	173	63		159	114	35	77	62	85		208	39	143	81	49	79		95	19	131	111	76	79		164	67	118	76	70	40
ENSBTAG00000002462	26	59	117	31	55	30		105	86	73	31	37	35		50	76	68	81	154	23		98	87	20	34	38	44		140	25	81	44	48	36		27	16	60	32	40	34		135	47	46	48	45	10
ENSBTAG00000002463	95	129	172	146	139	88		163	194	122	117	119	97		151	166	208	185	156	106		104	176	96	151	114	133		170	103	165	152	84	100		133	85	193	120	117	124		116	116	158	123	145	76
ENSBTAG00000002464	0	2	0	1	0	0		0	0	0	1	0	0		1	0	0	1	2	1		0	0	1	1	1	2		0	0	0	0	0	0		0	0	0	0	1	1		1	1	0	1	1	0
ENSBTAG00000002466	228	173	225	255	211	226		185	207	157	222	202	191		249	199	216	229	158	208		164	195	201	216	214	189		177	173	214	247	167	219		212	148	210	233	199	200		169	199	220	196	211	213
ENSBTAG00000002467	263	170	270	314	217	299		201	216	154	259	203	271		293	216	244	263	177	322		235	173	223	315	216	306		216	144	275	282	209	304		248	144	333	263	249	236		162	173	226	230	283	309
ENSBTAG00000002468	53	64	56	80	64	75		43	89	42	95	65	64		51	59	84	57	50	105		36	75	52	85	75	74		70	40	91	88	83	71		54	80	72	73	57	61		75	50	78	85	67	75
ENSBTAG00000002469	1	0	0	0	0	0		1	1	0	0	0	2		0	0	0	0	1	0		0	0	0	0	0	0		0	0	0	0	0	0		0	0	0	1	0	0		1	0	1	0	0	0
ENSBTAG00000002470	26	13	21	19	11	16		10	19	11	13	23	16		29	13	13	26	10	20		20	15	17	15	20	25		16	12	21	29	17	28		11	9	24	10	23	19		18	17	16	16	21	18
ENSBTAG00000002471	0	0	0	1	0	0		0	0	0	0	0	0		0	0	0	0	0	0		0	0	0	0	0	0		0	0	0	0	0	0		0	0	0	0	0	0		0	1	0	0	0	0
ENSBTAG00000002472	327	275	513	410	382	343		343	377	256	329	428	234		379	375	418	493	332	391		308	298	321	386	412	194		353	181	413	478	253	390		354	161	455	347	419	257		309	348	443	354	359	306
ENSBTAG00000002473	26	14	37	37	21	28		18	29	12	33	20	10		16	22	24	23	18	30		12	18	18	34	30	18		12	10	29	37	14	22		27	12	21	30	16	15		14	9	24	23	33	36
ENSBTAG00000002474	401	198	380	433	347	468		261	283	207	390	372	347		353	282	332	324	286	443		285	228	378	425	330	383		282	194	374	444	276	456		345	176	475	453	363	358		211	283	350	302	397	520
ENSBTAG00000002475	764	463	683	755	703	760		555	631	441	692	645	752		734	587	619	670	498	765		528	515	698	728	622	742		552	532	642	739	578	723		641	399	764	728	669	681		460	572	650	571	698	803
ENSBTAG00000002476	409	425	641	324	450	319		675	509	482	424	444	434		585	477	475	473	611	369		531	520	317	422	408	398		670	216	473	395	325	458		420	93	552	448	439	380		510	423	541	425	392	287
ENSBTAG00000002477	104	138	174	135	143	135		137	151	106	128	183	101		173	165	157	143	180	155		161	130	116	126	159	121		231	63	156	162	135	185		157	56	184	126	183	128		160	139	170	168	197	114
ENSBTAG00000002478	26	24	83	26	46	13		33	26	26	27	24	91		31	25	46	16	38	19		17	31	29	16	18	75		41	35	40	26	32	17		33	15	47	37	19	79		20	35	46	25	31	21
ENSBTAG00000002479	307	211	371	429	335	349		304	301	206	333	361	264		398	346	364	347	244	331		257	244	315	421	313	339		299	182	328	446	235	331		287	132	383	379	290	298		254	231	324	253	357	331
ENSBTAG00000002480	51	36	67	80	63	31		40	49	30	54	48	44		82	41	72	37	23	47		37	42	63	60	41	56		39	25	70	57	48	47		46	28	71	54	53	54		38	29	52	44	74	60
ENSBTAG00000002481	30	30	51	28	35	32		51	20	28	38	51	40		60	34	34	37	44	37		52	20	39	44	45	62		43	23	40	44	33	34		45	12	49	29	34	40		31	24	38	30	47	47
ENSBTAG00000002483	0	0	0	0	0	0		0	0	0	0	0	0		0	0	0	0	0	0		0	0	0	0	0	0		0	0	0	0	0	0		0	0	0	0	0	0		0	0	1	0	0	0
ENSBTAG00000002484	428	323	492	519	473	526		352	334	278	475	442	477		489	350	365	444	324	475		343	262	364	505	366	485		419	319	423	590	390	498		497	166	501	533	420	488		325	316	394	381	468	589
ENSBTAG00000002485	84	54	53	54	46	68		54	10	29	47	42	110		63	48	45	80	49	61		67	16	35	34	36	41		48	93	37	72	28	96		112	7	40	71	61	111		75	44	94	78	47	72
ENSBTAG00000002487	85	124	204	82	140	84		311	168	151	122	114	132		161	138	187	147	310	130		270	163	51	117	64	132		439	54	180	109	98	139		164	30	188	134	106	110		287	111	181	111	153	65
ENSBTAG00000002488	0	1	2	0	2	0		0	3	0	1	0	0		1	2	2	2	2	1		3	0	0	0	0	0		2	1	0	0	1	2		0	0	1	0	0	0		1	0	0	0	0	0
ENSBTAG00000002489	0	0	0	0	0	0		0	0	0	0	0	0		0	0	0	0	0	0		0	0	0	0	0	0		0	0	0	0	0	0		0	0	0	0	0	0		0	0	0	0	0	0
ENSBTAG00000002490	120	118	192	125	197	109		220	170	168	146	89	174		189	146	177	190	276	144		213	133	107	156	92	132		275	67	177	145	128	144		160	64	186	146	120	166		188	127	171	136	151	95
ENSBTAG00000002492	4	11	10	1	7	2		16	14	12	11	2	6		10	9	9	14	39	9		35	13	3	8	7	5		39	3	11	8	4	7		10	3	10	7	7	10		26	4	16	8	13	1
ENSBTAG00000002493	177	243	350	149	223	117		529	310	381	182	174	279		322	232	365	289	712	223		512	310	88	191	129	199		717	136	332	191	144	274		299	79	348	305	180	260		544	232	289	201	199	125
ENSBTAG00000002495	1863	1300	1626	1708	1670	1829		1467	1594	1230	1571	1671	1786		1848	1593	1458	1711	1416	1792		1560	1348	1579	1657	1587	1686		1531	1552	1593	1780	1428	1852		1748	888	1638	1773	1733	1735		1393	1538	1651	1518	1700	1926
ENSBTAG00000002497	0	0	0	0	0	0		0	0	0	0	0	0		0	1	0	0	0	1		2	0	2	0	0	0		0	0	1	0	1	0		0	0	0	0	0	0		2	0	0	0	1	1
ENSBTAG00000002498	0	0	0	0	0	0		0	0	0	0	0	0		0	0	0	1	0	0		0	0	0	0	0	0		0	0	0	0	0	0		0	0	0	0	0	0		0	0	0	0	0	0
ENSBTAG00000002500	108	62	122	149	96	150		84	96	65	90	105	98		126	86	72	103	72	150		92	65	123	101	90	143		72	70	103	141	79	147		104	38	121	113	119	120		71	70	90	95	132	158
ENSBTAG00000002501	74	64	58	82	65	75		59	73	44	93	82	75		79	61	100	83	61	93		52	59	75	103	69	81		73	42	88	83	72	84		67	40	88	79	65	59		57	64	82	81	66	78
ENSBTAG00000002503	394	264	440	463	403	445		290	346	235	363	350	320		411	364	402	393	326	441		256	267	360	390	337	356		308	217	382	468	333	437		407	160	484	376	369	368		292	338	396	328	400	415
ENSBTAG00000002504	162	280	465	156	234	110		507	308	313	185	205	315		293	275	468	333	719	259		620	323	92	181	154	228		946	160	397	187	142	255		292	75	354	234	253	268		745	232	407	227	217	99
ENSBTAG00000002505	0	0	1	0	0	0		0	0	0	0	0	0		1	0	0	0	0	0		0	0	0	0	0	1		0	0	0	0	0	0		0	0	0	0	0	0		1	0	0	0	0	0
ENSBTAG00000002507	91	140	133	112	106	117		123	220	83	229	130	138		104	134	242	124	145	181		78	185	96	140	133	123		151	72	257	124	171	151		118	110	137	132	120	122		177	117	202	206	127	128
ENSBTAG00000002508	26	22	26	20	14	18		29	14	8	27	10	14		23	35	22	16	11	32		27	5	9	35	14	20		19	15	19	17	8	27		31	3	19	24	15	20		6	24	28	24	15	19
ENSBTAG00000002510	1200	1126	1335	1273	1309	1302		1240	1298	1094	1217	1195	1252		1345	1267	1275	1320	1229	1242		1170	1190	1083	1243	1189	1263		1289	958	1367	1313	1180	1275		1176	698	1391	1320	1287	1265		1152	1226	1325	1187	1336	1129
ENSBTAG00000002512	27	29	38	22	32	17		68	46	39	25	34	30		56	39	51	50	83	33		55	38	20	32	17	32		104	22	61	28	17	33		43	14	55	41	31	29		77	33	52	31	27	19
ENSBTAG00000002513	7	6	10	12	7	3		9	10	7	5	3	8		10	6	9	6	6	9		4	7	5	4	5	10		11	7	9	8	8	14		7	3	8	6	6	9		6	8	9	6	5	9
ENSBTAG00000002515	1	0	0	4	1	0		0	0	0	1	0	0		0	1	0	0	0	1		1	1	1	1	0	0		1	0	2	2	0	0		0	0	1	0	0	1		0	0	1	0	1	2
ENSBTAG00000002516	327	177	288	318	254	280		194	208	188	236	270	302		296	189	237	254	176	262		199	154	270	262	247	258		199	252	231	333	172	238		252	111	313	361	266	278		178	187	263	225	253	350
ENSBTAG00000002517	0	0	0	0	0	0		0	0	0	0	0	0		0	0	0	0	0	0		0	0	0	0	0	0		0	0	0	0	0	0		0	0	0	0	0	0		0	0	0	0	0	0
ENSBTAG00000002518	0	0	0	0	0	0		0	0	0	0	0	0		0	0	0	0	0	0		0	0	0	0	0	0		0	0	0	0	0	0		0	0	0	0	0	0		0	0	0	0	0	0
ENSBTAG00000002520	399	396	547	424	453	468		577	485	413	403	457	383		588	475	519	529	515	439		475	469	327	472	413	401		533	302	508	483	388	511		446	146	519	481	474	431		530	418	511	478	509	444
ENSBTAG00000002522	20	7	27	20	18	11		20	3	7	10	7	2		9	9	8	13	12	7		12	11	15	9	6	8		2	7	12	24	22	13		9	2	12	11	7	4		5	12	9	6	16	14
ENSBTAG00000002524	367	211	322	396	327	387		235	301	214	344	272	332		326	293	275	322	226	376		232	241	341	383	265	355		229	215	329	408	266	391		288	169	406	382	301	334		208	243	303	268	343	483
ENSBTAG00000002525	124	114	129	168	133	140		115	133	83	159	122	124		124	151	166	165	98	161		79	117	120	154	125	132		107	91	160	178	126	146		118	93	173	142	119	116		93	109	156	140	134	151
ENSBTAG00000002526	30	29	33	15	27	48		41	23	31	29	31	4		49	32	37	28	70	60		49	26	20	34	20	10		44	12	39	24	39	69		43	4	34	25	33	21		47	35	40	30	52	25
ENSBTAG00000002527	160	77	154	158	103	139		102	90	68	127	135	104		153	104	83	116	103	173		131	93	84	134	123	116		115	55	131	151	90	201		132	36	129	137	154	119		112	107	155	86	137	223
ENSBTAG00000002528	820	955	1223	813	1041	700		1492	1090	1171	925	999	1000		1188	938	1133	1002	1736	978		1756	1008	541	864	704	844		1949	504	1211	895	690	1089		1001	312	1245	1267	977	975		1791	809	1119	804	940	644
ENSBTAG00000002531	85	75	87	77	79	54		115	82	54	51	62	63		140	93	92	107	61	69		92	43	66	58	75	90		111	51	97	96	56	83		72	27	191	60	90	87		54	97	99	66	71	33
ENSBTAG00000002534	9	13	39	20	22	10		41	31	32	14	14	30		14	20	23	28	44	9		25	27	6	14	12	19		32	9	20	20	16	16		15	14	23	29	17	22		23	21	27	28	23	10
ENSBTAG00000002539	708	430	809	936	723	788		523	682	469	701	728	662		703	576	711	740	550	774		508	474	744	698	725	724		515	385	741	861	577	791		643	345	810	664	727	663		444	547	691	563	695	798
ENSBTAG00000002540	12	13	11	11	16	16		10	19	7	15	14	11		6	10	18	17	9	21		14	17	9	13	9	11		14	13	17	30	18	17		12	10	15	12	8	11		11	10	18	13	18	15
ENSBTAG00000002542	188	216	319	157	268	173		377	247	287	192	192	244		290	235	298	295	503	232		407	272	121	241	141	202		521	173	338	214	184	261		282	74	325	277	190	239		456	245	326	225	204	144
ENSBTAG00000002545	24	17	33	33	26	21		32	26	28	32	15	28		25	32	35	35	32	13		18	22	16	31	20	27		23	17	33	33	22	18		15	3	37	28	14	28		20	26	39	21	25	13
ENSBTAG00000002549	144	164	143	147	133	134		133	209	130	211	198	144		136	137	184	145	161	196		133	185	149	173	185	148		151	91	200	170	191	164		125	158	171	157	174	130		179	121	177	179	150	142
ENSBTAG00000002550	13	14	12	13	12	17		12	19	9	19	15	13		15	13	23	12	16	27		11	20	15	13	21	14		15	10	20	15	20	24		11	19	14	15	17	12		26	10	14	25	16	16
ENSBTAG00000002551	0	0	0	0	2	0		1	0	0	0	0	1		3	0	1	0	1	1		0	0	0	1	0	0		1	0	0	1	0	0		0	0	0	0	1	0		2	0	0	0	0	0
ENSBTAG00000002554	84	96	91	87	102	77		220	77	132	93	68	58		118	108	75	123	201	122		308	75	36	127	55	77		235	52	87	90	61	140		105	24	83	127	78	80		217	92	110	70	71	80
ENSBTAG00000002555	35	9	43	64	49	27		13	25	19	48	25	17		17	7	79	40	28	26		18	17	36	56	31	13		8	6	28	47	25	37		39	13	60	36	24	20		6	13	16	24	24	25
ENSBTAG00000002557	38	69	87	56	64	33		84	69	70	34	57	40		71	87	69	82	110	38		89	100	26	73	59	38		115	34	70	67	43	65		58	22	79	75	63	46		90	61	57	54	70	34
ENSBTAG00000002561	115	51	94	147	99	101		86	60	49	94	72	72		142	83	59	143	65	113		84	59	80	127	72	70		117	46	71	142	52	116		67	30	91	93	68	69		101	80	97	96	105	96
ENSBTAG00000002562	348	249	351	402	335	341		278	278	219	337	268	372		370	344	346	395	252	364		251	252	349	346	254	316		278	302	336	441	257	366		350	183	421	337	292	321		273	276	365	324	347	375
ENSBTAG00000002563	324	286	421	445	391	396		320	331	259	400	312	442		466	362	416	457	346	441		327	267	329	427	363	362		413	302	412	511	328	448		490	198	481	414	387	429		320	334	470	372	416	355
ENSBTAG00000002564	256	153	244	274	215	296		245	144	168	243	218	190		338	222	204	298	201	310		316	137	178	329	209	195		274	138	209	328	153	356		233	60	281	262	232	211		293	199	251	222	247	299
ENSBTAG00000002565	0	1	1	0	0	1		2	5	0	2	0	0		1	1	0	1	0	2		2	0	0	0	0	0		2	0	2	0	0	1		1	0	0	0	0	1		1	0	0	3	0	3
ENSBTAG00000002566	761	650	796	841	834	741		823	746	569	791	614	685		942	857	862	922	784	773		674	737	710	934	757	768		872	463	810	934	674	792		830	325	1116	776	680	691		613	695	914	797	831	559
ENSBTAG00000002568	326	228	356	401	357	378		256	315	223	358	327	334		312	310	341	356	230	324		222	223	339	390	305	339		268	251	359	379	257	344		327	157	444	350	304	355		211	268	338	293	340	342
ENSBTAG00000002570	136	145	223	106	161	96		300	185	195	152	157	171		238	191	206	161	291	104		283	174	80	131	132	161		352	66	220	128	102	152		172	35	224	168	150	143		256	161	203	135	151	96
ENSBTAG00000002571	75	52	93	83	71	71		60	60	47	66	60	59		161	66	74	78	63	65		51	63	45	94	60	62		173	46	79	108	60	82		65	32	93	65	53	60		63	60	70	99	88	66
ENSBTAG00000002573	141	233	309	131	223	149		436	255	288	190	212	216		295	215	272	241	564	226		503	242	90	203	158	166		656	102	300	197	183	217		236	60	279	242	196	200		512	208	288	203	225	116
ENSBTAG00000002574	0	0	0	0	0	0		0	0	0	0	0	0		0	0	0	0	1	0		0	0	0	0	0	0		0	1	0	0	0	0		0	0	0	0	0	0		0	0	0	0	0	0
ENSBTAG00000002575	296	249	334	320	318	322		268	292	237	302	328	376		327	293	324	321	278	368		248	267	302	296	308	307		304	237	333	348	279	327		331	180	399	340	341	306		220	305	342	289	309	342
ENSBTAG00000002576	0	0	0	0	0	0		0	0	0	0	0	0		0	0	0	0	0	0		0	0	0	0	0	0		0	0	0	0	0	0		0	0	0	0	0	0		0	0	0	0	0	0
ENSBTAG00000002578	302	408	602	289	475	309		822	537	519	313	409	395		592	494	467	522	1014	402		896	506	162	404	337	376		1157	218	497	413	318	484		457	117	509	474	435	396		897	351	511	378	415	183
ENSBTAG00000002579	428	367	473	526	462	516		361	434	321	513	462	480		444	417	511	477	355	450		306	381	470	502	459	491		392	349	505	545	388	477		441	323	569	499	459	507		316	407	470	446	466	493
ENSBTAG00000002580	200	124	162	137	184	98		206	327	131	244	533	182		330	168	157	139	114	78		208	264	227	315	474	198		175	86	201	157	133	86		116	170	312	346	537	137		85	130	224	184	235	290
ENSBTAG00000002581	1	0	1	0	2	3		1	5	1	2	4	2		2	1	1	0	3	0		1	1	1	6	1	2		4	0	0	1	3	0		2	1	5	2	2	2		0	2	1	2	3	0
ENSBTAG00000002582	1	2	2	4	0	2		0	2	4	2	0	1		1	0	2	1	3	1		2	0	1	1	0	0		3	1	2	3	2	0		1	0	1	1	0	1		2	0	1	0	3	1
ENSBTAG00000002583	2	1	1	2	2	2		2	2	1	1	4	1		2	6	3	6	1	4		0	1	0	1	3	3		1	1	3	1	3	0		2	1	8	3	2	5		2	1	3	3	1	0
ENSBTAG00000002585	4	0	3	3	3	3		1	1	0	4	1	2		4	3	1	4	2	3		3	1	2	5	1	0		1	1	0	4	2	4		2	0	2	6	2	0		1	3	3	3	0	1
ENSBTAG00000002586	190	217	411	236	334	227		581	295	341	283	230	313		357	229	336	287	678	314		641	264	113	291	147	256		789	146	347	207	181	293		284	55	358	371	225	284		645	221	330	192	235	149
ENSBTAG00000002590	637	591	793	663	726	699		783	655	593	715	649	678		831	674	717	809	704	616		652	542	555	778	587	633		751	407	763	766	515	684		638	202	843	790	627	628		650	635	782	628	709	493
ENSBTAG00000002591	309	267	390	366	355	311		292	358	279	319	344	271		365	316	335	379	294	314		243	303	276	363	310	282		309	177	349	419	278	323		295	138	422	319	326	265		247	286	328	303	361	288
ENSBTAG00000002593	0	0	0	0	0	1		1	2	0	1	1	0		0	0	0	0	1	0		1	0	0	0	0	0		0	0	1	0	1	2		0	0	0	0	1	0		0	2	1	1	2	0
ENSBTAG00000002594	60	73	116	60	84	50		171	102	100	52	71	69		113	78	91	85	155	66		160	88	50	90	59	68		191	33	95	60	58	85		72	10	83	84	80	70		162	86	107	76	82	30
ENSBTAG00000002595	0	0	0	0	0	0		0	0	0	0	0	0		0	0	0	0	0	0		0	0	0	0	0	0		0	0	0	0	0	0		0	0	0	0	0	0		0	0	0	0	0	0
ENSBTAG00000002596	308	293	493	257	256	218		359	241	275	242	227	289		450	391	368	370	323	278		323	254	265	266	270	280		450	156	378	314	238	264		344	97	381	182	339	304		300	322	403	283	240	135
ENSBTAG00000002599	0	2	3	4	0	1		8	3	3	6	8	4		5	3	6	2	6	2		9	8	4	4	4	3		5	2	4	6	0	5		0	3	4	5	9	2		10	3	3	2	3	7
ENSBTAG00000002600	6	8	12	9	14	5		28	15	6	4	8	5		6	8	12	12	38	6		35	15	2	12	1	6		40	7	11	9	5	7		7	3	4	5	6	6		41	8	16	7	16	2
ENSBTAG00000002603	101	186	255	99	177	83		387	209	202	121	121	140		288	223	231	239	562	130		501	213	85	171	121	121		736	88	213	153	130	176		146	40	152	132	133	115		551	162	270	187	198	65
ENSBTAG00000002604	0	0	0	0	0	0		0	0	0	0	0	0		0	0	0	0	0	0		0	0	0	0	1	0		0	0	0	0	0	0		0	0	0	0	0	0		0	0	0	0	1	0
ENSBTAG00000002605	17	20	11	22	10	22		12	13	6	22	10	21		21	30	6	19	3	30		14	14	7	25	9	23		14	15	20	27	6	24		11	4	9	25	10	22		10	15	17	16	11	27
ENSBTAG00000002606	40	45	57	8	42	9		107	48	48	27	36	47		82	33	61	45	129	17		109	76	25	31	33	33		188	25	56	17	28	8		53	11	81	30	44	21		92	21	64	46	54	8
ENSBTAG00000002608	452	496	630	469	524	475		570	574	448	514	508	519		586	514	594	546	532	480		503	545	390	542	482	470		581	322	586	535	447	510		549	247	617	504	556	498		545	495	592	502	529	449
ENSBTAG00000002609	0	0	0	0	0	0		0	0	0	0	0	0		0	0	0	0	0	0		0	0	0	0	1	0		1	0	0	1	0	0		0	0	0	0	0	0		0	0	0	0	0	0
ENSBTAG00000002610	34	41	70	24	41	24		67	52	64	30	46	33		48	60	76	60	78	29		66	63	30	41	39	32		108	30	58	53	33	49		59	13	64	49	36	37		84	41	51	42	47	31
ENSBTAG00000002612	68	117	165	69	109	60		240	147	138	79	145	106		149	145	158	146	305	71		393	129	37	105	89	79		505	79	137	90	68	115		136	37	157	143	125	96		354	96	141	97	121	54
ENSBTAG00000002613	16	14	25	17	14	8		54	24	22	17	22	9		15	23	61	21	37	13		60	18	8	17	12	12		68	8	32	14	12	11		11	9	41	20	16	14		84	17	18	19	8	4
ENSBTAG00000002614	18	22	35	18	27	12		77	34	28	13	15	22		43	20	34	41	65	15		70	33	4	12	8	16		102	9	26	12	19	20		19	6	26	12	19	14		65	27	28	26	24	5
ENSBTAG00000002616	34	35	45	49	41	47		32	47	28	45	39	43		33	33	48	39	36	63		25	37	42	38	36	46		39	29	51	46	38	49		39	42	46	36	41	46		25	33	40	34	43	46
ENSBTAG00000002620	7	4	10	6	7	1		23	6	5	1	10	4		12	4	15	6	25	6		20	9	3	5	9	5		34	2	11	5	1	6		6	1	16	9	5	6		34	10	8	11	5	3
ENSBTAG00000002623	204	270	312	221	269	199		503	222	305	163	164	256		344	276	272	402	563	272		492	260	93	229	116	219		660	125	272	279	173	307		310	61	295	257	182	225		635	200	303	244	258	132
ENSBTAG00000002624	232	338	426	213	276	201		516	303	381	223	236	752		404	309	308	393	702	278		519	298	146	196	185	399		692	547	290	237	188	341		404	59	288	650	297	529		663	267	423	271	260	200
ENSBTAG00000002625	84	158	218	76	141	76		302	157	197	107	124	140		188	141	199	175	440	120		403	186	64	122	84	107		530	63	193	111	102	130		157	34	182	154	109	111		453	129	188	115	130	58
ENSBTAG00000002626	79	39	102	54	78	35		59	55	45	54	71	46		83	45	58	53	73	50		57	42	49	55	51	38		86	22	84	38	50	43		55	14	53	55	63	60		33	62	56	42	41	28
ENSBTAG00000002627	55	70	111	68	84	48		163	95	86	68	47	74		85	95	105	102	215	65		219	109	27	87	45	57		324	39	90	72	45	80		67	23	98	78	67	69		235	73	91	74	84	27
ENSBTAG00000002628	2100	1933	2201	2224	2215	2132		2047	2111	1832	2155	2081	2177		2199	2135	2172	2157	1969	2001		1859	2072	2180	2234	2093	2156		2055	1821	2169	2238	1964	2039		2237	1713	2430	2106	2126	2082		1770	2023	2193	2107	2177	2013
ENSBTAG00000002629	0	0	0	0	0	0		0	0	0	0	0	0		0	0	0	0	0	1		0	0	2	0	0	0		0	0	0	0	0	1		0	1	0	0	0	0		0	0	0	0	0	0
ENSBTAG00000002630	1437	1045	1275	1544	1310	1548		1090	1143	1008	1385	1243	1297		1356	1198	1110	1320	933	1476		1212	991	1438	1466	1204	1340		1180	1034	1243	1405	1075	1505		1186	747	1507	1438	1362	1263		1014	1186	1248	1155	1294	1650
ENSBTAG00000002631	4	1	4	0	6	1		1	2	4	1	1	6		3	1	2	3	4	0		0	4	3	1	0	3		0	10	5	1	1	0		3	0	2	7	0	2		3	2	2	0	3	1
ENSBTAG00000002632	0	0	0	0	0	0		0	0	0	0	0	0		0	0	0	0	0	0		0	0	0	0	0	0		0	0	0	0	0	0		0	0	0	0	0	0		0	0	0	0	0	0
ENSBTAG00000002633	1192	1005	1114	1238	1152	1200		972	1078	954	1142	1124	1113		1119	1096	1073	1107	978	1216		991	1005	1188	1191	1073	1170		987	972	1095	1196	1059	1202		1080	850	1171	1179	1140	1139		979	1069	1074	1071	1170	1232
ENSBTAG00000002634	699	433	741	852	671	753		500	633	409	692	571	765		696	614	647	724	453	766		426	467	665	726	596	751		499	566	676	843	554	706		748	364	819	781	639	721		364	557	665	620	667	826
ENSBTAG00000002635	37	14	10	34	40	25		8	11	8	20	85	25		26	24	13	34	26	23		22	15	16	30	111	23		16	12	20	57	28	20		25	15	26	46	104	16		13	13	16	19	65	33
ENSBTAG00000002639	441	344	459	532	419	480		370	412	313	406	424	471		544	479	425	487	381	497		367	328	433	432	440	532		473	332	451	552	379	493		466	211	497	428	461	462		393	342	473	435	440	535
ENSBTAG00000002640	12	7	17	17	16	14		22	15	8	9	12	12		24	14	9	14	19	11		20	11	9	17	16	9		19	5	19	15	5	11		6	0	23	13	13	8		17	12	16	16	16	13
ENSBTAG00000002641	3	5	1	1	1	0		1	2	0	4	2	2		3	0	0	1	0	3		3	0	0	2	1	0		5	1	2	2	0	1		0	0	3	1	1	0		2	0	3	0	0	1
ENSBTAG00000002642	0	0	0	0	0	0		1	1	0	0	0	1		1	0	0	0	0	0		0	0	0	0	0	0		0	0	0	0	0	0		1	0	0	0	0	0		0	0	0	0	0	0
ENSBTAG00000002643	481	441	660	590	550	536		555	518	413	500	508	491		680	540	555	638	585	551		633	529	493	572	498	528		703	348	575	671	415	599		530	207	618	556	567	524		641	485	600	558	565	530
ENSBTAG00000002644	10	18	18	18	13	23		19	5	12	23	7	10		8	11	5	12	14	19		9	8	16	22	5	6		11	5	8	23	12	25		10	3	19	23	8	7		19	16	16	16	16	26
ENSBTAG00000002645	664	469	771	900	754	817		639	646	462	765	573	696		700	629	760	729	580	802		472	508	635	814	609	753		615	444	742	875	521	763		652	298	853	790	604	766		489	568	765	633	659	709
ENSBTAG00000002646	170	233	344	166	257	173		461	289	305	195	204	256		322	214	280	284	552	206		414	282	94	210	171	211		576	104	287	224	188	303		243	65	296	290	226	257		446	237	291	233	302	117
ENSBTAG00000002647	209	219	319	258	266	258		271	257	221	244	185	301		261	247	342	333	266	271		201	254	203	266	172	279		264	155	289	287	232	277		218	103	277	226	198	275		229	260	283	239	270	219
ENSBTAG00000002648	349	341	368	358	373	366		358	361	345	358	337	365		362	360	375	373	357	330		346	365	353	359	348	365		363	336	376	381	346	337		361	339	368	365	363	359		348	367	364	363	368	331
ENSBTAG00000002650	379	371	452	461	431	416		376	403	344	397	392	353		453	392	451	482	377	379		320	344	348	485	363	394		374	284	441	468	326	439		403	197	497	426	350	413		363	370	430	412	428	298
ENSBTAG00000002651	9	12	12	8	12	6		23	7	9	10	8	6		23	19	8	17	16	13		18	16	6	18	5	8		20	2	17	8	4	13		8	1	12	20	5	7		16	9	13	8	4	10
ENSBTAG00000002654	234	251	381	215	288	206		388	290	313	250	250	300		344	273	343	301	429	229		347	330	204	239	196	257		459	172	346	257	201	253		269	87	376	300	262	239		369	273	344	295	286	169
ENSBTAG00000002655	4	14	16	9	8	9		22	18	12	24	6	6		28	14	22	13	11	7		17	14	5	15	6	4		40	3	12	8	4	7		7	7	8	16	5	3		23	15	7	14	5	1
ENSBTAG00000002657	460	334	540	602	600	588		375	479	268	462	432	562		506	429	489	530	400	542		339	359	427	496	433	534		383	283	494	638	454	536		528	248	639	511	442	505		338	387	476	440	572	479
ENSBTAG00000002658	69	50	101	60	83	42		125	91	77	49	63	59		98	77	71	98	133	67		158	87	34	83	55	69		156	55	96	93	56	96		73	12	83	91	67	73		115	65	105	52	50	60
ENSBTAG00000002660	18	18	36	31	36	18		31	27	18	24	24	21		28	22	32	37	29	24		32	26	20	31	18	17		25	12	40	43	25	32		20	9	47	24	21	23		39	15	39	33	25	16
ENSBTAG00000002661	0	0	0	0	0	0		0	0	0	0	0	0		0	1	0	0	0	0		0	0	0	0	0	1		0	1	0	0	1	1		0	0	0	0	0	0		1	0	0	0	0	0
ENSBTAG00000002663	381	268	433	447	478	414		340	361	277	410	321	401		365	357	510	427	345	413		272	289	384	479	295	423		323	221	412	471	340	389		447	158	557	405	287	397		239	330	434	360	410	298
ENSBTAG00000002664	0	0	0	0	0	0		0	0	0	0	0	1		0	0	0	0	0	0		0	0	0	0	0	0		0	0	0	0	0	0		0	0	0	0	0	1		0	0	0	0	0	1
ENSBTAG00000002669	178	126	255	199	208	164		144	229	121	178	143	227		174	140	202	150	139	161		99	179	176	193	141	252		112	164	200	186	137	183		195	97	171	243	163	241		74	162	192	108	188	190
ENSBTAG00000002670	2	2	11	1	10	0		1	2	2	2	2	5		2	3	3	3	3	1		2	3	1	3	4	9		2	1	5	4	1	0		3	0	3	4	4	8		2	4	7	2	5	6
ENSBTAG00000002673	12	9	10	16	10	21		7	12	16	16	12	11		14	11	3	17	13	17		12	12	7	14	14	17		15	3	11	16	5	16		11	2	8	10	18	12		11	7	8	5	11	24
ENSBTAG00000002674	0	0	0	0	0	0		0	0	0	0	0	0		0	0	0	0	0	0		0	0	0	0	0	0		0	0	0	0	0	0		0	0	0	0	0	0		0	0	0	0	0	0
ENSBTAG00000002675	0	0	0	0	0	0		2	1	0	1	0	1		0	0	0	0	1	0		0	0	0	0	0	0		1	0	0	0	0	0		0	0	0	2	0	0		2	1	0	1	0	0
ENSBTAG00000002676	495	386	548	648	523	530		397	517	369	527	510	499		511	505	640	602	378	553		318	450	498	584	505	503		400	426	629	667	415	544		544	292	705	547	478	522		371	468	565	476	489	557
ENSBTAG00000002678	126	128	177	178	192	174		113	137	106	187	130	140		141	127	166	146	110	133		89	115	117	192	114	162		104	86	178	206	121	157		124	56	229	175	129	138		79	105	163	148	142	111
ENSBTAG00000002679	0	0	0	0	0	0		0	0	0	0	0	0		0	0	0	0	0	0		0	0	0	0	0	0		0	0	0	0	0	0		0	0	0	0	0	0		0	0	0	0	0	0
ENSBTAG00000002680	3	3	4	5	5	5		3	2	4	0	0	0		1	2	0	3	1	5		0	1	3	1	2	2		3	1	4	5	2	9		2	3	3	3	0	1		1	4	1	2	4	4
ENSBTAG00000002682	139	94	162	200	169	163		101	142	85	158	140	157		155	145	163	155	120	180		116	95	146	167	143	160		117	84	172	182	114	172		156	70	189	154	144	175		89	124	154	133	155	167
ENSBTAG00000002683	817	634	886	981	896	991		666	838	633	913	919	835		856	804	893	811	673	942		640	626	968	886	830	879		664	626	931	988	723	925		782	466	1118	961	927	874		542	748	883	740	876	1025
ENSBTAG00000002685	423	357	525	658	423	456		450	492	351	442	423	348		537	421	392	613	357	427		480	445	348	468	379	369		515	229	471	730	317	500		451	201	546	464	463	356		544	333	487	447	482	424
ENSBTAG00000002687	3	13	23	5	10	10		23	13	12	12	15	3		19	12	21	12	10	20		26	17	6	19	16	4		20	14	13	11	6	19		6	4	10	19	9	6		11	16	12	8	13	14
ENSBTAG00000002688	70	42	59	65	67	55		82	56	55	49	67	58		64	46	58	83	80	55		69	48	34	43	59	55		65	15	57	76	57	54		64	21	53	38	57	49		57	64	79	72	51	28
ENSBTAG00000002689	24	53	59	30	35	29		99	58	58	26	33	41		60	35	64	45	103	39		99	57	20	36	26	37		128	21	58	37	36	47		41	15	66	34	26	36		105	42	59	44	42	11
ENSBTAG00000002690	55	41	76	44	46	28		106	44	82	44	38	72		68	52	67	53	188	43		168	57	27	46	32	41		209	32	68	49	30	68		51	14	45	68	42	61		160	44	61	32	62	22
ENSBTAG00000002691	0	0	0	0	0	0		0	0	0	0	0	0		0	0	0	0	0	0		0	0	0	0	0	0		0	0	0	0	0	0		0	0	0	0	0	0		0	0	0	0	0	0
ENSBTAG00000002693	397	396	548	426	498	448		564	472	373	447	401	446		568	468	555	581	598	465		511	447	298	505	369	399		650	277	531	538	402	465		465	154	559	487	402	394		558	440	547	473	513	311
ENSBTAG00000002695	0	1	1	0	0	0		1	2	0	1	1	1		2	1	2	0	0	2		1	0	1	0	1	0		1	0	0	1	1	2		0	0	0	0	0	0		1	0	2	3	1	1
ENSBTAG00000002697	815	618	929	991	827	910		753	820	626	878	689	762		854	813	937	946	646	912		621	723	740	921	704	810		687	518	911	963	627	922		708	361	943	913	712	807		640	732	899	741	799	927
ENSBTAG00000002698	514	408	696	593	651	538		542	517	432	528	551	521		628	509	630	548	577	547		472	425	511	637	533	528		517	332	613	602	481	586		532	225	694	591	553	533		487	454	625	518	602	510
ENSBTAG00000002699	32	84	85	35	64	46		96	69	49	36	24	76		67	78	56	68	125	70		81	77	20	46	12	70		75	18	64	40	46	65		56	13	47	48	22	55		101	54	80	42	43	25
ENSBTAG00000002700	0	0	0	0	0	0		0	0	0	0	0	0		0	0	0	0	0	0		0	0	0	0	0	0		0	0	0	0	0	0		0	0	0	0	0	0		0	0	0	0	0	0
ENSBTAG00000002701	1	0	1	0	0	0		0	2	0	1	0	0		1	1	0	1	0	0		0	0	0	0	0	0		1	0	0	1	1	0		0	0	0	1	0	1		0	0	0	0	2	0
ENSBTAG00000002702	155	88	180	152	122	124		110	158	87	119	123	207		155	145	123	142	106	159		133	107	132	103	108	213		127	144	135	153	134	163		154	56	114	132	149	205		97	125	116	106	134	171
ENSBTAG00000002703	233	309	483	193	385	214		631	373	411	287	275	473		402	287	450	309	754	344		485	319	135	215	215	357		717	204	477	221	236	348		473	68	374	426	301	416		559	307	409	217	257	193
ENSBTAG00000002704	203	149	313	261	220	228		188	199	138	241	213	259		250	182	249	248	178	204		156	140	227	243	181	223		179	139	251	257	151	225		207	89	266	249	218	258		157	149	240	185	221	231
ENSBTAG00000002705	40	87	85	59	57	35		52	60	40	37	42	64		85	82	35	85	91	31		94	60	55	44	45	42		113	52	51	80	66	67		53	26	74	46	48	34		159	61	67	84	89	40
ENSBTAG00000002706	55	69	82	61	82	50		27	57	27	35	100	66		50	85	73	54	45	44		40	58	47	46	94	86		42	61	71	64	49	56		53	18	67	54	107	71		37	82	92	58	108	62
ENSBTAG00000002707	511	396	543	571	538	597		399	449	319	545	504	504		604	465	530	517	430	587		411	407	554	637	485	495		477	330	519	678	422	565		565	226	707	628	555	450		403	399	496	514	553	674
ENSBTAG00000002708	23	21	39	19	19	17		46	35	26	17	22	27		34	27	38	37	40	14		39	32	14	29	16	19		59	20	28	29	13	29		17	7	47	37	19	14		45	19	33	24	21	12
ENSBTAG00000002709	605	516	774	830	780	761		588	623	450	707	561	714		652	640	790	738	591	752		422	513	615	736	595	695		562	442	733	805	595	738		736	336	877	700	638	739		417	576	728	642	697	633
ENSBTAG00000002710	9	13	23	7	15	9		32	23	14	10	9	10		23	19	17	23	31	15		25	23	8	16	14	13		36	8	15	15	11	19		12	5	15	10	8	9		26	18	20	19	17	6
ENSBTAG00000002712	91	83	162	114	99	92		96	103	85	86	82	95		128	115	110	143	135	104		106	77	54	116	75	111		98	50	109	133	74	102		71	44	88	81	78	100		117	77	125	90	110	93
ENSBTAG00000002714	18	14	14	10	15	4		24	12	18	7	11	10		15	8	10	17	61	11		29	19	3	11	10	4		62	6	11	13	7	16		15	5	15	14	5	13		51	10	13	12	17	3
ENSBTAG00000002715	123	115	162	148	150	131		141	127	86	129	136	158		160	153	174	138	144	135		124	134	96	148	118	141		165	84	155	172	120	152		143	58	159	143	151	143		138	115	160	136	174	105
ENSBTAG00000002716	174	161	270	180	176	141		295	191	213	165	164	160		216	172	206	213	245	157		237	207	131	196	125	127		331	99	199	202	108	189		187	62	251	222	171	142		267	191	234	183	187	134
ENSBTAG00000002717	0	0	1	0	0	0		0	0	0	1	0	1		0	4	0	0	2	0		3	0	0	1	0	0		4	0	0	1	0	0		0	0	0	0	0	0		1	1	0	0	0	0
ENSBTAG00000002718	620	515	772	702	647	622		610	620	458	618	508	628		703	631	701	681	579	595		502	566	554	685	537	576		558	391	678	711	513	615		611	276	770	658	534	560		539	532	726	598	643	466
ENSBTAG00000002719	186	183	318	286	185	208		231	251	173	240	253	157		280	204	497	241	126	210		148	169	245	209	243	158		193	113	358	308	127	220		156	91	497	186	222	209		203	190	373	255	131	186
ENSBTAG00000002720	124	165	263	126	168	119		320	193	227	145	153	164		210	171	243	218	424	134		483	207	81	158	106	130		606	87	216	165	101	187		164	48	226	205	139	170		539	162	239	141	177	73
ENSBTAG00000002721	351	367	454	209	392	200		679	456	476	277	371	280		640	388	408	331	750	289		807	442	208	360	294	289		1104	183	418	258	281	327		416	122	552	367	369	307		741	269	443	351	406	160
ENSBTAG00000002724	0	1	3	2	2	1		4	4	1	1	1	1		2	3	0	4	4	0		2	2	0	0	2	1		9	2	0	1	1	2		0	1	0	2	1	0		6	2	1	1	1	1
ENSBTAG00000002726	79	129	194	75	136	71		297	173	160	82	103	118		164	127	200	180	378	104		367	150	48	99	75	105		541	67	149	100	90	123		133	40	160	133	97	106		462	115	176	107	116	43
ENSBTAG00000002727	428	333	550	412	441	390		538	387	344	435	348	439		525	426	493	502	447	401		524	380	303	498	358	435		499	275	471	460	328	528		388	98	473	480	403	454		473	400	487	411	392	359
ENSBTAG00000002728	1233	987	1462	1023	1195	1138		1518	1215	1088	1140	1263	1030		1594	1136	1084	1226	1457	1212		1500	1050	828	1241	1125	1047		1561	710	1313	1172	921	1267		1207	281	1186	1373	1304	1139		1331	1071	1344	1091	1176	1024
ENSBTAG00000002730	133	108	164	136	151	121		127	135	108	147	102	122		158	131	164	150	109	114		92	134	118	150	106	107		122	72	161	165	90	147		140	40	164	128	117	117		124	116	181	128	128	117
ENSBTAG00000002733	0	0	1	0	0	0		0	0	0	0	0	0		0	0	0	0	0	0		0	0	0	0	0	0		0	0	0	0	0	0		0	0	0	0	0	0		0	0	0	0	0	0
ENSBTAG00000002734	636	566	663	689	641	661		555	604	513	631	596	601		640	616	642	643	534	609		539	553	630	655	587	625		576	538	628	702	555	604		617	482	679	656	611	635		520	579	625	598	649	627
ENSBTAG00000002735	274	173	283	348	267	280		194	205	170	257	262	230		266	227	253	261	209	292		193	189	282	300	248	277		207	150	301	343	231	265		240	146	325	264	253	266		177	196	276	220	279	328
ENSBTAG00000002736	969	834	1276	1106	1097	1131		1058	1068	830	1073	1105	888		1116	998	1252	1140	968	1053		907	925	922	1164	996	909		982	667	1284	1242	757	1097		1012	340	1294	1152	1048	934		931	950	1195	1056	1014	1008
ENSBTAG00000002737	8	4	7	7	4	9		3	4	2	5	6	5		7	6	5	7	7	12		5	3	7	10	9	5		3	5	4	8	12	9		6	6	8	10	4	4		7	3	9	7	6	21
ENSBTAG00000002738	93	53	85	148	106	106		89	70	64	108	56	66		85	88	86	118	58	136		48	55	83	116	77	73		50	49	78	158	70	104		77	32	119	105	76	86		42	75	122	75	79	90
ENSBTAG00000002739	0	0	0	0	1	0		0	0	0	0	0	0		0	0	0	1	0	0		0	0	0	0	0	1		0	0	0	0	0	0		0	0	0	0	0	0		0	0	0	0	0	0
ENSBTAG00000002741	0	0	0	0	0	0		0	0	0	0	0	0		0	0	0	0	0	0		0	0	0	0	1	0		0	0	0	0	0	0		0	0	0	0	0	0		0	0	0	0	0	0
ENSBTAG00000002742	92	133	179	91	125	84		286	148	200	114	112	122		181	155	187	154	394	119		323	159	51	99	70	96		503	54	180	112	72	123		146	32	202	159	110	94		426	140	195	109	147	67
ENSBTAG00000002743	268	276	436	288	358	285		302	323	253	306	229	436		324	333	339	345	384	290		256	287	274	322	250	393		336	337	350	339	282	351		330	143	400	414	270	390		296	315	365	315	378	286
ENSBTAG00000002744	0	0	0	1	0	1		0	0	0	0	0	0		0	0	0	0	0	0		0	0	0	0	0	0		0	0	0	0	0	0		0	0	0	0	0	0		0	0	0	0	0	0
ENSBTAG00000002745	342	323	397	300	401	350		334	414	326	374	354	373		358	388	452	357	357	403		247	384	311	395	338	373		344	245	460	382	361	375		387	205	456	384	341	353		280	347	410	379	388	342
ENSBTAG00000002746	155	201	306	166	218	199		344	249	244	182	187	275		224	220	275	236	413	218		312	290	130	190	150	212		481	166	257	199	154	223		243	93	310	272	203	250		354	205	247	201	211	113
ENSBTAG00000002747	163	198	425	156	234	129		426	220	295	172	175	279		351	214	312	292	452	221		352	274	117	195	160	238		532	93	349	201	167	268		236	56	242	211	238	275		434	303	376	221	256	123
ENSBTAG00000002748	543	415	599	596	595	495		492	518	418	526	488	567		585	533	592	574	499	565		453	430	521	582	475	579		511	402	546	609	475	550		534	260	694	542	524	559		391	505	584	477	603	509
ENSBTAG00000002749	0	0	0	0	1	1		1	0	0	0	0	0		0	1	0	0	1	0		0	0	1	0	0	0		0	0	0	0	0	0		0	0	0	0	1	0		0	0	0	0	1	2
ENSBTAG00000002750	75	66	100	60	80	44		193	100	114	60	74	96		110	81	107	95	217	52		250	82	37	79	52	61		303	31	78	81	52	69		78	19	98	96	62	58		278	63	125	58	88	31
ENSBTAG00000002751	1	4	0	0	0	0		1	0	1	0	0	0		0	1	1	2	1	1		0	0	0	1	0	0		1	1	0	0	0	0		1	0	0	3	0	1		1	1	0	3	1	2
ENSBTAG00000002752	0	0	0	0	0	0		0	0	0	0	0	0		0	0	0	0	0	0		0	0	0	0	0	0		0	0	0	0	0	0		0	0	0	0	0	0		0	0	0	0	0	0
ENSBTAG00000002755	464	660	846	488	756	422		1152	738	701	430	531	697		834	724	789	818	1523	692		1779	759	242	555	386	443		2049	464	688	598	436	778		746	234	789	641	466	595		1812	534	809	517	694	271
ENSBTAG00000002756	63	63	119	53	59	33		150	89	97	79	89	79		88	66	161	63	97	50		92	64	62	50	49	39		142	21	175	67	36	53		75	21	177	75	77	58		123	58	114	57	41	54
ENSBTAG00000002757	0	0	0	0	1	0		0	0	0	0	0	0		0	0	0	0	0	0		0	0	0	0	0	0		0	0	0	0	0	0		0	0	0	0	0	0		0	0	1	0	0	0
ENSBTAG00000002758	349	178	482	350	349	264		273	293	198	310	246	229		357	252	423	285	226	363		204	199	317	301	293	254		180	94	454	281	227	351		262	108	412	209	304	301		137	321	384	227	260	282
ENSBTAG00000002763	2461	1572	2253	2629	2163	2372		1856	2009	1547	2258	2276	2132		2350	1971	1975	2270	1629	2317		1882	1636	2299	2455	2154	2153		1844	1547	2089	2586	1619	2329		2226	944	2479	2293	2247	2146		1661	1874	2119	1897	2229	2559
ENSBTAG00000002764	515	428	670	570	608	573		553	569	438	552	580	616		571	496	574	588	609	586		570	453	525	581	551	606		560	377	589	626	503	596		573	281	626	561	592	622		484	545	581	484	629	518
ENSBTAG00000002765	1	1	6	1	5	0		2	3	0	0	3	1		1	1	2	1	3	2		0	3	1	0	3	0		0	3	1	1	3	1		1	0	1	1	1	2		0	0	2	0	2	0
ENSBTAG00000002767	42	69	97	36	88	23		110	121	59	37	37	114		59	65	101	81	247	61		170	73	19	33	20	69		272	37	72	42	42	56		69	16	58	63	44	89		195	54	75	43	42	23
ENSBTAG00000002768	271	177	286	315	275	274		230	234	150	255	231	273		304	227	251	303	200	280		205	191	225	281	254	256		265	171	280	351	194	274		273	109	304	272	249	264		263	214	305	250	240	264
ENSBTAG00000002769	886	931	1403	755	1089	840		1553	1209	1103	966	849	1179		1228	971	1261	1078	1551	963		1112	1077	585	958	730	1024		1527	544	1220	904	726	1054		1155	227	1221	1133	922	1016		1222	997	1247	891	851	697
ENSBTAG00000002770	481	282	534	430	445	390		299	435	289	429	354	594		432	396	450	392	328	478		287	325	514	416	389	568		297	363	453	444	353	474		552	241	507	469	373	580		198	388	377	280	419	606
ENSBTAG00000002772	7	5	5	14	1	16		2	4	9	8	5	4		6	4	4	10	3	15		4	3	4	17	0	2		4	2	3	8	1	18		11	0	10	10	3	6		4	6	4	2	4	24
ENSBTAG00000002773	130	133	201	154	163	131		157	120	105	112	92	249		153	160	132	180	202	160		168	138	113	95	111	229		154	229	118	176	134	169		192	49	133	192	174	203		171	134	173	128	158	155
ENSBTAG00000002774	764	497	794	787	753	737		580	593	488	644	797	717		846	611	485	611	629	793		768	495	683	737	738	762		728	434	593	830	561	807		626	273	725	762	768	649		655	545	612	636	822	995
ENSBTAG00000002775	0	0	0	0	0	0		0	0	0	0	0	0		0	0	0	0	0	0		0	1	0	0	0	0		0	0	0	0	0	0		0	0	0	0	0	0		0	0	0	0	0	0
ENSBTAG00000002778	1610	1314	1602	1651	1580	1590		1397	1546	1248	1565	1481	1524		1597	1530	1540	1600	1333	1490		1256	1372	1521	1646	1451	1555		1404	1291	1554	1679	1388	1471		1526	997	1715	1589	1521	1491		1274	1478	1549	1431	1546	1462
ENSBTAG00000002779	0	0	0	0	0	0		0	0	0	0	0	0		0	0	0	0	0	0		0	0	0	0	0	0		0	0	0	0	0	0		0	0	0	0	0	0		0	0	0	0	0	0
ENSBTAG00000002781	15	31	50	15	19	7		64	33	29	20	18	23		60	32	28	52	94	24		81	48	6	28	17	20		119	19	30	19	12	38		12	5	14	23	20	10		88	25	36	22	28	9
ENSBTAG00000002782	499	349	556	566	506	580		432	446	341	436	536	422		609	419	440	545	487	570		540	378	432	598	463	459		520	299	504	667	421	593		500	194	545	554	494	416		509	373	491	484	539	629
ENSBTAG00000002783	67	88	164	64	110	52		226	110	139	65	58	83		139	87	128	121	288	89		272	106	28	73	52	69		319	29	136	84	53	104		95	23	77	124	92	108		295	106	123	81	96	51
ENSBTAG00000002784	127	159	246	134	195	126		273	197	183	135	154	161		256	190	221	191	266	131		223	207	127	181	139	172		268	107	224	181	146	216		168	51	249	159	170	185		226	188	242	195	191	126
ENSBTAG00000002785	121	121	170	142	169	179		61	170	97	145	116	135		97	138	172	122	114	168		39	122	159	148	106	149		85	144	158	139	119	181		183	73	195	177	130	143		67	107	157	123	150	166
ENSBTAG00000002786	236	152	331	280	280	241		109	222	149	286	108	242		249	170	358	250	249	281		88	199	173	278	110	221		238	122	338	279	251	275		308	128	248	326	116	241		192	148	331	253	265	252
ENSBTAG00000002788	41	37	56	62	55	19		52	50	51	40	60	18		56	45	65	58	100	28		82	57	24	45	46	15		90	18	56	50	27	38		44	15	43	54	43	13		109	73	48	58	42	14
ENSBTAG00000002791	1399	1132	1597	1641	1557	1506		1270	1408	1007	1524	1356	1629		1472	1350	1575	1574	1248	1514		1064	1170	1391	1545	1327	1596		1323	1112	1562	1652	1299	1448		1540	820	1651	1498	1336	1542		1066	1290	1540	1354	1457	1350
ENSBTAG00000002792	93	80	109	63	71	69		133	99	100	79	124	88		126	74	87	117	134	80		118	98	46	82	75	83		125	52	101	79	63	125		67	9	76	103	120	107		107	90	89	74	87	78
ENSBTAG00000002795	231	337	443	226	351	172		607	349	410	232	287	306		465	374	371	408	886	248		1008	359	155	248	229	256		1258	183	331	254	217	352		356	114	356	309	283	298		1008	228	395	287	328	105
ENSBTAG00000002796	159	96	260	113	163	128		198	182	143	124	145	156		170	132	177	160	198	150		158	109	94	134	145	187		187	61	219	134	140	180		151	40	170	132	171	197		106	146	181	121	184	134
ENSBTAG00000002798	268	178	285	275	206	255		212	231	150	282	242	213		279	217	280	250	169	245		200	188	240	291	215	228		252	183	253	302	199	261		262	120	310	278	244	247		189	244	242	239	228	271
ENSBTAG00000002799	9	7	12	9	11	9		12	10	15	12	13	5		24	7	12	13	17	7		12	11	10	13	14	10		13	3	9	9	7	14		14	5	12	9	12	11		14	14	11	15	10	4
ENSBTAG00000002803	0	0	0	0	0	0		0	0	0	0	0	0		0	0	0	0	0	0		0	0	0	0	0	0		0	0	0	0	0	0		0	0	0	0	0	0		0	0	0	0	0	0
ENSBTAG00000002804	0	1	3	1	1	3		0	0	0	0	0	0		1	0	6	0	0	0		0	2	0	0	2	4		0	0	0	1	1	0		0	1	2	0	0	2		0	0	0	0	0	0
ENSBTAG00000002805	0	1	0	1	0	0		2	1	0	0	0	0		1	0	1	0	0	0		0	0	0	0	0	1		0	0	1	0	2	1		1	0	1	1	1	0		1	0	1	1	0	2
ENSBTAG00000002808	62	133	188	96	117	66		210	197	141	76	85	100		156	156	166	175	263	80		192	208	61	129	93	111		292	86	154	135	103	128		107	47	136	123	92	106		247	141	172	127	162	71
ENSBTAG00000002809	335	275	441	500	322	518		310	314	238	375	337	313		431	391	296	401	246	592		374	270	308	477	319	409		339	527	401	524	290	590		389	190	384	545	406	402		379	468	416	378	426	664
ENSBTAG00000002810	322	140	292	322	263	347		178	241	166	268	254	264		248	183	214	256	199	350		206	169	263	294	228	296		177	150	245	302	189	394		211	104	252	310	287	230		157	188	223	192	290	442
ENSBTAG00000002813	85	79	161	73	126	58		136	135	84	83	79	126		118	86	126	97	170	105		121	71	62	83	58	115		158	42	123	91	65	107		116	17	79	113	88	149		90	89	123	84	77	60
ENSBTAG00000002816	506	279	478	567	511	534		341	380	247	453	453	528		405	344	372	410	285	536		281	298	425	457	419	518		296	249	376	474	309	523		486	152	459	430	450	534		239	332	350	368	393	481
ENSBTAG00000002817	258	190	258	364	251	252		208	176	155	264	187	264		205	217	261	295	163	210		143	125	241	287	179	270		164	158	204	325	159	229		247	72	271	232	164	304		169	221	221	220	200	159
ENSBTAG00000002821	5	5	7	9	6	1		6	4	5	7	5	2		10	1	8	11	8	4		8	9	5	4	2	10		13	3	3	7	3	5		8	1	8	6	3	0		10	7	7	6	9	6
ENSBTAG00000002822	0	1	4	1	1	0		1	0	1	0	1	0		0	0	2	0	0	3		2	0	0	0	0	1		2	1	2	1	1	2		0	0	1	0	0	1		2	0	0	0	1	0
ENSBTAG00000002823	3	8	14	9	2	9		10	2	2	11	2	6		4	5	8	5	7	7		9	5	2	4	8	7		6	0	13	3	5	6		2	0	10	3	3	1		5	7	8	6	12	8
ENSBTAG00000002824	32	36	51	29	18	20		52	34	29	30	31	23		58	23	37	28	36	24		38	15	38	34	45	35		73	7	45	34	31	20		38	16	62	31	42	22		37	22	43	28	43	14
ENSBTAG00000002826	51	60	117	47	54	30		131	83	79	54	87	50		106	61	167	63	149	59		156	77	49	56	57	38		164	17	158	44	34	69		57	19	110	62	58	51		155	50	101	69	39	35
ENSBTAG00000002828	808	509	791	916	799	761		641	675	513	768	633	785		740	684	771	795	512	804		472	521	697	857	600	798		549	485	751	867	561	788		750	337	883	764	640	837		446	619	737	616	679	712
ENSBTAG00000002831	157	204	224	161	209	147		301	230	213	169	168	200		262	229	247	240	364	195		342	239	118	177	129	164		414	114	226	188	167	202		197	79	260	188	158	178		355	186	246	185	200	120
ENSBTAG00000002833	62	94	150	57	90	63		163	119	109	72	78	95		133	98	115	126	168	89		137	119	44	89	73	91		194	29	115	88	65	122		71	18	115	89	96	87		158	114	116	115	112	73
ENSBTAG00000002834	1698	1390	1705	1803	1673	1667		1416	1605	1255	1680	1561	1590		1664	1693	1705	1738	1363	1665		1241	1330	1558	1809	1560	1685		1334	1310	1733	1820	1507	1677		1803	957	1788	1659	1563	1680		1143	1516	1689	1500	1624	1514
ENSBTAG00000002835	4	1	11	2	0	1		21	3	3	2	4	4		11	1	8	8	3	3		9	3	0	2	1	5		17	7	9	9	2	4		3	2	1	20	1	3		13	3	15	2	3	3
ENSBTAG00000002836	620	361	557	614	546	594		441	488	373	552	444	471		516	464	520	573	398	592		357	417	478	627	392	515		396	370	555	663	366	566		509	203	637	630	457	505		339	443	518	443	462	587
ENSBTAG00000002837	365	281	389	326	421	340		380	356	292	316	377	358		415	361	343	374	387	330		341	323	365	364	372	367		379	237	364	395	333	379		361	138	418	346	362	373		296	304	353	356	448	311
ENSBTAG00000002841	0	0	0	0	0	0		0	0	0	0	0	0		0	0	0	0	0	0		0	0	0	0	0	0		0	0	0	0	0	0		0	0	0	0	0	0		0	0	0	0	0	0
ENSBTAG00000002842	28	40	51	44	60	38		53	46	43	42	26	33		50	42	53	58	56	46		59	36	34	61	18	24		61	31	53	52	40	42		43	19	61	42	30	36		49	28	73	47	48	29
ENSBTAG00000002843	34	38	31	44	34	34		32	29	24	32	17	22		34	39	50	40	18	33		20	46	28	46	22	35		22	27	38	44	30	37		25	17	38	27	22	37		27	38	39	36	22	30
ENSBTAG00000002844	12	8	18	19	10	27		9	6	12	23	10	14		6	17	15	17	14	13		12	11	5	23	7	8		12	5	15	24	13	24		13	4	15	25	12	13		9	11	21	24	17	27
ENSBTAG00000002845	41	46	98	44	78	19		76	92	54	39	55	106		54	45	53	45	155	38		55	62	24	35	62	73		116	37	48	31	43	39		68	27	25	107	85	123		74	43	63	28	53	22
ENSBTAG00000002846	847	770	989	1054	896	1000		892	813	739	914	866	770		995	894	924	982	833	951		863	798	822	1037	833	858		914	738	957	1093	770	958		860	488	970	1033	881	855		847	889	960	864	909	850
ENSBTAG00000002847	156	80	209	185	130	166		115	142	77	145	142	131		181	107	124	156	102	145		142	90	105	157	142	165		148	64	184	204	107	168		148	51	144	167	158	145		113	111	138	123	191	202
ENSBTAG00000002848	98	70	111	106	99	129		77	97	73	114	65	88		93	102	108	87	88	139		54	101	95	153	79	137		79	55	100	85	49	128		82	45	154	116	86	110		50	77	85	75	73	67
ENSBTAG00000002849	2	0	2	2	2	0		1	0	0	1	0	1		0	1	1	0	1	1		1	2	1	0	0	2		0	0	3	1	2	0		2	1	2	1	1	0		3	1	2	1	4	1
ENSBTAG00000002850	4	2	4	1	7	0		17	3	0	2	5	4		8	4	2	2	19	0		20	3	0	2	1	2		17	3	1	0	4	2		2	1	1	3	6	2		9	5	5	4	7	2
ENSBTAG00000002851	0	0	0	0	0	0		0	0	0	0	0	0		0	0	0	0	0	0		0	0	0	0	0	0		0	0	0	0	0	0		0	0	0	0	0	0		0	0	0	0	0	0
ENSBTAG00000002853	0	0	2	0	0	0		0	0	0	2	0	0		0	0	1	0	0	1		0	0	0	1	0	0		1	0	1	0	1	1		0	0	1	0	0	0		1	1	0	0	0	0
ENSBTAG00000002854	925	735	1232	1142	1163	1117		925	941	723	960	900	1013		1101	961	1118	1206	1051	1124		892	840	929	1061	893	1090		1065	708	1152	1268	987	1097		1057	467	1159	1075	1005	1057		907	898	1075	938	1102	1052
ENSBTAG00000002855	0	0	0	0	0	0		0	0	0	0	0	0		0	0	0	1	0	0		0	0	0	0	0	0		0	0	0	0	0	0		0	0	0	1	0	0		0	0	0	0	0	0
ENSBTAG00000002856	0	0	0	0	0	0		0	0	0	0	0	0		0	0	0	0	0	0		0	0	0	0	0	0		0	0	0	0	0	0		0	0	0	0	0	1		0	0	0	0	0	0
ENSBTAG00000002858	0	0	0	0	0	1		0	0	0	0	0	0		0	0	0	0	1	0		0	0	0	1	0	1		1	0	2	0	0	0		0	0	0	0	0	1		0	0	0	0	0	0
ENSBTAG00000002859	64	97	134	83	113	104		75	61	55	60	89	79		62	102	154	53	96	104		57	67	25	88	67	70		77	51	109	77	70	119		72	29	66	82	49	88		58	160	124	55	50	46
ENSBTAG00000002863	236	218	340	278	323	261		255	322	205	276	231	320		291	284	355	300	274	253		194	255	244	298	227	313		270	218	328	325	261	281		265	132	413	289	237	305		194	255	333	245	299	205
ENSBTAG00000002865	0	0	0	0	0	0		0	0	0	0	0	0		0	0	0	0	0	0		0	0	0	0	0	0		0	0	0	0	0	0		0	0	0	0	0	0		0	0	0	0	0	0
ENSBTAG00000002866	162	162	284	218	189	194		173	218	152	195	181	208		212	181	252	192	169	163		138	190	144	188	188	213		179	97	245	210	151	167		191	87	246	177	195	198		137	172	237	186	203	164
ENSBTAG00000002868	0	0	0	0	0	0		0	0	0	0	0	0		0	0	0	0	0	0		0	0	0	0	0	0		0	0	0	0	0	0		0	0	0	0	0	0		0	0	0	0	0	0
ENSBTAG00000002869	201	219	311	217	265	196		366	240	217	225	167	282		341	295	339	385	451	266		304	233	164	232	173	251		490	139	305	318	218	281		247	90	337	254	221	217		351	256	374	265	256	150
ENSBTAG00000002870	0	0	0	0	0	0		0	0	0	0	0	0		0	0	0	0	0	0		0	0	0	0	0	0		0	0	0	0	0	0		0	0	0	0	0	0		0	0	0	0	0	0
ENSBTAG00000002871	457	386	477	505	483	498		398	415	307	471	413	451		486	439	497	473	414	446		342	370	426	495	412	496		426	283	493	526	400	455		441	297	568	479	426	454		349	384	478	422	476	430
ENSBTAG00000002878	3	2	1	2	1	2		1	0	0	0	1	0		1	1	0	0	0	3		2	1	2	0	1	1		2	0	1	2	1	0		0	1	0	0	1	1		1	1	2	1	1	0
ENSBTAG00000002880	43	36	36	28	29	29		71	38	43	35	22	28		66	39	33	38	57	33		77	27	18	33	19	33		73	15	31	43	21	48		33	6	42	53	37	32		62	40	41	38	27	39
ENSBTAG00000002881	342	244	334	442	344	337		344	242	226	341	294	295		398	293	321	385	263	336		302	228	326	420	270	304		316	187	349	441	260	327		298	135	425	346	332	311		225	297	332	322	329	258
ENSBTAG00000002882	376	453	758	387	434	397		617	551	515	462	482	557		533	458	649	411	577	449		538	493	333	390	416	532		698	312	667	392	298	503		496	169	629	570	492	602		611	462	554	426	408	420
ENSBTAG00000002883	559	317	601	613	495	648		425	450	286	552	487	483		543	404	534	519	335	572		444	343	474	635	489	510		367	314	533	692	368	624		470	189	599	671	478	505		391	384	487	417	478	674
ENSBTAG00000002885	23	24	49	30	29	18		74	42	29	20	25	41		21	23	35	37	68	24		70	37	16	24	19	35		75	9	31	37	17	31		29	3	24	24	14	36		41	18	24	12	24	3
ENSBTAG00000002887	3	1	1	0	2	2		7	1	3	0	1	0		4	2	1	2	5	0		11	3	3	0	0	2		8	1	1	0	0	2		4	0	2	0	2	1		6	1	0	0	5	0
ENSBTAG00000002888	3	5	13	5	6	2		10	14	11	7	5	9		13	9	5	6	27	8		8	9	3	2	7	7		13	1	3	7	3	4		7	1	6	1	5	8		11	6	6	1	7	1
ENSBTAG00000002890	1166	970	1217	1244	1153	1219		1084	1086	906	1132	1186	1126		1285	1112	1143	1213	1021	1127		1064	991	1141	1258	1118	1131		1152	873	1142	1348	977	1183		1162	709	1317	1244	1151	1111		1058	998	1172	1067	1194	1214
ENSBTAG00000002891	0	0	0	0	0	0		0	0	0	0	0	0		0	0	0	0	0	0		0	0	0	0	0	0		0	0	0	0	0	0		0	0	0	0	0	0		0	0	0	0	0	0
ENSBTAG00000002894	1	0	2	2	5	1		2	7	2	0	1	0		0	1	0	3	3	1		1	2	0	2	0	1		1	7	1	1	1	4		1	0	2	3	0	1		2	1	1	0	1	0
ENSBTAG00000002895	0	0	0	0	0	0		0	0	0	0	0	0		0	0	0	0	0	0		0	0	0	0	0	0		0	0	0	0	0	0		0	0	0	0	0	0		0	0	0	0	0	0
ENSBTAG00000002896	442	366	602	508	520	489		502	531	403	472	461	536		509	512	572	557	489	472		392	464	410	496	454	480		449	375	560	557	390	483		477	160	544	539	462	520		382	443	591	472	475	428
ENSBTAG00000002898	0	0	0	0	0	0		0	0	0	0	0	0		0	0	0	0	0	1		0	0	0	0	0	0		0	0	0	0	0	0		0	0	0	0	0	0		0	0	0	0	1	0
ENSBTAG00000002900	176	180	229	202	195	183		193	207	163	199	173	190		201	201	220	208	185	238		149	193	185	208	179	184		208	151	215	214	156	237		189	131	245	186	173	205		159	191	226	195	184	212
ENSBTAG00000002902	141	161	319	135	233	132		367	208	240	152	144	204		240	165	230	183	397	169		305	194	102	164	107	192		415	110	249	121	136	200		180	48	214	183	174	218		301	187	212	140	165	123
ENSBTAG00000002904	131	66	91	121	99	149		57	97	70	115	69	106		125	75	65	85	58	160		69	72	121	87	106	133		86	75	105	107	84	184		84	52	120	125	109	122		54	64	84	74	116	182
ENSBTAG00000002907	514	504	815	480	631	455		818	585	584	543	565	568		821	557	637	694	718	475		749	524	404	520	441	469		805	304	699	533	400	637		607	127	722	625	573	518		709	523	745	575	576	342
ENSBTAG00000002908	1	2	1	1	1	1		2	3	0	2	1	0		0	3	0	0	0	0		3	0	0	0	2	1		0	0	0	1	1	3		2	1	0	1	0	2		2	0	3	1	0	0
ENSBTAG00000002910	0	1	1	0	1	1		1	0	0	0	0	0		1	0	0	0	0	0		0	0	0	0	0	0		2	0	0	0	1	1		0	0	1	0	0	0		1	0	0	0	0	0
ENSBTAG00000002912	1	2	1	1	0	2		0	1	0	0	0	1		3	1	0	2	4	0		2	1	0	3	0	1		1	1	0	3	0	0		0	0	3	2	3	0		4	3	2	0	1	0
ENSBTAG00000002913	0	0	0	0	0	0		0	0	0	0	0	0		0	0	0	0	0	0		0	0	0	0	0	0		0	0	0	0	0	0		0	0	0	0	0	0		0	0	0	0	0	0
ENSBTAG00000002914	0	0	0	0	0	0		0	0	0	0	0	0		0	0	0	1	0	0		0	0	0	0	0	0		0	0	0	0	0	0		0	0	0	0	0	0		0	0	0	0	0	0
ENSBTAG00000002915	0	0	0	0	0	0		0	1	0	0	0	0		0	0	0	0	1	0		0	0	0	0	0	0		0	0	0	0	0	0		0	0	0	0	0	0		0	0	0	0	0	0
ENSBTAG00000002917	152	139	201	141	179	138		237	155	139	125	141	192		219	176	189	176	221	154		211	126	138	166	130	150		235	84	188	162	121	167		114	67	216	150	168	170		193	135	184	114	174	113
ENSBTAG00000002918	43	53	115	37	50	58		109	51	77	60	65	64		84	77	120	63	89	38		111	83	26	43	45	49		122	23	114	46	35	81		48	14	82	60	73	51		125	74	90	84	51	30
ENSBTAG00000002919	1	2	1	1	0	2		0	5	1	2	1	3		1	2	0	4	1	0		0	0	1	4	1	0		2	1	0	2	0	7		0	1	0	1	3	0		1	3	2	1	1	0
ENSBTAG00000002920	524	387	639	419	534	416		918	544	634	470	473	453		714	445	531	491	861	556		987	483	318	513	361	461		1031	202	600	400	299	612		514	90	488	584	506	457		874	401	602	335	384	334
ENSBTAG00000002921	111	128	218	153	174	132		150	163	108	146	110	133		163	161	151	187	172	120		148	156	99	150	110	139		181	102	157	195	104	157		139	50	178	191	121	150		169	147	170	151	168	129
ENSBTAG00000002922	987	664	820	878	724	882		666	590	520	658	747	1082		1021	884	657	932	666	1009		690	478	785	696	733	919		769	892	828	958	708	981		1122	353	711	871	885	970		681	761	966	785	814	1125
ENSBTAG00000002923	982	724	1658	1142	1467	881		1129	1457	1031	1190	1072	1175		823	855	1572	1120	1217	899		829	1109	967	1043	908	970		704	293	1343	890	860	1052		1034	396	1317	772	1018	879		660	988	1091	853	802	598
ENSBTAG00000002924	0	0	0	0	0	0		0	0	0	0	0	0		0	0	0	0	0	0		0	0	0	0	0	0		0	0	0	0	0	0		0	0	0	0	0	0		0	0	0	0	0	0
ENSBTAG00000002928	0	0	0	0	0	0		0	1	0	0	0	0		1	0	0	0	0	0		0	0	0	1	0	0		0	0	0	0	0	2		1	0	0	0	0	0		1	0	0	0	0	0
ENSBTAG00000002929	522	379	516	565	478	464		468	553	427	489	556	392		666	466	466	422	372	470		508	409	539	558	542	495		493	320	542	583	383	516		438	255	669	564	594	521		414	444	580	515	544	534
ENSBTAG00000002931	0	0	0	0	0	0		0	0	0	0	0	0		0	0	0	0	0	0		0	0	0	0	0	0		0	0	0	0	0	0		0	0	0	0	0	0		0	0	0	0	0	0
ENSBTAG00000002934	0	0	0	0	0	0		0	0	0	0	0	0		0	0	0	0	0	0		0	0	0	0	0	0		0	0	0	0	0	0		0	0	0	0	0	0		0	0	0	0	0	0
ENSBTAG00000002935	326	324	453	351	371	394		434	394	337	382	343	392		448	395	373	450	377	383		378	381	295	380	316	374		399	245	394	443	295	421		378	133	424	401	363	372		354	371	410	332	419	362
ENSBTAG00000002936	1	0	0	1	0	3		0	0	1	0	0	0		0	0	2	0	0	0		3	2	0	0	1	0		1	0	0	0	0	3		0	1	2	4	0	3		0	0	1	0	0	2
ENSBTAG00000002938	2	5	4	2	4	1		5	7	9	0	4	5		2	3	2	2	10	0		4	2	2	1	1	4		11	5	5	3	1	2		3	2	1	5	2	4		9	1	2	1	3	2
ENSBTAG00000002939	1835	1168	1838	1776	1550	1737		1316	1394	1158	1478	1521	1703		1955	1512	1448	1650	1235	1958		1279	1141	1651	1583	1572	1802		1481	1420	1636	1797	1406	1802		1783	855	1775	1578	1720	1755		1183	1478	1648	1455	1606	2093
ENSBTAG00000002941	944	610	1119	990	867	935		740	828	575	814	882	1081		1051	878	863	859	675	965		747	632	892	797	917	1108		822	680	956	1048	716	949		1027	509	1081	792	1109	1053		619	762	966	697	863	1169
ENSBTAG00000002942	0	0	3	5	4	1		1	3	1	1	3	3		1	2	2	6	1	1		0	3	0	0	1	0		1	0	2	3	0	1		0	2	9	1	1	0		0	0	3	2	3	2
ENSBTAG00000002943	0	1	2	1	2	0		1	0	6	2	0	2		0	1	2	1	2	0		1	0	1	1	1	0		1	1	1	0	0	1		3	0	1	1	1	1		7	1	1	1	1	1
ENSBTAG00000002944	243	283	345	371	332	315		281	328	228	321	255	332		290	306	365	337	285	310		191	305	266	322	285	342		280	247	358	365	282	301		324	256	391	301	281	332		239	318	352	304	329	282
ENSBTAG00000002947	663	571	964	646	732	634		807	818	631	633	681	939		840	648	896	824	848	738		692	748	547	577	643	783		972	409	861	768	554	758		801	261	857	689	725	792		806	674	877	756	696	554
ENSBTAG00000002948	823	859	1123	680	1011	572		1696	1016	1112	735	873	930		1267	913	1051	1035	1911	904		1834	960	472	894	672	745		2170	546	1163	756	662	1006		1067	219	1078	1002	884	927		1732	785	1204	798	855	520
ENSBTAG00000002950	0	0	0	0	0	0		0	0	0	0	0	0		0	0	0	0	0	0		0	0	0	0	0	0		0	0	0	0	0	0		0	0	0	0	0	0		0	0	0	0	0	0
ENSBTAG00000002951	197	214	337	252	272	192		337	286	209	233	216	291		313	317	304	378	326	270		282	257	202	243	221	283		361	215	307	319	251	268		274	94	361	215	257	264		252	241	303	251	277	138
ENSBTAG00000002952	0	1	1	2	1	2		6	4	6	0	0	1		8	1	0	5	9	2		13	3	4	2	0	1		9	2	2	7	3	6		0	0	3	5	0	0		14	1	5	3	5	2
ENSBTAG00000002953	74	115	126	113	130	86		127	140	91	98	84	127		93	126	150	122	135	83		76	124	89	100	95	111		151	73	138	128	85	99		99	71	166	103	81	125		103	116	134	95	115	86
ENSBTAG00000002955	1	3	9	0	1	1		3	1	0	1	1	1		3	6	2	8	12	3		3	12	0	1	1	1		13	1	3	4	1	1		0	0	1	3	1	4		13	3	4	2	1	1
ENSBTAG00000002957	3	3	2	5	2	3		2	3	1	2	2	5		4	1	1	1	2	1		2	1	3	0	3	5		2	17	3	2	1	0		2	1	0	6	3	7		2	1	0	4	6	1
ENSBTAG00000002959	145	139	207	122	157	107		225	160	169	101	161	180		208	175	172	167	232	111		218	178	81	140	111	141		239	88	177	122	97	135		164	31	160	151	139	151		192	131	179	144	133	84
ENSBTAG00000002960	2137	1873	2518	2537	2465	2447		2131	2363	1770	2415	2157	2426		2291	2240	2514	2597	2052	2400		1755	2073	2187	2433	2130	2421		2125	1769	2460	2642	2087	2479		2343	1450	2729	2375	2139	2349		1769	2142	2461	2196	2386	2259
ENSBTAG00000002962	590	506	696	714	632	660		575	592	462	625	588	645		690	586	676	698	586	667		533	517	596	677	599	679		625	390	686	709	548	680		681	380	721	646	641	652		521	608	673	591	645	641
ENSBTAG00000002963	0	0	0	0	0	0		0	0	0	0	0	0		0	0	0	0	0	0		0	0	0	0	0	0		0	0	0	0	0	0		0	0	0	0	0	0		0	0	0	0	0	0
ENSBTAG00000002964	2	11	8	2	6	9		11	4	5	2	3	6		8	6	1	12	11	7		18	3	3	11	4	3		24	3	6	7	8	7		9	2	5	3	12	3		18	4	10	12	7	2
ENSBTAG00000002965	0	0	0	0	0	0		1	0	0	0	0	0		0	0	0	0	0	0		0	0	0	0	0	0		0	0	0	0	0	0		0	0	0	0	0	0		0	0	0	0	1	1
ENSBTAG00000002966	232	370	613	239	394	161		757	496	437	265	270	407		414	366	522	439	1090	330		925	463	138	305	183	258		1218	223	491	266	253	384		436	89	483	400	264	363		1050	311	491	262	337	138
ENSBTAG00000002967	0	0	0	0	0	0		0	0	0	0	0	0		0	0	0	0	0	0		0	0	0	0	0	0		0	0	0	0	0	0		0	0	0	0	1	0		1	0	0	0	0	0
ENSBTAG00000002970	175	230	317	165	243	125		478	278	306	171	207	218		349	264	276	274	644	187		607	283	99	208	163	170		773	141	265	195	133	257		229	63	278	258	224	180		578	198	290	174	183	99
ENSBTAG00000002971	31	43	52	32	45	29		70	50	55	32	30	37		51	39	55	54	86	26		55	45	24	42	39	37		85	21	43	42	26	49		42	12	58	41	40	33		80	45	66	47	38	25
ENSBTAG00000002972	4	15	13	5	7	10		13	8	16	1	8	14		14	14	14	10	23	10		22	7	5	4	7	5		43	10	10	8	10	11		9	1	9	6	5	8		16	8	9	12	5	2
ENSBTAG00000002973	58	59	91	43	41	41		72	67	63	41	48	50		83	68	96	63	79	52		80	74	17	46	30	37		103	36	78	49	28	62		71	20	68	52	39	53		82	69	75	45	38	27
ENSBTAG00000002976	1	1	1	2	3	0		2	0	0	0	2	2		2	3	0	0	2	1		1	0	0	0	10	1		1	0	0	3	4	4		1	2	1	1	13	0		0	0	0	4	7	1
ENSBTAG00000002977	2456	2029	2432	2511	2265	2418		1905	2199	1761	2179	2051	2716		2308	2438	2053	2304	1709	2432		1843	1846	2329	2160	2024	2628		1890	2214	2157	2455	1980	2438		2526	1322	2248	2364	2236	2526		1760	2298	2200	2020	2224	2745
ENSBTAG00000002978	0	0	0	0	0	0		0	0	0	0	0	0		0	0	0	0	0	0		0	0	0	0	0	0		0	0	0	0	0	0		0	0	0	0	0	0		0	0	0	0	0	0
ENSBTAG00000002979	30	24	39	25	23	35		47	30	31	30	25	25		33	27	28	31	36	45		26	30	17	30	30	30		23	4	40	36	12	42		28	6	36	25	27	44		30	27	25	22	18	15
ENSBTAG00000002980	161	130	396	187	185	173		179	72	75	90	101	186		275	249	274	298	172	288		180	60	111	119	114	187		206	153	313	309	188	274		218	32	121	89	130	205		179	243	255	147	211	255
ENSBTAG00000002981	12	2	4	4	7	14		4	3	3	7	8	2		14	1	7	2	0	5		1	5	5	4	2	3		3	3	8	4	0	7		3	1	5	2	6	7		2	2	6	3	3	21
ENSBTAG00000002982	0	0	2	0	0	0		0	0	0	0	1	0		0	0	0	1	0	0		0	0	0	0	0	0		0	0	0	0	0	0		0	0	0	1	0	1		0	0	0	0	0	0
ENSBTAG00000002983	0	0	0	0	0	0		0	0	0	0	0	0		0	0	0	0	0	0		0	0	0	0	0	1		0	0	0	0	0	0		0	0	0	0	0	0		0	0	0	0	0	0
ENSBTAG00000002985	7	4	4	2	8	7		4	7	7	3	2	6		13	12	5	5	6	9		6	7	8	6	3	4		8	3	2	5	4	5		11	1	19	4	3	3		3	3	3	10	5	4
ENSBTAG00000002988	119	115	181	104	130	90		223	138	172	126	104	113		174	127	142	146	191	128		191	153	75	153	96	108		237	73	136	114	98	129		137	39	175	140	115	118		169	112	144	109	119	62
ENSBTAG00000002990	13	6	5	14	12	7		8	5	2	5	7	5		10	6	5	7	13	9		3	14	5	4	3	10		9	3	6	20	9	12		7	0	5	8	10	8		10	7	6	6	9	6
ENSBTAG00000002993	58	79	121	70	83	62		109	114	84	73	86	79		100	81	90	94	137	98		112	104	56	88	71	84		149	53	104	68	57	117		83	24	98	79	87	78		135	89	91	83	106	76
ENSBTAG00000002995	390	274	485	522	385	401		338	367	273	394	356	324		428	313	430	431	344	397		338	334	417	412	335	384		387	225	418	512	303	436		386	215	562	372	363	367		330	325	435	386	421	406
ENSBTAG00000002996	20	31	22	7	3	11		18	15	20	13	9	70		32	91	11	16	8	16		26	18	10	15	14	48		15	201	32	15	8	21		51	4	14	63	23	85		26	53	36	20	16	64
ENSBTAG00000002997	0	0	0	0	0	0		0	1	0	1	0	0		0	0	1	0	0	0		1	1	0	0	0	0		0	0	0	0	0	0		0	0	0	0	0	0		1	0	0	0	0	0
ENSBTAG00000002998	2	2	1	2	1	0		0	0	1	1	0	3		1	0	0	1	1	0		1	0	1	1	1	0		0	0	1	1	1	1		0	1	1	0	1	2		0	1	0	2	0	1
ENSBTAG00000002999	32	24	30	33	23	26		25	28	12	38	25	32		33	21	29	28	20	38		21	26	28	31	24	26		35	17	34	34	26	32		28	11	31	33	25	25		19	19	28	28	31	40
ENSBTAG00000003000	1	0	2	0	1	1		1	2	1	2	3	5		4	0	2	1	1	1		0	0	4	1	0	5		0	1	2	4	0	4		5	0	1	3	3	3		2	0	1	1	2	3
ENSBTAG00000003001	552	394	561	611	537	593		428	520	395	537	437	622		558	530	530	566	414	591		384	414	494	539	428	627		479	448	559	635	461	572		617	347	586	547	470	623		417	516	542	462	538	601
ENSBTAG00000003002	80	124	163	71	96	79		270	153	140	71	87	119		179	121	164	149	400	87		304	155	34	114	66	80		448	59	141	106	61	112		110	31	174	146	82	93		405	84	158	98	124	34
ENSBTAG00000003003	0	0	0	1	0	0		0	0	1	1	0	0		0	0	1	0	0	1		0	2	0	0	1	2		1	0	0	0	1	1		2	0	0	0	1	0		2	1	0	0	0	0
[truncated: 20,987 more rows]
[truncated: 6 more columns]
