# Supplementary material for: Transcriptomic analysis of the stress response to weaning at housing in bovine leukocytes using RNA-seq technology
Source: BMC Genomics. 2012 Jun 18;13:250. doi: 10.1186/1471-2164-13-250 (PMC3583219; doi:10.1186/1471-2164-13-250)
Supplement: Additional file 2 — Table S2.Differentially Expressed Genes. This file contains a list of the significantly differentially expressed (FDR < 0.05) genes at each comparison and their human orthologs, when available. [file 1471-2164-13-250-S2.xls]

## Sheet: Day 1
Ensembl Gene ID	Human Ensembl Gene ID	logFold	FDR
ENSBTAG00000021565	ENSG00000204983	5.90447	6.16746e-37
ENSBTAG00000038663	N/A	-32.5758	1.83629e-34
ENSBTAG00000004757	ENSG00000090006	3.02111	2.12813e-20
ENSBTAG00000038891	ENSG00000131019	4.70226	1.61628e-11
ENSBTAG00000032425	ENSG00000163736	2.12135	1.52187e-08
ENSBTAG00000017391	ENSG00000122254	4.00554	1.80705e-07
ENSBTAG00000009803	ENSG00000074317	1.85544	2.74262e-07
ENSBTAG00000002278	ENSG00000166147	1.33274	7.8519e-07
ENSBTAG00000008291	ENSG00000101000	1.95618	2.78902e-06
ENSBTAG00000016698	ENSG00000158714	-1.53249	4.22874e-06
ENSBTAG00000040230	N/A	1.33918	5.00617e-06
ENSBTAG00000020285	ENSG00000156575	-1.4352	6.36111e-06
ENSBTAG00000013294	ENSG00000143479	1.86947	7.50693e-06
ENSBTAG00000022715	N/A	1.50774	8.63948e-06
ENSBTAG00000000585	ENSG00000204421	1.40261	9.91085e-06
ENSBTAG00000016276	ENSG00000084110	1.54683	1.06347e-05
ENSBTAG00000030814	ENSG00000160181	1.81675	1.36598e-05
ENSBTAG00000020836	ENSG00000153789	2.88995	1.4143e-05
ENSBTAG00000015118	ENSG00000180316	-1.25899	2.0983e-05
ENSBTAG00000022779	ENSG00000102837	1.19813	2.62661e-05
ENSBTAG00000007470	ENSG00000162722	1.84894	2.81492e-05
ENSBTAG00000017981	ENSG00000188778	-1.18656	2.91302e-05
ENSBTAG00000001081	ENSG00000129116	2.60767	3.09011e-05
ENSBTAG00000000580	ENSG00000204424	1.47139	3.20581e-05
ENSBTAG00000001125	ENSG00000134028	1.16049	3.61213e-05
ENSBTAG00000013178	ENSG00000158578	1.40845	4.37368e-05
ENSBTAG00000009704	ENSG00000099954	-1.20598	4.40041e-05
ENSBTAG00000030711	N/A	-1.30584	4.49878e-05
ENSBTAG00000018810	ENSG00000186340	3.39287	5.00508e-05
ENSBTAG00000001292	ENSG00000012223	-1.13262	5.50182e-05
ENSBTAG00000019716	ENSG00000169429	1.83326	5.50462e-05
ENSBTAG00000040512	N/A	-1.96961	5.5176e-05
ENSBTAG00000014069	ENSG00000004799	1.14933	5.53268e-05
ENSBTAG00000031825	N/A	1.14347	5.91458e-05
ENSBTAG00000011467	ENSG00000168062	-1.15391	6.27882e-05
ENSBTAG00000025803	ENSG00000205363	-1.26242	6.97182e-05
ENSBTAG00000020402	ENSG00000156414	2.2509	7.52187e-05
ENSBTAG00000015936	ENSG00000078725	1.21954	8.92519e-05
ENSBTAG00000007434	ENSG00000161649	1.2663	9.55712e-05
ENSBTAG00000020569	ENSG00000153956	2.24054	0.000105234
ENSBTAG00000006658	ENSG00000196872	1.0722	0.000115302
ENSBTAG00000002580	ENSG00000105357	-1.00637	0.000173779
ENSBTAG00000002065	ENSG00000087510	2.05066	0.000228296
ENSBTAG00000003531	ENSG00000179869	1.07594	0.000229832
ENSBTAG00000015241	ENSG00000120915	-1.11247	0.000245728
ENSBTAG00000010657	ENSG00000121753	-1.5738	0.000246411
ENSBTAG00000014670	ENSG00000184515	1.91145	0.000267588
ENSBTAG00000017566	ENSG00000143367	-1.12133	0.000307065
ENSBTAG00000003525	ENSG00000136854	-1.91787	0.000339552
ENSBTAG00000032642	N/A	-28.3981	0.000432472
ENSBTAG00000011985	N/A	-1.09096	0.000441806
ENSBTAG00000009812	ENSG00000163735	2.25869	0.000467916
ENSBTAG00000005734	ENSG00000141448	-1.42296	0.000473421
ENSBTAG00000018572	ENSG00000122025	1.03219	0.000623824
ENSBTAG00000018635	ENSG00000105409	-2.09602	0.000785499
ENSBTAG00000007904	ENSG00000170486	1.8819	0.000826701
ENSBTAG00000014567	ENSG00000065534	1.80479	0.000859541
ENSBTAG00000015750	ENSG00000166126	-1.0381	0.000867205
ENSBTAG00000034045	ENSG00000176988	2.98549	0.000941198
ENSBTAG00000005762	ENSG00000180155	-3.2769	0.000941198
ENSBTAG00000018189	ENSG00000160213	2.33767	0.000994361
ENSBTAG00000010682	ENSG00000204580	-1.11162	0.00105752
ENSBTAG00000044719	N/A	1.43482	0.0011281
ENSBTAG00000023026	ENSG00000197632	2.53274	0.00126012
ENSBTAG00000010179	ENSG00000080573	-1.16683	0.00138374
ENSBTAG00000019870	ENSG00000141469	1.43059	0.00140245
ENSBTAG00000004490	ENSG00000204616	28.0828	0.00147004
ENSBTAG00000000582	ENSG00000204422	1.46011	0.00153227
ENSBTAG00000009058	ENSG00000144120	-1.01926	0.00160014
ENSBTAG00000008009	ENSG00000179598	-3.883	0.00172592
ENSBTAG00000014486	ENSG00000075673	-1.03313	0.0018104
ENSBTAG00000000782	ENSG00000128052	1.0117	0.00183722
ENSBTAG00000043268	N/A	1.48153	0.00203955
ENSBTAG00000011470	N/A	-1.55569	0.00203955
ENSBTAG00000011932	ENSG00000116690	1.00148	0.00238607
ENSBTAG00000038875	N/A	2.81554	0.00252761
ENSBTAG00000019440	ENSG00000126231	2.72401	0.00252761
ENSBTAG00000009895	N/A	1.04809	0.00268914
ENSBTAG00000000336	N/A	1.0759	0.00269871
ENSBTAG00000007798	ENSG00000184210	1.93088	0.00275827
ENSBTAG00000038322	N/A	-1.03244	0.00277128
ENSBTAG00000030671	ENSG00000134709	1.47051	0.00283344
ENSBTAG00000015835	ENSG00000197181	-2.06993	0.00286891
ENSBTAG00000004799	ENSG00000146966	2.03423	0.00286891
ENSBTAG00000018941	ENSG00000121898	1.86491	0.00293071
ENSBTAG00000000238	ENSG00000146005	-1.77232	0.00293071
ENSBTAG00000006860	ENSG00000165816	1.04052	0.0029479
ENSBTAG00000001315	ENSG00000176399	-3.78451	0.002977
ENSBTAG00000009834	ENSG00000144191	1.19256	0.00308666
ENSBTAG00000038114	N/A	-2.70576	0.00313846
ENSBTAG00000013588	ENSG00000074657	1.26123	0.00345479
ENSBTAG00000009075	ENSG00000158286	1.28067	0.00345479
ENSBTAG00000004653	ENSG00000152990	-1.22374	0.00347216
ENSBTAG00000013366	ENSG00000175352	1.20443	0.00361711
ENSBTAG00000004931	ENSG00000100479	1.14077	0.0036262
ENSBTAG00000000795	ENSG00000157064	-1.10937	0.00376453
ENSBTAG00000013640	ENSG00000139187	2.00519	0.00385405
ENSBTAG00000007052	ENSG00000100739	-2.2326	0.00385405
ENSBTAG00000042880	N/A	-1.31273	0.00406242
ENSBTAG00000001770	ENSG00000101638	-1.79511	0.0041068
ENSBTAG00000035168	ENSG00000206073	1.68295	0.00412661
ENSBTAG00000014948	ENSG00000184507	-2.99504	0.00414335
ENSBTAG00000015185	ENSG00000172935	2.7237	0.00414335
ENSBTAG00000016179	ENSG00000141977	2.71367	0.00414335
ENSBTAG00000001406	ENSG00000173212	1.07161	0.00447997
ENSBTAG00000044208	ENSG00000120875	-1.19352	0.00466156
ENSBTAG00000007724	N/A	2.31012	0.0049466
ENSBTAG00000021928	ENSG00000165716	-27.8245	0.00512555
ENSBTAG00000018439	ENSG00000131019	27.7908	0.00512555
ENSBTAG00000017672	ENSG00000105509	27.7907	0.00512555
ENSBTAG00000005606	ENSG00000180806	1.56682	0.00535075
ENSBTAG00000007569	ENSG00000141655	1.19194	0.0053772
ENSBTAG00000016039	ENSG00000205927	-1.97904	0.00545247
ENSBTAG00000001675	ENSG00000137825	-1.10048	0.00566671
ENSBTAG00000036392	N/A	1.94193	0.00573528
ENSBTAG00000022449	ENSG00000145284	-1.92692	0.00573528
ENSBTAG00000007333	ENSG00000162641	1.65554	0.00586694
ENSBTAG00000043187	N/A	1.27493	0.00622201
ENSBTAG00000021048	ENSG00000148926	-1.33688	0.00622201
ENSBTAG00000004884	ENSG00000188687	1.2753	0.0062713
ENSBTAG00000002362	ENSG00000178878	1.09093	0.00655374
ENSBTAG00000043125	N/A	2.61432	0.00678846
ENSBTAG00000039891	ENSG00000139648	2.61225	0.00678846
ENSBTAG00000032292	ENSG00000183401	-2.89601	0.00678846
ENSBTAG00000007890	ENSG00000103184	1.31622	0.00692819
ENSBTAG00000044205	ENSG00000156384	1.52855	0.00721467
ENSBTAG00000000052	ENSG00000165495	-1.17199	0.00773149
ENSBTAG00000042616	N/A	1.16523	0.00773149
ENSBTAG00000006447	ENSG00000005187	1.50206	0.00784719
ENSBTAG00000015825	ENSG00000139537	1.04032	0.00826782
ENSBTAG00000005260	ENSG00000118785	1.98516	0.00831006
ENSBTAG00000014300	ENSG00000165970	-1.77404	0.00851494
ENSBTAG00000008608	ENSG00000131437	1.05885	0.0086657
ENSBTAG00000011833	ENSG00000125675	1.43107	0.00866838
ENSBTAG00000001152	ENSG00000104953	-1.39066	0.00866838
ENSBTAG00000045316	N/A	3.26995	0.00889699
ENSBTAG00000044227	N/A	3.2651	0.00889699
ENSBTAG00000020737	ENSG00000005513	-27.6183	0.00966578
ENSBTAG00000043936	N/A	-27.6236	0.00966578
ENSBTAG00000014270	ENSG00000107731	1.05647	0.00973576
ENSBTAG00000007211	N/A	1.14253	0.0101385
ENSBTAG00000024379	ENSG00000128606	-1.51494	0.0102561
ENSBTAG00000042217	N/A	1.31707	0.0105314
ENSBTAG00000017075	ENSG00000106089	-2.86636	0.011109
ENSBTAG00000004785	ENSG00000175544	-2.7651	0.011109
ENSBTAG00000008111	ENSG00000158220	1.39591	0.0114059
ENSBTAG00000014947	ENSG00000163629	1.11454	0.0117157
ENSBTAG00000039969	N/A	1.28979	0.01206
ENSBTAG00000042100	N/A	2.13147	0.0122221
ENSBTAG00000019070	ENSG00000109099	2.12881	0.0126057
ENSBTAG00000020907	ENSG00000131470	2.1181	0.0126057
ENSBTAG00000019658	ENSG00000161664	-1.70216	0.0126057
ENSBTAG00000007129	ENSG00000072952	2.39656	0.0126312
ENSBTAG00000021553	ENSG00000152104	1.89884	0.0126312
ENSBTAG00000016677	ENSG00000165985	1.97434	0.0126312
ENSBTAG00000009746	ENSG00000135698	1.19316	0.0134228
ENSBTAG00000020704	ENSG00000122679	1.48605	0.0139185
ENSBTAG00000004494	ENSG00000135454	-1.05691	0.0152058
ENSBTAG00000030973	N/A	3.13295	0.0153963
ENSBTAG00000024888	ENSG00000138735	3.12422	0.0153963
ENSBTAG00000017151	ENSG00000169247	1.45376	0.0158452
ENSBTAG00000006031	ENSG00000164199	1.11863	0.0163354
ENSBTAG00000015412	ENSG00000159495	1.20591	0.0166714
ENSBTAG00000038806	ENSG00000214029	1.00854	0.0175892
ENSBTAG00000011504	ENSG00000103310	2.39607	0.0181429
ENSBTAG00000009092	N/A	27.4293	0.0183517
ENSBTAG00000023726	N/A	27.4336	0.0183517
ENSBTAG00000020844	N/A	27.4338	0.0183517
ENSBTAG00000016793	ENSG00000182747	-27.3965	0.0183517
ENSBTAG00000037874	ENSG00000196364	27.4395	0.0183517
ENSBTAG00000014174	ENSG00000197487	27.4373	0.0183517
ENSBTAG00000040005	ENSG00000089356	2.04126	0.0185974
ENSBTAG00000000745	ENSG00000240583	-1.94084	0.0185974
ENSBTAG00000009420	ENSG00000102098	2.0282	0.0191323
ENSBTAG00000016192	ENSG00000138400	-2.31005	0.0191323
ENSBTAG00000006326	ENSG00000136010	2.03476	0.0191323
ENSBTAG00000018185	ENSG00000005981	-2.07916	0.0191344
ENSBTAG00000020705	ENSG00000164099	1.7992	0.0191344
ENSBTAG00000013505	ENSG00000132321	1.0669	0.0198956
ENSBTAG00000015218	N/A	1.0045	0.0198986
ENSBTAG00000015257	ENSG00000155085	-1.47007	0.022009
ENSBTAG00000017456	ENSG00000166924	-1.15627	0.0229608
ENSBTAG00000043202	N/A	1.19083	0.0233734
ENSBTAG00000026275	ENSG00000106178	1.67342	0.0237573
ENSBTAG00000011439	ENSG00000166947	1.67887	0.0237573
ENSBTAG00000016794	ENSG00000145283	1.37492	0.0253895
ENSBTAG00000015872	ENSG00000101292	1.47924	0.0255599
ENSBTAG00000018413	ENSG00000158246	1.47492	0.0255599
ENSBTAG00000044002	ENSG00000182534	-1.47838	0.0255599
ENSBTAG00000015351	ENSG00000060140	1.06461	0.0264648
ENSBTAG00000042474	N/A	-3.35448	0.026631
ENSBTAG00000040414	N/A	-3.19009	0.026631
ENSBTAG00000029980	N/A	2.97058	0.026631
ENSBTAG00000014313	ENSG00000119943	-3.19839	0.026631
ENSBTAG00000009938	ENSG00000143185	2.97794	0.026631
ENSBTAG00000004637	ENSG00000173838	2.98107	0.026631
ENSBTAG00000044385	N/A	-3.1936	0.026631
ENSBTAG00000043135	N/A	-1.87341	0.0273231
ENSBTAG00000016042	ENSG00000213996	-1.08071	0.0274551
ENSBTAG00000011164	ENSG00000159398	1.44828	0.0277858
ENSBTAG00000011651	ENSG00000165338	1.28706	0.0277858
ENSBTAG00000013664	N/A	1.1336	0.0280631
ENSBTAG00000004228	N/A	1.70747	0.0288642
ENSBTAG00000045281	N/A	-1.99984	0.0288642
ENSBTAG00000009258	ENSG00000114670	2.2743	0.0295408
ENSBTAG00000019331	ENSG00000167216	-2.50579	0.0295408
ENSBTAG00000000442	ENSG00000138207	2.26799	0.0295408
ENSBTAG00000007394	ENSG00000163584	2.27122	0.0295408
ENSBTAG00000027367	ENSG00000088340	-1.23507	0.030168
ENSBTAG00000038510	N/A	-1.24432	0.0308883
ENSBTAG00000006434	ENSG00000172403	1.07245	0.0318216
ENSBTAG00000021283	ENSG00000162975	1.32588	0.033383
ENSBTAG00000011186	ENSG00000167995	-1.44547	0.033383
ENSBTAG00000015441	ENSG00000163017	1.3249	0.033383
ENSBTAG00000011241	ENSG00000186603	-1.36389	0.033383
ENSBTAG00000012722	ENSG00000186094	1.30669	0.0341014
ENSBTAG00000007431	ENSG00000103888	1.01326	0.0349205
ENSBTAG00000042313	N/A	-27.1373	0.0350855
ENSBTAG00000040388	N/A	-27.1321	0.0350855
ENSBTAG00000014774	ENSG00000089847	27.2094	0.0350855
ENSBTAG00000015547	ENSG00000091138	27.2145	0.0350855
ENSBTAG00000023429	ENSG00000120756	27.2095	0.0350855
ENSBTAG00000044055	ENSG00000144229	27.2081	0.0350855
ENSBTAG00000004175	ENSG00000158104	27.209	0.0350855
ENSBTAG00000010175	ENSG00000171812	-27.1372	0.0350855
ENSBTAG00000032151	ENSG00000186714	27.212	0.0350855
ENSBTAG00000006853	ENSG00000147896	27.2082	0.0350855
ENSBTAG00000019811	ENSG00000101323	-1.39887	0.0365723
ENSBTAG00000007383	ENSG00000198795	-1.46163	0.0365723
ENSBTAG00000013203	ENSG00000178732	1.18183	0.037761
ENSBTAG00000028443	N/A	-1.27318	0.037761
ENSBTAG00000042989	N/A	1.48658	0.0399445
ENSBTAG00000013343	N/A	1.88341	0.0399445
ENSBTAG00000021838	ENSG00000104413	-1.06084	0.041327
ENSBTAG00000018713	ENSG00000166263	-1.25675	0.0419311
ENSBTAG00000013364	ENSG00000173239	1.17714	0.0431109
ENSBTAG00000001985	ENSG00000125508	-1.17971	0.0431109
ENSBTAG00000021109	N/A	-1.46133	0.0433182
ENSBTAG00000005716	ENSG00000143320	1.61754	0.0433182
ENSBTAG00000012078	ENSG00000002933	-1.89613	0.0433182
ENSBTAG00000045449	N/A	1.6271	0.0433182
ENSBTAG00000026792	N/A	-1.1811	0.0456069
ENSBTAG00000004777	N/A	1.02469	0.0457252
ENSBTAG00000003140	ENSG00000213139	1.00631	0.0457252
ENSBTAG00000008047	ENSG00000102383	1.02166	0.0457252
ENSBTAG00000006630	ENSG00000070915	2.80423	0.0459876
ENSBTAG00000000604	ENSG00000136235	-3.00322	0.0459876
ENSBTAG00000016148	ENSG00000204003	-3.00317	0.0459876
ENSBTAG00000015439	ENSG00000204965	2.80794	0.0459876
ENSBTAG00000033886	N/A	-3.00022	0.0459876
ENSBTAG00000006689	ENSG00000119913	-2.99828	0.0459876
ENSBTAG00000039968	ENSG00000155099	2.81142	0.0459876
ENSBTAG00000011736	ENSG00000159217	2.81515	0.0459876
ENSBTAG00000032124	ENSG00000162929	2.80704	0.0459876
ENSBTAG00000014956	ENSG00000167476	-2.99013	0.0459876
ENSBTAG00000034498	ENSG00000167656	2.80755	0.0459876
ENSBTAG00000040097	ENSG00000180543	2.80394	0.0459876
ENSBTAG00000002247	ENSG00000215367	-3.00438	0.0459876
ENSBTAG00000032456	N/A	-2.06963	0.0462785
ENSBTAG00000043853	N/A	-2.06004	0.0462785
ENSBTAG00000001835	ENSG00000176857	1.80013	0.0462785
ENSBTAG00000017005	N/A	-2.07152	0.0462785
ENSBTAG00000017369	ENSG00000165072	1.32516	0.0466755
ENSBTAG00000003467	ENSG00000158865	1.31204	0.0466755
ENSBTAG00000022498	N/A	-2.37052	0.0478926
ENSBTAG00000017173	N/A	-2.36475	0.0478926
ENSBTAG00000042418	N/A	2.13018	0.0478926
ENSBTAG00000044101	ENSG00000133943	-2.36281	0.0478926
ENSBTAG00000017864	ENSG00000135406	-2.35853	0.0478926
ENSBTAG00000044033	ENSG00000164176	2.1265	0.0478926
ENSBTAG00000031135	ENSG00000205279	2.13264	0.0478926
ENSBTAG00000030539	ENSG00000213424	2.13399	0.0478926
ENSBTAG00000040134	ENSG00000100448	-2.37655	0.0478926
ENSBTAG00000014885	ENSG00000142661	-2.50439	0.0478926
ENSBTAG00000015692	ENSG00000164070	1.15224	0.0480951
ENSBTAG00000033210	N/A	1.06555	0.0497436

## Sheet: Day 2
Ensembl Gene ID	Human Ensembl Gene ID	logFold	FDR
ENSBTAG00000038663	N/A	-7.95332	3.62346e-33
ENSBTAG00000021565	ENSG00000204983	5.34196	6.09716e-33
ENSBTAG00000002278	ENSG00000166147	3.12508	2.48026e-28
ENSBTAG00000014596	ENSG00000115468	3.63127	4.00016e-21
ENSBTAG00000013103	ENSG00000108821	-2.38675	6.47091e-17
ENSBTAG00000026893	ENSG00000205436	3.69339	7.56423e-16
ENSBTAG00000025642	ENSG00000198838	2.56726	3.34307e-15
ENSBTAG00000013472	ENSG00000164692	-2.32192	1.12861e-13
ENSBTAG00000004757	ENSG00000090006	2.37019	1.16771e-13
ENSBTAG00000021466	ENSG00000168542	-2.36086	1.46261e-13
ENSBTAG00000038891	ENSG00000131019	5.97245	1.16091e-12
ENSBTAG00000039891	ENSG00000139648	-4.506	3.8242e-11
ENSBTAG00000039035	ENSG00000173110	1.84173	5.37326e-10
ENSBTAG00000014835	ENSG00000113140	-1.87986	1.10044e-08
ENSBTAG00000030711	N/A	-1.8691	3.01912e-08
ENSBTAG00000009012	ENSG00000163661	1.44004	9.11244e-08
ENSBTAG00000012722	ENSG00000186094	2.16179	1.71007e-07
ENSBTAG00000021077	N/A	-1.31871	1.94618e-07
ENSBTAG00000014069	ENSG00000004799	1.43776	2.53237e-07
ENSBTAG00000014486	ENSG00000075673	-1.68498	4.54729e-07
ENSBTAG00000009733	ENSG00000165140	-1.30683	1.01182e-06
ENSBTAG00000002006	ENSG00000137801	1.2428	1.17692e-06
ENSBTAG00000005762	ENSG00000180155	-3.98973	2.35497e-06
ENSBTAG00000002135	ENSG00000110848	1.21552	3.82228e-06
ENSBTAG00000015118	ENSG00000180316	-1.33846	4.53447e-06
ENSBTAG00000003957	ENSG00000126856	1.3709	8.81575e-06
ENSBTAG00000019639	ENSG00000104497	1.41067	8.97337e-06
ENSBTAG00000014829	ENSG00000166268	1.90697	9.45711e-06
ENSBTAG00000038128	N/A	-1.11476	1.00046e-05
ENSBTAG00000020059	ENSG00000178295	1.20997	1.15743e-05
ENSBTAG00000002580	ENSG00000105357	-1.10837	1.57597e-05
ENSBTAG00000002781	ENSG00000176928	1.33021	1.69242e-05
ENSBTAG00000013920	ENSG00000206530	1.60773	1.78033e-05
ENSBTAG00000025213	ENSG00000126861	1.24734	2.03816e-05
ENSBTAG00000017391	ENSG00000122254	28.972	2.05019e-05
ENSBTAG00000012808	ENSG00000009724	1.18843	2.09478e-05
ENSBTAG00000008275	ENSG00000141449	1.34562	2.28891e-05
ENSBTAG00000001735	ENSG00000073670	-1.09618	2.29381e-05
ENSBTAG00000020285	ENSG00000156575	-1.34871	2.63612e-05
ENSBTAG00000013198	ENSG00000188014	1.21153	2.68206e-05
ENSBTAG00000003505	ENSG00000011465	-3.79105	2.68364e-05
ENSBTAG00000017981	ENSG00000188778	-1.18531	3.2832e-05
ENSBTAG00000008168	ENSG00000174448	1.60156	3.30806e-05
ENSBTAG00000018765	ENSG00000082684	-1.55452	3.63437e-05
ENSBTAG00000005260	ENSG00000118785	-4.48023	3.65257e-05
ENSBTAG00000004653	ENSG00000152990	-1.66125	3.76508e-05
ENSBTAG00000012030	ENSG00000100271	1.05581	4.43524e-05
ENSBTAG00000015936	ENSG00000078725	1.20522	6.15132e-05
ENSBTAG00000020402	ENSG00000156414	2.14843	6.16617e-05
ENSBTAG00000018448	ENSG00000057468	3.07799	7.1469e-05
ENSBTAG00000004901	ENSG00000011405	1.04542	7.48344e-05
ENSBTAG00000010682	ENSG00000204580	-1.33106	7.61086e-05
ENSBTAG00000018432	ENSG00000072041	2.06762	8.49045e-05
ENSBTAG00000006716	ENSG00000095303	-1.13132	9.70572e-05
ENSBTAG00000016698	ENSG00000158714	-1.17922	0.000106354
ENSBTAG00000011985	N/A	-1.19175	0.000110816
ENSBTAG00000016782	ENSG00000196950	1.01188	0.000113237
ENSBTAG00000010952	N/A	-1.88935	0.000115975
ENSBTAG00000020802	ENSG00000174844	1.12304	0.000117015
ENSBTAG00000010874	ENSG00000121853	1.31785	0.000136199
ENSBTAG00000012503	ENSG00000128268	-1.54224	0.000141807
ENSBTAG00000017715	ENSG00000103942	-1.22096	0.000154094
ENSBTAG00000044162	ENSG00000168116	1.45624	0.000159146
ENSBTAG00000008169	ENSG00000166845	1.44367	0.000160559
ENSBTAG00000003353	ENSG00000103546	1.01942	0.000168498
ENSBTAG00000009075	ENSG00000158286	1.52521	0.00016863
ENSBTAG00000000698	ENSG00000133454	-1.67689	0.000172513
ENSBTAG00000037179	N/A	1.69059	0.000175924
ENSBTAG00000014616	ENSG00000109618	1.03601	0.000182911
ENSBTAG00000000285	ENSG00000151806	1.0559	0.000206801
ENSBTAG00000019798	ENSG00000162896	-1.01806	0.000208148
ENSBTAG00000012887	ENSG00000179639	1.03771	0.00021013
ENSBTAG00000003668	ENSG00000147231	1.10753	0.00022036
ENSBTAG00000011182	ENSG00000107438	-1.00444	0.000232738
ENSBTAG00000042339	N/A	1.63272	0.000239029
ENSBTAG00000013010	ENSG00000169193	1.18369	0.000254652
ENSBTAG00000009132	ENSG00000184012	1.13729	0.000262542
ENSBTAG00000020542	ENSG00000169291	1.14013	0.000276926
ENSBTAG00000009759	ENSG00000128335	-1.66255	0.000280207
ENSBTAG00000040183	N/A	1.05992	0.000288663
ENSBTAG00000015166	ENSG00000146453	1.23175	0.000307097
ENSBTAG00000013343	N/A	3.30758	0.000321106
ENSBTAG00000018572	ENSG00000122025	1.05789	0.000331843
ENSBTAG00000010372	ENSG00000003987	1.06706	0.000342348
ENSBTAG00000010350	ENSG00000145390	1.19166	0.000376752
ENSBTAG00000026936	ENSG00000138658	1.06436	0.000388668
ENSBTAG00000018134	ENSG00000109321	1.07897	0.000388824
ENSBTAG00000000238	ENSG00000146005	-2.30235	0.000403937
ENSBTAG00000032642	N/A	-28.572	0.000410744
ENSBTAG00000034045	ENSG00000176988	28.4675	0.000410744
ENSBTAG00000030282	ENSG00000221886	1.58315	0.000451819
ENSBTAG00000020938	ENSG00000151239	1.07405	0.000472251
ENSBTAG00000015251	ENSG00000101901	1.30938	0.000480195
ENSBTAG00000020895	ENSG00000138131	-1.4084	0.000495281
ENSBTAG00000001537	ENSG00000182704	1.1112	0.000512715
ENSBTAG00000003810	N/A	1.75562	0.000529748
ENSBTAG00000020588	ENSG00000173088	1.25658	0.000535139
ENSBTAG00000015792	ENSG00000188596	1.12841	0.000539077
ENSBTAG00000019716	ENSG00000169429	2.06799	0.000547724
ENSBTAG00000020383	N/A	2.21247	0.000583537
ENSBTAG00000006762	ENSG00000156463	2.37757	0.000583537
ENSBTAG00000042787	N/A	1.8606	0.000636179
ENSBTAG00000009978	ENSG00000180113	1.42591	0.000655491
ENSBTAG00000008809	ENSG00000117569	1.13372	0.000665323
ENSBTAG00000004906	ENSG00000175305	1.10495	0.000678423
ENSBTAG00000004426	ENSG00000164031	1.04224	0.00070615
ENSBTAG00000001877	N/A	1.31617	0.000721338
ENSBTAG00000006732	ENSG00000091129	1.73543	0.00072876
ENSBTAG00000019022	ENSG00000120784	1.07581	0.000738439
ENSBTAG00000020148	ENSG00000120156	1.40758	0.000742842
ENSBTAG00000015008	ENSG00000163751	1.31707	0.000751891
ENSBTAG00000031135	ENSG00000205279	28.3369	0.000760489
ENSBTAG00000004020	ENSG00000203783	-28.4515	0.000760489
ENSBTAG00000025311	ENSG00000197045	1.64423	0.000765925
ENSBTAG00000016276	ENSG00000084110	1.1674	0.00078573
ENSBTAG00000004925	ENSG00000198521	1.11598	0.000791514
ENSBTAG00000009895	N/A	1.38208	0.000848346
ENSBTAG00000004247	ENSG00000089169	-1.0157	0.000870669
ENSBTAG00000009023	ENSG00000139324	1.07973	0.000911758
ENSBTAG00000002414	ENSG00000177807	1.39731	0.000988313
ENSBTAG00000015553	ENSG00000173611	1.20605	0.00102489
ENSBTAG00000002972	ENSG00000118307	1.17891	0.00115108
ENSBTAG00000007870	ENSG00000106080	1.20478	0.0011834
ENSBTAG00000004352	ENSG00000115665	1.49612	0.00121012
ENSBTAG00000000791	ENSG00000130643	-1.43706	0.0012383
ENSBTAG00000022461	ENSG00000186522	-1.30637	0.00124904
ENSBTAG00000008902	ENSG00000167637	1.1067	0.00129428
ENSBTAG00000022861	N/A	2.12643	0.00129839
ENSBTAG00000033220	ENSG00000163263	1.37871	0.00133757
ENSBTAG00000010977	ENSG00000162998	1.01585	0.00138117
ENSBTAG00000002206	ENSG00000102053	28.2246	0.00141615
ENSBTAG00000004277	ENSG00000173040	28.1203	0.00141615
ENSBTAG00000031913	ENSG00000140740	1.14164	0.0014521
ENSBTAG00000007772	ENSG00000164638	1.17711	0.00152602
ENSBTAG00000032104	ENSG00000114520	3.71301	0.00164058
ENSBTAG00000024643	ENSG00000197415	1.69102	0.00170545
ENSBTAG00000001600	ENSG00000109184	1.05372	0.00174927
ENSBTAG00000029921	N/A	1.72237	0.00179486
ENSBTAG00000015722	N/A	3.209	0.00185098
ENSBTAG00000027020	ENSG00000204262	-2.68484	0.00185098
ENSBTAG00000016042	ENSG00000213996	-1.89309	0.00188352
ENSBTAG00000042837	N/A	1.2564	0.00188938
ENSBTAG00000010652	ENSG00000105650	-1.00006	0.00203313
ENSBTAG00000021584	ENSG00000178177	1.06989	0.00208088
ENSBTAG00000030239	N/A	2.36357	0.00215666
ENSBTAG00000004854	ENSG00000188467	1.05955	0.00218733
ENSBTAG00000034430	ENSG00000205129	1.26076	0.00220981
ENSBTAG00000013320	ENSG00000117472	-1.52841	0.00225113
ENSBTAG00000000169	ENSG00000154438	1.94533	0.00237237
ENSBTAG00000001242	ENSG00000043591	-1.12442	0.00241277
ENSBTAG00000044190	ENSG00000164953	1.11297	0.00245551
ENSBTAG00000004399	ENSG00000173114	1.80024	0.00251386
ENSBTAG00000020569	ENSG00000153956	1.50012	0.00252432
ENSBTAG00000002952	ENSG00000143178	1.76855	0.00259671
ENSBTAG00000030542	ENSG00000204897	-2.06467	0.00259671
ENSBTAG00000007837	ENSG00000138018	1.14307	0.00261033
ENSBTAG00000006409	ENSG00000171757	1.69835	0.00263447
ENSBTAG00000013836	N/A	1.10518	0.00263503
ENSBTAG00000019863	ENSG00000123171	27.8305	0.0026526
ENSBTAG00000017369	ENSG00000165072	28.1064	0.0026526
ENSBTAG00000031795	N/A	27.9622	0.0026526
ENSBTAG00000037547	ENSG00000184221	-3.76871	0.00285013
ENSBTAG00000021336	ENSG00000155980	1.4092	0.0030256
ENSBTAG00000002600	ENSG00000203965	1.19318	0.00331422
ENSBTAG00000014983	ENSG00000162594	1.96373	0.00332627
ENSBTAG00000018810	ENSG00000186340	1.82031	0.00356667
ENSBTAG00000017515	N/A	1.13238	0.00360621
ENSBTAG00000006896	ENSG00000154258	1.09196	0.00365566
ENSBTAG00000019577	ENSG00000129048	2.01325	0.00369832
ENSBTAG00000040431	N/A	1.20428	0.00370901
ENSBTAG00000003994	ENSG00000146674	-1.67648	0.003742
ENSBTAG00000031354	N/A	1.73985	0.00374935
ENSBTAG00000031018	ENSG00000163040	1.66405	0.00374935
ENSBTAG00000026994	ENSG00000187699	1.69885	0.00374935
ENSBTAG00000017644	ENSG00000117245	1.27838	0.0038281
ENSBTAG00000015380	ENSG00000168679	1.22837	0.00405096
ENSBTAG00000000496	ENSG00000221955	1.28033	0.00429923
ENSBTAG00000037939	ENSG00000184465	1.19438	0.00453564
ENSBTAG00000025210	ENSG00000134871	1.04961	0.00453564
ENSBTAG00000019521	ENSG00000156885	-1.23629	0.00454224
ENSBTAG00000010657	ENSG00000121753	-1.16765	0.00466876
ENSBTAG00000017305	N/A	-2.52672	0.00467559
ENSBTAG00000044719	N/A	1.3371	0.00471552
ENSBTAG00000000835	ENSG00000064787	-1.37893	0.00471552
ENSBTAG00000010166	ENSG00000204516	1.06442	0.00472035
ENSBTAG00000010179	ENSG00000080573	-1.07186	0.00472035
ENSBTAG00000014313	ENSG00000119943	-3.55437	0.00495743
ENSBTAG00000016438	ENSG00000177461	3.48459	0.00495743
ENSBTAG00000008836	ENSG00000196597	27.93	0.00499835
ENSBTAG00000044270	N/A	27.951	0.00499835
ENSBTAG00000008947	ENSG00000151005	2.20851	0.00512019
ENSBTAG00000001139	ENSG00000087085	-1.05187	0.00522081
ENSBTAG00000001799	ENSG00000175820	1.0813	0.00522378
ENSBTAG00000011476	ENSG00000078399	1.74151	0.00530298
ENSBTAG00000010123	ENSG00000130203	-2.14317	0.0053504
ENSBTAG00000014576	ENSG00000164116	-1.73151	0.00540104
ENSBTAG00000025929	ENSG00000099810	1.77899	0.00540104
ENSBTAG00000015930	ENSG00000119661	1.71262	0.00542831
ENSBTAG00000034867	ENSG00000095209	1.35521	0.00555523
ENSBTAG00000043959	ENSG00000145431	-1.67698	0.00555523
ENSBTAG00000029828	N/A	1.00516	0.0058023
ENSBTAG00000000380	ENSG00000134548	-1.37349	0.00586611
ENSBTAG00000009443	ENSG00000140297	1.22142	0.00604044
ENSBTAG00000004674	ENSG00000162882	-1.32041	0.00607973
ENSBTAG00000033319	ENSG00000091972	1.15197	0.00608049
ENSBTAG00000005288	ENSG00000146013	1.00176	0.00612868
ENSBTAG00000043979	ENSG00000188662	2.80564	0.00650332
ENSBTAG00000010316	ENSG00000105376	2.6336	0.00650332
ENSBTAG00000013170	ENSG00000163599	1.21509	0.00685499
ENSBTAG00000001233	ENSG00000160588	1.06998	0.00685576
ENSBTAG00000001728	ENSG00000152580	1.47729	0.00685846
ENSBTAG00000002215	ENSG00000131459	-1.22628	0.00709717
ENSBTAG00000025042	N/A	2.18925	0.00718765
ENSBTAG00000014869	N/A	2.88714	0.00741115
ENSBTAG00000017808	ENSG00000180801	1.52542	0.00749541
ENSBTAG00000043602	N/A	1.56263	0.00749541
ENSBTAG00000043268	N/A	1.39902	0.00780096
ENSBTAG00000044619	N/A	1.82544	0.00786214
ENSBTAG00000001187	ENSG00000100276	1.62726	0.00794578
ENSBTAG00000033642	N/A	1.08792	0.00823112
ENSBTAG00000012043	ENSG00000142619	-1.11541	0.00823112
ENSBTAG00000001315	ENSG00000176399	-3.54097	0.00862846
ENSBTAG00000023338	ENSG00000198300	-3.55044	0.00862846
ENSBTAG00000044768	N/A	3.36436	0.00862846
ENSBTAG00000018960	ENSG00000196409	1.40809	0.00884685
ENSBTAG00000000795	ENSG00000157064	-1.02072	0.00885519
ENSBTAG00000038189	ENSG00000203737	1.04364	0.0088872
ENSBTAG00000013879	ENSG00000102780	1.39289	0.00940875
ENSBTAG00000008707	ENSG00000138068	1.35992	0.00940875
ENSBTAG00000039307	N/A	27.5905	0.00947607
ENSBTAG00000018439	ENSG00000131019	27.7678	0.00947607
ENSBTAG00000042841	N/A	27.755	0.00947607
ENSBTAG00000037580	ENSG00000066697	27.7862	0.00947607
ENSBTAG00000003632	ENSG00000146233	27.7615	0.00947607
ENSBTAG00000007762	ENSG00000213199	27.7738	0.00947607
ENSBTAG00000011818	ENSG00000160963	-1.00491	0.00949953
ENSBTAG00000009871	ENSG00000099246	1.10372	0.0105161
ENSBTAG00000005284	N/A	-2.70692	0.0107122
ENSBTAG00000020393	ENSG00000139780	2.60092	0.0107122
ENSBTAG00000005848	ENSG00000166450	2.69488	0.0107122
ENSBTAG00000025202	N/A	1.01717	0.0110148
ENSBTAG00000008159	ENSG00000118491	1.77265	0.0115934
ENSBTAG00000004572	ENSG00000165188	-1.88089	0.0115934
ENSBTAG00000038806	ENSG00000214029	1.32202	0.0116867
ENSBTAG00000008936	ENSG00000023839	2.2333	0.011716
ENSBTAG00000007243	ENSG00000120051	2.37699	0.011716
ENSBTAG00000016881	ENSG00000166825	1.15787	0.0118797
ENSBTAG00000017397	ENSG00000102935	1.89491	0.0119371
ENSBTAG00000044308	N/A	1.96403	0.0119371
ENSBTAG00000013698	ENSG00000204815	-1.79215	0.0120352
ENSBTAG00000019253	N/A	1.06097	0.0123915
ENSBTAG00000021025	ENSG00000090530	-1.14278	0.0128408
ENSBTAG00000002232	ENSG00000144935	1.03126	0.0128408
ENSBTAG00000018465	ENSG00000169282	1.24542	0.0128408
ENSBTAG00000000540	ENSG00000128482	1.4087	0.0128685
ENSBTAG00000008697	ENSG00000134709	1.25005	0.0136895
ENSBTAG00000004226	ENSG00000129214	-1.51259	0.0138291
ENSBTAG00000005736	ENSG00000173567	1.0645	0.0139116
ENSBTAG00000000052	ENSG00000165495	-1.01086	0.0139843
ENSBTAG00000042378	N/A	1.37519	0.0148342
ENSBTAG00000032179	N/A	1.28606	0.014851
ENSBTAG00000012673	ENSG00000117266	1.30568	0.014851
ENSBTAG00000006188	ENSG00000042781	3.22068	0.0150171
ENSBTAG00000014064	ENSG00000066468	-3.53084	0.0150171
ENSBTAG00000006630	ENSG00000070915	-3.27477	0.0150171
ENSBTAG00000004840	ENSG00000182326	-1.3043	0.015108
ENSBTAG00000042705	N/A	1.42766	0.0158578
ENSBTAG00000014831	ENSG00000119938	-1.64013	0.0158578
ENSBTAG00000020338	ENSG00000132141	1.43338	0.0158578
ENSBTAG00000013848	ENSG00000111452	-1.27684	0.0161031
ENSBTAG00000021835	ENSG00000163637	1.49793	0.0168523
ENSBTAG00000037429	ENSG00000135312	1.47194	0.0168523
ENSBTAG00000015316	N/A	1.38268	0.0175412
ENSBTAG00000015113	ENSG00000179862	-1.23787	0.0175412
ENSBTAG00000039535	N/A	2.49978	0.0176012
ENSBTAG00000018576	ENSG00000157851	-1.97401	0.0176012
ENSBTAG00000044292	N/A	1.56177	0.0177331
ENSBTAG00000005202	ENSG00000132631	1.00553	0.0179536
ENSBTAG00000036637	N/A	27.3723	0.0180771
ENSBTAG00000043853	N/A	27.5673	0.0180771
ENSBTAG00000015547	ENSG00000091138	27.5634	0.0180771
ENSBTAG00000015074	ENSG00000107317	27.576	0.0180771
ENSBTAG00000016026	ENSG00000163710	-27.4596	0.0180771
ENSBTAG00000024582	ENSG00000165496	27.5818	0.0180771
ENSBTAG00000013686	ENSG00000075035	-1.67672	0.0183534
ENSBTAG00000009998	ENSG00000100626	-2.06863	0.0183534
ENSBTAG00000000818	ENSG00000187510	2.3123	0.0183534
ENSBTAG00000045478	N/A	1.66688	0.0183534
ENSBTAG00000042372	N/A	2.20762	0.0184576
ENSBTAG00000001610	ENSG00000004939	2.78329	0.0184576
ENSBTAG00000015149	N/A	1.82806	0.0190825
ENSBTAG00000037965	ENSG00000187987	1.32163	0.0190825
ENSBTAG00000039969	N/A	1.03158	0.0191466
ENSBTAG00000023509	N/A	1.16313	0.0191466
ENSBTAG00000038903	ENSG00000196131	1.18909	0.0196496
ENSBTAG00000001477	N/A	1.24219	0.0197614
ENSBTAG00000014162	ENSG00000144648	-1.24979	0.0197614
ENSBTAG00000010766	ENSG00000104147	1.27692	0.0207531
ENSBTAG00000042180	N/A	1.0092	0.0209916
ENSBTAG00000021941	ENSG00000130226	1.08265	0.0215656
ENSBTAG00000009575	ENSG00000146350	1.34228	0.021675
ENSBTAG00000013664	N/A	1.34981	0.0225364
ENSBTAG00000008798	ENSG00000171962	1.07543	0.0230246
ENSBTAG00000018224	ENSG00000112164	-1.19648	0.0237364
ENSBTAG00000043963	ENSG00000137460	1.46886	0.0237364
ENSBTAG00000003595	ENSG00000179813	1.1448	0.0237364
ENSBTAG00000026194	ENSG00000174945	-1.074	0.0237364
ENSBTAG00000021743	ENSG00000164684	1.57231	0.0243899
ENSBTAG00000004848	ENSG00000185585	1.64436	0.0243899
ENSBTAG00000031874	ENSG00000197279	1.11891	0.0253652
ENSBTAG00000015769	ENSG00000155659	1.04837	0.0254714
ENSBTAG00000038127	N/A	1.05835	0.0259017
ENSBTAG00000030199	N/A	3.07859	0.0261102
ENSBTAG00000011671	N/A	3.09755	0.0261102
ENSBTAG00000019628	ENSG00000135960	3.08929	0.0261102
ENSBTAG00000019600	ENSG00000203907	-3.09858	0.0261102
ENSBTAG00000013402	ENSG00000144677	-1.59012	0.0262236
ENSBTAG00000011454	ENSG00000141756	-1.52802	0.0262253
ENSBTAG00000025258	N/A	-1.24823	0.0265047
ENSBTAG00000042504	N/A	1.14347	0.0266463
ENSBTAG00000014439	ENSG00000117009	1.10834	0.0266463
ENSBTAG00000010932	ENSG00000108176	1.10728	0.0266463
ENSBTAG00000038644	N/A	1.02897	0.0276469
ENSBTAG00000014818	ENSG00000140795	1.11511	0.027649
ENSBTAG00000020705	ENSG00000164099	1.49148	0.0278594
ENSBTAG00000007344	ENSG00000165694	1.95542	0.0278594
ENSBTAG00000017818	ENSG00000204655	1.25173	0.0280353
ENSBTAG00000016574	ENSG00000076344	2.38166	0.0288191
ENSBTAG00000019440	ENSG00000126231	2.36073	0.0288191
ENSBTAG00000038063	ENSG00000204022	2.36561	0.0288191
ENSBTAG00000040538	ENSG00000163492	-2.55035	0.0288191
ENSBTAG00000044002	ENSG00000182534	2.48125	0.0288191
ENSBTAG00000032292	ENSG00000183401	2.3785	0.0288191
ENSBTAG00000040253	ENSG00000183935	-2.66645	0.0288191
ENSBTAG00000042280	N/A	1.51864	0.0289073
ENSBTAG00000016964	ENSG00000073754	-1.41159	0.0289073
ENSBTAG00000044175	ENSG00000123219	1.30985	0.0289073
ENSBTAG00000014676	ENSG00000164403	-1.32971	0.0289073
ENSBTAG00000037709	N/A	-2.18646	0.0289505
ENSBTAG00000004951	ENSG00000137720	2.10424	0.0289505
ENSBTAG00000010798	ENSG00000170482	1.27818	0.0290107
ENSBTAG00000043432	N/A	1.13878	0.030501
ENSBTAG00000020468	ENSG00000155970	1.07587	0.0312996
ENSBTAG00000030372	N/A	1.53025	0.0318774
ENSBTAG00000005626	ENSG00000123307	1.43206	0.0318774
ENSBTAG00000011530	ENSG00000129910	-1.29929	0.0318774
ENSBTAG00000042931	N/A	1.34332	0.0318774
ENSBTAG00000044904	N/A	1.4608	0.0322159
ENSBTAG00000015406	ENSG00000141579	1.03482	0.0337631
ENSBTAG00000031700	ENSG00000198924	-1.02829	0.0337631
ENSBTAG00000043301	N/A	1.12839	0.0346081
ENSBTAG00000043232	N/A	27.3626	0.0347042
ENSBTAG00000021365	ENSG00000128536	27.129	0.0347042
ENSBTAG00000007916	ENSG00000129654	27.1085	0.0347042
ENSBTAG00000044101	ENSG00000133943	-27.4537	0.0347042
ENSBTAG00000038589	ENSG00000147117	27.3606	0.0347042
ENSBTAG00000016651	ENSG00000159556	27.352	0.0347042
ENSBTAG00000020474	ENSG00000165555	27.3514	0.0347042
ENSBTAG00000011692	ENSG00000166780	27.1224	0.0347042
ENSBTAG00000000310	ENSG00000197614	-27.4375	0.0347042
ENSBTAG00000031205	ENSG00000198034	1.55581	0.0351211
ENSBTAG00000044552	N/A	1.63226	0.0351211
ENSBTAG00000005203	ENSG00000174928	1.34488	0.0351211
ENSBTAG00000037721	N/A	1.20932	0.0358792
ENSBTAG00000000582	ENSG00000204422	1.13485	0.0358792
ENSBTAG00000013366	ENSG00000175352	-1.10484	0.0363152
ENSBTAG00000025379	ENSG00000155100	1.0958	0.0363152
ENSBTAG00000043306	N/A	1.1276	0.0363152
ENSBTAG00000043590	N/A	1.06419	0.037511
ENSBTAG00000005868	ENSG00000013583	1.2578	0.0383244
ENSBTAG00000037615	N/A	1.66262	0.0385716
ENSBTAG00000000533	ENSG00000117010	1.37957	0.0385716
ENSBTAG00000040406	N/A	1.40112	0.0385716
ENSBTAG00000007129	ENSG00000072952	1.07447	0.0386655
ENSBTAG00000038265	N/A	1.54815	0.0400677
ENSBTAG00000002955	ENSG00000227124	1.23344	0.0400677
ENSBTAG00000039749	ENSG00000163518	1.08652	0.0405707
ENSBTAG00000018123	ENSG00000140092	1.81161	0.0420531
ENSBTAG00000000360	ENSG00000233476	-1.70941	0.0420531
ENSBTAG00000042414	N/A	1.01105	0.0431021
ENSBTAG00000001847	ENSG00000044459	1.06257	0.0431021
ENSBTAG00000031682	ENSG00000147121	1.06373	0.0433154
ENSBTAG00000018644	ENSG00000121440	1.2752	0.043368
ENSBTAG00000015208	ENSG00000186648	1.57509	0.043368
ENSBTAG00000043282	N/A	1.28257	0.0448492
ENSBTAG00000010689	ENSG00000158458	1.12615	0.0448492
ENSBTAG00000038566	ENSG00000215003	-1.75906	0.0451575
ENSBTAG00000042989	N/A	2.006	0.0451575
ENSBTAG00000021422	ENSG00000067840	1.91597	0.0451575
ENSBTAG00000011548	ENSG00000116748	2.01933	0.0451575
ENSBTAG00000014830	ENSG00000162148	1.92553	0.0451575
ENSBTAG00000001835	ENSG00000176857	2.56538	0.0451575
ENSBTAG00000038576	ENSG00000183347	1.71426	0.0451575
ENSBTAG00000030359	N/A	-3.08717	0.0452978
ENSBTAG00000010326	ENSG00000109576	2.73109	0.0452978
ENSBTAG00000007306	ENSG00000152932	2.90025	0.0452978
ENSBTAG00000004637	ENSG00000173838	2.91842	0.0452978
ENSBTAG00000043240	N/A	1.03014	0.0455162
ENSBTAG00000010736	ENSG00000163093	1.05082	0.046857
ENSBTAG00000038446	N/A	-2.37726	0.0469601
ENSBTAG00000005681	ENSG00000065833	-1.8259	0.0469601
ENSBTAG00000030548	ENSG00000171446	-2.40612	0.0469601
ENSBTAG00000000620	ENSG00000178460	2.34563	0.0469601
ENSBTAG00000005252	ENSG00000196368	2.23523	0.0469601
ENSBTAG00000007296	N/A	-2.39611	0.0469601
ENSBTAG00000007244	ENSG00000116962	-2.41334	0.0469601
ENSBTAG00000020828	ENSG00000152292	-1.82417	0.0469601
ENSBTAG00000042801	N/A	1.0085	0.0479967
ENSBTAG00000016097	ENSG00000102001	-1.18099	0.0488397
ENSBTAG00000042963	N/A	1.28875	0.0488397
ENSBTAG00000031149	ENSG00000173013	1.06883	0.0488397

## Sheet: Day 7
Ensembl Gene ID	Human Ensembl Gene ID	logFold	FDR
ENSBTAG00000021565	ENSG00000204983	4.51144	1.86966e-30
ENSBTAG00000013103	ENSG00000108821	-2.47939	1.32738e-18
ENSBTAG00000020285	ENSG00000156575	-2.58759	1.50222e-16
ENSBTAG00000009733	ENSG00000165140	-2.25066	1.54983e-16
ENSBTAG00000038891	ENSG00000131019	31.0753	1.15982e-15
ENSBTAG00000002278	ENSG00000166147	2.13925	3.02085e-15
ENSBTAG00000013472	ENSG00000164692	-2.46607	3.07543e-15
ENSBTAG00000011182	ENSG00000107438	-2.21832	4.39566e-15
ENSBTAG00000038663	N/A	-2.94555	5.01911e-15
ENSBTAG00000022715	N/A	2.34158	6.76513e-15
ENSBTAG00000009639	ENSG00000103056	-2.01904	1.10772e-14
ENSBTAG00000004757	ENSG00000090006	2.45443	5.01847e-14
ENSBTAG00000012503	ENSG00000128268	-2.87433	1.72043e-13
ENSBTAG00000040230	N/A	2.05912	1.82671e-12
ENSBTAG00000000795	ENSG00000157064	-2.78689	8.94223e-12
ENSBTAG00000006894	ENSG00000007171	-2.35595	5.92445e-11
ENSBTAG00000008102	ENSG00000095713	-2.32638	5.99687e-11
ENSBTAG00000007147	ENSG00000180891	-1.68169	2.74027e-10
ENSBTAG00000008539	ENSG00000168913	-1.87291	5.78367e-10
ENSBTAG00000000585	ENSG00000204421	-1.96773	2.34053e-09
ENSBTAG00000010728	ENSG00000196624	-1.85159	4.25164e-09
ENSBTAG00000020319	ENSG00000012779	-1.48796	4.73589e-09
ENSBTAG00000014835	ENSG00000113140	-1.88033	8.41212e-09
ENSBTAG00000030936	ENSG00000137965	1.52106	9.16483e-09
ENSBTAG00000007386	ENSG00000120526	1.64335	1.99496e-08
ENSBTAG00000005952	ENSG00000092067	-1.48726	2.51635e-08
ENSBTAG00000002331	ENSG00000126787	1.86119	3.02571e-08
ENSBTAG00000013550	ENSG00000126583	-1.73263	4.04695e-08
ENSBTAG00000001081	ENSG00000129116	29.6487	4.26345e-08
ENSBTAG00000021807	ENSG00000166863	-1.74887	4.64328e-08
ENSBTAG00000018398	ENSG00000177464	-1.41166	5.2138e-08
ENSBTAG00000007247	ENSG00000143228	2.02759	6.7659e-08
ENSBTAG00000009889	ENSG00000197841	1.82307	7.05051e-08
ENSBTAG00000003045	ENSG00000095739	-2.56462	1.18651e-07
ENSBTAG00000006921	ENSG00000154262	1.35873	1.30132e-07
ENSBTAG00000011529	ENSG00000175054	1.39446	1.38407e-07
ENSBTAG00000040183	N/A	1.50436	1.71774e-07
ENSBTAG00000003200	N/A	1.74191	1.88916e-07
ENSBTAG00000008902	ENSG00000167637	1.98455	1.91958e-07
ENSBTAG00000003366	ENSG00000107201	1.32792	2.12712e-07
ENSBTAG00000019639	ENSG00000104497	1.58926	2.13464e-07
ENSBTAG00000007330	ENSG00000116266	1.44958	2.21196e-07
ENSBTAG00000020997	ENSG00000154165	1.42759	2.68607e-07
ENSBTAG00000001770	ENSG00000101638	-3.01616	2.81479e-07
ENSBTAG00000030932	ENSG00000137959	1.34293	2.99222e-07
ENSBTAG00000006031	ENSG00000164199	3.1944	3.22803e-07
ENSBTAG00000012454	ENSG00000117620	1.50683	3.26043e-07
ENSBTAG00000017695	ENSG00000144395	1.61643	3.27541e-07
ENSBTAG00000012772	ENSG00000165702	-1.36171	3.28166e-07
ENSBTAG00000013525	ENSG00000204420	-1.30678	3.63906e-07
ENSBTAG00000021077	N/A	-1.2889	3.75418e-07
ENSBTAG00000014255	ENSG00000004766	1.48256	3.85616e-07
ENSBTAG00000021254	ENSG00000102384	1.32675	3.88185e-07
ENSBTAG00000039242	N/A	1.69663	3.93522e-07
ENSBTAG00000006645	ENSG00000139679	1.37637	3.96873e-07
ENSBTAG00000016782	ENSG00000196950	1.35861	4.13619e-07
ENSBTAG00000007109	ENSG00000100628	-1.34807	4.21245e-07
ENSBTAG00000004718	ENSG00000129317	1.5393	4.37124e-07
ENSBTAG00000004247	ENSG00000089169	-1.40642	4.57129e-07
ENSBTAG00000026893	ENSG00000205436	1.9066	4.59488e-07
ENSBTAG00000005574	ENSG00000120885	-1.3731	4.92031e-07
ENSBTAG00000011936	ENSG00000104043	1.32849	5.04984e-07
ENSBTAG00000003353	ENSG00000103546	1.69589	6.13454e-07
ENSBTAG00000000183	ENSG00000163519	1.33204	6.89945e-07
ENSBTAG00000000770	ENSG00000165434	1.38388	8.77959e-07
ENSBTAG00000016512	ENSG00000123607	1.28505	8.82134e-07
ENSBTAG00000036016	ENSG00000189057	1.38967	9.07847e-07
ENSBTAG00000000285	ENSG00000151806	1.40918	9.11718e-07
ENSBTAG00000001617	ENSG00000092140	1.38116	1.04698e-06
ENSBTAG00000007780	ENSG00000134072	-1.26735	1.12061e-06
ENSBTAG00000002026	ENSG00000122406	1.84003	1.14969e-06
ENSBTAG00000001968	ENSG00000163728	1.27584	1.21108e-06
ENSBTAG00000001607	ENSG00000166471	1.3845	1.22786e-06
ENSBTAG00000020402	ENSG00000156414	2.57999	1.29409e-06
ENSBTAG00000039922	ENSG00000047365	1.25257	1.31173e-06
ENSBTAG00000003608	ENSG00000196074	1.73653	1.33961e-06
ENSBTAG00000012168	ENSG00000137040	1.28364	1.34112e-06
ENSBTAG00000008721	ENSG00000111261	-1.3312	1.38041e-06
ENSBTAG00000008078	ENSG00000213186	1.67505	1.42037e-06
ENSBTAG00000007372	ENSG00000157999	1.39133	1.46821e-06
ENSBTAG00000010630	ENSG00000164074	1.46193	1.64642e-06
ENSBTAG00000010169	ENSG00000094975	1.28731	1.69639e-06
ENSBTAG00000006837	ENSG00000033178	1.26566	1.70844e-06
ENSBTAG00000017354	ENSG00000150054	1.49826	1.71483e-06
ENSBTAG00000011141	ENSG00000196981	1.46656	1.75956e-06
ENSBTAG00000038536	ENSG00000132256	1.51589	1.78536e-06
ENSBTAG00000015781	ENSG00000122435	1.2646	1.87738e-06
ENSBTAG00000016932	ENSG00000138468	1.30671	1.94835e-06
ENSBTAG00000018439	ENSG00000131019	29.2297	2.02207e-06
ENSBTAG00000037803	ENSG00000186448	1.38835	2.06369e-06
ENSBTAG00000011990	ENSG00000161905	-1.19	2.08555e-06
ENSBTAG00000013483	ENSG00000143498	1.40692	2.09806e-06
ENSBTAG00000000532	ENSG00000164002	1.59836	2.13088e-06
ENSBTAG00000008909	ENSG00000138035	1.32371	2.14956e-06
ENSBTAG00000004863	ENSG00000166405	2.09678	2.25863e-06
ENSBTAG00000008484	ENSG00000164180	1.33918	2.28021e-06
ENSBTAG00000011591	ENSG00000111615	1.29236	2.32657e-06
ENSBTAG00000004906	ENSG00000175305	1.5777	2.34893e-06
ENSBTAG00000009129	ENSG00000101751	1.25734	2.39404e-06
ENSBTAG00000031184	ENSG00000129757	-1.42375	2.49152e-06
ENSBTAG00000017140	ENSG00000163507	1.44789	2.51317e-06
ENSBTAG00000013001	ENSG00000198040	1.62679	2.6054e-06
ENSBTAG00000001348	ENSG00000169019	1.48157	2.6357e-06
ENSBTAG00000011636	ENSG00000165490	1.3986	2.67714e-06
ENSBTAG00000038487	ENSG00000176024	1.29291	2.76327e-06
ENSBTAG00000019278	ENSG00000184445	1.3994	2.77856e-06
ENSBTAG00000018629	ENSG00000152404	1.25241	2.79662e-06
ENSBTAG00000025311	ENSG00000197045	2.47344	2.7988e-06
ENSBTAG00000014565	ENSG00000168309	-1.66069	2.85937e-06
ENSBTAG00000013224	ENSG00000155906	1.40024	2.95202e-06
ENSBTAG00000019284	N/A	1.33953	3.066e-06
ENSBTAG00000021686	ENSG00000165304	1.61593	3.24041e-06
ENSBTAG00000012522	N/A	1.44411	3.28914e-06
ENSBTAG00000040063	ENSG00000196967	1.47603	3.3312e-06
ENSBTAG00000015615	ENSG00000172673	1.28801	3.36612e-06
ENSBTAG00000001485	ENSG00000145725	1.21038	3.49581e-06
ENSBTAG00000020802	ENSG00000174844	1.37161	3.69627e-06
ENSBTAG00000011946	ENSG00000157181	1.37362	3.69627e-06
ENSBTAG00000026716	ENSG00000005700	1.24109	3.70176e-06
ENSBTAG00000004745	ENSG00000164134	1.19421	3.70229e-06
ENSBTAG00000037813	N/A	1.27664	3.71124e-06
ENSBTAG00000001292	ENSG00000012223	-1.23342	3.78073e-06
ENSBTAG00000012375	ENSG00000198642	1.20895	3.95361e-06
ENSBTAG00000017367	ENSG00000152778	1.18168	4.01316e-06
ENSBTAG00000004544	ENSG00000115514	1.31341	4.15628e-06
ENSBTAG00000025213	ENSG00000126861	1.38598	4.16841e-06
ENSBTAG00000021592	ENSG00000165392	1.23212	4.18437e-06
ENSBTAG00000007564	ENSG00000181004	1.53779	4.3745e-06
ENSBTAG00000004532	ENSG00000111790	1.21207	4.37832e-06
ENSBTAG00000008288	ENSG00000107890	1.44297	4.45519e-06
ENSBTAG00000018613	ENSG00000198000	1.25227	4.56118e-06
ENSBTAG00000008772	ENSG00000136824	1.24547	4.65651e-06
ENSBTAG00000007329	ENSG00000136169	1.28255	4.67453e-06
ENSBTAG00000011313	ENSG00000118412	1.21407	4.76936e-06
ENSBTAG00000014248	ENSG00000155545	1.26658	4.84018e-06
ENSBTAG00000019458	ENSG00000115239	1.19312	5.32316e-06
ENSBTAG00000008243	ENSG00000066557	1.35416	5.54106e-06
ENSBTAG00000019843	ENSG00000147874	1.2539	5.56685e-06
ENSBTAG00000012828	ENSG00000121749	1.28446	5.67434e-06
ENSBTAG00000010852	N/A	1.19001	5.79591e-06
ENSBTAG00000020938	ENSG00000151239	1.42477	5.88043e-06
ENSBTAG00000031473	ENSG00000115942	1.19637	6.06772e-06
ENSBTAG00000015251	ENSG00000101901	1.74567	6.12087e-06
ENSBTAG00000019414	ENSG00000113240	1.17025	6.13604e-06
ENSBTAG00000034193	ENSG00000197580	1.77557	6.14509e-06
ENSBTAG00000010568	ENSG00000236287	1.20363	6.30073e-06
ENSBTAG00000010346	ENSG00000132464	2.36593	6.42581e-06
ENSBTAG00000002135	ENSG00000110848	1.18554	6.45012e-06
ENSBTAG00000009132	ENSG00000184012	1.34153	6.5606e-06
ENSBTAG00000008466	ENSG00000100814	1.47739	7.34958e-06
ENSBTAG00000007176	ENSG00000153982	1.48474	7.44117e-06
ENSBTAG00000037978	N/A	1.53833	7.51179e-06
ENSBTAG00000015291	ENSG00000115947	1.28138	7.54405e-06
ENSBTAG00000003184	ENSG00000102145	-1.1639	7.5631e-06
ENSBTAG00000016208	ENSG00000198959	-1.32968	7.71652e-06
ENSBTAG00000004925	ENSG00000198521	1.66708	7.72276e-06
ENSBTAG00000012908	ENSG00000155304	1.22334	7.97202e-06
ENSBTAG00000012077	ENSG00000119906	1.13118	8.01339e-06
ENSBTAG00000007307	ENSG00000007908	2.01311	8.02741e-06
ENSBTAG00000030782	ENSG00000136051	1.23139	8.34229e-06
ENSBTAG00000006643	ENSG00000154274	-1.38781	8.42115e-06
ENSBTAG00000005309	ENSG00000088451	1.17893	8.51271e-06
ENSBTAG00000011789	ENSG00000084093	1.27115	8.53017e-06
ENSBTAG00000017123	N/A	1.26384	8.5508e-06
ENSBTAG00000006428	ENSG00000169131	1.24027	8.61423e-06
ENSBTAG00000015728	ENSG00000178694	1.29621	8.75944e-06
ENSBTAG00000014156	ENSG00000151743	1.50588	8.85788e-06
ENSBTAG00000000019	ENSG00000111897	1.3165	8.86975e-06
ENSBTAG00000040304	ENSG00000186038	1.26614	8.96932e-06
ENSBTAG00000039815	ENSG00000186130	1.27393	8.98096e-06
ENSBTAG00000001902	ENSG00000166004	1.13077	8.99241e-06
ENSBTAG00000017746	ENSG00000184347	-1.33072	9.0831e-06
ENSBTAG00000030706	ENSG00000088035	1.40174	9.13234e-06
ENSBTAG00000021671	ENSG00000171806	1.3192	9.19905e-06
ENSBTAG00000002742	ENSG00000095002	1.15391	9.22449e-06
ENSBTAG00000013905	ENSG00000108055	1.13546	9.34889e-06
ENSBTAG00000005754	ENSG00000163644	1.17803	9.47406e-06
ENSBTAG00000004971	ENSG00000178075	1.30877	9.50238e-06
ENSBTAG00000016167	ENSG00000119787	1.17875	9.51782e-06
ENSBTAG00000000966	ENSG00000134539	1.61979	9.7628e-06
ENSBTAG00000017566	ENSG00000143367	-1.34779	9.767e-06
ENSBTAG00000016228	ENSG00000169251	1.20892	9.91871e-06
ENSBTAG00000018539	ENSG00000167748	-1.23232	9.99971e-06
ENSBTAG00000021988	ENSG00000180008	1.2037	1.02521e-05
ENSBTAG00000001108	ENSG00000087338	1.14854	1.02534e-05
ENSBTAG00000012250	ENSG00000104164	1.21744	1.02582e-05
ENSBTAG00000007130	ENSG00000089048	1.35033	1.04303e-05
ENSBTAG00000006625	ENSG00000058804	1.31543	1.04361e-05
ENSBTAG00000017421	ENSG00000138079	1.53893	1.07028e-05
ENSBTAG00000038251	ENSG00000172766	1.26034	1.07238e-05
ENSBTAG00000006036	ENSG00000139055	1.29433	1.07879e-05
ENSBTAG00000017741	ENSG00000188921	1.22458	1.08163e-05
ENSBTAG00000012798	ENSG00000183960	3.18969	1.11536e-05
ENSBTAG00000015662	ENSG00000081148	1.18941	1.12305e-05
ENSBTAG00000025443	ENSG00000217128	1.17208	1.13313e-05
ENSBTAG00000000409	ENSG00000168438	1.1781	1.15352e-05
ENSBTAG00000021582	ENSG00000109805	1.27448	1.18192e-05
ENSBTAG00000013198	ENSG00000188014	1.26179	1.20697e-05
ENSBTAG00000018437	ENSG00000198887	1.13676	1.23522e-05
ENSBTAG00000001393	ENSG00000143033	1.20402	1.24043e-05
ENSBTAG00000016307	ENSG00000097046	1.16647	1.24851e-05
ENSBTAG00000020806	ENSG00000127311	1.2415	1.26348e-05
ENSBTAG00000003957	ENSG00000126856	1.32461	1.28917e-05
ENSBTAG00000018386	ENSG00000172171	1.49991	1.29696e-05
ENSBTAG00000020096	ENSG00000149534	1.54798	1.34142e-05
ENSBTAG00000020542	ENSG00000169291	1.47627	1.35721e-05
ENSBTAG00000019215	ENSG00000079134	1.18946	1.3614e-05
ENSBTAG00000013204	ENSG00000133657	1.13047	1.37059e-05
ENSBTAG00000010313	ENSG00000141141	1.1521	1.37209e-05
ENSBTAG00000018046	ENSG00000170340	1.22878	1.38906e-05
ENSBTAG00000011156	ENSG00000124406	1.13934	1.40249e-05
ENSBTAG00000011871	ENSG00000186265	1.23465	1.42243e-05
ENSBTAG00000000012	ENSG00000113638	1.29401	1.44772e-05
ENSBTAG00000001894	ENSG00000139350	1.18244	1.44796e-05
ENSBTAG00000003960	ENSG00000103540	1.23573	1.44988e-05
ENSBTAG00000003545	ENSG00000166012	1.19541	1.46504e-05
ENSBTAG00000010428	ENSG00000135655	1.13863	1.47105e-05
ENSBTAG00000021083	ENSG00000004700	1.16655	1.48909e-05
ENSBTAG00000011932	ENSG00000116690	1.61944	1.50638e-05
ENSBTAG00000003941	ENSG00000138660	1.18584	1.51857e-05
ENSBTAG00000014724	ENSG00000156976	1.29554	1.53235e-05
ENSBTAG00000021349	ENSG00000147174	1.22308	1.53851e-05
ENSBTAG00000019120	ENSG00000198554	1.25405	1.53992e-05
ENSBTAG00000015837	ENSG00000169313	1.21076	1.58134e-05
ENSBTAG00000008682	ENSG00000164342	1.14432	1.5846e-05
ENSBTAG00000002720	ENSG00000134748	1.11856	1.58468e-05
ENSBTAG00000032637	ENSG00000090989	1.16322	1.58971e-05
ENSBTAG00000009072	ENSG00000180938	1.18233	1.60313e-05
ENSBTAG00000016368	ENSG00000138095	1.11326	1.66893e-05
ENSBTAG00000008470	ENSG00000051825	1.20485	1.68371e-05
ENSBTAG00000014512	ENSG00000157796	1.12957	1.70824e-05
ENSBTAG00000018538	ENSG00000114107	1.32428	1.7292e-05
ENSBTAG00000011876	ENSG00000159256	1.1067	1.7554e-05
ENSBTAG00000002205	ENSG00000198515	3.13059	1.76575e-05
ENSBTAG00000003550	ENSG00000182919	1.39821	1.8026e-05
ENSBTAG00000011981	ENSG00000185697	1.35785	1.80715e-05
ENSBTAG00000006756	ENSG00000015479	1.12023	1.83527e-05
ENSBTAG00000000295	ENSG00000162994	1.24105	1.85701e-05
ENSBTAG00000020755	ENSG00000174175	-1.20845	1.85827e-05
ENSBTAG00000006448	ENSG00000196678	1.44563	1.90523e-05
ENSBTAG00000000336	N/A	1.33961	1.90523e-05
ENSBTAG00000017419	ENSG00000036549	1.10447	1.91398e-05
ENSBTAG00000021900	ENSG00000065243	1.16152	1.9608e-05
ENSBTAG00000012070	ENSG00000108506	1.16102	1.97046e-05
ENSBTAG00000003878	ENSG00000153975	1.16415	2.01303e-05
ENSBTAG00000012909	ENSG00000166426	-1.43597	2.01624e-05
ENSBTAG00000007236	ENSG00000078674	1.08684	2.07278e-05
ENSBTAG00000021357	ENSG00000177853	1.13228	2.0876e-05
ENSBTAG00000018690	ENSG00000005175	1.24465	2.08784e-05
ENSBTAG00000017141	ENSG00000100532	1.52458	2.12149e-05
ENSBTAG00000013621	ENSG00000156162	1.31777	2.13207e-05
ENSBTAG00000000201	ENSG00000198862	1.10282	2.20728e-05
ENSBTAG00000020583	ENSG00000157426	1.15371	2.21078e-05
ENSBTAG00000021752	ENSG00000162616	1.7111	2.22215e-05
ENSBTAG00000030711	N/A	-1.32053	2.2771e-05
ENSBTAG00000014616	ENSG00000109618	1.20274	2.29336e-05
ENSBTAG00000020122	ENSG00000156256	1.11439	2.29888e-05
ENSBTAG00000016548	ENSG00000150783	1.63024	2.30895e-05
ENSBTAG00000016635	ENSG00000133103	1.11841	2.31704e-05
ENSBTAG00000031165	ENSG00000092439	1.0938	2.33696e-05
ENSBTAG00000000072	ENSG00000162851	1.17237	2.41524e-05
ENSBTAG00000025803	ENSG00000205363	-1.27895	2.43201e-05
ENSBTAG00000015413	ENSG00000155903	1.14654	2.53426e-05
ENSBTAG00000012808	ENSG00000009724	1.19853	2.53458e-05
ENSBTAG00000022777	ENSG00000143776	1.3981	2.68206e-05
ENSBTAG00000006555	ENSG00000197056	1.13311	2.7055e-05
ENSBTAG00000020174	ENSG00000112339	1.10804	2.75375e-05
ENSBTAG00000002625	ENSG00000135341	1.08973	2.75915e-05
ENSBTAG00000014099	ENSG00000047188	1.07458	2.82691e-05
ENSBTAG00000004934	ENSG00000165525	1.09605	2.85077e-05
ENSBTAG00000014096	ENSG00000126773	1.32485	2.90119e-05
ENSBTAG00000037963	ENSG00000236575	1.33112	2.90629e-05
ENSBTAG00000010394	ENSG00000053524	1.16775	2.91835e-05
ENSBTAG00000002966	ENSG00000138246	1.05791	2.93884e-05
ENSBTAG00000001533	ENSG00000085382	1.1812	2.94492e-05
ENSBTAG00000020661	ENSG00000165029	1.05256	2.94844e-05
ENSBTAG00000013836	N/A	1.95001	2.9573e-05
ENSBTAG00000001323	ENSG00000226982	1.14019	2.96084e-05
ENSBTAG00000003002	ENSG00000115368	1.09826	2.99515e-05
ENSBTAG00000015348	ENSG00000136870	1.12697	3.01619e-05
ENSBTAG00000016691	ENSG00000179630	1.22313	3.0251e-05
ENSBTAG00000005862	ENSG00000113810	1.07205	3.03835e-05
ENSBTAG00000002147	ENSG00000163605	1.10813	3.05693e-05
ENSBTAG00000021078	ENSG00000121350	1.21054	3.0956e-05
ENSBTAG00000019695	ENSG00000117000	1.07311	3.10146e-05
ENSBTAG00000009823	N/A	1.28352	3.14104e-05
ENSBTAG00000005443	ENSG00000198160	1.07378	3.14425e-05
ENSBTAG00000020933	ENSG00000111727	1.14771	3.14897e-05
ENSBTAG00000016152	ENSG00000153071	-1.34336	3.20764e-05
ENSBTAG00000001799	ENSG00000175820	2.2334	3.2432e-05
ENSBTAG00000008522	ENSG00000188994	1.07056	3.24624e-05
ENSBTAG00000015612	ENSG00000108651	1.16622	3.27205e-05
ENSBTAG00000002750	ENSG00000001631	1.12233	3.27315e-05
ENSBTAG00000015118	ENSG00000180316	-1.15927	3.30036e-05
ENSBTAG00000010919	ENSG00000170242	1.05871	3.31107e-05
ENSBTAG00000024449	ENSG00000117724	1.07546	3.3521e-05
ENSBTAG00000015504	ENSG00000172262	1.07993	3.36191e-05
ENSBTAG00000021967	ENSG00000146802	1.12002	3.36983e-05
ENSBTAG00000020536	ENSG00000138642	1.04322	3.37484e-05
ENSBTAG00000040108	N/A	1.64336	3.37817e-05
ENSBTAG00000031295	ENSG00000119471	1.18088	3.38789e-05
ENSBTAG00000016217	ENSG00000184898	1.05773	3.41718e-05
ENSBTAG00000021116	ENSG00000138190	1.09675	3.42847e-05
ENSBTAG00000038156	ENSG00000165169	1.10922	3.45179e-05
ENSBTAG00000011096	ENSG00000087502	1.18153	3.47783e-05
ENSBTAG00000004028	ENSG00000122008	1.28217	3.50516e-05
ENSBTAG00000020761	ENSG00000077254	1.08554	3.55468e-05
ENSBTAG00000039316	ENSG00000197800	1.40863	3.56005e-05
ENSBTAG00000002462	ENSG00000136522	1.19807	3.60476e-05
ENSBTAG00000037702	ENSG00000067066	1.05851	3.61335e-05
ENSBTAG00000009150	ENSG00000152268	1.21739	3.63928e-05
ENSBTAG00000015792	ENSG00000188596	1.52207	3.64736e-05
ENSBTAG00000016900	ENSG00000113597	1.12438	3.65324e-05
ENSBTAG00000026141	ENSG00000227103	1.46309	3.65826e-05
ENSBTAG00000031825	N/A	1.09225	3.78754e-05
ENSBTAG00000000580	ENSG00000204424	-1.48717	3.83123e-05
ENSBTAG00000014623	ENSG00000125885	1.4092	3.83642e-05
ENSBTAG00000017670	ENSG00000117228	1.10517	3.83844e-05
ENSBTAG00000016104	ENSG00000095564	1.04668	3.86318e-05
ENSBTAG00000021962	ENSG00000173681	1.2924	3.86828e-05
ENSBTAG00000008184	N/A	1.09749	3.9068e-05
ENSBTAG00000007073	ENSG00000080618	1.5478	3.97731e-05
ENSBTAG00000011200	ENSG00000122482	1.05269	3.98522e-05
ENSBTAG00000010372	ENSG00000003987	1.25747	4.16623e-05
ENSBTAG00000019022	ENSG00000120784	1.42822	4.28407e-05
ENSBTAG00000023675	ENSG00000229729	1.18423	4.28569e-05
ENSBTAG00000004961	ENSG00000108587	1.10503	4.35656e-05
ENSBTAG00000013254	ENSG00000082898	1.044	4.43394e-05
ENSBTAG00000005012	ENSG00000120694	1.05993	4.44941e-05
ENSBTAG00000021543	ENSG00000135272	1.08195	4.46977e-05
ENSBTAG00000002603	ENSG00000185246	1.04934	4.53395e-05
ENSBTAG00000031572	ENSG00000068885	1.277	4.60413e-05
ENSBTAG00000008285	ENSG00000164830	1.07683	4.61371e-05
ENSBTAG00000019704	ENSG00000071794	1.05548	4.69818e-05
ENSBTAG00000025276	N/A	1.03088	4.69983e-05
ENSBTAG00000009521	ENSG00000196357	1.23866	4.71067e-05
ENSBTAG00000020262	ENSG00000068878	1.04129	4.71738e-05
ENSBTAG00000009643	ENSG00000089775	1.19228	4.73724e-05
ENSBTAG00000002455	ENSG00000145332	1.02826	4.8786e-05
ENSBTAG00000039075	ENSG00000189164	1.22988	4.9178e-05
ENSBTAG00000000806	ENSG00000138138	1.03628	4.92972e-05
ENSBTAG00000007616	ENSG00000157315	1.72552	4.94131e-05
ENSBTAG00000017729	ENSG00000120798	1.15207	4.9951e-05
ENSBTAG00000039770	ENSG00000115816	1.03787	5.0269e-05
ENSBTAG00000002726	ENSG00000004897	1.05795	5.04411e-05
ENSBTAG00000016484	ENSG00000101974	1.15496	5.04555e-05
ENSBTAG00000009747	ENSG00000189050	1.08865	5.14915e-05
ENSBTAG00000014432	ENSG00000150540	1.12161	5.15822e-05
ENSBTAG00000003338	ENSG00000133739	1.08677	5.17803e-05
ENSBTAG00000017401	ENSG00000183735	1.12796	5.19228e-05
ENSBTAG00000008388	N/A	1.02744	5.25377e-05
ENSBTAG00000010132	ENSG00000159593	1.15198	5.2663e-05
ENSBTAG00000006158	ENSG00000198919	1.2107	5.27854e-05
ENSBTAG00000019652	ENSG00000134602	1.02574	5.31834e-05
ENSBTAG00000014158	ENSG00000082258	1.04891	5.3334e-05
ENSBTAG00000009171	N/A	1.50287	5.35188e-05
ENSBTAG00000010174	ENSG00000171722	1.51897	5.35188e-05
ENSBTAG00000007461	ENSG00000172244	1.22173	5.37787e-05
ENSBTAG00000042180	N/A	1.7956	5.42006e-05
ENSBTAG00000017956	ENSG00000153885	-1.06402	5.4287e-05
ENSBTAG00000015310	ENSG00000114120	1.05229	5.45925e-05
ENSBTAG00000004492	ENSG00000116668	1.13221	5.48905e-05
ENSBTAG00000013842	ENSG00000075089	1.35922	5.49513e-05
ENSBTAG00000003541	ENSG00000142556	1.1296	5.49577e-05
ENSBTAG00000021135	ENSG00000178966	1.18504	5.50828e-05
ENSBTAG00000010760	ENSG00000009413	1.02239	5.53286e-05
ENSBTAG00000007508	ENSG00000068784	1.09115	5.57201e-05
ENSBTAG00000000988	ENSG00000139618	1.06687	5.5997e-05
ENSBTAG00000026673	ENSG00000196911	1.62586	5.62217e-05
ENSBTAG00000038039	N/A	1.04134	5.66183e-05
ENSBTAG00000039552	ENSG00000142731	1.25805	5.68701e-05
ENSBTAG00000010555	ENSG00000181016	2.53681	5.70401e-05
ENSBTAG00000021596	ENSG00000163600	1.22737	5.76639e-05
ENSBTAG00000014626	ENSG00000113643	1.04306	5.87602e-05
ENSBTAG00000020961	ENSG00000162999	1.19547	5.87825e-05
ENSBTAG00000020505	ENSG00000139697	1.0255	5.88886e-05
ENSBTAG00000007683	ENSG00000115827	1.19636	5.97416e-05
ENSBTAG00000010743	ENSG00000138399	1.18529	6.01798e-05
ENSBTAG00000008182	ENSG00000125740	-1.02661	6.02018e-05
ENSBTAG00000031044	ENSG00000180488	2.03105	6.07368e-05
ENSBTAG00000011727	ENSG00000143971	1.09606	6.08384e-05
ENSBTAG00000020219	ENSG00000166343	1.09265	6.08384e-05
ENSBTAG00000005240	ENSG00000229631	1.13825	6.10468e-05
ENSBTAG00000005979	ENSG00000119969	1.14872	6.10655e-05
ENSBTAG00000020635	ENSG00000136631	1.09831	6.11398e-05
ENSBTAG00000000018	ENSG00000111897	1.03513	6.18491e-05
ENSBTAG00000019440	ENSG00000126231	4.03456	6.18549e-05
ENSBTAG00000013142	ENSG00000085274	1.06275	6.20337e-05
ENSBTAG00000010134	ENSG00000081087	1.05931	6.3532e-05
ENSBTAG00000026290	ENSG00000078142	1.08115	6.40106e-05
ENSBTAG00000000115	ENSG00000143952	1.04895	6.43009e-05
ENSBTAG00000004502	ENSG00000103351	1.11269	6.50544e-05
ENSBTAG00000038748	ENSG00000244734	-1.1652	6.54637e-05
ENSBTAG00000021023	ENSG00000146463	1.07156	6.57956e-05
ENSBTAG00000017597	ENSG00000141446	1.06745	6.57956e-05
ENSBTAG00000002398	ENSG00000189042	1.31646	6.61329e-05
ENSBTAG00000013235	ENSG00000142910	-28.9192	6.6482e-05
ENSBTAG00000004585	ENSG00000186409	2.10038	6.67068e-05
ENSBTAG00000002281	ENSG00000177932	2.18784	6.72677e-05
ENSBTAG00000014807	ENSG00000074603	1.02086	6.79423e-05
ENSBTAG00000011926	ENSG00000198521	1.68432	6.83685e-05
ENSBTAG00000030632	ENSG00000175548	1.11095	6.85543e-05
ENSBTAG00000000065	ENSG00000088766	1.02653	6.8953e-05
ENSBTAG00000021756	ENSG00000186908	1.07928	6.92029e-05
ENSBTAG00000007635	ENSG00000115896	1.07997	6.98006e-05
ENSBTAG00000010547	ENSG00000101624	1.0743	7.00903e-05
ENSBTAG00000000105	ENSG00000143622	1.0092	7.04794e-05
ENSBTAG00000040206	ENSG00000198146	1.4199	7.05374e-05
ENSBTAG00000033642	N/A	1.70041	7.05839e-05
ENSBTAG00000020378	ENSG00000075711	1.14402	7.06007e-05
ENSBTAG00000014029	ENSG00000148634	1.03338	7.10556e-05
ENSBTAG00000006765	ENSG00000133706	1.01932	7.26466e-05
ENSBTAG00000039711	ENSG00000196670	1.11228	7.33865e-05
ENSBTAG00000005251	ENSG00000132256	1.16685	7.65541e-05
ENSBTAG00000001514	ENSG00000165192	1.1755	7.69927e-05
ENSBTAG00000021240	ENSG00000164935	1.20316	7.76801e-05
ENSBTAG00000013170	ENSG00000163599	1.75155	7.77536e-05
ENSBTAG00000000095	ENSG00000120217	1.10945	7.80106e-05
ENSBTAG00000040397	ENSG00000212989	1.38557	7.95544e-05
ENSBTAG00000020410	ENSG00000014123	1.08947	7.96318e-05
ENSBTAG00000012805	ENSG00000106537	1.02144	8.10745e-05
ENSBTAG00000000363	ENSG00000145734	1.00473	8.11104e-05
ENSBTAG00000006743	ENSG00000101773	1.11745	8.11264e-05
ENSBTAG00000030671	ENSG00000134709	2.00368	8.30906e-05
ENSBTAG00000010109	ENSG00000170312	1.25425	8.33157e-05
ENSBTAG00000005102	ENSG00000006576	1.09402	8.36822e-05
ENSBTAG00000010657	ENSG00000121753	-1.61797	8.36898e-05
ENSBTAG00000003904	ENSG00000198522	1.01444	8.40971e-05
ENSBTAG00000018694	ENSG00000111058	1.02649	8.42151e-05
ENSBTAG00000006697	ENSG00000164327	1.01896	8.56902e-05
ENSBTAG00000016276	ENSG00000084110	1.33367	8.56968e-05
ENSBTAG00000015901	ENSG00000104442	1.04751	8.58801e-05
ENSBTAG00000010220	ENSG00000152457	1.08856	8.59103e-05
ENSBTAG00000016457	ENSG00000114416	1.0166	8.59387e-05
ENSBTAG00000017137	ENSG00000106993	1.18994	8.60731e-05
ENSBTAG00000013793	ENSG00000069869	1.27319	8.62213e-05
ENSBTAG00000010291	ENSG00000146587	1.10259	8.69191e-05
ENSBTAG00000031747	ENSG00000182952	1.27103	8.70326e-05
ENSBTAG00000007167	ENSG00000132950	1.07978	8.72842e-05
ENSBTAG00000009354	ENSG00000126860	1.03837	8.78602e-05
ENSBTAG00000006491	ENSG00000162688	1.0722	8.86083e-05
ENSBTAG00000003588	ENSG00000104231	1.04681	8.96391e-05
ENSBTAG00000007595	ENSG00000162819	1.06915	9.0681e-05
ENSBTAG00000009519	ENSG00000113595	1.16256	9.24674e-05
ENSBTAG00000038710	N/A	1.08762	9.47239e-05
ENSBTAG00000040395	ENSG00000159905	1.34164	9.5076e-05
ENSBTAG00000006666	ENSG00000111300	1.0511	9.64323e-05
ENSBTAG00000032942	ENSG00000083520	1.35411	9.66489e-05
ENSBTAG00000021156	ENSG00000156787	1.06938	9.70049e-05
ENSBTAG00000003295	ENSG00000120370	1.2137	9.70351e-05
ENSBTAG00000020567	ENSG00000143889	1.04998	9.70872e-05
ENSBTAG00000001908	ENSG00000091140	1.04426	9.71383e-05
ENSBTAG00000011368	ENSG00000173145	1.04601	9.78582e-05
ENSBTAG00000032200	ENSG00000170946	1.17378	9.9435e-05
ENSBTAG00000000646	ENSG00000053900	1.01508	9.95735e-05
ENSBTAG00000010047	ENSG00000146426	1.06184	0.000102993
ENSBTAG00000018994	ENSG00000121858	1.01239	0.000103919
ENSBTAG00000014947	ENSG00000163629	2.16932	0.000104191
ENSBTAG00000003239	ENSG00000120800	1.00925	0.000104447
ENSBTAG00000009241	ENSG00000119778	1.11529	0.000104655
ENSBTAG00000011081	ENSG00000163376	1.05708	0.000104873
ENSBTAG00000025589	ENSG00000145996	1.12422	0.000104959
ENSBTAG00000002635	ENSG00000008438	-1.11957	0.000105645
ENSBTAG00000013343	N/A	4.08728	0.000106063
ENSBTAG00000000472	ENSG00000171827	1.4021	0.000106573
ENSBTAG00000010196	ENSG00000120253	1.04888	0.000107728
ENSBTAG00000016038	ENSG00000135968	1.03223	0.000107741
ENSBTAG00000032166	ENSG00000105793	1.40539	0.000108957
ENSBTAG00000037996	ENSG00000102401	1.04317	0.000109142
ENSBTAG00000007608	ENSG00000164603	1.25288	0.00010936
ENSBTAG00000009514	ENSG00000113593	1.02328	0.000109987
ENSBTAG00000021845	ENSG00000196792	1.02949	0.000110827
ENSBTAG00000018292	ENSG00000130150	1.35844	0.000111476
ENSBTAG00000032018	ENSG00000157429	1.23567	0.000111661
ENSBTAG00000032955	ENSG00000164815	1.51344	0.000111879
ENSBTAG00000007573	N/A	-1.10381	0.00011202
ENSBTAG00000026921	ENSG00000054219	1.00132	0.000112268
ENSBTAG00000008716	ENSG00000138385	1.01841	0.000112274
ENSBTAG00000020273	ENSG00000180667	1.27787	0.000112344
ENSBTAG00000018569	ENSG00000158290	1.01234	0.000112686
ENSBTAG00000007772	ENSG00000164638	-1.33304	0.000112946
ENSBTAG00000021672	ENSG00000090104	1.2162	0.000114329
ENSBTAG00000010898	ENSG00000152683	1.15691	0.000115113
ENSBTAG00000019264	ENSG00000116406	1.03603	0.000115457
ENSBTAG00000013017	ENSG00000134183	1.07687	0.00011701
ENSBTAG00000017569	ENSG00000082213	1.19371	0.000117532
ENSBTAG00000021636	ENSG00000163328	1.12654	0.000118525
ENSBTAG00000002600	ENSG00000203965	1.58852	0.000120238
ENSBTAG00000039117	ENSG00000198718	1.01886	0.000120602
ENSBTAG00000017715	ENSG00000103942	-1.2179	0.000120875
ENSBTAG00000032642	N/A	-28.8703	0.000121154
ENSBTAG00000038050	ENSG00000197050	1.2195	0.000122993
ENSBTAG00000009266	ENSG00000150637	1.05576	0.000123298
ENSBTAG00000002073	ENSG00000152942	1.03484	0.000124723
ENSBTAG00000018745	ENSG00000198707	1.04933	0.000125237
ENSBTAG00000021361	ENSG00000164483	1.43427	0.000125698
ENSBTAG00000019262	ENSG00000131747	1.0179	0.000126105
ENSBTAG00000007133	ENSG00000108094	1.02718	0.000126565
ENSBTAG00000019279	ENSG00000119684	1.04583	0.00012663
ENSBTAG00000013920	ENSG00000206530	1.41497	0.000126703
ENSBTAG00000033267	ENSG00000183814	1.39586	0.000127586
ENSBTAG00000013464	ENSG00000182504	1.08333	0.000128082
ENSBTAG00000022109	ENSG00000153130	1.73975	0.000128094
ENSBTAG00000033685	ENSG00000107443	1.45624	0.000128355
ENSBTAG00000016013	ENSG00000239388	1.39399	0.000128355
ENSBTAG00000005870	ENSG00000115392	1.1571	0.00012848
ENSBTAG00000006471	ENSG00000144909	1.03071	0.000128618
ENSBTAG00000039129	N/A	-1.02289	0.000129359
ENSBTAG00000020710	ENSG00000031691	1.41794	0.000130069
ENSBTAG00000003506	ENSG00000157214	1.15937	0.000130202
ENSBTAG00000019884	ENSG00000187008	1.03551	0.000130379
ENSBTAG00000018555	ENSG00000144040	-1.16701	0.000131312
ENSBTAG00000019836	ENSG00000100744	1.13966	0.000131372
ENSBTAG00000031686	ENSG00000186017	1.30957	0.000131406
ENSBTAG00000011803	ENSG00000109063	1.60359	0.000131751
ENSBTAG00000001920	ENSG00000051341	1.13207	0.000132572
ENSBTAG00000026262	N/A	1.0602	0.000133087
ENSBTAG00000018408	ENSG00000135317	1.02486	0.00013497
ENSBTAG00000003668	ENSG00000147231	1.22698	0.000136112
ENSBTAG00000018035	ENSG00000106799	1.01892	0.000136775
ENSBTAG00000021742	ENSG00000198453	1.10144	0.00013762
ENSBTAG00000031579	ENSG00000163535	1.03385	0.000137721
ENSBTAG00000032163	ENSG00000135521	1.00904	0.000137949
ENSBTAG00000021346	ENSG00000109881	1.60952	0.000137991
ENSBTAG00000004098	ENSG00000146476	1.10709	0.000138137
ENSBTAG00000007234	ENSG00000171566	1.00139	0.000138395
ENSBTAG00000006843	ENSG00000164338	1.06839	0.00013931
ENSBTAG00000010485	ENSG00000171109	1.04319	0.000141161
ENSBTAG00000017557	ENSG00000130348	1.0082	0.00014208
ENSBTAG00000016784	ENSG00000118997	1.01931	0.000142265
ENSBTAG00000006320	ENSG00000137992	1.04457	0.000142494
ENSBTAG00000013180	ENSG00000128513	1.03842	0.000142871
ENSBTAG00000015060	ENSG00000154451	1.05431	0.000143211
ENSBTAG00000009642	ENSG00000179841	1.04292	0.000144271
ENSBTAG00000033029	N/A	1.13681	0.000144897
ENSBTAG00000017385	N/A	1.24703	0.000145652
ENSBTAG00000019950	N/A	1.13526	0.000145664
ENSBTAG00000006851	N/A	1.09408	0.000146419
ENSBTAG00000013050	ENSG00000198839	1.16686	0.000146449
ENSBTAG00000019886	ENSG00000136122	1.01782	0.000148132
ENSBTAG00000019895	ENSG00000083535	1.26268	0.00014814
ENSBTAG00000019889	ENSG00000083520	1.02413	0.000148217
ENSBTAG00000014592	ENSG00000135537	1.29369	0.000148742
ENSBTAG00000004901	ENSG00000011405	1.0087	0.000148992
ENSBTAG00000043378	N/A	1.57814	0.000150224
ENSBTAG00000021103	ENSG00000115084	1.09399	0.000150457
ENSBTAG00000017258	ENSG00000123983	1.03485	0.000153525
ENSBTAG00000000962	ENSG00000035720	1.17312	0.000154783
ENSBTAG00000007870	ENSG00000106080	1.36644	0.000155245
ENSBTAG00000000287	ENSG00000163281	1.06292	0.000155895
ENSBTAG00000009704	ENSG00000099954	-1.04595	0.000156049
ENSBTAG00000006816	ENSG00000107362	1.07721	0.000156151
ENSBTAG00000011796	ENSG00000126814	1.1446	0.00015672
ENSBTAG00000007779	ENSG00000119041	1.01315	0.000159267
ENSBTAG00000012378	ENSG00000137812	1.14034	0.000164249
ENSBTAG00000021869	ENSG00000177683	1.15316	0.000165288
ENSBTAG00000022366	N/A	1.14645	0.000165726
ENSBTAG00000001887	ENSG00000115145	1.04366	0.000168266
ENSBTAG00000001403	ENSG00000163558	1.17465	0.000169004
ENSBTAG00000020523	ENSG00000205184	1.56183	0.000171433
ENSBTAG00000008438	ENSG00000164144	1.04716	0.000173254
ENSBTAG00000016622	ENSG00000179152	1.0816	0.0001743
ENSBTAG00000010952	N/A	-1.80932	0.000174853
ENSBTAG00000013179	ENSG00000167377	1.14462	0.000175453
ENSBTAG00000005723	ENSG00000163608	1.26233	0.000175519
ENSBTAG00000020059	ENSG00000178295	1.04382	0.000177146
ENSBTAG00000023464	ENSG00000181007	1.18634	0.00017846
ENSBTAG00000021614	ENSG00000089123	1.02624	0.000180613
ENSBTAG00000002408	N/A	1.14117	0.000181506
ENSBTAG00000019116	ENSG00000115540	4.00038	0.000182373
ENSBTAG00000015509	ENSG00000105835	1.02118	0.000182838
ENSBTAG00000001343	ENSG00000024526	1.9103	0.000183779
ENSBTAG00000039341	N/A	2.04228	0.000183779
ENSBTAG00000009709	ENSG00000148835	1.03033	0.00018722
ENSBTAG00000014670	ENSG00000184515	2.13449	0.0001879
ENSBTAG00000011498	ENSG00000187792	1.0783	0.000190062
ENSBTAG00000020128	N/A	1.06237	0.000192104
ENSBTAG00000009888	ENSG00000156171	1.00474	0.000192452
ENSBTAG00000002613	ENSG00000129534	1.25638	0.000194549
ENSBTAG00000004942	ENSG00000123737	1.00963	0.000199282
ENSBTAG00000006255	N/A	1.02423	0.000201366
ENSBTAG00000027534	N/A	1.28247	0.000203223
ENSBTAG00000021196	ENSG00000151131	1.05525	0.000205352
ENSBTAG00000009383	ENSG00000138160	1.14215	0.000205355
ENSBTAG00000024387	ENSG00000135241	1.03528	0.000205773
ENSBTAG00000018383	ENSG00000176208	1.11649	0.000210955
ENSBTAG00000021025	ENSG00000090530	-1.62219	0.000214612
ENSBTAG00000005976	ENSG00000132196	1.01114	0.000214694
ENSBTAG00000008397	ENSG00000186300	1.19435	0.000217046
ENSBTAG00000009895	N/A	1.47745	0.000225745
ENSBTAG00000021226	ENSG00000152700	1.06225	0.000227942
ENSBTAG00000009871	ENSG00000099246	1.82753	0.000243287
ENSBTAG00000027980	ENSG00000085231	1.06039	0.000248151
ENSBTAG00000006907	ENSG00000183091	1.23419	0.000248269
ENSBTAG00000013837	ENSG00000074935	1.2389	0.000250013
ENSBTAG00000013284	ENSG00000104205	1.02559	0.000253382
ENSBTAG00000022005	ENSG00000101342	1.01281	0.000253769
ENSBTAG00000015023	ENSG00000182400	1.0679	0.000254413
ENSBTAG00000037488	ENSG00000183340	1.03478	0.000256892
ENSBTAG00000021849	ENSG00000105865	1.30107	0.000257006
ENSBTAG00000012068	ENSG00000136492	1.29528	0.000257006
ENSBTAG00000007312	N/A	-1.1804	0.000257815
ENSBTAG00000033441	ENSG00000171241	1.13425	0.000263642
ENSBTAG00000008993	ENSG00000165359	1.03078	0.000264427
ENSBTAG00000003455	ENSG00000135299	1.36275	0.000270964
ENSBTAG00000015534	ENSG00000143353	1.08225	0.000274677
ENSBTAG00000012907	ENSG00000122417	1.19966	0.000275588
ENSBTAG00000002414	ENSG00000177807	1.39809	0.000277795
ENSBTAG00000037732	N/A	1.53941	0.000278489
ENSBTAG00000002117	ENSG00000121621	1.43173	0.000278489
ENSBTAG00000020100	N/A	1.09991	0.000280349
ENSBTAG00000004327	ENSG00000170500	1.17862	0.00028059
ENSBTAG00000000169	ENSG00000154438	2.76248	0.000285098
ENSBTAG00000013569	ENSG00000004468	1.16552	0.0002895
ENSBTAG00000009341	ENSG00000135205	1.02617	0.000305415
ENSBTAG00000027809	N/A	1.00339	0.000306341
ENSBTAG00000011661	ENSG00000103995	1.05593	0.000306954
ENSBTAG00000020436	ENSG00000165115	1.06901	0.00031042
ENSBTAG00000007190	ENSG00000174796	1.30197	0.000313835
ENSBTAG00000017429	ENSG00000138078	1.32731	0.000313835
ENSBTAG00000016766	ENSG00000106565	3.92602	0.000314415
ENSBTAG00000018598	ENSG00000004776	-1.00923	0.000315486
ENSBTAG00000014228	ENSG00000105967	1.00329	0.000317334
ENSBTAG00000004945	ENSG00000138686	1.16358	0.000325723
ENSBTAG00000040169	N/A	1.04241	0.000326159
ENSBTAG00000012797	ENSG00000043093	1.00204	0.000335494
ENSBTAG00000031012	ENSG00000142892	1.36478	0.000335729
ENSBTAG00000001068	ENSG00000078487	1.08855	0.000336131
ENSBTAG00000009471	ENSG00000174799	1.03469	0.000336884
ENSBTAG00000020626	N/A	1.09673	0.000340118
ENSBTAG00000021151	ENSG00000133026	1.00038	0.000342512
ENSBTAG00000017515	N/A	1.43734	0.00034328
ENSBTAG00000026936	ENSG00000138658	1.11501	0.000345303
ENSBTAG00000012164	ENSG00000047457	1.38705	0.000345325
ENSBTAG00000007020	ENSG00000196653	1.4032	0.000348422
ENSBTAG00000025477	ENSG00000131437	1.11044	0.000349074
ENSBTAG00000026234	ENSG00000104375	1.06578	0.000352166
ENSBTAG00000032277	ENSG00000115919	1.00839	0.000353142
ENSBTAG00000006107	ENSG00000133302	1.00239	0.000359416
ENSBTAG00000016406	ENSG00000065328	1.01535	0.00036836
ENSBTAG00000000892	ENSG00000164430	1.32543	0.000368935
ENSBTAG00000030921	ENSG00000183844	1.04383	0.000368964
ENSBTAG00000002699	ENSG00000157404	1.01281	0.000373811
ENSBTAG00000030426	N/A	1.08315	0.000378076
ENSBTAG00000031709	ENSG00000114209	1.94324	0.000378594
ENSBTAG00000020596	ENSG00000171204	1.32946	0.000383875
ENSBTAG00000016185	ENSG00000154380	1.12233	0.000391476
ENSBTAG00000002292	ENSG00000102038	1.97734	0.000395471
ENSBTAG00000031354	N/A	1.97708	0.000395471
ENSBTAG00000010597	ENSG00000006625	1.12915	0.000403377
ENSBTAG00000004440	ENSG00000088386	1.14623	0.000407723
ENSBTAG00000004917	ENSG00000213809	1.0254	0.000408987
ENSBTAG00000005383	ENSG00000155329	1.04505	0.000412446
ENSBTAG00000004854	ENSG00000188467	1.2276	0.000414355
ENSBTAG00000010874	ENSG00000121853	1.18406	0.000414355
ENSBTAG00000020193	ENSG00000198924	1.05478	0.00041784
ENSBTAG00000017044	ENSG00000105695	-1.6806	0.000420243
ENSBTAG00000007500	ENSG00000139617	1.20709	0.000421181
ENSBTAG00000012708	ENSG00000163536	1.06298	0.000425051
ENSBTAG00000009598	ENSG00000188419	1.12634	0.000425416
ENSBTAG00000023677	ENSG00000233112	1.09195	0.000426154
ENSBTAG00000003826	ENSG00000105711	-1.25009	0.000428204
ENSBTAG00000010922	ENSG00000196459	1.18383	0.000430976
ENSBTAG00000001808	ENSG00000147592	1.28364	0.000438154
ENSBTAG00000005607	ENSG00000186871	1.16402	0.00043823
ENSBTAG00000019385	ENSG00000153253	1.45406	0.0004443
ENSBTAG00000007177	ENSG00000213853	-1.51308	0.000444869
ENSBTAG00000019464	ENSG00000146731	1.18575	0.000453425
ENSBTAG00000023989	ENSG00000170903	1.02163	0.000453806
ENSBTAG00000039731	ENSG00000115963	2.69439	0.000454444
ENSBTAG00000005946	ENSG00000058056	1.04406	0.000456059
ENSBTAG00000013069	ENSG00000173226	1.01679	0.00045966
ENSBTAG00000039462	N/A	1.03872	0.000466189
ENSBTAG00000017048	ENSG00000151849	1.02843	0.000473014
ENSBTAG00000000197	N/A	1.33733	0.00047465
ENSBTAG00000022373	N/A	1.10797	0.000475861
ENSBTAG00000006138	ENSG00000075223	1.2792	0.000492219
ENSBTAG00000033563	ENSG00000187187	1.081	0.000497127
ENSBTAG00000031656	ENSG00000197780	1.10782	0.000497127
ENSBTAG00000009035	ENSG00000138778	1.05153	0.000497711
ENSBTAG00000006474	ENSG00000119888	1.8311	0.000499656
ENSBTAG00000005866	ENSG00000197779	1.27314	0.000510582
ENSBTAG00000015008	ENSG00000163751	1.34833	0.000510582
ENSBTAG00000031913	ENSG00000140740	1.17063	0.000520323
ENSBTAG00000010665	ENSG00000139899	1.0181	0.000523293
ENSBTAG00000038450	ENSG00000197928	1.28865	0.000529941
ENSBTAG00000006551	ENSG00000171320	1.83068	0.000539164
ENSBTAG00000019916	ENSG00000165959	-1.28025	0.000539996
ENSBTAG00000009239	ENSG00000112394	1.23923	0.000550297
ENSBTAG00000010550	ENSG00000163577	1.66775	0.000552395
ENSBTAG00000042504	N/A	1.66562	0.000552395
ENSBTAG00000038131	ENSG00000114770	1.09999	0.000554297
ENSBTAG00000000231	ENSG00000107779	1.59831	0.00056204
ENSBTAG00000032573	N/A	1.10338	0.000563444
ENSBTAG00000020031	ENSG00000118762	1.53336	0.000572564
ENSBTAG00000004383	ENSG00000137942	2.01311	0.000580534
ENSBTAG00000044311	N/A	2.00316	0.000580534
ENSBTAG00000012557	ENSG00000128694	1.09872	0.000595033
ENSBTAG00000038951	ENSG00000197808	1.17556	0.000598273
ENSBTAG00000019302	ENSG00000171791	1.04546	0.000606185
ENSBTAG00000004659	ENSG00000115520	1.01171	0.000608913
ENSBTAG00000020367	ENSG00000014824	1.02912	0.000621544
ENSBTAG00000008392	ENSG00000178531	-1.16619	0.000628217
ENSBTAG00000013010	ENSG00000169193	1.15214	0.000638062
ENSBTAG00000014057	ENSG00000164414	1.0068	0.000649758
ENSBTAG00000019330	ENSG00000163421	1.16966	0.000655316
ENSBTAG00000003162	ENSG00000116791	1.35442	0.00066385
ENSBTAG00000018942	ENSG00000117155	1.04393	0.000668033
ENSBTAG00000016709	ENSG00000122643	1.3897	0.000675546
ENSBTAG00000017958	ENSG00000135541	1.03811	0.000679346
ENSBTAG00000000990	ENSG00000106588	1.19338	0.000682431
ENSBTAG00000002620	ENSG00000138346	1.46317	0.00068705
ENSBTAG00000030448	ENSG00000138071	1.75643	0.000696179
ENSBTAG00000005110	ENSG00000081803	1.34367	0.000703495
ENSBTAG00000001675	ENSG00000137825	-1.29221	0.000703495
ENSBTAG00000026527	ENSG00000063438	-1.3058	0.000703495
ENSBTAG00000007237	ENSG00000156970	1.00442	0.000705049
ENSBTAG00000018795	ENSG00000064933	1.2254	0.000714844
ENSBTAG00000003837	ENSG00000169218	-1.74623	0.000718435
ENSBTAG00000019294	ENSG00000069431	1.95879	0.000718435
ENSBTAG00000008966	ENSG00000156298	-1.10432	0.000721367
ENSBTAG00000007931	ENSG00000139974	1.23638	0.000731967
ENSBTAG00000019980	ENSG00000157680	-1.6716	0.000734352
ENSBTAG00000015467	ENSG00000111879	1.78814	0.000734352
ENSBTAG00000015340	ENSG00000171819	1.51149	0.000736857
ENSBTAG00000034501	ENSG00000205403	1.60697	0.000744906
ENSBTAG00000005736	ENSG00000173567	1.58592	0.000752512
ENSBTAG00000004207	ENSG00000125810	-1.6457	0.000753281
ENSBTAG00000021958	ENSG00000145649	1.03605	0.000755075
ENSBTAG00000024088	ENSG00000100348	28.3489	0.000757646
ENSBTAG00000024725	N/A	28.356	0.000757646
ENSBTAG00000011022	ENSG00000231228	1.00632	0.00076806
ENSBTAG00000017000	ENSG00000164485	2.0963	0.000773425
ENSBTAG00000006949	ENSG00000061656	2.09834	0.000773425
ENSBTAG00000042974	N/A	1.12304	0.00078729
ENSBTAG00000019885	ENSG00000056277	1.2014	0.000802998
ENSBTAG00000004975	ENSG00000163617	1.06138	0.000804428
ENSBTAG00000002714	ENSG00000127955	1.24175	0.000823676
ENSBTAG00000014286	ENSG00000032742	1.13262	0.000835046
ENSBTAG00000021795	ENSG00000135100	1.95865	0.00084416
ENSBTAG00000038480	N/A	1.02228	0.000857737
ENSBTAG00000037705	N/A	3.0118	0.000869163
ENSBTAG00000010166	ENSG00000204516	1.32301	0.000871005
ENSBTAG00000015744	ENSG00000112237	1.34784	0.000871005
ENSBTAG00000011330	ENSG00000135318	1.46166	0.00087785
ENSBTAG00000030622	ENSG00000205693	1.38647	0.00087785
ENSBTAG00000000277	ENSG00000150782	1.08725	0.000887993
ENSBTAG00000010144	ENSG00000120832	1.19002	0.000891065
ENSBTAG00000039077	N/A	1.1842	0.000894587
ENSBTAG00000014020	ENSG00000182010	1.4511	0.000913836
ENSBTAG00000018294	ENSG00000163687	-1.30759	0.000917424
ENSBTAG00000040275	N/A	1.06606	0.00093055
ENSBTAG00000024275	ENSG00000152422	1.07189	0.00093055
ENSBTAG00000000718	ENSG00000178297	1.41615	0.000931096
ENSBTAG00000006409	ENSG00000171757	1.81551	0.000939846
ENSBTAG00000021210	ENSG00000069812	-3.94816	0.00094123
ENSBTAG00000037440	ENSG00000198521	3.67453	0.00094123
ENSBTAG00000020148	ENSG00000120156	1.32575	0.000941792
ENSBTAG00000005825	ENSG00000109674	1.27099	0.000941792
ENSBTAG00000004426	ENSG00000164031	1.01429	0.000953467
ENSBTAG00000037551	N/A	1.43959	0.00096277
ENSBTAG00000005347	ENSG00000111231	1.04281	0.000966492
ENSBTAG00000001861	ENSG00000187231	1.76712	0.000968915
ENSBTAG00000027728	ENSG00000112874	1.00119	0.000986202
ENSBTAG00000037707	N/A	1.63407	0.000988089
ENSBTAG00000040460	ENSG00000108244	1.09469	0.00099512
ENSBTAG00000004939	N/A	1.21167	0.000998857
ENSBTAG00000014320	ENSG00000151304	1.01993	0.00100723
ENSBTAG00000010210	ENSG00000152455	1.11051	0.00102932
ENSBTAG00000007270	ENSG00000111358	1.00837	0.00103955
ENSBTAG00000012182	ENSG00000162595	1.46652	0.0010466
ENSBTAG00000010632	ENSG00000170231	1.42292	0.0010466
ENSBTAG00000019729	ENSG00000132423	1.01128	0.00106187
ENSBTAG00000039132	ENSG00000188649	1.10119	0.00107102
ENSBTAG00000000447	ENSG00000148690	1.37222	0.00107441
ENSBTAG00000002614	ENSG00000204130	1.00764	0.00107589
ENSBTAG00000016010	ENSG00000122550	1.05399	0.00109944
ENSBTAG00000006485	ENSG00000161911	-1.19319	0.00111016
ENSBTAG00000010179	ENSG00000080573	-1.21355	0.00112378
ENSBTAG00000004082	N/A	1.33533	0.00113132
ENSBTAG00000005663	ENSG00000137814	2.09728	0.00114425
ENSBTAG00000038610	ENSG00000171448	2.56263	0.00115478
ENSBTAG00000020826	ENSG00000204116	1.18596	0.00117978
ENSBTAG00000004425	ENSG00000179941	1.37622	0.00118883
ENSBTAG00000010247	ENSG00000106692	1.26025	0.00119548
ENSBTAG00000026684	ENSG00000162520	1.12539	0.00121722
ENSBTAG00000017651	N/A	2.37454	0.00122606
ENSBTAG00000017326	ENSG00000162600	1.03611	0.00122743
ENSBTAG00000019076	ENSG00000137843	-1.02253	0.00123616
ENSBTAG00000017664	ENSG00000019991	1.47089	0.0012448
ENSBTAG00000020390	ENSG00000174225	1.5454	0.0012448
ENSBTAG00000021580	ENSG00000170144	1.25537	0.00125655
ENSBTAG00000006732	ENSG00000091129	2.20556	0.00128452
ENSBTAG00000027629	N/A	-1.10093	0.0012885
ENSBTAG00000001683	ENSG00000144369	1.59878	0.00129575
ENSBTAG00000015788	ENSG00000164989	1.1703	0.0012979
ENSBTAG00000003358	ENSG00000180398	1.35368	0.00130106
ENSBTAG00000044045	ENSG00000125351	1.0276	0.00130472
ENSBTAG00000002390	ENSG00000177875	-1.05735	0.00131667
ENSBTAG00000008175	ENSG00000178665	1.6359	0.00132356
ENSBTAG00000031697	ENSG00000197776	1.54245	0.00134676
ENSBTAG00000008368	ENSG00000223399	2.28667	0.00138585
ENSBTAG00000043282	N/A	2.28977	0.00138585
ENSBTAG00000027713	ENSG00000176018	1.04736	0.00139815
ENSBTAG00000014792	ENSG00000012983	1.07356	0.00140905
ENSBTAG00000027328	N/A	28.2283	0.00141168
ENSBTAG00000004637	ENSG00000173838	28.2324	0.00141168
ENSBTAG00000038287	ENSG00000188038	28.2307	0.00141168
ENSBTAG00000024801	ENSG00000204764	28.2269	0.00141168
ENSBTAG00000000949	ENSG00000213551	1.07513	0.0014306
ENSBTAG00000026604	ENSG00000205748	1.16584	0.00143153
ENSBTAG00000017391	ENSG00000122254	2.86222	0.00143677
ENSBTAG00000038625	ENSG00000162654	2.9368	0.00143677
ENSBTAG00000000053	ENSG00000118407	2.92952	0.00143677
ENSBTAG00000004402	ENSG00000101166	1.05044	0.001464
ENSBTAG00000008180	ENSG00000040275	1.12197	0.00148021
ENSBTAG00000042235	N/A	1.19255	0.00150681
ENSBTAG00000014773	ENSG00000072571	1.1478	0.00153156
ENSBTAG00000013298	ENSG00000116711	1.01782	0.0015613
ENSBTAG00000015380	ENSG00000168679	1.50034	0.00156188
ENSBTAG00000008447	ENSG00000136866	1.43898	0.00156188
ENSBTAG00000015024	ENSG00000151233	1.00403	0.00156504
ENSBTAG00000015303	ENSG00000105926	1.06644	0.00158168
ENSBTAG00000016302	ENSG00000153291	1.06575	0.00160444
ENSBTAG00000042500	N/A	3.56882	0.00163353
ENSBTAG00000043589	N/A	3.67638	0.00163353
ENSBTAG00000019557	ENSG00000144852	3.56373	0.00163353
ENSBTAG00000018810	ENSG00000186340	3.57751	0.00163353
ENSBTAG00000001104	ENSG00000183723	-1.1435	0.00164301
ENSBTAG00000023814	ENSG00000114346	1.00888	0.00165338
ENSBTAG00000011046	ENSG00000134058	1.05285	0.00165969
ENSBTAG00000008804	ENSG00000166788	1.03046	0.00165969
ENSBTAG00000001096	ENSG00000180228	1.18727	0.00170354
ENSBTAG00000013922	ENSG00000101928	1.13767	0.00172209
ENSBTAG00000005442	ENSG00000152763	1.25596	0.00172209
ENSBTAG00000013611	ENSG00000151466	1.18844	0.00176759
ENSBTAG00000008942	ENSG00000066248	-1.51112	0.0017789
ENSBTAG00000004653	ENSG00000152990	-1.36022	0.00179818
ENSBTAG00000001881	ENSG00000100652	1.06049	0.00182619
ENSBTAG00000002416	ENSG00000162654	1.75085	0.00183276
ENSBTAG00000038099	N/A	2.58005	0.00183965
ENSBTAG00000043268	N/A	1.67095	0.00184199
ENSBTAG00000007837	ENSG00000138018	1.24872	0.00185389
ENSBTAG00000017271	ENSG00000120539	1.17788	0.00185869
ENSBTAG00000008176	ENSG00000198553	1.24317	0.00185869
ENSBTAG00000006201	ENSG00000104047	1.00082	0.00185873
ENSBTAG00000031885	ENSG00000153485	1.6779	0.00186116
ENSBTAG00000015899	N/A	1.69666	0.00186916
ENSBTAG00000030258	ENSG00000128283	-1.79264	0.00186916
ENSBTAG00000005293	ENSG00000158402	1.19487	0.00198359
ENSBTAG00000023369	ENSG00000105464	-1.4374	0.00200181
ENSBTAG00000001523	ENSG00000176105	1.48162	0.00207356
ENSBTAG00000009978	ENSG00000180113	1.18702	0.00209569
ENSBTAG00000019577	ENSG00000129048	2.21828	0.00214217
ENSBTAG00000024496	ENSG00000142615	-2.11259	0.00214217
ENSBTAG00000003171	ENSG00000162105	1.23149	0.00215062
ENSBTAG00000004741	ENSG00000113302	1.04246	0.00216917
ENSBTAG00000007431	ENSG00000103888	-1.57119	0.0022933
ENSBTAG00000009257	ENSG00000188452	1.65347	0.00236481
ENSBTAG00000044162	ENSG00000168116	1.14896	0.00236933
ENSBTAG00000042837	N/A	1.23309	0.00237881
ENSBTAG00000006568	ENSG00000133138	1.34493	0.00248512
ENSBTAG00000021668	ENSG00000101574	1.27517	0.00248512
ENSBTAG00000035858	ENSG00000171444	1.36913	0.00248512
ENSBTAG00000016841	ENSG00000118322	1.94361	0.00249396
ENSBTAG00000018467	ENSG00000119636	1.68153	0.00254898
ENSBTAG00000000706	ENSG00000154734	1.13754	0.00255185
ENSBTAG00000006447	ENSG00000005187	2.08168	0.00257459
ENSBTAG00000000776	N/A	-1.72594	0.00258982
ENSBTAG00000009746	ENSG00000135698	1.76651	0.00258982
ENSBTAG00000037734	ENSG00000100852	28.0882	0.00264566
ENSBTAG00000013090	ENSG00000156574	28.0858	0.00264566
ENSBTAG00000012984	N/A	28.0924	0.00264566
ENSBTAG00000044209	ENSG00000049247	28.0884	0.00264566
ENSBTAG00000018657	ENSG00000187527	28.0849	0.00264566
ENSBTAG00000031386	ENSG00000215529	28.0955	0.00264566
ENSBTAG00000040336	ENSG00000090612	1.11051	0.00268529
ENSBTAG00000005996	ENSG00000165383	1.0527	0.00280649
ENSBTAG00000004694	ENSG00000092200	3.57035	0.00283962
ENSBTAG00000011579	ENSG00000168539	-3.82447	0.00283962
ENSBTAG00000034045	ENSG00000176988	3.36534	0.00283962
ENSBTAG00000020348	ENSG00000188886	3.46417	0.00283962
ENSBTAG00000019568	ENSG00000096872	1.05375	0.00284601
ENSBTAG00000008619	ENSG00000156671	1.00192	0.00289637
ENSBTAG00000019232	ENSG00000162971	1.01547	0.00289637
ENSBTAG00000035959	N/A	1.49114	0.00289977
ENSBTAG00000017477	N/A	2.43763	0.00292791
ENSBTAG00000007332	ENSG00000167283	1.44939	0.00301851
ENSBTAG00000005638	ENSG00000154040	1.10461	0.00310196
ENSBTAG00000002033	ENSG00000173960	1.0275	0.00313274
ENSBTAG00000007589	ENSG00000120693	1.01483	0.0032166
ENSBTAG00000010399	ENSG00000087301	1.12813	0.00323086
ENSBTAG00000023106	ENSG00000170364	1.17206	0.00326496
ENSBTAG00000011192	ENSG00000138271	1.11813	0.00341722
ENSBTAG00000038870	N/A	1.15988	0.00343203
ENSBTAG00000043964	ENSG00000165997	1.37215	0.00343544
ENSBTAG00000022199	N/A	1.12412	0.00346836
ENSBTAG00000031682	ENSG00000147121	1.77791	0.00348388
ENSBTAG00000042696	N/A	1.56939	0.00348388
ENSBTAG00000012684	ENSG00000172724	-1.96602	0.00354312
ENSBTAG00000019689	ENSG00000173715	1.54129	0.00358146
ENSBTAG00000040058	ENSG00000164815	1.01818	0.00360968
ENSBTAG00000033727	ENSG00000157110	-1.22783	0.00361159
ENSBTAG00000043301	N/A	1.60454	0.0036602
ENSBTAG00000014781	N/A	1.91075	0.0036602
ENSBTAG00000042524	N/A	1.8933	0.00367173
ENSBTAG00000016142	ENSG00000166394	-1.80963	0.00371068
ENSBTAG00000038541	ENSG00000234284	1.98092	0.00372018
ENSBTAG00000021513	N/A	-1.24399	0.00376133
ENSBTAG00000003747	ENSG00000140043	1.50484	0.00378134
ENSBTAG00000045086	N/A	1.10788	0.00382116
ENSBTAG00000008169	ENSG00000166845	1.00847	0.00386705
ENSBTAG00000000945	ENSG00000064270	1.05939	0.00391449
ENSBTAG00000009023	ENSG00000139324	1.01224	0.00391815
ENSBTAG00000011110	ENSG00000172497	2.76703	0.00392501
ENSBTAG00000014601	ENSG00000163069	1.28474	0.00396368
ENSBTAG00000038442	ENSG00000171804	1.18531	0.00398511
ENSBTAG00000005456	ENSG00000112742	1.05779	0.00415697
ENSBTAG00000014750	ENSG00000129595	-1.42084	0.00415801
ENSBTAG00000006823	ENSG00000164309	1.38746	0.00415801
ENSBTAG00000010673	ENSG00000243364	-1.43802	0.00415801
ENSBTAG00000015732	ENSG00000100519	1.20561	0.00420479
ENSBTAG00000033446	ENSG00000147687	1.17794	0.00420479
ENSBTAG00000011973	N/A	1.00637	0.00430848
ENSBTAG00000001233	ENSG00000160588	1.14632	0.00434973
ENSBTAG00000001161	ENSG00000139146	1.21491	0.00444217
ENSBTAG00000001957	ENSG00000066651	1.02269	0.00445416
ENSBTAG00000018465	ENSG00000169282	1.43497	0.0045541
ENSBTAG00000011037	ENSG00000166831	-1.14359	0.00459399
ENSBTAG00000017718	ENSG00000102962	-2.63914	0.00465321
ENSBTAG00000001877	N/A	1.06162	0.00465377
ENSBTAG00000033001	ENSG00000163218	1.00302	0.00466672
ENSBTAG00000000854	ENSG00000120341	1.15957	0.00469902
ENSBTAG00000010955	ENSG00000138750	1.32762	0.00473993
ENSBTAG00000020908	N/A	1.12056	0.00478229
ENSBTAG00000007835	ENSG00000167701	-1.20725	0.00485845
ENSBTAG00000037421	N/A	1.17493	0.00485845
ENSBTAG00000018902	ENSG00000104427	1.17888	0.00485845
ENSBTAG00000008228	ENSG00000151917	1.0793	0.00485845
ENSBTAG00000001666	ENSG00000132603	1.03752	0.00486865
ENSBTAG00000043432	N/A	1.44407	0.00492219
ENSBTAG00000019445	ENSG00000153790	3.46652	0.00494196
ENSBTAG00000003047	ENSG00000164334	1.64402	0.00494207
ENSBTAG00000030864	ENSG00000219626	1.77726	0.00494207
ENSBTAG00000042185	N/A	27.9352	0.00498775
ENSBTAG00000042224	N/A	27.9384	0.00498775
ENSBTAG00000031609	ENSG00000137492	27.9389	0.00498775
ENSBTAG00000024643	ENSG00000197415	27.9428	0.00498775
ENSBTAG00000023597	N/A	27.9329	0.00498775
ENSBTAG00000043196	N/A	27.942	0.00498775
ENSBTAG00000038162	ENSG00000173040	27.9393	0.00498775
ENSBTAG00000006677	N/A	1.22732	0.00502189
ENSBTAG00000000644	ENSG00000196420	-1.25001	0.00502189
ENSBTAG00000000434	ENSG00000109846	2.08727	0.00509281
ENSBTAG00000011045	ENSG00000134056	1.13266	0.0050973
ENSBTAG00000018864	ENSG00000151725	1.06149	0.0050973
ENSBTAG00000013452	ENSG00000103569	1.03785	0.00512547
ENSBTAG00000037814	N/A	1.01401	0.00513698
ENSBTAG00000012499	ENSG00000103494	1.2849	0.00520191
ENSBTAG00000038510	N/A	1.64041	0.00526243
ENSBTAG00000031018	ENSG00000163040	1.83949	0.00531874
ENSBTAG00000031831	ENSG00000204694	1.89103	0.00531874
ENSBTAG00000034821	N/A	2.17871	0.00536286
ENSBTAG00000039992	ENSG00000167553	1.72887	0.00536286
ENSBTAG00000005762	ENSG00000180155	-2.10071	0.00539308
ENSBTAG00000012874	ENSG00000186814	1.0614	0.00540238
ENSBTAG00000008338	ENSG00000182621	1.39938	0.00549774
ENSBTAG00000003313	ENSG00000049249	1.11203	0.00564735
ENSBTAG00000001457	ENSG00000151881	1.07865	0.00564735
ENSBTAG00000025787	ENSG00000114209	1.02807	0.00569743
ENSBTAG00000033690	ENSG00000138376	1.00651	0.00602486
ENSBTAG00000031352	ENSG00000172006	1.08931	0.0062879
ENSBTAG00000024240	ENSG00000117054	1.18233	0.0062879
ENSBTAG00000013562	ENSG00000145604	1.1125	0.00635208
ENSBTAG00000039686	ENSG00000162390	1.31529	0.00635208
ENSBTAG00000010719	ENSG00000116194	1.04595	0.00637526
ENSBTAG00000008807	ENSG00000197361	1.56766	0.00646621
ENSBTAG00000017012	ENSG00000107890	2.5756	0.00647966
ENSBTAG00000040066	N/A	2.56273	0.00647966
ENSBTAG00000012914	ENSG00000075290	2.58168	0.00647966
ENSBTAG00000025165	ENSG00000108256	1.01405	0.00675553
ENSBTAG00000042702	N/A	1.60649	0.00680301
ENSBTAG00000030282	ENSG00000221886	1.37792	0.00680858
ENSBTAG00000038011	ENSG00000172985	-1.01541	0.00696072
ENSBTAG00000012194	ENSG00000175984	1.19312	0.00700852
ENSBTAG00000010283	ENSG00000116221	-1.0398	0.00716895
ENSBTAG00000018445	ENSG00000198785	1.02992	0.00716895
ENSBTAG00000044631	N/A	1.00573	0.00735501
ENSBTAG00000042117	N/A	2.18065	0.00738025
ENSBTAG00000024914	N/A	2.2759	0.00738025
ENSBTAG00000044052	ENSG00000187391	1.56319	0.00744333
ENSBTAG00000021282	ENSG00000127990	1.87345	0.00770981
ENSBTAG00000015316	N/A	1.38617	0.00773024
ENSBTAG00000015326	ENSG00000105928	1.00626	0.00778171
ENSBTAG00000007243	ENSG00000120051	2.00475	0.00782509
ENSBTAG00000019698	ENSG00000188800	2.01468	0.00782509
ENSBTAG00000032360	N/A	2.41838	0.00782509
ENSBTAG00000014439	ENSG00000117009	1.36702	0.00823861
ENSBTAG00000039709	ENSG00000185480	1.19718	0.00860185
ENSBTAG00000004190	ENSG00000137962	-3.42977	0.00860609
ENSBTAG00000032869	ENSG00000182545	3.21876	0.00860609
ENSBTAG00000025980	ENSG00000204764	3.21889	0.00860609
ENSBTAG00000038027	N/A	3.22505	0.00860609
ENSBTAG00000033662	ENSG00000061676	1.47914	0.00877652
ENSBTAG00000020704	ENSG00000122679	-1.56598	0.00877652
ENSBTAG00000035168	ENSG00000206073	1.52553	0.00877652
ENSBTAG00000044035	ENSG00000169258	-1.30902	0.00889173
ENSBTAG00000033214	ENSG00000109680	1.07943	0.00923643
ENSBTAG00000025202	N/A	1.29913	0.00924173
ENSBTAG00000009854	ENSG00000124383	1.02289	0.00929282
ENSBTAG00000032905	ENSG00000115841	1.09083	0.00939252
ENSBTAG00000043327	N/A	27.7675	0.00946022
ENSBTAG00000009675	ENSG00000184617	27.77	0.00946022
ENSBTAG00000040167	N/A	27.77	0.00946022
ENSBTAG00000037423	N/A	27.7706	0.00946022
ENSBTAG00000021508	ENSG00000163380	27.7708	0.00946022
ENSBTAG00000012043	ENSG00000142619	-1.00109	0.00950178
ENSBTAG00000016274	ENSG00000165972	1.26118	0.00994685
ENSBTAG00000035777	N/A	1.27684	0.0102616
ENSBTAG00000020569	ENSG00000153956	1.96105	0.0104963
ENSBTAG00000019114	ENSG00000171956	1.47966	0.0104963
ENSBTAG00000017005	N/A	-2.92003	0.0106792
ENSBTAG00000042416	N/A	2.56819	0.0106792
ENSBTAG00000003132	ENSG00000117971	-2.82813	0.0106792
ENSBTAG00000007532	ENSG00000204610	2.57848	0.0106792
ENSBTAG00000015799	ENSG00000124224	1.11689	0.0108927
ENSBTAG00000010048	ENSG00000152253	1.07805	0.0108927
ENSBTAG00000042339	N/A	1.12231	0.0108987
ENSBTAG00000006438	ENSG00000117148	-1.19337	0.0108987
ENSBTAG00000040001	ENSG00000152939	1.37917	0.0110379
ENSBTAG00000014328	N/A	1.00484	0.0111132
ENSBTAG00000033223	ENSG00000214435	1.08311	0.0111132
ENSBTAG00000043706	N/A	1.03556	0.0113785
ENSBTAG00000043972	ENSG00000155886	1.9591	0.0115334
ENSBTAG00000042479	N/A	1.65946	0.0115334
ENSBTAG00000007495	ENSG00000172380	1.64721	0.0115334
ENSBTAG00000006276	ENSG00000173918	-1.63474	0.0115334
ENSBTAG00000017251	ENSG00000112053	1.12531	0.0116034
ENSBTAG00000013991	ENSG00000112333	2.08574	0.011674
ENSBTAG00000008947	ENSG00000151005	2.16963	0.011674
ENSBTAG00000032872	ENSG00000163634	1.47929	0.0118783
ENSBTAG00000007129	ENSG00000072952	-1.74409	0.0118817
ENSBTAG00000024852	ENSG00000164047	-1.81419	0.0118817
ENSBTAG00000009371	ENSG00000173421	1.76216	0.0118817
ENSBTAG00000012915	ENSG00000176222	1.7522	0.0118817
ENSBTAG00000014587	ENSG00000164304	1.05274	0.0119275
ENSBTAG00000003515	ENSG00000173267	-1.84448	0.0119857
ENSBTAG00000032071	ENSG00000198765	2.3461	0.0119857
ENSBTAG00000013178	ENSG00000158578	-1.04892	0.012246
ENSBTAG00000003757	ENSG00000069345	1.19466	0.012246
ENSBTAG00000016265	N/A	1.01589	0.0124313
ENSBTAG00000003454	ENSG00000147509	-1.0818	0.0125208
ENSBTAG00000040512	N/A	-1.28166	0.0127523
ENSBTAG00000043162	N/A	-1.36222	0.012782
ENSBTAG00000038720	ENSG00000120686	1.69932	0.012782
ENSBTAG00000021069	ENSG00000168078	1.01386	0.0132076
ENSBTAG00000000313	ENSG00000166321	1.02449	0.0133518
ENSBTAG00000021654	ENSG00000148935	1.08255	0.0135412
ENSBTAG00000009443	ENSG00000140297	1.07081	0.0135412
ENSBTAG00000037854	N/A	1.45062	0.0135842
ENSBTAG00000008923	ENSG00000123901	1.19247	0.0135842
ENSBTAG00000039953	N/A	1.39298	0.0137437
ENSBTAG00000011833	ENSG00000125675	1.4218	0.0137437
ENSBTAG00000006607	ENSG00000113328	1.18749	0.013779
ENSBTAG00000020959	ENSG00000119335	1.04858	0.0138224
ENSBTAG00000024426	ENSG00000158528	1.04156	0.0146465
ENSBTAG00000043683	N/A	-1.1273	0.0146792
ENSBTAG00000035530	N/A	-3.40876	0.0149854
ENSBTAG00000042278	N/A	3.07756	0.0149854
ENSBTAG00000042276	N/A	3.08504	0.0149854
ENSBTAG00000002206	ENSG00000102053	3.08383	0.0149854
ENSBTAG00000012897	ENSG00000135424	3.0887	0.0149854
ENSBTAG00000002080	ENSG00000136999	-3.29555	0.0149854
ENSBTAG00000003217	ENSG00000162706	-3.41664	0.0149854
ENSBTAG00000008481	ENSG00000184166	3.08236	0.0149854
ENSBTAG00000005917	ENSG00000178184	1.2391	0.0150524
ENSBTAG00000015406	ENSG00000141579	1.02951	0.0154676
ENSBTAG00000015606	N/A	-1.40628	0.0160256
ENSBTAG00000024509	ENSG00000178821	-1.39609	0.0160256
ENSBTAG00000043976	ENSG00000135119	1.38775	0.0160256
ENSBTAG00000005093	ENSG00000172831	-1.01177	0.0161579
ENSBTAG00000025226	ENSG00000182700	1.18492	0.0163084
ENSBTAG00000040196	ENSG00000198521	1.2592	0.016409
ENSBTAG00000014250	ENSG00000146858	1.13087	0.016409
ENSBTAG00000011504	ENSG00000103310	1.83847	0.0167752
ENSBTAG00000016039	ENSG00000205927	-1.69401	0.0167752
ENSBTAG00000015260	N/A	-1.10758	0.0173797
ENSBTAG00000003950	ENSG00000115718	-1.36622	0.0174346
ENSBTAG00000006345	ENSG00000129744	1.44575	0.0174346
ENSBTAG00000025218	N/A	1.04438	0.0175311
ENSBTAG00000000445	ENSG00000095464	2.47714	0.017556
ENSBTAG00000024177	ENSG00000197697	2.46014	0.017556
ENSBTAG00000005858	ENSG00000115474	2.34231	0.017556
ENSBTAG00000009277	ENSG00000091844	1.6935	0.0176613
ENSBTAG00000020869	ENSG00000132437	2.00463	0.0176613
ENSBTAG00000044304	N/A	1.68528	0.0176613
ENSBTAG00000024878	ENSG00000145700	1.69419	0.0176613
ENSBTAG00000006243	ENSG00000124091	1.17603	0.0178105
ENSBTAG00000003481	ENSG00000155100	1.26044	0.0178105
ENSBTAG00000021762	ENSG00000065548	1.30113	0.0179286
ENSBTAG00000023160	N/A	27.5809	0.0180541
ENSBTAG00000040351	N/A	27.5843	0.0180541
ENSBTAG00000024188	ENSG00000197846	27.5754	0.0180541
ENSBTAG00000044089	ENSG00000214290	-27.6034	0.0180541
ENSBTAG00000020844	N/A	27.5689	0.0180541
ENSBTAG00000010620	ENSG00000116039	27.5749	0.0180541
ENSBTAG00000013849	ENSG00000127074	27.5715	0.0180541
ENSBTAG00000032515	ENSG00000153246	27.5816	0.0180541
ENSBTAG00000044417	N/A	27.5676	0.0180541
ENSBTAG00000022461	ENSG00000186522	-1.00116	0.0181636
ENSBTAG00000017766	N/A	1.76486	0.0182884
ENSBTAG00000042233	N/A	1.8546	0.0182884
ENSBTAG00000004022	ENSG00000181690	1.85175	0.0182884
ENSBTAG00000042372	N/A	1.97668	0.0184014
ENSBTAG00000005716	ENSG00000143320	-2.26223	0.0184014
ENSBTAG00000030198	ENSG00000186952	1.98531	0.0184014
ENSBTAG00000018960	ENSG00000196409	1.37339	0.0189766
ENSBTAG00000044591	N/A	1.46132	0.0189766
ENSBTAG00000020049	ENSG00000157782	-1.18456	0.0195033
ENSBTAG00000015351	ENSG00000060140	1.04445	0.0199714
ENSBTAG00000005196	ENSG00000162623	1.19828	0.0199714
ENSBTAG00000017276	ENSG00000168454	1.60156	0.0206489
ENSBTAG00000018009	ENSG00000197980	1.58555	0.0206489
ENSBTAG00000038644	N/A	1.15053	0.0208006
ENSBTAG00000017644	ENSG00000117245	1.10569	0.0208006
ENSBTAG00000002252	ENSG00000120903	1.20929	0.0208006
ENSBTAG00000001010	ENSG00000140873	1.20085	0.0208006
ENSBTAG00000038415	ENSG00000111181	-1.14222	0.0214163
ENSBTAG00000011810	ENSG00000136859	-1.09437	0.0214163
ENSBTAG00000009215	ENSG00000143257	1.09716	0.0214163
ENSBTAG00000035319	N/A	1.34128	0.0215453
ENSBTAG00000004640	ENSG00000106304	1.21602	0.0215453
ENSBTAG00000008158	ENSG00000166510	1.21306	0.0215453
ENSBTAG00000031679	ENSG00000170509	1.68646	0.022435
ENSBTAG00000039778	ENSG00000177675	1.87992	0.022435
ENSBTAG00000021442	ENSG00000170275	-1.06813	0.0227411
ENSBTAG00000004178	ENSG00000168306	1.12941	0.0228558
ENSBTAG00000011290	N/A	1.02588	0.0234566
ENSBTAG00000016705	ENSG00000116752	1.03009	0.0234566
ENSBTAG00000003440	ENSG00000156869	-1.15357	0.0235843
ENSBTAG00000044149	ENSG00000188112	-1.13609	0.0235843
ENSBTAG00000003133	N/A	1.33326	0.0235843
ENSBTAG00000005974	ENSG00000124701	1.55146	0.0236914
ENSBTAG00000012827	ENSG00000175764	-1.37829	0.0236914
ENSBTAG00000029909	N/A	1.1194	0.0240135
ENSBTAG00000023186	ENSG00000239789	1.00606	0.0240135
ENSBTAG00000042963	N/A	1.82367	0.0242925
ENSBTAG00000009649	ENSG00000157856	1.5074	0.0242925
ENSBTAG00000005250	ENSG00000182492	-1.76478	0.0242925
ENSBTAG00000018189	ENSG00000160213	1.75168	0.0242925
ENSBTAG00000014053	ENSG00000111837	1.25743	0.0260481
ENSBTAG00000019323	ENSG00000061676	1.41127	0.0260481
ENSBTAG00000002850	ENSG00000172653	1.42727	0.0260481
ENSBTAG00000037920	N/A	2.93059	0.0260666
ENSBTAG00000000828	ENSG00000077274	2.93428	0.0260666
ENSBTAG00000019131	ENSG00000159409	2.93413	0.0260666
ENSBTAG00000016677	ENSG00000165985	2.93254	0.0260666
ENSBTAG00000007657	ENSG00000168077	-3.23071	0.0260666
ENSBTAG00000044951	N/A	2.93535	0.0260666
ENSBTAG00000008647	ENSG00000150361	-3.23875	0.0260666
ENSBTAG00000030464	ENSG00000233992	1.29051	0.0260956
ENSBTAG00000022861	N/A	1.40603	0.0260956
ENSBTAG00000043049	N/A	1.62186	0.026132
ENSBTAG00000026344	N/A	-1.56262	0.026132
ENSBTAG00000025634	N/A	1.63928	0.026132
ENSBTAG00000026275	ENSG00000106178	-1.83294	0.026132
ENSBTAG00000003467	ENSG00000158865	1.92197	0.026132
ENSBTAG00000044552	N/A	1.92077	0.026132
ENSBTAG00000005668	ENSG00000138821	1.04552	0.0262705
ENSBTAG00000002964	ENSG00000164440	1.07386	0.0262705
ENSBTAG00000042115	N/A	1.77951	0.0277755
ENSBTAG00000034075	ENSG00000151012	-1.71665	0.0277755
ENSBTAG00000010689	ENSG00000158458	-2.12959	0.0277755
ENSBTAG00000038412	ENSG00000186191	1.67958	0.0277755
ENSBTAG00000014593	ENSG00000198093	2.18681	0.0277755
ENSBTAG00000005633	ENSG00000214944	1.66732	0.0277755
ENSBTAG00000025391	N/A	1.66745	0.0277755
ENSBTAG00000011315	ENSG00000135355	1.66734	0.0277755
ENSBTAG00000004690	ENSG00000186407	-1.12285	0.0278586
ENSBTAG00000018703	ENSG00000188729	1.19088	0.0278586
ENSBTAG00000016177	ENSG00000104760	2.23546	0.0287588
ENSBTAG00000018566	ENSG00000120057	2.34854	0.0287588
ENSBTAG00000004705	ENSG00000145103	-2.4521	0.0287588
ENSBTAG00000032124	ENSG00000162929	2.22472	0.0287588
ENSBTAG00000037547	ENSG00000184221	-2.55999	0.0287588
ENSBTAG00000034091	ENSG00000205858	2.22257	0.0287588
ENSBTAG00000030543	ENSG00000063127	1.46267	0.0287791
ENSBTAG00000007785	ENSG00000078795	1.54977	0.0287791
ENSBTAG00000010736	ENSG00000163093	1.4671	0.0287791
ENSBTAG00000020178	ENSG00000164291	1.35536	0.0287791
ENSBTAG00000040193	ENSG00000206561	1.74708	0.0287791
ENSBTAG00000029803	N/A	1.47677	0.0288548
ENSBTAG00000007798	ENSG00000184210	1.1926	0.0288548
ENSBTAG00000009998	ENSG00000100626	-2.1393	0.0288769
ENSBTAG00000021969	ENSG00000119771	1.87369	0.0288769
ENSBTAG00000016192	ENSG00000138400	1.88788	0.0288769
ENSBTAG00000043829	N/A	1.88128	0.0288769
ENSBTAG00000043297	N/A	2.56256	0.0288769
ENSBTAG00000021522	ENSG00000069764	1.98912	0.0288769
ENSBTAG00000013004	ENSG00000123243	-2.13012	0.0288769
ENSBTAG00000020829	ENSG00000152894	1.88407	0.0288769
ENSBTAG00000003301	ENSG00000154654	1.87767	0.0288769
ENSBTAG00000009812	ENSG00000163735	-1.70639	0.0288769
ENSBTAG00000038178	ENSG00000175395	1.87931	0.0288769
ENSBTAG00000012931	ENSG00000198523	1.99109	0.0288769
ENSBTAG00000045308	N/A	1.98583	0.0288769
ENSBTAG00000023509	N/A	1.10803	0.0302842
ENSBTAG00000009269	ENSG00000163873	-1.36124	0.0317519
ENSBTAG00000021471	ENSG00000145723	1.43305	0.0317519
ENSBTAG00000007612	N/A	1.41552	0.0317519
ENSBTAG00000018906	ENSG00000159761	1.1414	0.032059
ENSBTAG00000042801	N/A	1.04078	0.0324323
ENSBTAG00000015994	ENSG00000173988	1.08793	0.0324323
ENSBTAG00000038903	ENSG00000196131	1.07974	0.0324323
ENSBTAG00000033147	ENSG00000109113	1.19617	0.0324323
ENSBTAG00000030373	N/A	1.14209	0.0335399
ENSBTAG00000033803	ENSG00000164434	1.20908	0.0344248
ENSBTAG00000004356	ENSG00000154133	-27.3227	0.0346722
ENSBTAG00000043936	N/A	-27.332	0.0346722
ENSBTAG00000043164	N/A	27.3475	0.0346722
ENSBTAG00000038800	N/A	27.3498	0.0346722
ENSBTAG00000043486	N/A	27.3499	0.0346722
ENSBTAG00000004530	N/A	27.3509	0.0346722
ENSBTAG00000043229	N/A	27.353	0.0346722
ENSBTAG00000002804	ENSG00000113721	-27.3355	0.0346722
ENSBTAG00000012413	ENSG00000114279	-27.3261	0.0346722
ENSBTAG00000013982	ENSG00000137831	27.3538	0.0346722
ENSBTAG00000010285	ENSG00000138722	27.3561	0.0346722
ENSBTAG00000001969	ENSG00000145075	27.3596	0.0346722
ENSBTAG00000040538	ENSG00000163492	27.3558	0.0346722
ENSBTAG00000021928	ENSG00000165716	27.3486	0.0346722
ENSBTAG00000013509	ENSG00000167094	27.3578	0.0346722
ENSBTAG00000004578	ENSG00000168481	27.3564	0.0346722
ENSBTAG00000001315	ENSG00000176399	-27.0363	0.0346722
ENSBTAG00000003404	ENSG00000176732	27.3533	0.0346722
ENSBTAG00000031364	ENSG00000185818	-27.3371	0.0346722
ENSBTAG00000031135	ENSG00000205279	-27.3295	0.0346722
ENSBTAG00000044788	N/A	27.3485	0.0346722
ENSBTAG00000045404	N/A	27.353	0.0346722
ENSBTAG00000044936	N/A	27.3553	0.0346722
ENSBTAG00000045482	N/A	27.3575	0.0346722
ENSBTAG00000029765	N/A	27.3519	0.0346722
ENSBTAG00000009059	ENSG00000164093	27.3488	0.0346722
ENSBTAG00000003497	N/A	1.66707	0.035
ENSBTAG00000016550	ENSG00000143194	1.44165	0.035
ENSBTAG00000019093	ENSG00000240038	1.42181	0.035
ENSBTAG00000009693	ENSG00000108239	1.43508	0.035
ENSBTAG00000039439	N/A	1.41112	0.0357223
ENSBTAG00000004581	ENSG00000166928	1.14381	0.0361078
ENSBTAG00000016220	ENSG00000122574	-1.1222	0.0361078
ENSBTAG00000007470	ENSG00000162722	-1.05797	0.0372816
ENSBTAG00000015353	ENSG00000086288	1.53937	0.0384569
ENSBTAG00000012334	ENSG00000155749	1.83816	0.0384569
ENSBTAG00000004261	ENSG00000159674	1.75423	0.0384569
ENSBTAG00000019122	ENSG00000176927	1.44084	0.0384569
ENSBTAG00000001439	ENSG00000163666	1.54416	0.0384569
ENSBTAG00000011447	ENSG00000161682	-1.1991	0.03848
ENSBTAG00000010517	ENSG00000167880	1.24559	0.03848
ENSBTAG00000016041	ENSG00000177191	1.02184	0.0385825
ENSBTAG00000030266	N/A	1.39575	0.0399122
ENSBTAG00000014713	ENSG00000118849	-1.10599	0.0403591
ENSBTAG00000019289	ENSG00000164171	1.13783	0.0403591
ENSBTAG00000000620	ENSG00000178460	1.58168	0.0419472
ENSBTAG00000031763	N/A	-1.50013	0.0419472
ENSBTAG00000042964	N/A	1.67763	0.0419472
ENSBTAG00000001901	N/A	1.68548	0.0419472
ENSBTAG00000007666	ENSG00000073792	1.5664	0.0419472
ENSBTAG00000014882	ENSG00000142182	1.57893	0.0419472
ENSBTAG00000015176	ENSG00000185689	-1.50914	0.0419472
ENSBTAG00000029933	N/A	-1.61385	0.0419472
ENSBTAG00000024604	N/A	2.07001	0.0419472
ENSBTAG00000003958	ENSG00000187824	1.12848	0.0423827
ENSBTAG00000002585	ENSG00000147100	-1.19541	0.0431811
ENSBTAG00000026250	ENSG00000163114	1.15512	0.0431811
ENSBTAG00000042464	N/A	1.29705	0.0446965
ENSBTAG00000018432	ENSG00000072041	1.30108	0.0446965
ENSBTAG00000038613	ENSG00000198580	1.28628	0.0446965
ENSBTAG00000042705	N/A	1.56075	0.0446965
ENSBTAG00000032961	ENSG00000134049	1.47274	0.0446965
ENSBTAG00000012016	ENSG00000142235	-1.39924	0.0446965
ENSBTAG00000013698	ENSG00000204815	-1.33395	0.0446965
ENSBTAG00000020814	N/A	-2.00273	0.0450636
ENSBTAG00000020647	ENSG00000128045	1.75879	0.0450636
ENSBTAG00000001947	ENSG00000144026	1.76469	0.0450636
ENSBTAG00000042166	N/A	1.76621	0.0450636
ENSBTAG00000042735	N/A	1.77593	0.0450636
ENSBTAG00000007052	ENSG00000100739	-2.29833	0.0450636
ENSBTAG00000006567	ENSG00000114812	-2.1281	0.0450636
ENSBTAG00000007705	ENSG00000158270	-1.56361	0.0450636
ENSBTAG00000001568	ENSG00000168938	1.77631	0.0450636
ENSBTAG00000025028	ENSG00000204899	1.76953	0.0450636
ENSBTAG00000031395	ENSG00000243449	-2.1238	0.0450636
ENSBTAG00000045254	N/A	1.76391	0.0450636
ENSBTAG00000045474	N/A	1.88838	0.0450636
ENSBTAG00000014319	ENSG00000197959	-2.10926	0.0450636
ENSBTAG00000023039	ENSG00000079393	-3.05414	0.04524
ENSBTAG00000044072	ENSG00000166262	2.76213	0.04524
ENSBTAG00000030941	N/A	2.76429	0.04524
ENSBTAG00000043399	N/A	2.76594	0.04524
ENSBTAG00000005135	N/A	2.77041	0.04524
ENSBTAG00000011273	ENSG00000010626	2.75745	0.04524
ENSBTAG00000030533	ENSG00000035141	2.76314	0.04524
ENSBTAG00000025664	ENSG00000169385	-3.04643	0.04524
ENSBTAG00000038806	ENSG00000214029	1.15227	0.045301
ENSBTAG00000039969	N/A	1.04831	0.045301
ENSBTAG00000007955	ENSG00000174938	-1.10305	0.045301
ENSBTAG00000031347	ENSG00000163806	1.00549	0.0466161
ENSBTAG00000032775	N/A	-2.26443	0.0468819
ENSBTAG00000002912	ENSG00000122641	2.08663	0.0468819
ENSBTAG00000007296	N/A	2.0954	0.0468819
ENSBTAG00000020984	ENSG00000091428	2.2282	0.0468819
ENSBTAG00000011700	ENSG00000102934	2.08298	0.0468819
ENSBTAG00000021280	ENSG00000160183	-2.42082	0.0468819
ENSBTAG00000022268	ENSG00000165669	2.08423	0.0468819
ENSBTAG00000013980	ENSG00000109610	1.94184	0.0468819
ENSBTAG00000036516	N/A	1.26894	0.0486527
ENSBTAG00000019359	ENSG00000084093	1.33306	0.0486527
ENSBTAG00000026994	ENSG00000187699	1.3344	0.0486527

## Sheet: Wean0vs1
Bovine Ensembl Gene ID	Human Ensembl Gene ID	logFold	FDR
ENSBTAG00000021048	ENSG00000148926	-3.0531	1.25267e-16
ENSBTAG00000000698	ENSG00000133454	-2.39986	1.43863e-13
ENSBTAG00000021516	N/A	-5.80325	3.439e-12
ENSBTAG00000008103	ENSG00000165092	-2.25506	7.08977e-11
ENSBTAG00000001125	ENSG00000134028	1.4601	9.0482e-10
ENSBTAG00000038532	ENSG00000110195	-2.07213	3.46891e-09
ENSBTAG00000002135	ENSG00000110848	1.25775	1.78726e-08
ENSBTAG00000038663	N/A	-29.5663	2.28093e-08
ENSBTAG00000013103	ENSG00000108821	-1.18626	5.21261e-08
ENSBTAG00000020661	ENSG00000165029	1.14764	8.4042e-08
ENSBTAG00000016169	ENSG00000125968	-1.47863	1.66364e-07
ENSBTAG00000025130	ENSG00000177374	-1.18269	1.70253e-07
ENSBTAG00000019726	ENSG00000132623	3.10097	2.50664e-07
ENSBTAG00000004950	ENSG00000129538	1.07138	1.93599e-06
ENSBTAG00000025942	ENSG00000164120	1.09017	2.84408e-06
ENSBTAG00000019716	ENSG00000169429	2.01167	5.26927e-06
ENSBTAG00000013472	ENSG00000164692	-1.01598	6.0586e-06
ENSBTAG00000006295	ENSG00000134200	2.96465	6.34495e-06
ENSBTAG00000012185	ENSG00000166523	1.12195	6.86049e-06
ENSBTAG00000004854	ENSG00000188467	1.31135	7.02989e-06
ENSBTAG00000039347	ENSG00000166527	1.10311	9.53579e-06
ENSBTAG00000003960	ENSG00000103540	1.03652	1.04391e-05
ENSBTAG00000004917	ENSG00000213809	1.08242	1.08053e-05
ENSBTAG00000021007	ENSG00000110195	-3.38412	1.08247e-05
ENSBTAG00000013298	ENSG00000116711	1.15449	1.16455e-05
ENSBTAG00000000273	ENSG00000091181	1.0984	1.34404e-05
ENSBTAG00000008483	ENSG00000064989	1.08292	1.93758e-05
ENSBTAG00000009012	ENSG00000163661	1.17825	2.06376e-05
ENSBTAG00000001078	ENSG00000185739	-1.20712	2.37663e-05
ENSBTAG00000032425	ENSG00000163736	1.23581	2.53379e-05
ENSBTAG00000014889	ENSG00000057019	1.10542	2.62015e-05
ENSBTAG00000011467	ENSG00000168062	-1.00315	3.27902e-05
ENSBTAG00000015165	ENSG00000178904	1.06375	3.28766e-05
ENSBTAG00000037929	ENSG00000042980	1.24719	4.84844e-05
ENSBTAG00000001161	ENSG00000139146	1.47682	4.86356e-05
ENSBTAG00000000336	N/A	-1.14545	5.10586e-05
ENSBTAG00000037978	N/A	1.11587	5.2113e-05
ENSBTAG00000023338	ENSG00000198300	-28.7067	5.38255e-05
ENSBTAG00000025642	ENSG00000198838	1.12097	5.9612e-05
ENSBTAG00000015449	ENSG00000156194	1.12428	6.01386e-05
ENSBTAG00000009812	ENSG00000163735	2.32968	6.5645e-05
ENSBTAG00000034366	ENSG00000116741	1.04665	8.06834e-05
ENSBTAG00000009058	ENSG00000144120	-1.08204	9.83947e-05
ENSBTAG00000016698	ENSG00000158714	-1.15114	0.000143789
ENSBTAG00000039424	N/A	1.20371	0.000145555
ENSBTAG00000030792	ENSG00000186369	3.03633	0.000168548
ENSBTAG00000039891	ENSG00000139648	28.4779	0.000188468
ENSBTAG00000009889	ENSG00000197841	1.02254	0.000194878
ENSBTAG00000007348	ENSG00000137868	-2.59728	0.000204634
ENSBTAG00000020542	ENSG00000169291	1.103	0.00020909
ENSBTAG00000006253	ENSG00000128591	2.80838	0.000210097
ENSBTAG00000008466	ENSG00000100814	1.03248	0.000222919
ENSBTAG00000007431	ENSG00000103888	1.69942	0.000225485
ENSBTAG00000001523	ENSG00000176105	1.84953	0.000225485
ENSBTAG00000001852	N/A	-1.0111	0.000235121
ENSBTAG00000018473	ENSG00000019169	-2.46915	0.000235282
ENSBTAG00000011932	ENSG00000116690	1.03815	0.000273297
ENSBTAG00000025534	N/A	1.37772	0.000284935
ENSBTAG00000002215	ENSG00000131459	1.34379	0.000294648
ENSBTAG00000008036	ENSG00000075275	-1.07561	0.000296554
ENSBTAG00000013612	ENSG00000176055	1.11082	0.00031311
ENSBTAG00000019805	ENSG00000007384	-1.00576	0.000319926
ENSBTAG00000015443	N/A	2.07726	0.000390169
ENSBTAG00000014546	ENSG00000172243	1.05838	0.000390364
ENSBTAG00000007447	ENSG00000173598	1.02518	0.00042232
ENSBTAG00000008291	ENSG00000101000	1.18679	0.00042508
ENSBTAG00000002492	ENSG00000139351	1.24145	0.000445713
ENSBTAG00000013920	ENSG00000206530	1.15148	0.00051198
ENSBTAG00000001139	ENSG00000087085	-1.11971	0.000569325
ENSBTAG00000006907	ENSG00000183091	1.06567	0.000610398
ENSBTAG00000015351	ENSG00000060140	1.64826	0.000617536
ENSBTAG00000039420	N/A	1.0238	0.000667564
ENSBTAG00000007247	ENSG00000143228	1.01862	0.000667564
ENSBTAG00000013592	N/A	1.05623	0.000692919
ENSBTAG00000040431	N/A	1.33787	0.000703817
ENSBTAG00000008323	ENSG00000132639	3.05148	0.00070793
ENSBTAG00000005866	ENSG00000197779	1.0901	0.000756229
ENSBTAG00000015732	ENSG00000100519	1.24221	0.000792724
ENSBTAG00000020569	ENSG00000153956	1.61994	0.00081393
ENSBTAG00000009871	ENSG00000099246	1.24853	0.000838699
ENSBTAG00000013664	N/A	2.18933	0.000872347
ENSBTAG00000012991	ENSG00000106772	1.45876	0.000880039
ENSBTAG00000004931	ENSG00000100479	1.12211	0.000889811
ENSBTAG00000029897	N/A	1.79767	0.000900604
ENSBTAG00000039523	N/A	1.13399	0.000942124
ENSBTAG00000005734	ENSG00000141448	-1.2628	0.000991605
ENSBTAG00000037179	N/A	1.33506	0.00119457
ENSBTAG00000037811	ENSG00000108691	2.96221	0.00119798
ENSBTAG00000005140	ENSG00000158747	-1.03253	0.00124153
ENSBTAG00000014038	ENSG00000138769	1.63189	0.00124648
ENSBTAG00000017251	ENSG00000112053	1.18373	0.00127314
ENSBTAG00000039381	ENSG00000188994	1.04248	0.00131516
ENSBTAG00000014439	ENSG00000117009	1.48685	0.00137239
ENSBTAG00000006689	ENSG00000119913	-3.91106	0.00141986
ENSBTAG00000020031	ENSG00000118762	1.29723	0.00144034
ENSBTAG00000039969	N/A	1.4686	0.00152585
ENSBTAG00000023353	ENSG00000198155	1.28841	0.0015375
ENSBTAG00000002154	ENSG00000187037	1.03707	0.00157313
ENSBTAG00000013294	ENSG00000143479	1.03625	0.00168634
ENSBTAG00000027126	ENSG00000169550	1.4607	0.00184374
ENSBTAG00000027770	ENSG00000107890	1.02175	0.00184667
ENSBTAG00000003133	N/A	1.67226	0.00187817
ENSBTAG00000003958	ENSG00000187824	1.6597	0.00187817
ENSBTAG00000006568	ENSG00000133138	1.03529	0.00196529
ENSBTAG00000006350	ENSG00000137204	1.07375	0.00205368
ENSBTAG00000044304	N/A	1.43653	0.00220793
ENSBTAG00000011330	ENSG00000135318	1.22225	0.00238733
ENSBTAG00000044033	ENSG00000164176	27.9875	0.00243102
ENSBTAG00000010730	N/A	3.57321	0.00251822
ENSBTAG00000030542	ENSG00000204897	3.58422	0.00251822
ENSBTAG00000044205	ENSG00000156384	1.61983	0.00258745
ENSBTAG00000020696	ENSG00000138411	1.05015	0.00261272
ENSBTAG00000010550	ENSG00000163577	1.11856	0.00275868
ENSBTAG00000019021	ENSG00000138741	1.74114	0.00279706
ENSBTAG00000006367	ENSG00000118523	2.01246	0.00284355
ENSBTAG00000020508	ENSG00000215472	2.0166	0.00284355
ENSBTAG00000007073	ENSG00000080618	1.0866	0.00292798
ENSBTAG00000007904	ENSG00000170486	1.41659	0.00303128
ENSBTAG00000007720	ENSG00000134545	1.37391	0.00306371
ENSBTAG00000031347	ENSG00000163806	1.3743	0.00306371
ENSBTAG00000012496	ENSG00000014914	1.57658	0.00323734
ENSBTAG00000006024	ENSG00000129009	-1.22083	0.00324271
ENSBTAG00000033406	N/A	1.31875	0.00330455
ENSBTAG00000043202	N/A	1.51506	0.00344955
ENSBTAG00000018465	ENSG00000169282	1.32517	0.0034528
ENSBTAG00000043964	ENSG00000165997	1.1839	0.00351425
ENSBTAG00000010955	ENSG00000138750	1.1882	0.00351425
ENSBTAG00000033446	ENSG00000147687	1.04841	0.00363814
ENSBTAG00000010346	ENSG00000132464	1.16803	0.00381236
ENSBTAG00000043602	N/A	1.56822	0.00387269
ENSBTAG00000018634	ENSG00000198478	2.38122	0.00397492
ENSBTAG00000010555	ENSG00000181016	1.26679	0.00405885
ENSBTAG00000009800	ENSG00000135097	-1.60848	0.00406667
ENSBTAG00000015692	ENSG00000164070	1.69756	0.00406667
ENSBTAG00000033150	ENSG00000179820	1.83403	0.00406667
ENSBTAG00000014817	ENSG00000179532	1.18312	0.00414208
ENSBTAG00000000540	ENSG00000128482	-1.27004	0.00414286
ENSBTAG00000002952	ENSG00000143178	1.70908	0.00423038
ENSBTAG00000007470	ENSG00000162722	1.03896	0.00423604
ENSBTAG00000023026	ENSG00000197632	2.60494	0.00426679
ENSBTAG00000019289	ENSG00000164171	1.81484	0.00434169
ENSBTAG00000037110	N/A	-2.12465	0.00436877
ENSBTAG00000017500	ENSG00000184261	-2.11778	0.00436877
ENSBTAG00000011504	ENSG00000103310	3.46131	0.00446539
ENSBTAG00000000665	ENSG00000161610	3.46123	0.00446539
ENSBTAG00000017174	ENSG00000168356	1.42541	0.00447295
ENSBTAG00000021163	N/A	27.8373	0.00465772
ENSBTAG00000021211	ENSG00000143196	27.8335	0.00465772
ENSBTAG00000015380	ENSG00000168679	1.03779	0.0049637
ENSBTAG00000013020	N/A	1.5005	0.00566384
ENSBTAG00000003724	ENSG00000137948	1.358	0.00566384
ENSBTAG00000010152	ENSG00000101871	2.68871	0.00575328
ENSBTAG00000015067	ENSG00000177551	2.68405	0.00575328
ENSBTAG00000008271	ENSG00000102802	2.68676	0.00575328
ENSBTAG00000014224	ENSG00000080854	-1.10759	0.0061282
ENSBTAG00000012182	ENSG00000162595	1.29857	0.00632114
ENSBTAG00000022861	N/A	1.25161	0.00643612
ENSBTAG00000043012	N/A	1.81937	0.00650595
ENSBTAG00000008807	ENSG00000197361	2.07387	0.00650595
ENSBTAG00000005250	ENSG00000182492	-1.70192	0.00650595
ENSBTAG00000025826	ENSG00000074621	1.04553	0.00671826
ENSBTAG00000014670	ENSG00000184515	1.17768	0.00693708
ENSBTAG00000008158	ENSG00000166510	1.29125	0.00702625
ENSBTAG00000033255	ENSG00000144048	1.48297	0.00702625
ENSBTAG00000000609	ENSG00000235210	1.08232	0.00774378
ENSBTAG00000017170	N/A	1.29864	0.00777173
ENSBTAG00000012499	ENSG00000103494	1.29149	0.00777173
ENSBTAG00000014313	ENSG00000119943	-3.44596	0.00791186
ENSBTAG00000015794	ENSG00000132688	3.33483	0.00791186
ENSBTAG00000006031	ENSG00000164199	1.12138	0.00886211
ENSBTAG00000003987	N/A	1.00096	0.0089263
ENSBTAG00000039968	ENSG00000155099	27.6646	0.00896419
ENSBTAG00000021928	ENSG00000165716	-27.6044	0.00896419
ENSBTAG00000001244	ENSG00000104368	1.58928	0.00912347
ENSBTAG00000007785	ENSG00000078795	1.59537	0.00912347
ENSBTAG00000005691	ENSG00000138685	1.59636	0.00912347
ENSBTAG00000001799	ENSG00000175820	1.0868	0.00915165
ENSBTAG00000003525	ENSG00000136854	-1.35225	0.00927914
ENSBTAG00000019453	ENSG00000148344	-1.79399	0.00970702
ENSBTAG00000019297	ENSG00000151892	1.36802	0.0101824
ENSBTAG00000042280	N/A	1.81054	0.010189
ENSBTAG00000015745	ENSG00000167994	2.19172	0.010189
ENSBTAG00000043268	N/A	1.08917	0.0103747
ENSBTAG00000044020	N/A	2.19752	0.0103779
ENSBTAG00000001152	ENSG00000104953	-1.27704	0.0104431
ENSBTAG00000015930	ENSG00000119661	1.62877	0.0111625
ENSBTAG00000013426	ENSG00000155542	1.05665	0.0114915
ENSBTAG00000004221	ENSG00000164283	1.30569	0.0115579
ENSBTAG00000020416	ENSG00000197121	1.4694	0.012211
ENSBTAG00000031697	ENSG00000197776	1.04764	0.0122746
ENSBTAG00000038806	ENSG00000214029	1.05928	0.0122746
ENSBTAG00000026275	ENSG00000106178	1.74396	0.0133079
ENSBTAG00000015569	ENSG00000151023	1.21576	0.0135308
ENSBTAG00000004988	ENSG00000163394	1.0306	0.0138785
ENSBTAG00000012370	N/A	-3.41562	0.0139966
ENSBTAG00000008588	N/A	3.1927	0.0139966
ENSBTAG00000004384	ENSG00000175336	3.1959	0.0139966
ENSBTAG00000000620	ENSG00000178460	3.04673	0.0139966
ENSBTAG00000022986	ENSG00000219438	-3.28653	0.0139966
ENSBTAG00000004352	ENSG00000115665	1.18046	0.0142075
ENSBTAG00000014192	ENSG00000146006	1.61558	0.0144124
ENSBTAG00000039310	ENSG00000172940	1.04845	0.0153933
ENSBTAG00000005260	ENSG00000118785	1.71677	0.0154481
ENSBTAG00000022372	N/A	1.52154	0.0157484
ENSBTAG00000017151	ENSG00000169247	1.35244	0.0157484
ENSBTAG00000043963	ENSG00000137460	1.15939	0.0158614
ENSBTAG00000022183	ENSG00000218940	1.88273	0.0162774
ENSBTAG00000025379	ENSG00000155100	1.03383	0.0164266
ENSBTAG00000029817	N/A	2.10157	0.0166555
ENSBTAG00000015074	ENSG00000107317	-2.24844	0.0166555
ENSBTAG00000004190	ENSG00000137962	2.10019	0.0166555
ENSBTAG00000003250	ENSG00000204657	2.09908	0.0166555
ENSBTAG00000042134	N/A	1.07855	0.0168351
ENSBTAG00000029904	N/A	27.2551	0.0173312
ENSBTAG00000038422	N/A	27.4727	0.0173312
ENSBTAG00000021432	ENSG00000203730	27.474	0.0173312
ENSBTAG00000021566	ENSG00000075891	-27.3738	0.0173312
ENSBTAG00000001020	ENSG00000111254	27.4772	0.0173312
ENSBTAG00000002194	ENSG00000137878	-27.3699	0.0173312
ENSBTAG00000001052	ENSG00000143199	27.4737	0.0173312
ENSBTAG00000002089	ENSG00000145975	27.4681	0.0173312
ENSBTAG00000020843	ENSG00000175426	27.4732	0.0173312
ENSBTAG00000024801	ENSG00000204764	27.4712	0.0173312
ENSBTAG00000037783	ENSG00000205592	27.4727	0.0173312
ENSBTAG00000033803	ENSG00000164434	1.23485	0.0175957
ENSBTAG00000042644	N/A	1.15077	0.0183779
ENSBTAG00000040051	N/A	1.05406	0.0188077
ENSBTAG00000038903	ENSG00000196131	1.18396	0.0189594
ENSBTAG00000021729	ENSG00000181215	1.1332	0.0189594
ENSBTAG00000016751	ENSG00000196586	1.00736	0.0193205
ENSBTAG00000031082	ENSG00000182899	1.45631	0.0197086
ENSBTAG00000002075	ENSG00000196549	1.0651	0.0199406
ENSBTAG00000020471	ENSG00000100583	1.54307	0.0212804
ENSBTAG00000006651	ENSG00000120210	1.53829	0.0212804
ENSBTAG00000011530	ENSG00000129910	-1.70116	0.0212804
ENSBTAG00000021308	ENSG00000169047	-1.71032	0.0212804
ENSBTAG00000033545	N/A	1.52369	0.0221057
ENSBTAG00000040512	N/A	-1.12015	0.02246
ENSBTAG00000020707	ENSG00000112414	1.08264	0.02246
ENSBTAG00000039480	ENSG00000233398	1.04751	0.0232156
ENSBTAG00000021428	ENSG00000150656	1.64341	0.0232862
ENSBTAG00000043135	N/A	-1.80671	0.0232862
ENSBTAG00000042507	N/A	1.63796	0.0232862
ENSBTAG00000003508	ENSG00000105792	1.6507	0.0232862
ENSBTAG00000014567	ENSG00000065534	1.03438	0.0236865
ENSBTAG00000011929	ENSG00000170236	1.114	0.0236865
ENSBTAG00000014781	N/A	1.36977	0.0240606
ENSBTAG00000021844	ENSG00000100473	1.23712	0.0240606
ENSBTAG00000038800	N/A	3.05007	0.024698
ENSBTAG00000044085	ENSG00000117281	3.04785	0.024698
ENSBTAG00000009938	ENSG00000143185	3.05018	0.024698
ENSBTAG00000001628	ENSG00000171790	2.8788	0.024698
ENSBTAG00000021987	ENSG00000224586	3.04393	0.024698
ENSBTAG00000036392	N/A	1.33576	0.0248152
ENSBTAG00000019234	ENSG00000153162	-1.28225	0.0248152
ENSBTAG00000008449	N/A	1.35434	0.0248152
ENSBTAG00000024091	ENSG00000144063	-1.29141	0.0248152
ENSBTAG00000011439	ENSG00000166947	1.33148	0.0248152
ENSBTAG00000007164	ENSG00000068078	-2.0152	0.025162
ENSBTAG00000010423	ENSG00000113594	1.78589	0.025162
ENSBTAG00000021980	ENSG00000123094	1.7819	0.025162
ENSBTAG00000018583	N/A	-1.16551	0.0253786
ENSBTAG00000044311	N/A	1.24128	0.0253786
ENSBTAG00000002955	ENSG00000227124	1.07781	0.0262209
ENSBTAG00000006363	ENSG00000079931	1.99118	0.0265762
ENSBTAG00000018849	ENSG00000111732	1.99768	0.0265762
ENSBTAG00000027348	ENSG00000214788	2.0048	0.0265762
ENSBTAG00000017391	ENSG00000122254	1.08786	0.0267103
ENSBTAG00000023160	N/A	2.33342	0.0268675
ENSBTAG00000042224	N/A	2.33653	0.0268675
ENSBTAG00000038027	N/A	2.3414	0.0268675
ENSBTAG00000001745	ENSG00000139329	2.33299	0.0268675
ENSBTAG00000020393	ENSG00000139780	2.33997	0.0268675
ENSBTAG00000017599	ENSG00000175745	2.33336	0.0268675
ENSBTAG00000032292	ENSG00000183401	-2.45229	0.0268675
ENSBTAG00000003502	ENSG00000152377	-2.45528	0.0268675
ENSBTAG00000021590	N/A	1.02157	0.0269384
ENSBTAG00000012057	ENSG00000134812	1.40244	0.0272132
ENSBTAG00000025042	N/A	1.34076	0.0272132
ENSBTAG00000012722	ENSG00000186094	1.36034	0.0272132
ENSBTAG00000010766	ENSG00000104147	1.39446	0.0278562
ENSBTAG00000019070	ENSG00000109099	1.38789	0.0278562
ENSBTAG00000016554	ENSG00000114529	1.39693	0.0278562
ENSBTAG00000011034	ENSG00000091879	1.28006	0.0287713
ENSBTAG00000010736	ENSG00000163093	1.27838	0.0287713
ENSBTAG00000021216	ENSG00000002746	1.04113	0.0304109
ENSBTAG00000015836	ENSG00000130201	-1.25615	0.0308563
ENSBTAG00000023529	ENSG00000152582	1.23701	0.0308563
ENSBTAG00000003515	ENSG00000173267	-1.41042	0.0308563
ENSBTAG00000014983	ENSG00000162594	1.30122	0.0308563
ENSBTAG00000042863	N/A	1.46828	0.0312251
ENSBTAG00000044016	ENSG00000018610	1.4734	0.0312251
ENSBTAG00000001094	ENSG00000132938	1.46408	0.0312251
ENSBTAG00000024984	ENSG00000197065	1.17926	0.0327294
ENSBTAG00000043047	N/A	27.248	0.0336634
ENSBTAG00000020737	ENSG00000005513	-27.1121	0.0336634
ENSBTAG00000013492	ENSG00000115592	-27.1047	0.0336634
ENSBTAG00000023429	ENSG00000120756	27.2501	0.0336634
ENSBTAG00000005540	ENSG00000122565	27.2528	0.0336634
ENSBTAG00000000535	ENSG00000135749	-27.1151	0.0336634
ENSBTAG00000002237	ENSG00000164411	27.2505	0.0336634
ENSBTAG00000011490	ENSG00000185561	-27.1134	0.0336634
ENSBTAG00000037501	ENSG00000223846	27.2512	0.0336634
ENSBTAG00000013511	ENSG00000158816	-27.1126	0.0336634
ENSBTAG00000019689	ENSG00000173715	1.03578	0.0338069
ENSBTAG00000018432	ENSG00000072041	1.00544	0.0343254
ENSBTAG00000020209	ENSG00000140993	1.27349	0.0350662
ENSBTAG00000002599	ENSG00000137463	1.14194	0.0373633
ENSBTAG00000040367	N/A	1.13814	0.0373633
ENSBTAG00000043394	N/A	1.35349	0.0373633
ENSBTAG00000045293	N/A	1.17769	0.0386068
ENSBTAG00000019359	ENSG00000084093	1.22689	0.0386068
ENSBTAG00000044280	N/A	1.68875	0.0386271
ENSBTAG00000045449	N/A	2.09683	0.0386271
ENSBTAG00000029957	N/A	1.31891	0.0399221
ENSBTAG00000023938	ENSG00000115163	1.31539	0.0399221
ENSBTAG00000018123	ENSG00000140092	1.32242	0.0399221
ENSBTAG00000015419	ENSG00000183111	-1.48714	0.0399221
ENSBTAG00000032531	ENSG00000243696	-1.49425	0.0399221
ENSBTAG00000018220	N/A	1.75038	0.0421116
ENSBTAG00000003912	N/A	1.75126	0.0421116
ENSBTAG00000008540	ENSG00000175003	-1.99506	0.0421116
ENSBTAG00000031386	ENSG00000215529	1.75059	0.0421116
ENSBTAG00000045011	N/A	1.87627	0.0421116
ENSBTAG00000042963	N/A	1.16853	0.0428068
ENSBTAG00000004176	ENSG00000116703	2.88215	0.0434159
ENSBTAG00000043196	N/A	2.68542	0.0434159
ENSBTAG00000031227	N/A	2.87819	0.0434159
ENSBTAG00000011700	ENSG00000102934	2.87968	0.0434159
ENSBTAG00000004591	ENSG00000117598	2.87875	0.0434159
ENSBTAG00000001207	ENSG00000166401	2.87722	0.0434159
ENSBTAG00000014956	ENSG00000167476	-2.92829	0.0434159
ENSBTAG00000038857	ENSG00000173093	2.87902	0.0434159
ENSBTAG00000008009	ENSG00000179598	-2.93021	0.0434159
ENSBTAG00000045364	N/A	-2.93131	0.0434159
ENSBTAG00000013066	ENSG00000167244	-1.03423	0.0435059
ENSBTAG00000043258	N/A	1.24847	0.0442692
ENSBTAG00000014132	ENSG00000162804	-1.28047	0.0442692
ENSBTAG00000007798	ENSG00000184210	1.25813	0.0442692
ENSBTAG00000020622	N/A	2.04549	0.04442
ENSBTAG00000025258	N/A	-2.42429	0.04442
ENSBTAG00000006514	N/A	-2.29572	0.04442
ENSBTAG00000033721	N/A	-2.29048	0.04442
ENSBTAG00000043641	N/A	2.19797	0.04442
ENSBTAG00000042803	N/A	2.20703	0.04442
ENSBTAG00000017260	ENSG00000172572	2.19373	0.04442
ENSBTAG00000011048	ENSG00000106686	1.01053	0.0447199
ENSBTAG00000035168	ENSG00000206073	1.15704	0.0447999
ENSBTAG00000038878	N/A	1.38211	0.0454941
ENSBTAG00000019920	ENSG00000162069	-1.5317	0.0454941
ENSBTAG00000031856	ENSG00000147121	1.20168	0.0492211
ENSBTAG00000003467	ENSG00000158865	1.19838	0.0492211
ENSBTAG00000015441	ENSG00000163017	1.19651	0.0492211

## Sheet: Wean0vs2
Bovine Ensembl Gene ID	Human Ensembl Gene ID	logFold	FDR
ENSBTAG00000014596	ENSG00000115468	6.53654	1.51443e-34
ENSBTAG00000013103	ENSG00000108821	-3.31748	7.2809e-31
ENSBTAG00000013472	ENSG00000164692	-3.44638	2.80041e-29
ENSBTAG00000021466	ENSG00000168542	-3.04321	2.1413e-22
ENSBTAG00000009012	ENSG00000163661	2.85657	1.45721e-21
ENSBTAG00000011131	ENSG00000132911	2.98745	7.05565e-15
ENSBTAG00000000698	ENSG00000133454	-3.00081	2.76089e-14
ENSBTAG00000021048	ENSG00000148926	-3.09657	2.10959e-13
ENSBTAG00000021516	N/A	-30.4373	1.27237e-12
ENSBTAG00000008103	ENSG00000165092	-2.78514	4.30855e-12
ENSBTAG00000012722	ENSG00000186094	3.23674	1.78856e-11
ENSBTAG00000003353	ENSG00000103546	2.0484	2.07493e-11
ENSBTAG00000014835	ENSG00000113140	-2.12636	2.77034e-11
ENSBTAG00000002996	ENSG00000158352	1.95533	8.22026e-11
ENSBTAG00000031950	ENSG00000127328	1.5922	1.02434e-09
ENSBTAG00000014829	ENSG00000166268	3.30665	1.61344e-09
ENSBTAG00000025642	ENSG00000198838	1.82101	2.01997e-09
ENSBTAG00000039035	ENSG00000173110	1.71808	4.91436e-09
ENSBTAG00000020990	ENSG00000174944	1.87803	1.03672e-08
ENSBTAG00000015060	ENSG00000154451	1.41852	7.40923e-08
ENSBTAG00000003525	ENSG00000136854	1.95817	2.03222e-07
ENSBTAG00000024950	ENSG00000159640	-1.38497	3.60756e-07
ENSBTAG00000010047	ENSG00000146426	1.32784	6.19728e-07
ENSBTAG00000000095	ENSG00000120217	1.33851	7.76348e-07
ENSBTAG00000018134	ENSG00000109321	1.6034	8.38846e-07
ENSBTAG00000038663	N/A	-4.77929	9.21825e-07
ENSBTAG00000002135	ENSG00000110848	1.27812	1.02438e-06
ENSBTAG00000017981	ENSG00000188778	-1.35242	1.53379e-06
ENSBTAG00000008951	ENSG00000162551	1.2003	1.96787e-06
ENSBTAG00000024643	ENSG00000197415	4.582	2.58807e-06
ENSBTAG00000020661	ENSG00000165029	1.18759	2.75149e-06
ENSBTAG00000006762	ENSG00000156463	4.46381	4.35743e-06
ENSBTAG00000039504	N/A	-1.48292	4.55063e-06
ENSBTAG00000001078	ENSG00000185739	-1.5053	5.66819e-06
ENSBTAG00000000273	ENSG00000091181	1.27805	8.37328e-06
ENSBTAG00000007348	ENSG00000137868	-3.77405	9.91587e-06
ENSBTAG00000038532	ENSG00000110195	-1.57164	1.06387e-05
ENSBTAG00000025942	ENSG00000164120	1.18364	1.2845e-05
ENSBTAG00000013298	ENSG00000116711	1.28448	1.75222e-05
ENSBTAG00000003668	ENSG00000147231	1.26948	1.76172e-05
ENSBTAG00000040431	N/A	1.72667	1.98545e-05
ENSBTAG00000022715	N/A	1.18672	2.54563e-05
ENSBTAG00000037179	N/A	1.74151	3.00863e-05
ENSBTAG00000021672	ENSG00000090104	1.21598	3.97174e-05
ENSBTAG00000019726	ENSG00000132623	2.82852	4.89161e-05
ENSBTAG00000015837	ENSG00000169313	1.07337	5.74853e-05
ENSBTAG00000019805	ENSG00000007384	-1.2743	6.11358e-05
ENSBTAG00000034075	ENSG00000151012	3.09235	7.05238e-05
ENSBTAG00000003505	ENSG00000011465	-3.5316	7.12395e-05
ENSBTAG00000006078	ENSG00000134470	1.03296	7.43414e-05
ENSBTAG00000001725	ENSG00000169245	1.08242	7.53524e-05
ENSBTAG00000008349	ENSG00000197935	1.33761	8.50162e-05
ENSBTAG00000038424	N/A	1.01876	8.7473e-05
ENSBTAG00000005471	ENSG00000140519	-2.04033	9.01109e-05
ENSBTAG00000013920	ENSG00000206530	1.39827	9.41141e-05
ENSBTAG00000039310	ENSG00000172940	1.68703	0.000108838
ENSBTAG00000004352	ENSG00000115665	1.83268	0.000114325
ENSBTAG00000016784	ENSG00000118997	1.03226	0.000125388
ENSBTAG00000000336	N/A	-1.1729	0.000131701
ENSBTAG00000003920	ENSG00000092295	1.06032	0.000140595
ENSBTAG00000021019	ENSG00000104154	1.09052	0.000149672
ENSBTAG00000018473	ENSG00000019169	-2.58001	0.000197474
ENSBTAG00000015165	ENSG00000178904	1.08369	0.00021767
ENSBTAG00000020542	ENSG00000169291	1.21492	0.000227462
ENSBTAG00000039424	N/A	1.25523	0.000268063
ENSBTAG00000015449	ENSG00000156194	1.15441	0.000269297
ENSBTAG00000001139	ENSG00000087085	-1.35541	0.000299364
ENSBTAG00000012135	ENSG00000138709	1.08294	0.000301951
ENSBTAG00000007837	ENSG00000138018	1.34403	0.000302667
ENSBTAG00000011227	ENSG00000137672	1.0375	0.000404712
ENSBTAG00000003440	ENSG00000156869	2.09995	0.000437979
ENSBTAG00000027770	ENSG00000107890	1.24127	0.000464667
ENSBTAG00000008466	ENSG00000100814	1.08845	0.000503067
ENSBTAG00000027321	ENSG00000122483	1.12517	0.000516008
ENSBTAG00000019267	ENSG00000087245	-2.5137	0.00052149
ENSBTAG00000044609	N/A	3.13434	0.00052557
ENSBTAG00000023338	ENSG00000198300	-3.91877	0.000543002
ENSBTAG00000013976	ENSG00000146856	1.14413	0.000591555
ENSBTAG00000019639	ENSG00000104497	1.02123	0.000649181
ENSBTAG00000033319	ENSG00000091972	1.39518	0.000650138
ENSBTAG00000025826	ENSG00000074621	1.43277	0.000650138
ENSBTAG00000001523	ENSG00000176105	1.81785	0.000732959
ENSBTAG00000031647	ENSG00000171236	1.35489	0.000742122
ENSBTAG00000015792	ENSG00000188596	1.1063	0.000749488
ENSBTAG00000040128	ENSG00000174804	-1.0008	0.00077386
ENSBTAG00000006907	ENSG00000183091	1.15762	0.000885231
ENSBTAG00000024496	ENSG00000142615	3.89523	0.000940636
ENSBTAG00000018432	ENSG00000072041	1.58503	0.00100037
ENSBTAG00000039969	N/A	1.62852	0.00100154
ENSBTAG00000018294	ENSG00000163687	-1.17235	0.00105509
ENSBTAG00000021007	ENSG00000110195	-2.24622	0.00114287
ENSBTAG00000017507	ENSG00000122012	1.30904	0.00119195
ENSBTAG00000004854	ENSG00000188467	1.07922	0.00121641
ENSBTAG00000009871	ENSG00000099246	1.31987	0.0012204
ENSBTAG00000001799	ENSG00000175820	1.368	0.00129782
ENSBTAG00000010874	ENSG00000121853	1.06994	0.00137584
ENSBTAG00000019596	ENSG00000167191	-1.38588	0.00138057
ENSBTAG00000006295	ENSG00000134200	2.55023	0.00138453
ENSBTAG00000013612	ENSG00000176055	1.11309	0.00144711
ENSBTAG00000005734	ENSG00000141448	-1.37353	0.00150301
ENSBTAG00000039486	N/A	1.30745	0.00155631
ENSBTAG00000017271	ENSG00000120539	1.14911	0.00161017
ENSBTAG00000018465	ENSG00000169282	1.44843	0.00164973
ENSBTAG00000014773	ENSG00000072571	1.07563	0.00170623
ENSBTAG00000019716	ENSG00000169429	1.62102	0.00173648
ENSBTAG00000002952	ENSG00000143178	2.04054	0.00177609
ENSBTAG00000031856	ENSG00000147121	1.92605	0.00183043
ENSBTAG00000044020	N/A	2.62321	0.00183821
ENSBTAG00000038903	ENSG00000196131	1.58834	0.00183909
ENSBTAG00000018331	ENSG00000163815	-1.35385	0.00192783
ENSBTAG00000024091	ENSG00000144063	-2.33554	0.00214033
ENSBTAG00000043962	ENSG00000151229	1.01639	0.00227338
ENSBTAG00000042280	N/A	2.30411	0.00235281
ENSBTAG00000001161	ENSG00000139146	1.26627	0.00243742
ENSBTAG00000025146	N/A	1.02769	0.00244145
ENSBTAG00000044162	ENSG00000168116	1.06798	0.00244414
ENSBTAG00000038644	N/A	1.27144	0.00247967
ENSBTAG00000003133	N/A	1.67814	0.0026074
ENSBTAG00000012370	N/A	-28.0643	0.00264477
ENSBTAG00000015732	ENSG00000100519	1.21554	0.0026659
ENSBTAG00000011548	ENSG00000116748	3.69995	0.00283828
ENSBTAG00000019600	ENSG00000203907	-3.58931	0.00283828
ENSBTAG00000014817	ENSG00000179532	1.36937	0.00283963
ENSBTAG00000035959	N/A	1.47169	0.00289493
ENSBTAG00000019658	ENSG00000161664	2.51727	0.00292588
ENSBTAG00000006024	ENSG00000129009	-1.30342	0.00311785
ENSBTAG00000002283	ENSG00000155760	-1.08033	0.00315345
ENSBTAG00000002835	ENSG00000170365	1.35816	0.00342957
ENSBTAG00000000197	N/A	1.00437	0.00345523
ENSBTAG00000003958	ENSG00000187824	1.79095	0.003656
ENSBTAG00000019289	ENSG00000164171	2.04289	0.00366835
ENSBTAG00000001610	ENSG00000004939	2.89752	0.00392289
ENSBTAG00000007244	ENSG00000116962	-2.95714	0.00392289
ENSBTAG00000020569	ENSG00000153956	1.58387	0.0041521
ENSBTAG00000035084	ENSG00000104290	1.01313	0.0042443
ENSBTAG00000009705	ENSG00000132386	-1.23817	0.00440459
ENSBTAG00000025752	ENSG00000141696	-1.25781	0.00465168
ENSBTAG00000038576	ENSG00000183347	3.39689	0.00494
ENSBTAG00000030199	N/A	27.953	0.0049864
ENSBTAG00000001847	ENSG00000044459	1.32308	0.00638614
ENSBTAG00000010736	ENSG00000163093	1.5923	0.00645904
ENSBTAG00000044208	ENSG00000120875	1.02441	0.00670199
ENSBTAG00000044194	ENSG00000104219	1.11467	0.00674304
ENSBTAG00000025191	ENSG00000113558	1.08355	0.00675847
ENSBTAG00000025042	N/A	1.72734	0.00679597
ENSBTAG00000009945	ENSG00000182685	1.46023	0.00679597
ENSBTAG00000014439	ENSG00000117009	1.38354	0.0067997
ENSBTAG00000008102	ENSG00000095713	1.21889	0.00712562
ENSBTAG00000025534	N/A	1.14076	0.00712562
ENSBTAG00000014869	N/A	2.41305	0.00737632
ENSBTAG00000004399	ENSG00000173114	1.70685	0.00743671
ENSBTAG00000042662	N/A	1.07758	0.00765184
ENSBTAG00000007785	ENSG00000078795	1.86413	0.00770351
ENSBTAG00000019021	ENSG00000138741	1.57524	0.00770351
ENSBTAG00000010766	ENSG00000104147	1.73024	0.00770351
ENSBTAG00000037709	N/A	-2.62347	0.00782038
ENSBTAG00000017165	ENSG00000132561	1.64689	0.00789366
ENSBTAG00000013664	N/A	1.84865	0.00789366
ENSBTAG00000010346	ENSG00000132464	1.21347	0.00800856
ENSBTAG00000015380	ENSG00000168679	1.08573	0.00809529
ENSBTAG00000004413	ENSG00000164292	1.3445	0.00828034
ENSBTAG00000014064	ENSG00000066468	-3.45584	0.00860324
ENSBTAG00000014313	ENSG00000119943	-3.31243	0.00860324
ENSBTAG00000025667	ENSG00000148219	-3.45719	0.00860324
ENSBTAG00000000620	ENSG00000178460	3.44095	0.00860324
ENSBTAG00000020031	ENSG00000118762	1.13645	0.00873205
ENSBTAG00000039523	N/A	1.03523	0.0089052
ENSBTAG00000003045	ENSG00000095739	1.15708	0.00922942
ENSBTAG00000014781	N/A	1.53994	0.00933038
ENSBTAG00000019808	ENSG00000184305	1.1007	0.00933597
ENSBTAG00000043047	N/A	27.7773	0.0094582
ENSBTAG00000010326	ENSG00000109576	27.6068	0.0094582
ENSBTAG00000001020	ENSG00000111254	27.7774	0.0094582
ENSBTAG00000002252	ENSG00000120903	1.22158	0.00953635
ENSBTAG00000013066	ENSG00000167244	-1.26474	0.00953635
ENSBTAG00000043602	N/A	1.65937	0.00990901
ENSBTAG00000042787	N/A	1.32996	0.0102506
ENSBTAG00000020784	ENSG00000140043	1.02071	0.0103561
ENSBTAG00000005786	ENSG00000066427	1.09912	0.0105767
ENSBTAG00000020393	ENSG00000139780	2.70134	0.010675
ENSBTAG00000007541	N/A	2.59725	0.010675
ENSBTAG00000008096	ENSG00000078401	2.60405	0.010675
ENSBTAG00000005606	ENSG00000180806	-1.2996	0.0107121
ENSBTAG00000020696	ENSG00000138411	1.03422	0.0108927
ENSBTAG00000003724	ENSG00000137948	1.30566	0.0110269
ENSBTAG00000015443	N/A	1.58128	0.0115258
ENSBTAG00000013337	ENSG00000104808	1.79912	0.0115258
ENSBTAG00000021553	ENSG00000152104	-1.79919	0.0115258
ENSBTAG00000020471	ENSG00000100583	1.91137	0.0115258
ENSBTAG00000005250	ENSG00000182492	-1.78476	0.0115258
ENSBTAG00000027126	ENSG00000169550	1.3359	0.0115712
ENSBTAG00000007164	ENSG00000068078	-2.29388	0.0116686
ENSBTAG00000002451	ENSG00000085831	-2.32778	0.0116686
ENSBTAG00000017174	ENSG00000168356	1.38329	0.0118673
ENSBTAG00000045336	N/A	1.86415	0.0118747
ENSBTAG00000033446	ENSG00000147687	1.03599	0.0124092
ENSBTAG00000019269	ENSG00000142173	-1.06711	0.0131885
ENSBTAG00000025929	ENSG00000099810	1.51584	0.0137328
ENSBTAG00000009870	ENSG00000144485	-1.34737	0.0137328
ENSBTAG00000037965	ENSG00000187987	1.55689	0.0137328
ENSBTAG00000016751	ENSG00000196586	1.11406	0.0142566
ENSBTAG00000018487	ENSG00000213085	1.18921	0.0146605
ENSBTAG00000013020	N/A	1.44187	0.0147313
ENSBTAG00000001728	ENSG00000152580	1.42264	0.0147313
ENSBTAG00000015930	ENSG00000119661	1.60826	0.01474
ENSBTAG00000006732	ENSG00000091129	1.18432	0.0149545
ENSBTAG00000019946	ENSG00000136014	3.17862	0.0149814
ENSBTAG00000001628	ENSG00000171790	3.17389	0.0149814
ENSBTAG00000031227	N/A	3.32691	0.0149814
ENSBTAG00000019863	ENSG00000123171	3.05319	0.0149814
ENSBTAG00000017834	ENSG00000188783	-3.14943	0.0149814
ENSBTAG00000005691	ENSG00000138685	1.68484	0.0157667
ENSBTAG00000020468	ENSG00000155970	1.12964	0.0159327
ENSBTAG00000042094	N/A	1.28743	0.016012
ENSBTAG00000009575	ENSG00000146350	1.44868	0.016012
ENSBTAG00000026194	ENSG00000174945	-1.19255	0.0163931
ENSBTAG00000023353	ENSG00000198155	1.14139	0.0167781
ENSBTAG00000025126	N/A	-1.16416	0.01736
ENSBTAG00000039341	N/A	1.11822	0.01736
ENSBTAG00000024852	ENSG00000164047	1.80408	0.0176522
ENSBTAG00000008807	ENSG00000197361	1.82595	0.0176522
ENSBTAG00000010555	ENSG00000181016	1.2106	0.0177923
ENSBTAG00000001052	ENSG00000143199	27.5908	0.0180512
ENSBTAG00000043261	N/A	27.3709	0.0180512
ENSBTAG00000011273	ENSG00000010626	27.5907	0.0180512
ENSBTAG00000020056	ENSG00000111799	-27.5717	0.0180512
ENSBTAG00000016026	ENSG00000163710	-27.5746	0.0180512
ENSBTAG00000007503	ENSG00000166763	27.377	0.0180512
ENSBTAG00000000818	ENSG00000187510	2.01402	0.0182801
ENSBTAG00000006363	ENSG00000079931	2.13854	0.0183942
ENSBTAG00000010316	ENSG00000105376	2.14284	0.0183942
ENSBTAG00000030792	ENSG00000186369	2.18667	0.0183942
ENSBTAG00000020844	N/A	-2.29059	0.0183942
ENSBTAG00000012684	ENSG00000172724	-1.52007	0.0189632
ENSBTAG00000005189	ENSG00000165698	-1.01773	0.0202203
ENSBTAG00000007955	ENSG00000174938	-1.36269	0.0206357
ENSBTAG00000019125	ENSG00000106688	1.18051	0.0207797
ENSBTAG00000008798	ENSG00000171962	1.08689	0.0207797
ENSBTAG00000013366	ENSG00000175352	-1.05889	0.0213973
ENSBTAG00000017651	N/A	1.4094	0.0215288
ENSBTAG00000040051	N/A	1.11555	0.0218437
ENSBTAG00000019577	ENSG00000129048	1.36017	0.0236748
ENSBTAG00000031205	ENSG00000198034	1.6665	0.0242801
ENSBTAG00000006589	ENSG00000001626	-3.14402	0.026061
ENSBTAG00000016244	ENSG00000175267	-3.16509	0.026061
ENSBTAG00000002131	N/A	-3.16635	0.026061
ENSBTAG00000008588	N/A	3.01327	0.026061
ENSBTAG00000010730	N/A	3.16729	0.026061
ENSBTAG00000043818	N/A	3.16899	0.026061
ENSBTAG00000004591	ENSG00000117598	3.16313	0.026061
ENSBTAG00000007349	ENSG00000120327	-2.99976	0.026061
ENSBTAG00000000085	ENSG00000140505	3.17166	0.026061
ENSBTAG00000022986	ENSG00000219438	-3.1576	0.026061
ENSBTAG00000044898	N/A	3.16743	0.026061
ENSBTAG00000025258	N/A	1.15215	0.0260791
ENSBTAG00000043394	N/A	1.40864	0.0260791
ENSBTAG00000003994	ENSG00000146674	-1.44386	0.0260791
ENSBTAG00000003508	ENSG00000105792	1.78219	0.0261203
ENSBTAG00000003781	ENSG00000117400	-1.66016	0.0261203
ENSBTAG00000015737	ENSG00000185467	-1.76867	0.0261203
ENSBTAG00000039731	ENSG00000115963	1.67081	0.0261203
ENSBTAG00000038174	N/A	1.23674	0.0278361
ENSBTAG00000002075	ENSG00000196549	1.10771	0.0278361
ENSBTAG00000031682	ENSG00000147121	1.0096	0.028173
ENSBTAG00000031287	N/A	-2.31293	0.0287511
ENSBTAG00000043961	ENSG00000107186	2.44775	0.0287511
ENSBTAG00000007650	ENSG00000169507	2.4527	0.0287511
ENSBTAG00000044569	N/A	2.33671	0.0287511
ENSBTAG00000043829	N/A	2.45893	0.0287511
ENSBTAG00000044649	N/A	-2.43102	0.0287511
ENSBTAG00000043325	N/A	1.30541	0.0287628
ENSBTAG00000029817	N/A	2.01246	0.0288676
ENSBTAG00000031599	ENSG00000164047	2.13597	0.0288676
ENSBTAG00000004799	ENSG00000146966	-1.22464	0.0292145
ENSBTAG00000037854	N/A	1.07422	0.0302566
ENSBTAG00000017448	ENSG00000115380	-1.03907	0.0308897
ENSBTAG00000003810	N/A	1.11069	0.0310354
ENSBTAG00000006578	ENSG00000101222	-1.32815	0.031736
ENSBTAG00000010349	ENSG00000115008	1.47364	0.031736
ENSBTAG00000001683	ENSG00000144369	1.01202	0.0322964
ENSBTAG00000018960	ENSG00000196409	1.09149	0.0324065
ENSBTAG00000042414	N/A	1.11172	0.0343012
ENSBTAG00000015351	ENSG00000060140	1.2581	0.0344015
ENSBTAG00000020409	ENSG00000160284	-1.13664	0.0344015
ENSBTAG00000004560	ENSG00000152672	-27.3556	0.0346682
ENSBTAG00000020843	ENSG00000175426	27.3578	0.0346682
ENSBTAG00000019772	ENSG00000180914	27.11	0.0346682
ENSBTAG00000045081	N/A	27.3578	0.0346682
ENSBTAG00000029999	N/A	27.1159	0.0346682
ENSBTAG00000024201	N/A	27.1184	0.0346682
ENSBTAG00000024407	N/A	27.3547	0.0346682
ENSBTAG00000043232	N/A	27.3685	0.0346682
ENSBTAG00000000575	ENSG00000041982	-27.1011	0.0346682
ENSBTAG00000023723	ENSG00000121270	-27.3576	0.0346682
ENSBTAG00000010273	ENSG00000124882	-27.3532	0.0346682
ENSBTAG00000008380	ENSG00000137809	-27.3489	0.0346682
ENSBTAG00000013511	ENSG00000158816	-27.1046	0.0346682
ENSBTAG00000044639	N/A	27.1125	0.0346682
ENSBTAG00000000791	ENSG00000130643	-1.03013	0.0348483
ENSBTAG00000006651	ENSG00000120210	1.58988	0.0349846
ENSBTAG00000003183	ENSG00000074527	-1.29632	0.0349846
ENSBTAG00000014192	ENSG00000146006	1.58718	0.0349846
ENSBTAG00000008886	ENSG00000173320	1.36389	0.0349846
ENSBTAG00000029897	N/A	1.36011	0.0357024
ENSBTAG00000042963	N/A	1.3967	0.0357024
ENSBTAG00000042696	N/A	1.18052	0.0360814
ENSBTAG00000023274	N/A	1.07248	0.0372524
ENSBTAG00000012991	ENSG00000106772	1.06189	0.0380431
ENSBTAG00000004674	ENSG00000162882	-1.01346	0.0380431
ENSBTAG00000012496	ENSG00000014914	1.25888	0.0384564
ENSBTAG00000004221	ENSG00000164283	1.206	0.0384564
ENSBTAG00000030671	ENSG00000134709	1.02021	0.0385485
ENSBTAG00000020209	ENSG00000140993	1.48832	0.0398924
ENSBTAG00000014983	ENSG00000162594	1.2194	0.0398924
ENSBTAG00000008688	ENSG00000163909	-1.23186	0.0398924
ENSBTAG00000044308	N/A	1.37451	0.0398924
ENSBTAG00000011810	ENSG00000136859	-1.13566	0.0403322
ENSBTAG00000012405	ENSG00000187800	-1.20662	0.0403322
ENSBTAG00000012499	ENSG00000103494	1.11915	0.0415721
ENSBTAG00000006567	ENSG00000114812	-1.39587	0.0419338
ENSBTAG00000045409	N/A	1.72736	0.0419338
ENSBTAG00000013116	ENSG00000101333	1.14214	0.04235
ENSBTAG00000004840	ENSG00000182326	-1.153	0.0427905
ENSBTAG00000021283	ENSG00000162975	1.21983	0.0431574
ENSBTAG00000007798	ENSG00000184210	1.24968	0.0431574
ENSBTAG00000001081	ENSG00000129116	-1.58144	0.0446771
ENSBTAG00000002297	ENSG00000182389	1.44387	0.0446771
ENSBTAG00000010689	ENSG00000158458	1.39883	0.0446771
ENSBTAG00000017216	ENSG00000171877	1.50257	0.0446771
ENSBTAG00000027020	ENSG00000204262	-1.97801	0.0450517
ENSBTAG00000031135	ENSG00000205279	1.97764	0.0450517
ENSBTAG00000043398	N/A	2.00776	0.0450517
ENSBTAG00000016574	ENSG00000076344	1.89261	0.0450517
ENSBTAG00000018849	ENSG00000111732	1.99019	0.0450517
ENSBTAG00000015915	N/A	2.82013	0.0452326
ENSBTAG00000039307	N/A	2.82323	0.0452326
ENSBTAG00000027172	N/A	2.82797	0.0452326
ENSBTAG00000000226	ENSG00000104371	2.81696	0.0452326
ENSBTAG00000018416	ENSG00000161973	2.82393	0.0452326
ENSBTAG00000015459	ENSG00000177301	3.00366	0.0452326
ENSBTAG00000016389	ENSG00000186150	2.98882	0.0452326
ENSBTAG00000030542	ENSG00000204897	2.83194	0.0452326
ENSBTAG00000016039	ENSG00000205927	-2.81518	0.0452326
ENSBTAG00000044340	N/A	2.98692	0.0452326
ENSBTAG00000042961	N/A	3.00284	0.0452326
ENSBTAG00000008571	ENSG00000111249	-2.98796	0.0452326
ENSBTAG00000007762	ENSG00000213199	3.00057	0.0452326
ENSBTAG00000005974	ENSG00000124701	1.14153	0.0465855
ENSBTAG00000019636	ENSG00000168079	-2.14341	0.046872
ENSBTAG00000044270	N/A	2.17585	0.046872
ENSBTAG00000005597	N/A	-2.30466	0.046872
ENSBTAG00000043296	N/A	2.31725	0.046872
ENSBTAG00000030119	N/A	2.32207	0.046872
ENSBTAG00000013638	ENSG00000103599	2.06029	0.046872
ENSBTAG00000001952	ENSG00000155066	2.30963	0.046872
ENSBTAG00000027875	ENSG00000163492	2.18521	0.046872
ENSBTAG00000040253	ENSG00000183935	-2.17969	0.046872
ENSBTAG00000008159	ENSG00000118491	1.15032	0.0486289
ENSBTAG00000003515	ENSG00000173267	-1.27548	0.0486289
ENSBTAG00000031082	ENSG00000182899	1.2791	0.0486289

## Sheet: Wean0vs7
Bovine Ensembl Gene ID	Human Ensembl Gene ID	logFold	FDR
ENSBTAG00000013472	ENSG00000164692	-3.54485	2.65966e-32
ENSBTAG00000013103	ENSG00000108821	-3.07853	3.57498e-29
ENSBTAG00000008103	ENSG00000165092	-3.32547	1.89805e-15
ENSBTAG00000021466	ENSG00000168542	-2.1982	6.81504e-15
ENSBTAG00000021516	N/A	-30.4287	8.88895e-13
ENSBTAG00000021048	ENSG00000148926	-2.63443	4.07331e-12
ENSBTAG00000014835	ENSG00000113140	-2.16603	8.02899e-12
ENSBTAG00000022715	N/A	1.7617	1.10028e-10
ENSBTAG00000000698	ENSG00000133454	-1.81249	4.45974e-08
ENSBTAG00000009012	ENSG00000163661	1.55988	1.3871e-07
ENSBTAG00000039504	N/A	-1.59679	4.84179e-07
ENSBTAG00000000585	ENSG00000204421	-1.57458	1.21104e-06
ENSBTAG00000007312	N/A	-1.44232	1.80873e-06
ENSBTAG00000021807	ENSG00000166863	-1.45688	3.24411e-06
ENSBTAG00000034366	ENSG00000116741	1.33749	3.53603e-06
ENSBTAG00000006024	ENSG00000129009	-2.36013	3.65966e-06
ENSBTAG00000003826	ENSG00000105711	-1.52996	3.728e-06
ENSBTAG00000013178	ENSG00000158578	-1.7582	4.60235e-06
ENSBTAG00000007348	ENSG00000137868	-3.77877	8.89385e-06
ENSBTAG00000008807	ENSG00000197361	2.80893	9.39925e-06
ENSBTAG00000003505	ENSG00000011465	-4.53471	1.14152e-05
ENSBTAG00000001523	ENSG00000176105	2.1446	1.40073e-05
ENSBTAG00000020661	ENSG00000165029	1.05197	1.60369e-05
ENSBTAG00000011504	ENSG00000103310	4.40234	1.95398e-05
ENSBTAG00000012182	ENSG00000162595	1.91895	2.19725e-05
ENSBTAG00000002135	ENSG00000110848	1.02849	4.71587e-05
ENSBTAG00000002996	ENSG00000158352	1.20362	5.0764e-05
ENSBTAG00000006789	ENSG00000154783	-1.057	5.84886e-05
ENSBTAG00000020542	ENSG00000169291	1.26726	5.9664e-05
ENSBTAG00000008349	ENSG00000197935	1.3332	6.02036e-05
ENSBTAG00000012456	ENSG00000188175	1.06172	6.51419e-05
ENSBTAG00000007073	ENSG00000080618	1.47751	6.82664e-05
ENSBTAG00000031462	ENSG00000213714	1.24717	7.69381e-05
ENSBTAG00000018294	ENSG00000163687	-1.42146	9.71958e-05
ENSBTAG00000000782	ENSG00000128052	1.16806	0.000105331
ENSBTAG00000019639	ENSG00000104497	1.11137	0.000116923
ENSBTAG00000004917	ENSG00000213809	1.06483	0.000121108
ENSBTAG00000013525	ENSG00000204420	1.95173	0.000132975
ENSBTAG00000015351	ENSG00000060140	2.10951	0.000146268
ENSBTAG00000003958	ENSG00000187824	1.16375	0.000146959
ENSBTAG00000008466	ENSG00000100814	1.13258	0.000173673
ENSBTAG00000008288	ENSG00000107890	1.16033	0.000189464
ENSBTAG00000010464	ENSG00000169184	2.06822	0.000208493
ENSBTAG00000011390	ENSG00000196811	1.14657	0.000210222
ENSBTAG00000004247	ENSG00000089169	2.37341	0.000214442
ENSBTAG00000019289	ENSG00000164171	2.24549	0.000245872
ENSBTAG00000008661	ENSG00000149300	1.2342	0.000276598
ENSBTAG00000001359	ENSG00000156966	-1.24446	0.000286548
ENSBTAG00000006907	ENSG00000183091	1.10474	0.000304183
ENSBTAG00000038532	ENSG00000110195	1.25566	0.000319976
ENSBTAG00000001739	ENSG00000101542	-1.09453	0.000371839
ENSBTAG00000007190	ENSG00000174796	-1.11946	0.000394151
ENSBTAG00000040183	N/A	1.08528	0.000405758
ENSBTAG00000008966	ENSG00000156298	-2.51379	0.000416752
ENSBTAG00000008951	ENSG00000162551	1.42614	0.000450571
ENSBTAG00000016152	ENSG00000153071	-1.87233	0.000462333
ENSBTAG00000015662	ENSG00000081148	1.52333	0.000465139
ENSBTAG00000016784	ENSG00000118997	-2.26148	0.000477975
ENSBTAG00000003353	ENSG00000103546	-3.91178	0.000519755
ENSBTAG00000021007	ENSG00000110195	2.60059	0.000538326
ENSBTAG00000011330	ENSG00000135318	1.06927	0.000572517
ENSBTAG00000012827	ENSG00000175764	-1.02313	0.000585529
ENSBTAG00000039310	ENSG00000172940	-1.00052	0.000638416
ENSBTAG00000019267	ENSG00000087245	1.35361	0.000677498
ENSBTAG00000015165	ENSG00000178904	2.09351	0.000773841
ENSBTAG00000023338	ENSG00000198300	1.16603	0.000870793
ENSBTAG00000006295	ENSG00000134200	3.81686	0.000905182
ENSBTAG00000016276	ENSG00000084110	1.16981	0.00102702
ENSBTAG00000002555	ENSG00000162366	1.39513	0.00103074
ENSBTAG00000013198	ENSG00000188014	1.26522	0.00106477
ENSBTAG00000012116	ENSG00000101076	-1.00697	0.00112227
ENSBTAG00000021672	ENSG00000090104	1.27562	0.00118994
ENSBTAG00000017507	ENSG00000122012	1.89163	0.00120911
ENSBTAG00000038268	N/A	-1.69959	0.00122196
ENSBTAG00000002952	ENSG00000143178	1.00853	0.00125945
ENSBTAG00000010394	ENSG00000053524	28.2262	0.00137701
ENSBTAG00000000295	ENSG00000162994	28.2286	0.00137701
ENSBTAG00000003295	ENSG00000120370	1.14584	0.00138825
ENSBTAG00000013920	ENSG00000206530	1.21105	0.00140317
ENSBTAG00000040128	ENSG00000174804	1.23327	0.00152463
ENSBTAG00000021349	ENSG00000147174	1.09027	0.00154219
ENSBTAG00000000620	ENSG00000178460	-2.09638	0.00157775
ENSBTAG00000020802	ENSG00000174844	-3.69253	0.00157905
ENSBTAG00000040144	ENSG00000163606	1.48218	0.00159644
ENSBTAG00000010346	ENSG00000132464	1.29455	0.00166077
ENSBTAG00000003987	N/A	1.42096	0.00169735
ENSBTAG00000001078	ENSG00000185739	-1.47763	0.00169735
ENSBTAG00000017354	ENSG00000150054	1.0175	0.00174454
ENSBTAG00000010632	ENSG00000170231	1.03416	0.00174454
ENSBTAG00000016169	ENSG00000125968	1.00951	0.00180042
ENSBTAG00000003133	N/A	1.32221	0.00181332
ENSBTAG00000004840	ENSG00000182326	1.54451	0.00191196
ENSBTAG00000015449	ENSG00000156194	2.40371	0.00203087
ENSBTAG00000038424	N/A	1.51095	0.00206177
ENSBTAG00000009150	ENSG00000152268	1.23939	0.00216413
ENSBTAG00000024801	ENSG00000204764	-1.02932	0.0021901
ENSBTAG00000020984	ENSG00000091428	-1.63607	0.0022756
ENSBTAG00000005638	ENSG00000154040	1.25621	0.00243153
ENSBTAG00000014224	ENSG00000080854	1.32549	0.00251003
ENSBTAG00000033319	ENSG00000091972	1.00671	0.00258624
ENSBTAG00000013142	ENSG00000085274	27.9457	0.0025917
ENSBTAG00000009519	ENSG00000113595	27.9478	0.0025917
ENSBTAG00000007330	ENSG00000116266	1.03042	0.00270148
ENSBTAG00000012047	ENSG00000096968	3.58836	0.00275816
ENSBTAG00000002450	ENSG00000166801	-3.68772	0.00275816
ENSBTAG00000009187	ENSG00000177692	1.37102	0.00278002
ENSBTAG00000015349	ENSG00000143443	-1.02986	0.00293284
ENSBTAG00000043012	N/A	2.32207	0.00315206
ENSBTAG00000029938	N/A	1.23853	0.0031712
ENSBTAG00000005299	ENSG00000136160	-1.58966	0.00321235
ENSBTAG00000022733	ENSG00000178567	1.60844	0.00321235
ENSBTAG00000031962	ENSG00000139832	1.66195	0.00331813
ENSBTAG00000001652	ENSG00000176463	-2.12742	0.00336198
ENSBTAG00000001871	ENSG00000129535	2.14139	0.00336198
ENSBTAG00000042297	N/A	1.17355	0.0033951
ENSBTAG00000000402	N/A	1.79821	0.00347093
ENSBTAG00000001979	ENSG00000102387	1.27841	0.00355344
ENSBTAG00000024201	N/A	-2.95643	0.00379588
ENSBTAG00000002247	ENSG00000215367	1.43617	0.00420482
ENSBTAG00000038422	N/A	-1.29806	0.00425223
ENSBTAG00000039772	ENSG00000135914	1.4921	0.00460616
ENSBTAG00000008380	ENSG00000137809	1.07676	0.004669
ENSBTAG00000043663	N/A	1.3073	0.00482085
ENSBTAG00000004530	N/A	2.24885	0.00488131
ENSBTAG00000023431	N/A	27.7772	0.00490516
ENSBTAG00000016343	ENSG00000120049	-27.9303	0.00490516
ENSBTAG00000002416	ENSG00000162654	27.7747	0.00490516
ENSBTAG00000044004	ENSG00000165181	-27.9306	0.00490516
ENSBTAG00000037945	ENSG00000167971	27.7737	0.00490516
ENSBTAG00000045460	N/A	1.26954	0.00503862
ENSBTAG00000031082	ENSG00000182899	1.43304	0.00505935
ENSBTAG00000030753	N/A	1.31696	0.00505935
ENSBTAG00000037813	N/A	-1.80444	0.00506933
ENSBTAG00000012561	ENSG00000128699	1.94114	0.00512172
ENSBTAG00000025219	ENSG00000172123	1.07393	0.00527391
ENSBTAG00000019501	ENSG00000136159	1.34357	0.00548942
ENSBTAG00000007236	ENSG00000078674	1.03216	0.00551846
ENSBTAG00000012882	ENSG00000166266	1.22999	0.00552521
ENSBTAG00000000253	ENSG00000142949	1.12285	0.00562086
ENSBTAG00000009834	ENSG00000144191	1.49895	0.0056961
ENSBTAG00000030424	ENSG00000150048	1.10085	0.00598412
ENSBTAG00000008388	N/A	1.13624	0.00600013
ENSBTAG00000003002	ENSG00000115368	2.81883	0.0062961
ENSBTAG00000016222	N/A	-2.70534	0.0062961
ENSBTAG00000010555	ENSG00000181016	-2.69491	0.0062961
ENSBTAG00000016566	ENSG00000144668	1.03231	0.00631392
ENSBTAG00000000019	ENSG00000111897	1.59137	0.00637741
ENSBTAG00000008204	ENSG00000156017	1.55045	0.00637741
ENSBTAG00000011313	ENSG00000118412	1.14353	0.00640769
ENSBTAG00000001513	ENSG00000175087	1.68462	0.00671831
ENSBTAG00000006666	ENSG00000111300	1.6438	0.00671831
ENSBTAG00000018465	ENSG00000169282	-1.03593	0.00673658
ENSBTAG00000000843	ENSG00000165795	1.23819	0.00687314
ENSBTAG00000014021	ENSG00000157741	-1.65141	0.00704234
ENSBTAG00000014834	ENSG00000188372	2.33249	0.00714075
ENSBTAG00000025856	ENSG00000152409	2.41456	0.00714075
ENSBTAG00000020263	ENSG00000157150	2.42847	0.00714075
ENSBTAG00000002283	ENSG00000155760	1.78864	0.00732793
ENSBTAG00000013976	ENSG00000146856	1.70538	0.00732793
ENSBTAG00000001108	ENSG00000087338	2.18208	0.00754244
ENSBTAG00000009705	ENSG00000132386	1.44656	0.00769617
ENSBTAG00000012781	ENSG00000143514	1.07464	0.00783544
ENSBTAG00000043432	N/A	1.48826	0.00823607
ENSBTAG00000012250	ENSG00000104164	1.25138	0.00824113
ENSBTAG00000007837	ENSG00000138018	1.09127	0.00853511
ENSBTAG00000042524	N/A	1.00448	0.00875319
ENSBTAG00000001796	ENSG00000174898	1.01422	0.00902548
ENSBTAG00000013531	N/A	-1.16475	0.00926878
ENSBTAG00000026921	ENSG00000054219	-27.5706	0.0093366
ENSBTAG00000008870	ENSG00000124134	27.581	0.0093366
ENSBTAG00000019726	ENSG00000132623	27.7664	0.0093366
ENSBTAG00000038114	N/A	-27.5853	0.0093366
ENSBTAG00000007196	ENSG00000149591	27.773	0.0093366
ENSBTAG00000042661	N/A	27.7712	0.0093366
ENSBTAG00000021166	ENSG00000162771	1.00662	0.00936369
ENSBTAG00000042115	N/A	1.58961	0.0093917
ENSBTAG00000015778	ENSG00000156876	1.39173	0.00959636
ENSBTAG00000016442	ENSG00000011566	-1.24884	0.00995204
ENSBTAG00000004636	ENSG00000107679	1.43733	0.00998438
ENSBTAG00000000744	ENSG00000104671	1.15244	0.0100377
ENSBTAG00000018240	ENSG00000167600	1.08911	0.0103039
ENSBTAG00000006851	N/A	2.70066	0.0104224
ENSBTAG00000026384	ENSG00000189167	2.70213	0.0104224
ENSBTAG00000037981	ENSG00000171649	-1.26162	0.0108933
ENSBTAG00000039782	N/A	1.33931	0.0112081
ENSBTAG00000007681	ENSG00000228716	1.45503	0.0112081
ENSBTAG00000006837	ENSG00000033178	2.33784	0.0113474
ENSBTAG00000012377	ENSG00000134463	1.92074	0.0114525
ENSBTAG00000012907	ENSG00000122417	-1.9852	0.011602
ENSBTAG00000014272	ENSG00000146085	1.5002	0.0121145
ENSBTAG00000002600	ENSG00000203965	1.4324	0.0127733
ENSBTAG00000019889	ENSG00000083520	1.49085	0.0130836
ENSBTAG00000020416	ENSG00000197121	1.47506	0.0130836
ENSBTAG00000039969	N/A	1.10459	0.0130881
ENSBTAG00000009709	ENSG00000148835	1.64173	0.0141038
ENSBTAG00000002781	ENSG00000176928	1.24284	0.014106
ENSBTAG00000001894	ENSG00000139350	1.29794	0.014106
ENSBTAG00000005029	ENSG00000162367	1.09246	0.0142388
ENSBTAG00000005211	N/A	3.17843	0.0147386
ENSBTAG00000005946	ENSG00000058056	3.32972	0.0147386
ENSBTAG00000008219	ENSG00000076053	3.17389	0.0147386
ENSBTAG00000003920	ENSG00000092295	3.17563	0.0147386
ENSBTAG00000010124	ENSG00000125703	3.17725	0.0147386
ENSBTAG00000008182	ENSG00000125740	3.32253	0.0147386
ENSBTAG00000030782	ENSG00000136051	3.17968	0.0147386
ENSBTAG00000003668	ENSG00000147231	3.17457	0.0147386
ENSBTAG00000014804	ENSG00000152795	3.3236	0.0147386
ENSBTAG00000007646	ENSG00000165195	-3.17275	0.0147386
ENSBTAG00000027642	ENSG00000180878	3.32404	0.0147386
ENSBTAG00000020505	ENSG00000139697	1.11835	0.0147903
ENSBTAG00000042837	N/A	1.65445	0.0151504
ENSBTAG00000000447	ENSG00000148690	1.64614	0.0151504
ENSBTAG00000015076	ENSG00000131023	1.3924	0.0152014
ENSBTAG00000008250	ENSG00000187678	-1.35948	0.0152014
ENSBTAG00000017592	ENSG00000138678	-1.00379	0.0155288
ENSBTAG00000020399	ENSG00000170881	-1.73586	0.0161777
ENSBTAG00000009215	ENSG00000143257	1.66315	0.0161777
ENSBTAG00000034501	ENSG00000205403	-1.11969	0.0161822
ENSBTAG00000025165	ENSG00000108256	-1.21379	0.0167074
ENSBTAG00000008048	ENSG00000005436	-1.2714	0.0169474
ENSBTAG00000008554	ENSG00000171840	-1.76476	0.0171034
ENSBTAG00000039283	N/A	1.77858	0.0171034
ENSBTAG00000018752	ENSG00000178691	-1.76069	0.0171034
ENSBTAG00000017419	ENSG00000036549	-1.04418	0.0171487
ENSBTAG00000002765	ENSG00000019186	2.58684	0.0172041
ENSBTAG00000000445	ENSG00000095464	2.46487	0.0172041
ENSBTAG00000021686	ENSG00000165304	-2.46117	0.0172041
ENSBTAG00000002316	ENSG00000170113	2.46946	0.0172041
ENSBTAG00000024888	ENSG00000138735	-2.45108	0.0172041
ENSBTAG00000032850	ENSG00000101670	-1.11798	0.017753
ENSBTAG00000015879	ENSG00000078246	27.361	0.0178746
ENSBTAG00000013616	ENSG00000081014	27.3616	0.0178746
ENSBTAG00000021445	ENSG00000113532	27.361	0.0178746
ENSBTAG00000010196	ENSG00000120253	-27.3514	0.0178746
ENSBTAG00000003715	ENSG00000139985	-27.5618	0.0178746
ENSBTAG00000007333	ENSG00000162641	27.5788	0.0178746
ENSBTAG00000020540	ENSG00000188760	27.3591	0.0178746
ENSBTAG00000044942	N/A	-27.5713	0.0178746
ENSBTAG00000018795	ENSG00000064933	2.22237	0.0179638
ENSBTAG00000013483	ENSG00000143498	-2.12195	0.0179638
ENSBTAG00000011727	ENSG00000143971	2.23164	0.0179638
ENSBTAG00000001233	ENSG00000160588	-2.11533	0.0179638
ENSBTAG00000017113	ENSG00000167612	2.22113	0.0179638
ENSBTAG00000014248	ENSG00000155545	1.21882	0.0183735
ENSBTAG00000010803	ENSG00000203668	1.28407	0.0186382
ENSBTAG00000022005	ENSG00000101342	1.06189	0.0193241
ENSBTAG00000015901	ENSG00000104442	1.0075	0.0193241
ENSBTAG00000006221	ENSG00000182885	1.54197	0.0198407
ENSBTAG00000014320	ENSG00000151304	1.03424	0.0199047
ENSBTAG00000040238	ENSG00000198721	1.35798	0.0205412
ENSBTAG00000032942	ENSG00000083520	-1.57692	0.021647
ENSBTAG00000008386	ENSG00000166855	1.5108	0.021647
ENSBTAG00000015380	ENSG00000168679	-1.77993	0.021647
ENSBTAG00000017412	ENSG00000170677	1.23666	0.0224072
ENSBTAG00000015310	ENSG00000114120	1.37292	0.0226826
ENSBTAG00000004745	ENSG00000164134	-1.63721	0.0235353
ENSBTAG00000001957	ENSG00000066651	1.17334	0.023854
ENSBTAG00000012372	ENSG00000126106	1.20774	0.0248518
ENSBTAG00000021967	ENSG00000146802	-1.3144	0.0248518
ENSBTAG00000007167	ENSG00000132950	1.1121	0.0249661
ENSBTAG00000040360	N/A	1.77525	0.0254187
ENSBTAG00000010144	ENSG00000120832	1.43985	0.0254187
ENSBTAG00000004601	ENSG00000144827	1.77271	0.0254187
ENSBTAG00000026684	ENSG00000162520	1.68329	0.0254187
ENSBTAG00000023462	N/A	3.17335	0.0257264
ENSBTAG00000009407	ENSG00000011258	3.00924	0.0257264
ENSBTAG00000014099	ENSG00000047188	3.01254	0.0257264
ENSBTAG00000017661	ENSG00000087903	3.00484	0.0257264
ENSBTAG00000025667	ENSG00000148219	3.17335	0.0257264
ENSBTAG00000002848	ENSG00000162757	3.0036	0.0257264
ENSBTAG00000033150	ENSG00000179820	-3.15115	0.0257264
ENSBTAG00000027058	ENSG00000188095	-2.9995	0.0257264
ENSBTAG00000010166	ENSG00000204516	3.00277	0.0257264
ENSBTAG00000025443	ENSG00000217128	1.08333	0.0258123
ENSBTAG00000003171	ENSG00000162105	1.29306	0.0264883
ENSBTAG00000006549	ENSG00000188820	1.30255	0.0276439
ENSBTAG00000000623	ENSG00000214575	1.30355	0.0276439
ENSBTAG00000043327	N/A	-1.07935	0.0277087
ENSBTAG00000040351	N/A	1.64716	0.0277822
ENSBTAG00000034106	ENSG00000180432	1.64752	0.0277822
ENSBTAG00000008072	N/A	2.46654	0.0282879
ENSBTAG00000012529	ENSG00000111537	2.33757	0.0282879
ENSBTAG00000016607	ENSG00000115297	-2.33008	0.0282879
ENSBTAG00000020494	ENSG00000116745	2.46118	0.0282879
ENSBTAG00000034004	ENSG00000149050	2.46634	0.0282879
ENSBTAG00000017318	ENSG00000152154	2.33044	0.0282879
ENSBTAG00000008169	ENSG00000166845	2.47007	0.0282879
ENSBTAG00000045364	N/A	2.46534	0.0282879
ENSBTAG00000007424	ENSG00000128342	2.01391	0.0283031
ENSBTAG00000039175	ENSG00000177675	-2.10524	0.0283031
ENSBTAG00000031347	ENSG00000163806	1.04974	0.0286053
ENSBTAG00000012798	ENSG00000183960	1.04662	0.0286053
ENSBTAG00000002625	ENSG00000135341	1.021	0.0292499
ENSBTAG00000008112	ENSG00000146414	-1.01648	0.0292499
ENSBTAG00000009521	ENSG00000196357	1.11695	0.0295134
ENSBTAG00000032040	ENSG00000177879	1.0299	0.0296982
ENSBTAG00000011763	ENSG00000058729	-1.49725	0.0307753
ENSBTAG00000014459	ENSG00000180834	-1.3182	0.0308394
ENSBTAG00000037854	N/A	-1.12525	0.03086
ENSBTAG00000008798	ENSG00000171962	1.12037	0.031809
ENSBTAG00000005893	ENSG00000167904	1.02539	0.0328716
ENSBTAG00000023989	ENSG00000170903	-1.16819	0.0330007
ENSBTAG00000031686	ENSG00000186017	1.11088	0.0330007
ENSBTAG00000019950	N/A	1.23023	0.0330007
ENSBTAG00000019284	N/A	1.59331	0.0340564
ENSBTAG00000026716	ENSG00000005700	1.5305	0.0340564
ENSBTAG00000019952	ENSG00000114098	1.59018	0.0340564
ENSBTAG00000000770	ENSG00000165434	1.59602	0.0340564
ENSBTAG00000011182	ENSG00000107438	1.57607	0.0340564
ENSBTAG00000009786	ENSG00000006747	27.358	0.0344224
ENSBTAG00000010760	ENSG00000009413	27.0968	0.0344224
ENSBTAG00000044209	ENSG00000049247	-27.3476	0.0344224
ENSBTAG00000007130	ENSG00000089048	27.3525	0.0344224
ENSBTAG00000012828	ENSG00000121749	27.3558	0.0344224
ENSBTAG00000008323	ENSG00000132639	-27.3364	0.0344224
ENSBTAG00000001918	ENSG00000145087	27.0942	0.0344224
ENSBTAG00000032068	ENSG00000168907	27.3549	0.0344224
ENSBTAG00000002144	ENSG00000169252	27.3569	0.0344224
ENSBTAG00000003260	ENSG00000173250	27.0964	0.0344224
ENSBTAG00000006142	ENSG00000174953	27.0989	0.0344224
ENSBTAG00000002626	ENSG00000047648	27.0962	0.0344224
ENSBTAG00000016368	ENSG00000138095	1.18481	0.0344967
ENSBTAG00000039815	ENSG00000186130	1.14783	0.0344967
ENSBTAG00000004942	ENSG00000123737	-1.35688	0.0345018
ENSBTAG00000025257	ENSG00000129277	1.34111	0.0345018
ENSBTAG00000012885	ENSG00000075239	1.02419	0.0355
ENSBTAG00000015893	ENSG00000049283	1.07917	0.0361376
ENSBTAG00000039075	ENSG00000189164	1.24968	0.0370365
ENSBTAG00000005102	ENSG00000006576	1.58781	0.0375622
ENSBTAG00000000421	ENSG00000102189	-1.64549	0.0375622
ENSBTAG00000020752	ENSG00000148019	1.57988	0.0375622
ENSBTAG00000020997	ENSG00000154165	1.69856	0.0375622
ENSBTAG00000006756	ENSG00000015479	1.58297	0.0375622
ENSBTAG00000021480	ENSG00000130561	1.68826	0.0375622
ENSBTAG00000019885	ENSG00000056277	1.40057	0.0387005
ENSBTAG00000008755	ENSG00000136536	1.05692	0.0387129
ENSBTAG00000002033	ENSG00000173960	1.04958	0.0403857
ENSBTAG00000007382	ENSG00000140386	-1.78708	0.0411213
ENSBTAG00000011092	ENSG00000171798	1.7015	0.0411213
ENSBTAG00000020523	ENSG00000205184	1.70171	0.0411213
ENSBTAG00000004375	ENSG00000103067	1.82751	0.0411213
ENSBTAG00000018059	ENSG00000121594	1.81147	0.0411213
ENSBTAG00000000285	ENSG00000151806	-1.78409	0.0411213
ENSBTAG00000027713	ENSG00000176018	1.81397	0.0411213
ENSBTAG00000013369	ENSG00000187955	-1.22216	0.0417256
ENSBTAG00000020635	ENSG00000136631	1.37413	0.043506
ENSBTAG00000014600	ENSG00000155897	-1.35409	0.043506
ENSBTAG00000014593	ENSG00000198093	1.35952	0.043506
ENSBTAG00000016563	ENSG00000144674	-1.86741	0.0443306
ENSBTAG00000015936	ENSG00000078725	1.1155	0.0447411
ENSBTAG00000040275	N/A	2.81998	0.0447881
ENSBTAG00000010065	ENSG00000072315	2.82641	0.0447881
ENSBTAG00000014096	ENSG00000126773	-2.97093	0.0447881
ENSBTAG00000020806	ENSG00000127311	2.81902	0.0447881
ENSBTAG00000000238	ENSG00000146005	2.81336	0.0447881
ENSBTAG00000017174	ENSG00000168356	-2.8024	0.0447881
ENSBTAG00000020510	ENSG00000183317	2.81127	0.0447881
ENSBTAG00000011498	ENSG00000187792	3.00315	0.0447881
ENSBTAG00000000949	ENSG00000213551	2.82443	0.0447881
ENSBTAG00000016191	ENSG00000169740	1.03421	0.04531
ENSBTAG00000001485	ENSG00000145725	1.02291	0.0454949
ENSBTAG00000009109	ENSG00000127995	2.33118	0.0462714
ENSBTAG00000002522	ENSG00000129990	2.31888	0.0462714
ENSBTAG00000012677	ENSG00000165322	2.17635	0.0462714
ENSBTAG00000013652	ENSG00000165417	2.32832	0.0462714
ENSBTAG00000004544	ENSG00000115514	-1.2172	0.0471947
ENSBTAG00000006654	ENSG00000136560	1.42653	0.0489787
ENSBTAG00000015565	N/A	1.01182	0.0493776
ENSBTAG00000039381	ENSG00000188994	1.12947	0.0493776
ENSBTAG00000018445	ENSG00000198785	1.19457	0.0493776

## Sheet: Con0vs1
Bovine Ensembl Gene ID	Human Ensembl Gene ID	logFold	FDR
ENSBTAG00000021466	ENSG00000168542	1.23805	1.21118e-05
ENSBTAG00000008539	ENSG00000168913	1.04743	0.000723069
ENSBTAG00000024088	ENSG00000100348	3.83267	0.000968734
ENSBTAG00000000745	ENSG00000240583	3.09993	0.00148381
ENSBTAG00000008102	ENSG00000095713	1.41987	0.00167143
ENSBTAG00000040173	N/A	-3.56489	0.00290132
ENSBTAG00000021433	ENSG00000198521	2.58031	0.00302212
ENSBTAG00000039285	N/A	-1.45904	0.0033623
ENSBTAG00000044035	ENSG00000169258	1.44853	0.00424398
ENSBTAG00000037687	ENSG00000164393	-27.9873	0.00504986
ENSBTAG00000011458	ENSG00000088882	27.8413	0.00504986
ENSBTAG00000002804	ENSG00000113721	27.8438	0.00504986
ENSBTAG00000019912	ENSG00000176563	-27.8215	0.00504986
ENSBTAG00000003776	ENSG00000188981	1.2634	0.00512362
ENSBTAG00000020383	N/A	1.69805	0.00536689
ENSBTAG00000003950	ENSG00000115718	1.71661	0.00550165
ENSBTAG00000009269	ENSG00000163873	-2.79309	0.00661847
ENSBTAG00000000413	ENSG00000171119	2.72233	0.00661847
ENSBTAG00000000354	ENSG00000185527	-2.07229	0.00804271
ENSBTAG00000010326	ENSG00000109576	-3.29621	0.00873714
ENSBTAG00000018220	N/A	27.6489	0.00955298
ENSBTAG00000008144	ENSG00000185250	-27.8161	0.00955298
ENSBTAG00000012914	ENSG00000075290	27.8262	0.00955298
ENSBTAG00000044649	N/A	27.6459	0.00955298
ENSBTAG00000001695	N/A	-27.8127	0.00955298
ENSBTAG00000001745	ENSG00000139329	27.652	0.00955298
ENSBTAG00000020393	ENSG00000139780	2.7245	0.0108727
ENSBTAG00000037547	ENSG00000184221	2.25176	0.0119206
ENSBTAG00000018232	ENSG00000133115	-2.06545	0.0122759
ENSBTAG00000044388	N/A	-1.64833	0.0132908
ENSBTAG00000006260	ENSG00000135835	1.20686	0.0134478
ENSBTAG00000005708	ENSG00000138182	1.53736	0.0142458
ENSBTAG00000024765	N/A	-3.29595	0.0151707
ENSBTAG00000044101	ENSG00000133943	3.196	0.0151707
ENSBTAG00000007569	ENSG00000141655	-1.06514	0.0151932
ENSBTAG00000038644	N/A	-1.042	0.0155455
ENSBTAG00000015257	ENSG00000155085	1.66339	0.0162517
ENSBTAG00000015394	ENSG00000167363	-1.61693	0.0162517
ENSBTAG00000030704	N/A	-1.36812	0.0166528
ENSBTAG00000015745	ENSG00000167994	2.48669	0.0178207
ENSBTAG00000021230	ENSG00000168878	2.59232	0.0178207
ENSBTAG00000015953	ENSG00000169194	2.60792	0.0178207
ENSBTAG00000044692	N/A	-2.43622	0.0178207
ENSBTAG00000039886	N/A	1.06051	0.0178555
ENSBTAG00000003864	ENSG00000164707	1.86709	0.0180825
ENSBTAG00000016039	ENSG00000205927	1.81264	0.0180825
ENSBTAG00000003955	ENSG00000137474	27.4285	0.0181885
ENSBTAG00000020828	ENSG00000152292	27.4229	0.0181885
ENSBTAG00000031532	ENSG00000164488	27.4243	0.0181885
ENSBTAG00000017834	ENSG00000188783	27.4252	0.0181885
ENSBTAG00000045364	N/A	-27.4071	0.0181885
ENSBTAG00000026638	ENSG00000188782	-1.15571	0.0186527
ENSBTAG00000021467	ENSG00000167779	1.9246	0.0186693
ENSBTAG00000013247	ENSG00000171487	1.92752	0.0186693
ENSBTAG00000015273	ENSG00000144712	1.3252	0.0186757
ENSBTAG00000007129	ENSG00000072952	-2.08903	0.0187307
ENSBTAG00000014498	ENSG00000112494	1.06369	0.021008
ENSBTAG00000006757	ENSG00000063180	1.12709	0.0217681
ENSBTAG00000005762	ENSG00000180155	-1.1095	0.0217681
ENSBTAG00000042536	N/A	-1.21964	0.022294
ENSBTAG00000007470	ENSG00000162722	-1.08639	0.0229345
ENSBTAG00000003505	ENSG00000011465	1.49355	0.0244546
ENSBTAG00000006288	ENSG00000165633	1.68324	0.0248632
ENSBTAG00000038139	ENSG00000167123	1.68519	0.0248632
ENSBTAG00000033662	ENSG00000061676	-1.02381	0.0251124
ENSBTAG00000004905	ENSG00000171345	-1.16449	0.026208
ENSBTAG00000027221	ENSG00000155621	3.02549	0.0263215
ENSBTAG00000004292	ENSG00000072832	3.03531	0.0263215
ENSBTAG00000017502	ENSG00000177181	-2.97986	0.0263215
ENSBTAG00000003370	ENSG00000181619	3.18115	0.0263215
ENSBTAG00000009294	ENSG00000168350	1.4325	0.026856
ENSBTAG00000002215	ENSG00000131459	1.0367	0.0269733
ENSBTAG00000031454	ENSG00000178055	1.92089	0.0282665
ENSBTAG00000008103	ENSG00000165092	-1.04965	0.0286743
ENSBTAG00000020699	ENSG00000110900	1.18924	0.0288962
ENSBTAG00000037611	N/A	2.46627	0.0291118
ENSBTAG00000001341	ENSG00000111186	-2.44318	0.0291118
ENSBTAG00000008062	ENSG00000173253	2.47623	0.0291118
ENSBTAG00000036437	N/A	2.13135	0.0293077
ENSBTAG00000019267	ENSG00000087245	1.46226	0.032487
ENSBTAG00000023986	N/A	-27.3948	0.034859
ENSBTAG00000039046	N/A	-27.1408	0.034859
ENSBTAG00000023429	ENSG00000120756	-27.3966	0.034859
ENSBTAG00000016793	ENSG00000182747	27.4178	0.034859
ENSBTAG00000010016	ENSG00000185523	-27.1409	0.034859
ENSBTAG00000018843	ENSG00000197249	-27.1452	0.034859
ENSBTAG00000004490	ENSG00000204616	-27.3969	0.034859
ENSBTAG00000044265	N/A	27.167	0.034859
ENSBTAG00000001244	ENSG00000104368	1.52654	0.0357091
ENSBTAG00000038265	N/A	-1.54914	0.0357091
ENSBTAG00000002938	ENSG00000106034	-1.08834	0.0373235
ENSBTAG00000016692	ENSG00000177103	-1.08668	0.0373235
ENSBTAG00000004909	ENSG00000185245	1.61098	0.0391282
ENSBTAG00000010349	ENSG00000115008	-1.21464	0.0395668
ENSBTAG00000028443	N/A	1.42167	0.0408227
ENSBTAG00000043480	N/A	-1.11426	0.0415989
ENSBTAG00000010452	ENSG00000128567	-1.13133	0.0415989
ENSBTAG00000007495	ENSG00000172380	-1.12371	0.0415989
ENSBTAG00000008739	ENSG00000187634	1.03585	0.0415989
ENSBTAG00000014467	ENSG00000107249	-1.02449	0.042981
ENSBTAG00000024878	ENSG00000145700	1.24813	0.0442751
ENSBTAG00000042744	N/A	2.82319	0.0455779
ENSBTAG00000020391	ENSG00000141434	2.8224	0.0455779
ENSBTAG00000013356	ENSG00000164047	2.84574	0.0455779
ENSBTAG00000039065	ENSG00000185352	2.81919	0.0455779
ENSBTAG00000009292	ENSG00000166292	1.20822	0.0455897
ENSBTAG00000010316	ENSG00000105376	1.90965	0.0456125
ENSBTAG00000005540	ENSG00000122565	2.34256	0.0473387
ENSBTAG00000043683	N/A	1.03297	0.0489105
ENSBTAG00000008158	ENSG00000166510	1.03374	0.0493806

## Sheet: Con0vs2
Bovine Ensembl Gene ID	Human Ensembl Gene ID	logFold	FDR
ENSBTAG00000011131	ENSG00000132911	3.57026	1.04697e-22
ENSBTAG00000039891	ENSG00000139648	30.9316	1.98562e-16
ENSBTAG00000002278	ENSG00000166147	-1.82149	5.81859e-15
ENSBTAG00000025642	ENSG00000198838	-2.04484	3.60667e-12
ENSBTAG00000003525	ENSG00000136854	1.83763	4.53825e-10
ENSBTAG00000019627	ENSG00000154096	1.4348	1.49147e-07
ENSBTAG00000003531	ENSG00000179869	1.28667	1.61905e-07
ENSBTAG00000022715	N/A	1.50769	1.89593e-07
ENSBTAG00000008951	ENSG00000162551	1.05997	3.20815e-07
ENSBTAG00000019741	ENSG00000171860	-1.12901	3.50621e-07
ENSBTAG00000017507	ENSG00000122012	-1.59278	4.50396e-07
ENSBTAG00000000336	N/A	1.53709	5.96599e-07
ENSBTAG00000025258	N/A	2.50219	9.52796e-07
ENSBTAG00000008539	ENSG00000168913	1.24899	2.33639e-06
ENSBTAG00000014069	ENSG00000004799	-1.12235	2.55262e-06
ENSBTAG00000002233	ENSG00000140848	1.00626	1.19217e-05
ENSBTAG00000001877	N/A	-1.50472	1.59428e-05
ENSBTAG00000030542	ENSG00000204897	2.85199	1.66478e-05
ENSBTAG00000002781	ENSG00000176928	-1.09056	8.97092e-05
ENSBTAG00000003353	ENSG00000103546	1.13681	0.000106442
ENSBTAG00000015149	N/A	-2.41292	0.000128119
ENSBTAG00000008168	ENSG00000174448	-1.36201	0.000178667
ENSBTAG00000003497	N/A	-2.48075	0.000194083
ENSBTAG00000015443	N/A	2.18781	0.000369023
ENSBTAG00000006626	ENSG00000139364	-1.00429	0.000379168
ENSBTAG00000019639	ENSG00000104497	-1.01284	0.00038775
ENSBTAG00000005203	ENSG00000174928	-1.95495	0.000521586
ENSBTAG00000003950	ENSG00000115718	2.03735	0.000575431
ENSBTAG00000032179	N/A	-1.64591	0.000576476
ENSBTAG00000004020	ENSG00000203783	28.4858	0.000660238
ENSBTAG00000030282	ENSG00000221886	-1.34997	0.000668688
ENSBTAG00000025311	ENSG00000197045	-1.59191	0.000728773
ENSBTAG00000021895	ENSG00000126878	1.47346	0.000809169
ENSBTAG00000032068	ENSG00000168907	1.07937	0.000813589
ENSBTAG00000018294	ENSG00000163687	-1.01825	0.000936019
ENSBTAG00000017718	ENSG00000102962	2.38424	0.00104533
ENSBTAG00000007247	ENSG00000143228	-1.13724	0.0010925
ENSBTAG00000018864	ENSG00000151725	-1.03749	0.00116543
ENSBTAG00000015745	ENSG00000167994	3.19747	0.00116875
ENSBTAG00000031354	N/A	-1.80934	0.00124445
ENSBTAG00000044568	N/A	-28.3119	0.00125715
ENSBTAG00000019792	ENSG00000165449	-1.27561	0.00131975
ENSBTAG00000008102	ENSG00000095713	1.38862	0.00141869
ENSBTAG00000027020	ENSG00000204262	2.63492	0.00146175
ENSBTAG00000000791	ENSG00000130643	1.31016	0.00162478
ENSBTAG00000024426	ENSG00000158528	-1.10856	0.00163405
ENSBTAG00000015406	ENSG00000141579	-1.27324	0.00172699
ENSBTAG00000003965	ENSG00000144182	-1.22418	0.00174389
ENSBTAG00000019577	ENSG00000129048	-1.88588	0.00178357
ENSBTAG00000015930	ENSG00000119661	-1.8393	0.00184329
ENSBTAG00000014498	ENSG00000112494	1.31674	0.0018728
ENSBTAG00000010932	ENSG00000108176	-1.40506	0.00216249
ENSBTAG00000012043	ENSG00000142619	1.14555	0.00218974
ENSBTAG00000012503	ENSG00000128268	1.08203	0.00233767
ENSBTAG00000020828	ENSG00000152292	28.2184	0.0024037
ENSBTAG00000015208	ENSG00000186648	-1.98655	0.00247149
ENSBTAG00000009978	ENSG00000180113	-1.22655	0.00255698
ENSBTAG00000005260	ENSG00000118785	2.43882	0.00263523
ENSBTAG00000002215	ENSG00000131459	1.2553	0.0027525
ENSBTAG00000012023	ENSG00000198704	-1.27218	0.00298538
ENSBTAG00000038189	ENSG00000203737	-1.08401	0.00306836
ENSBTAG00000013170	ENSG00000163599	-1.2478	0.00324176
ENSBTAG00000015316	N/A	-1.58937	0.00351235
ENSBTAG00000026527	ENSG00000063438	1.43162	0.00365571
ENSBTAG00000009834	ENSG00000144191	1.0628	0.00388291
ENSBTAG00000008688	ENSG00000163909	-2.27328	0.00416469
ENSBTAG00000014587	ENSG00000164304	-1.15978	0.00422571
ENSBTAG00000008709	ENSG00000178202	-1.0976	0.00424957
ENSBTAG00000025634	N/A	1.73102	0.00425211
ENSBTAG00000000533	ENSG00000117010	-1.7579	0.00425211
ENSBTAG00000026893	ENSG00000205436	-1.65582	0.00427715
ENSBTAG00000018560	ENSG00000158486	-1.00874	0.00457384
ENSBTAG00000043519	N/A	-28.0227	0.00461541
ENSBTAG00000003632	ENSG00000146233	-27.8614	0.00461541
ENSBTAG00000016805	ENSG00000164023	-28.0239	0.00461541
ENSBTAG00000016651	ENSG00000159556	-27.8586	0.00461541
ENSBTAG00000037421	N/A	-1.10321	0.00479234
ENSBTAG00000034430	ENSG00000205129	-1.07928	0.00495244
ENSBTAG00000009895	N/A	-1.0758	0.00497836
ENSBTAG00000025379	ENSG00000155100	-1.18572	0.00541878
ENSBTAG00000022861	N/A	-1.82532	0.00570243
ENSBTAG00000024379	ENSG00000128606	-1.92966	0.006334
ENSBTAG00000030239	N/A	-2.12694	0.00655663
ENSBTAG00000014162	ENSG00000144648	1.59167	0.00701887
ENSBTAG00000026796	ENSG00000167311	1.00982	0.00758037
ENSBTAG00000037721	N/A	-1.40074	0.00762575
ENSBTAG00000007431	ENSG00000103888	1.47102	0.00762575
ENSBTAG00000017895	ENSG00000132514	-1.08162	0.00768192
ENSBTAG00000002936	ENSG00000167157	3.36733	0.00782312
ENSBTAG00000025334	ENSG00000152192	1.21808	0.00820017
ENSBTAG00000013664	N/A	-1.52921	0.00888478
ENSBTAG00000017369	ENSG00000165072	-27.8564	0.00890019
ENSBTAG00000024582	ENSG00000165496	-27.8576	0.00890019
ENSBTAG00000021553	ENSG00000152104	27.7186	0.00890019
ENSBTAG00000031447	ENSG00000188086	-1.31464	0.00907617
ENSBTAG00000043508	N/A	1.10585	0.00923166
ENSBTAG00000032764	N/A	-3.64156	0.00952749
ENSBTAG00000030864	ENSG00000219626	-1.231	0.00984264
ENSBTAG00000043590	N/A	-1.23816	0.00984264
ENSBTAG00000008707	ENSG00000138068	-1.29977	0.00986301
ENSBTAG00000031768	N/A	-1.62183	0.00997664
ENSBTAG00000027562	ENSG00000234776	1.73021	0.0102761
ENSBTAG00000019253	N/A	-1.02881	0.0118777
ENSBTAG00000002600	ENSG00000203965	-1.00837	0.0122374
ENSBTAG00000012182	ENSG00000162595	1.40824	0.0124087
ENSBTAG00000016881	ENSG00000166825	-1.11656	0.0126276
ENSBTAG00000029921	N/A	-1.41739	0.0129986
ENSBTAG00000014596	ENSG00000115468	1.64349	0.0129986
ENSBTAG00000012674	ENSG00000153721	1.44138	0.0129986
ENSBTAG00000026994	ENSG00000187699	-1.46758	0.0129986
ENSBTAG00000013020	N/A	-1.28389	0.013009
ENSBTAG00000018224	ENSG00000112164	1.15773	0.013629
ENSBTAG00000004226	ENSG00000129214	1.33549	0.0137978
ENSBTAG00000024765	N/A	-3.27329	0.0138693
ENSBTAG00000010326	ENSG00000109576	-3.27346	0.0138693
ENSBTAG00000032104	ENSG00000114520	-3.27451	0.0138693
ENSBTAG00000030548	ENSG00000171446	3.36816	0.0138693
ENSBTAG00000007306	ENSG00000152932	-3.27619	0.0138693
ENSBTAG00000021835	ENSG00000163637	-1.47535	0.0141146
ENSBTAG00000008554	ENSG00000171840	1.02865	0.0146594
ENSBTAG00000014197	ENSG00000139209	-1.81094	0.0151676
ENSBTAG00000008103	ENSG00000165092	-1.26434	0.0152564
ENSBTAG00000043258	N/A	-1.28777	0.0153446
ENSBTAG00000003505	ENSG00000011465	1.58526	0.0153446
ENSBTAG00000011454	ENSG00000141756	1.36031	0.0153446
ENSBTAG00000045460	N/A	1.15343	0.0163393
ENSBTAG00000000983	ENSG00000006071	-2.16168	0.0164322
ENSBTAG00000015361	ENSG00000122756	27.708	0.0172375
ENSBTAG00000000164	ENSG00000147437	-27.6583	0.0172375
ENSBTAG00000034004	ENSG00000149050	-27.4447	0.0172375
ENSBTAG00000017089	ENSG00000154358	-27.6574	0.0172375
ENSBTAG00000033015	ENSG00000180185	27.4895	0.0172375
ENSBTAG00000008836	ENSG00000196597	-27.6626	0.0172375
ENSBTAG00000031135	ENSG00000205279	-27.6529	0.0172375
ENSBTAG00000001847	ENSG00000044459	-1.00652	0.0176845
ENSBTAG00000010123	ENSG00000130203	1.4336	0.0189147
ENSBTAG00000020338	ENSG00000132141	-1.41091	0.0189147
ENSBTAG00000000540	ENSG00000128482	-1.21821	0.0192083
ENSBTAG00000020390	ENSG00000174225	-1.16351	0.0192881
ENSBTAG00000002976	ENSG00000204933	1.65293	0.0208971
ENSBTAG00000033662	ENSG00000061676	-1.06371	0.0228653
ENSBTAG00000003144	ENSG00000185261	-1.44774	0.0229224
ENSBTAG00000044569	N/A	-2.43056	0.0229224
ENSBTAG00000018232	ENSG00000133115	-1.45952	0.0229224
ENSBTAG00000042083	N/A	-3.11418	0.0245208
ENSBTAG00000004292	ENSG00000072832	3.21365	0.0245208
ENSBTAG00000039065	ENSG00000185352	3.21282	0.0245208
ENSBTAG00000031863	N/A	-1.85725	0.0248265
ENSBTAG00000030814	ENSG00000160181	1.02846	0.0260142
ENSBTAG00000040173	N/A	-2.52226	0.0262798
ENSBTAG00000000434	ENSG00000109846	2.04995	0.0262798
ENSBTAG00000031346	ENSG00000206199	-2.06516	0.0262798
ENSBTAG00000042500	N/A	-2.40983	0.026623
ENSBTAG00000020194	ENSG00000129682	2.37012	0.026623
ENSBTAG00000003715	ENSG00000139985	-2.40248	0.026623
ENSBTAG00000019426	ENSG00000145428	-2.40512	0.026623
ENSBTAG00000023338	ENSG00000198300	2.50497	0.026623
ENSBTAG00000044417	N/A	-2.40729	0.026623
ENSBTAG00000030372	N/A	-1.4581	0.0273585
ENSBTAG00000043282	N/A	-1.28357	0.0273585
ENSBTAG00000015412	ENSG00000159495	1.10749	0.0280552
ENSBTAG00000004799	ENSG00000146966	1.05335	0.028911
ENSBTAG00000006260	ENSG00000135835	1.00174	0.029334
ENSBTAG00000033351	ENSG00000163138	-1.30445	0.0302354
ENSBTAG00000012722	ENSG00000186094	1.63323	0.0307406
ENSBTAG00000018960	ENSG00000196409	-1.12781	0.0319967
ENSBTAG00000003133	N/A	-1.15394	0.0329736
ENSBTAG00000042536	N/A	-1.09098	0.0334017
ENSBTAG00000017629	ENSG00000100916	-1.09087	0.0334017
ENSBTAG00000020723	N/A	-27.4398	0.0335319
ENSBTAG00000042691	N/A	-27.4393	0.0335319
ENSBTAG00000018220	N/A	27.4808	0.0335319
ENSBTAG00000021938	ENSG00000006740	27.2291	0.0335319
ENSBTAG00000002206	ENSG00000102053	-27.4388	0.0335319
ENSBTAG00000017284	ENSG00000103269	-27.437	0.0335319
ENSBTAG00000002804	ENSG00000113721	27.2281	0.0335319
ENSBTAG00000031786	ENSG00000149806	-27.4409	0.0335319
ENSBTAG00000002695	ENSG00000174527	-27.4391	0.0335319
ENSBTAG00000044721	N/A	-27.1836	0.0335319
ENSBTAG00000044595	N/A	27.225	0.0335319
ENSBTAG00000040266	N/A	-1.5919	0.0344447
ENSBTAG00000006409	ENSG00000171757	-1.23324	0.0344447
ENSBTAG00000010766	ENSG00000104147	-1.18777	0.0344447
ENSBTAG00000018563	ENSG00000145423	1.37141	0.0344447
ENSBTAG00000004572	ENSG00000165188	1.44122	0.0344447
ENSBTAG00000020416	ENSG00000197121	-1.09968	0.036618
ENSBTAG00000020471	ENSG00000100583	-1.09182	0.036618
ENSBTAG00000010163	ENSG00000166828	-1.05689	0.0377505
ENSBTAG00000043135	N/A	1.17049	0.0377505
ENSBTAG00000020369	ENSG00000196408	-1.04163	0.0381305
ENSBTAG00000007344	ENSG00000165694	-1.75519	0.0381977
ENSBTAG00000044619	N/A	-1.43938	0.0381977
ENSBTAG00000043192	N/A	-1.20333	0.039307
ENSBTAG00000034147	ENSG00000162745	-1.46931	0.039307
ENSBTAG00000002065	ENSG00000087510	1.49119	0.039307
ENSBTAG00000018237	ENSG00000041515	1.00104	0.0412986
ENSBTAG00000025192	N/A	-1.95541	0.0417287
ENSBTAG00000008936	ENSG00000023839	-1.95542	0.0417287
ENSBTAG00000037547	ENSG00000184221	2.15028	0.0417287
ENSBTAG00000032933	ENSG00000205838	-1.16805	0.0420541
ENSBTAG00000009937	ENSG00000206228	-1.30686	0.0420541
ENSBTAG00000014818	ENSG00000140795	-1.05289	0.0422627
ENSBTAG00000008144	ENSG00000185250	-2.95179	0.0431784
ENSBTAG00000005716	ENSG00000143320	3.04166	0.0431784
ENSBTAG00000027221	ENSG00000155621	2.85505	0.0431784
ENSBTAG00000014038	ENSG00000138769	-1.02959	0.0433938
ENSBTAG00000020699	ENSG00000110900	1.08497	0.0438153
ENSBTAG00000009356	N/A	2.08564	0.0440999
ENSBTAG00000020499	ENSG00000117215	2.36545	0.0440999
ENSBTAG00000003502	ENSG00000152377	2.21729	0.0440999
ENSBTAG00000031599	ENSG00000164047	1.46892	0.0448941
ENSBTAG00000001187	ENSG00000100276	-1.24162	0.0448941
ENSBTAG00000006288	ENSG00000165633	1.54242	0.0448941
ENSBTAG00000013698	ENSG00000204815	1.4692	0.0448941
ENSBTAG00000018082	ENSG00000103485	1.24366	0.0484679
ENSBTAG00000043972	ENSG00000155886	-1.10151	0.0484679
ENSBTAG00000008368	ENSG00000223399	-1.1077	0.0484679

## Sheet: Con0vs7
Bovine Ensembl Gene ID	Human Ensembl Gene ID	logFold	FDR
ENSBTAG00000008102	ENSG00000095713	3.0995	4.4028e-18
ENSBTAG00000030936	ENSG00000137965	-1.84882	4.68414e-16
ENSBTAG00000021958	ENSG00000145649	-2.00951	3.4614e-14
ENSBTAG00000030932	ENSG00000137959	-1.66306	1.39798e-13
ENSBTAG00000007109	ENSG00000100628	1.71514	1.96657e-13
ENSBTAG00000008182	ENSG00000125740	1.63641	2.0033e-13
ENSBTAG00000003366	ENSG00000107201	-1.57548	4.31641e-13
ENSBTAG00000011936	ENSG00000104043	-1.63455	5.87725e-13
ENSBTAG00000009639	ENSG00000103056	1.5076	3.51062e-12
ENSBTAG00000012503	ENSG00000128268	2.2667	9.00118e-12
ENSBTAG00000010118	ENSG00000128708	-1.55678	3.56033e-11
ENSBTAG00000014857	ENSG00000183347	-1.45345	4.65795e-11
ENSBTAG00000014529	ENSG00000162654	-1.41231	9.12321e-11
ENSBTAG00000009354	ENSG00000126860	-1.46983	9.16973e-11
ENSBTAG00000015060	ENSG00000154451	-1.54244	1.1684e-10
ENSBTAG00000013550	ENSG00000126583	1.86241	1.29324e-10
ENSBTAG00000008539	ENSG00000168913	1.69369	1.41967e-10
ENSBTAG00000016061	ENSG00000134321	-1.35941	1.69194e-10
ENSBTAG00000001725	ENSG00000169245	-1.67232	1.81578e-10
ENSBTAG00000009733	ENSG00000165140	1.38876	5.08945e-10
ENSBTAG00000019741	ENSG00000171860	-1.4404	5.3234e-10
ENSBTAG00000021254	ENSG00000102384	-1.38241	6.58669e-10
ENSBTAG00000032265	ENSG00000136514	-1.36881	7.76384e-10
ENSBTAG00000036016	ENSG00000189057	-1.52226	7.89959e-10
ENSBTAG00000000095	ENSG00000120217	-1.49837	9.28592e-10
ENSBTAG00000011182	ENSG00000107438	1.40876	1.3004e-09
ENSBTAG00000017670	ENSG00000117228	-1.3973	1.31822e-09
ENSBTAG00000001143	ENSG00000117228	-1.41601	1.38254e-09
ENSBTAG00000021671	ENSG00000171806	-1.56512	1.9558e-09
ENSBTAG00000020041	ENSG00000031003	-1.3627	2.03836e-09
ENSBTAG00000013204	ENSG00000133657	-1.32404	2.172e-09
ENSBTAG00000017367	ENSG00000152778	-1.29236	2.75438e-09
ENSBTAG00000016656	ENSG00000173193	-1.25897	2.77683e-09
ENSBTAG00000012265	ENSG00000110799	1.33345	3.00392e-09
ENSBTAG00000021967	ENSG00000146802	-1.38953	3.16939e-09
ENSBTAG00000026527	ENSG00000063438	2.53346	3.77815e-09
ENSBTAG00000019437	ENSG00000154760	-1.27951	3.87159e-09
ENSBTAG00000018539	ENSG00000167748	1.44882	4.1874e-09
ENSBTAG00000020536	ENSG00000138642	-1.24905	4.37465e-09
ENSBTAG00000007860	ENSG00000066279	-1.29563	4.44919e-09
ENSBTAG00000021135	ENSG00000178966	-1.50815	4.90444e-09
ENSBTAG00000006894	ENSG00000007171	1.80165	5.14012e-09
ENSBTAG00000012168	ENSG00000137040	-1.31568	7.44028e-09
ENSBTAG00000005952	ENSG00000092067	1.29533	9.63009e-09
ENSBTAG00000020262	ENSG00000068878	-1.23923	1.1596e-08
ENSBTAG00000005012	ENSG00000120694	-1.25597	1.60059e-08
ENSBTAG00000018035	ENSG00000106799	-1.30178	1.60481e-08
ENSBTAG00000004547	ENSG00000173391	-1.366	1.64723e-08
ENSBTAG00000014310	ENSG00000008869	-1.20075	1.87892e-08
ENSBTAG00000011767	ENSG00000072415	-1.32385	1.94752e-08
ENSBTAG00000019278	ENSG00000184445	-1.4772	2.00813e-08
ENSBTAG00000016038	ENSG00000135968	-1.28395	2.42776e-08
ENSBTAG00000019120	ENSG00000198554	-1.41917	2.69219e-08
ENSBTAG00000017956	ENSG00000153885	1.27108	2.73868e-08
ENSBTAG00000013254	ENSG00000082898	-1.20497	2.86513e-08
ENSBTAG00000002462	ENSG00000136522	-1.40148	2.87901e-08
ENSBTAG00000009241	ENSG00000119778	-1.39565	2.92883e-08
ENSBTAG00000008909	ENSG00000138035	-1.34487	3.07448e-08
ENSBTAG00000000966	ENSG00000134539	-1.82631	3.17623e-08
ENSBTAG00000000532	ENSG00000164002	-1.6713	3.18594e-08
ENSBTAG00000016406	ENSG00000065328	-1.38007	3.19156e-08
ENSBTAG00000005785	ENSG00000173852	-1.26778	3.36541e-08
ENSBTAG00000012772	ENSG00000165702	1.26182	3.44816e-08
ENSBTAG00000004532	ENSG00000111790	-1.24133	3.63854e-08
ENSBTAG00000002331	ENSG00000126787	-1.69975	3.79338e-08
ENSBTAG00000003668	ENSG00000147231	-1.55147	4.03698e-08
ENSBTAG00000025443	ENSG00000217128	-1.25661	4.20511e-08
ENSBTAG00000039815	ENSG00000186130	-1.36868	4.60977e-08
ENSBTAG00000021087	ENSG00000159459	-1.19051	4.81768e-08
ENSBTAG00000008703	ENSG00000055332	-1.22209	4.96354e-08
ENSBTAG00000038048	ENSG00000183748	-1.37258	5.06738e-08
ENSBTAG00000020997	ENSG00000154165	-1.3129	5.34298e-08
ENSBTAG00000006837	ENSG00000033178	-1.23005	5.64495e-08
ENSBTAG00000021582	ENSG00000109805	-1.39148	5.74445e-08
ENSBTAG00000007461	ENSG00000172244	-1.44481	5.94256e-08
ENSBTAG00000007433	ENSG00000066933	-1.18283	6.13374e-08
ENSBTAG00000031473	ENSG00000115942	-1.22514	6.22958e-08
ENSBTAG00000023677	ENSG00000233112	-1.46715	6.23923e-08
ENSBTAG00000022847	ENSG00000129493	-1.19024	6.27982e-08
ENSBTAG00000026290	ENSG00000078142	-1.26554	6.40072e-08
ENSBTAG00000016368	ENSG00000138095	-1.18664	6.64948e-08
ENSBTAG00000018398	ENSG00000177464	1.17606	6.78685e-08
ENSBTAG00000029996	N/A	1.5329	7.23354e-08
ENSBTAG00000008863	ENSG00000103978	-1.17914	7.30556e-08
ENSBTAG00000006645	ENSG00000139679	-1.26245	7.36508e-08
ENSBTAG00000015509	ENSG00000105835	-1.26387	7.78784e-08
ENSBTAG00000009789	ENSG00000156052	-1.34573	8.08788e-08
ENSBTAG00000037813	N/A	-1.28131	8.34729e-08
ENSBTAG00000008470	ENSG00000051825	-1.30812	8.41755e-08
ENSBTAG00000000676	ENSG00000083097	-1.16995	8.49315e-08
ENSBTAG00000007330	ENSG00000116266	-1.30962	8.87058e-08
ENSBTAG00000000974	ENSG00000196305	-1.14295	9.30133e-08
ENSBTAG00000011068	ENSG00000061987	-1.15347	9.48986e-08
ENSBTAG00000016217	ENSG00000184898	-1.15387	9.50452e-08
ENSBTAG00000002966	ENSG00000138246	-1.14278	9.7628e-08
ENSBTAG00000017137	ENSG00000106993	-1.42128	1.00903e-07
ENSBTAG00000019759	ENSG00000119912	-1.20423	1.02343e-07
ENSBTAG00000006320	ENSG00000137992	-1.26408	1.04802e-07
ENSBTAG00000001617	ENSG00000092140	-1.31999	1.07783e-07
ENSBTAG00000006765	ENSG00000133706	-1.15327	1.2309e-07
ENSBTAG00000021103	ENSG00000115084	-1.34275	1.2482e-07
ENSBTAG00000032277	ENSG00000115919	-1.29614	1.29154e-07
ENSBTAG00000020482	ENSG00000112249	-1.17214	1.37004e-07
ENSBTAG00000010227	ENSG00000165934	-1.15043	1.38563e-07
ENSBTAG00000021830	ENSG00000197594	-1.23849	1.43883e-07
ENSBTAG00000010568	ENSG00000236287	-1.20767	1.44369e-07
ENSBTAG00000018292	ENSG00000130150	-1.68535	1.46066e-07
ENSBTAG00000017079	ENSG00000037749	-1.31001	1.46154e-07
ENSBTAG00000000409	ENSG00000168438	-1.21296	1.47802e-07
ENSBTAG00000016307	ENSG00000097046	-1.20825	1.55386e-07
ENSBTAG00000012861	ENSG00000090889	-1.29949	1.56541e-07
ENSBTAG00000016104	ENSG00000095564	-1.12807	1.57475e-07
ENSBTAG00000021361	ENSG00000164483	-1.75632	1.59577e-07
ENSBTAG00000006556	ENSG00000129083	-1.13826	1.60008e-07
ENSBTAG00000014106	ENSG00000133704	-1.14832	1.65863e-07
ENSBTAG00000005062	ENSG00000135605	-1.13537	1.71753e-07
ENSBTAG00000005967	ENSG00000024048	-1.11929	1.73462e-07
ENSBTAG00000000290	ENSG00000058063	-1.12666	1.81928e-07
ENSBTAG00000008987	ENSG00000171150	-1.20849	1.84751e-07
ENSBTAG00000009091	ENSG00000135828	-1.11116	1.91418e-07
ENSBTAG00000007116	ENSG00000113369	-1.14731	2.01782e-07
ENSBTAG00000021661	ENSG00000120868	-1.16215	2.06558e-07
ENSBTAG00000019284	N/A	-1.32696	2.06907e-07
ENSBTAG00000018386	ENSG00000172171	-1.62787	2.08106e-07
ENSBTAG00000016228	ENSG00000169251	-1.2304	2.12322e-07
ENSBTAG00000022161	ENSG00000196664	-1.11027	2.13161e-07
ENSBTAG00000001607	ENSG00000166471	-1.29693	2.29379e-07
ENSBTAG00000026716	ENSG00000005700	-1.20087	2.38401e-07
ENSBTAG00000010381	ENSG00000164169	-1.16163	2.45108e-07
ENSBTAG00000014076	ENSG00000163322	-1.22062	2.48594e-07
ENSBTAG00000007247	ENSG00000143228	-1.8486	2.62052e-07
ENSBTAG00000011511	N/A	-1.09724	2.79374e-07
ENSBTAG00000003887	ENSG00000093144	-1.16918	2.82144e-07
ENSBTAG00000003960	ENSG00000103540	-1.28646	2.82967e-07
ENSBTAG00000025589	ENSG00000145996	-1.30641	2.86876e-07
ENSBTAG00000001894	ENSG00000139350	-1.21213	2.91918e-07
ENSBTAG00000012077	ENSG00000119906	-1.09588	2.9669e-07
ENSBTAG00000015348	ENSG00000136870	-1.19752	3.01939e-07
ENSBTAG00000008223	ENSG00000091106	-1.13121	3.03708e-07
ENSBTAG00000010077	ENSG00000144554	-1.18599	3.08227e-07
ENSBTAG00000014515	ENSG00000035928	-1.10229	3.14472e-07
ENSBTAG00000021633	ENSG00000139372	-1.13585	3.21344e-07
ENSBTAG00000039117	ENSG00000198718	-1.15731	3.23025e-07
ENSBTAG00000011871	ENSG00000186265	-1.26578	3.23032e-07
ENSBTAG00000011146	ENSG00000166128	-1.08368	3.32394e-07
ENSBTAG00000012423	ENSG00000079387	-1.24028	3.34734e-07
ENSBTAG00000027722	ENSG00000205339	-1.09803	3.36986e-07
ENSBTAG00000002756	ENSG00000184661	-1.18286	3.46166e-07
ENSBTAG00000017729	ENSG00000120798	-1.27143	3.50043e-07
ENSBTAG00000006695	ENSG00000175073	-1.08027	3.52155e-07
ENSBTAG00000007147	ENSG00000180891	1.12526	3.91288e-07
ENSBTAG00000011946	ENSG00000157181	-1.33893	3.95493e-07
ENSBTAG00000006491	ENSG00000162688	-1.19984	4.01246e-07
ENSBTAG00000020806	ENSG00000127311	-1.25818	4.08063e-07
ENSBTAG00000003239	ENSG00000120800	-1.12314	4.14877e-07
ENSBTAG00000020538	ENSG00000138646	-1.09209	4.33219e-07
ENSBTAG00000039774	ENSG00000180530	-1.32048	4.38725e-07
ENSBTAG00000002750	ENSG00000001631	-1.17987	4.39508e-07
ENSBTAG00000039922	ENSG00000047365	-1.10881	4.39909e-07
ENSBTAG00000005984	ENSG00000100592	-1.12586	4.53505e-07
ENSBTAG00000005481	ENSG00000137845	-1.08888	4.57879e-07
ENSBTAG00000011529	ENSG00000175054	-1.14778	4.61442e-07
ENSBTAG00000021768	ENSG00000138764	-1.25226	4.6984e-07
ENSBTAG00000031295	ENSG00000119471	-1.25505	4.73467e-07
ENSBTAG00000004745	ENSG00000164134	-1.10402	4.77968e-07
ENSBTAG00000005444	ENSG00000136731	-1.06623	4.81354e-07
ENSBTAG00000002624	ENSG00000152229	-1.07901	4.85359e-07
ENSBTAG00000005147	ENSG00000110756	-1.09808	5.1008e-07
ENSBTAG00000007979	ENSG00000083312	-1.09045	5.19331e-07
ENSBTAG00000020180	ENSG00000117500	-1.16799	5.20391e-07
ENSBTAG00000003208	ENSG00000172007	-1.16202	5.22883e-07
ENSBTAG00000003501	ENSG00000211456	-1.0847	5.37391e-07
ENSBTAG00000010313	ENSG00000141141	-1.14058	5.40327e-07
ENSBTAG00000005574	ENSG00000120885	1.16544	5.44425e-07
ENSBTAG00000001673	ENSG00000111731	-1.07762	5.46878e-07
ENSBTAG00000011789	ENSG00000084093	-1.27192	5.47165e-07
ENSBTAG00000021801	ENSG00000198825	-1.14645	5.50277e-07
ENSBTAG00000011141	ENSG00000196981	-1.37974	5.54735e-07
ENSBTAG00000002458	ENSG00000113569	-1.09377	5.57955e-07
ENSBTAG00000014138	ENSG00000171100	-1.34026	5.61076e-07
ENSBTAG00000004544	ENSG00000115514	-1.25005	5.669e-07
ENSBTAG00000007414	ENSG00000115421	-1.14088	5.67058e-07
ENSBTAG00000008484	ENSG00000164180	-1.24402	5.75481e-07
ENSBTAG00000016691	ENSG00000179630	-1.29255	5.98652e-07
ENSBTAG00000009129	ENSG00000101751	-1.14983	6.00399e-07
ENSBTAG00000033010	ENSG00000018699	-1.10914	6.04277e-07
ENSBTAG00000019707	ENSG00000179348	1.11441	6.09762e-07
ENSBTAG00000002487	ENSG00000114062	-1.11425	6.13376e-07
ENSBTAG00000010134	ENSG00000081087	-1.1383	6.13511e-07
ENSBTAG00000004322	ENSG00000170345	1.05135	6.16983e-07
ENSBTAG00000006990	ENSG00000124920	1.47218	6.31999e-07
ENSBTAG00000008142	ENSG00000115267	-1.06093	6.4473e-07
ENSBTAG00000009889	ENSG00000197841	-1.53412	6.4692e-07
ENSBTAG00000013496	ENSG00000135678	-1.19534	6.60156e-07
ENSBTAG00000008184	N/A	-1.14075	6.60498e-07
ENSBTAG00000000806	ENSG00000138138	-1.0745	6.71426e-07
ENSBTAG00000039075	ENSG00000189164	-1.33637	6.80815e-07
ENSBTAG00000004079	ENSG00000103994	-1.0457	6.95328e-07
ENSBTAG00000013483	ENSG00000143498	-1.31194	7.02059e-07
ENSBTAG00000017095	ENSG00000174485	-1.05178	7.04405e-07
ENSBTAG00000038274	N/A	-1.08043	7.04759e-07
ENSBTAG00000003789	ENSG00000164944	-1.05208	7.07948e-07
ENSBTAG00000007386	ENSG00000120526	-1.2942	7.35857e-07
ENSBTAG00000018994	ENSG00000121858	-1.10649	7.41818e-07
ENSBTAG00000014626	ENSG00000113643	-1.09683	7.42887e-07
ENSBTAG00000011156	ENSG00000124406	-1.11227	7.46081e-07
ENSBTAG00000013167	ENSG00000088827	-1.06311	7.65634e-07
ENSBTAG00000009072	ENSG00000180938	-1.18157	7.88984e-07
ENSBTAG00000014042	ENSG00000174123	-1.18551	7.89323e-07
ENSBTAG00000010597	ENSG00000006625	-1.37768	7.89412e-07
ENSBTAG00000020635	ENSG00000136631	-1.18017	7.91977e-07
ENSBTAG00000024449	ENSG00000117724	-1.08943	7.98951e-07
ENSBTAG00000000957	ENSG00000168564	-1.06517	8.05637e-07
ENSBTAG00000013103	ENSG00000108821	1.10255	8.07248e-07
ENSBTAG00000016782	ENSG00000196950	-1.14151	8.08128e-07
ENSBTAG00000010510	ENSG00000067248	-1.0895	8.47439e-07
ENSBTAG00000012454	ENSG00000117620	-1.28706	8.50324e-07
ENSBTAG00000026262	N/A	-1.19195	8.50404e-07
ENSBTAG00000017141	ENSG00000100532	-1.62073	8.61682e-07
ENSBTAG00000001533	ENSG00000085382	-1.217	8.68067e-07
ENSBTAG00000002625	ENSG00000135341	-1.08924	8.76271e-07
ENSBTAG00000011368	ENSG00000173145	-1.13875	8.82205e-07
ENSBTAG00000005025	ENSG00000176853	-1.08996	8.9064e-07
ENSBTAG00000010547	ENSG00000101624	-1.15202	8.96395e-07
ENSBTAG00000021116	ENSG00000138190	-1.1202	9.0007e-07
ENSBTAG00000001108	ENSG00000087338	-1.08489	9.38057e-07
ENSBTAG00000009939	ENSG00000111530	-1.04788	9.38761e-07
ENSBTAG00000016457	ENSG00000114416	-1.0846	9.52041e-07
ENSBTAG00000021900	ENSG00000065243	-1.14457	9.54866e-07
ENSBTAG00000007133	ENSG00000108094	-1.1327	9.63801e-07
ENSBTAG00000000581	ENSG00000135905	-1.03088	9.71183e-07
ENSBTAG00000008595	ENSG00000134283	-1.23952	9.76457e-07
ENSBTAG00000002220	ENSG00000090054	-1.1138	9.92975e-07
ENSBTAG00000019843	ENSG00000147874	-1.17427	1.00174e-06
ENSBTAG00000007564	ENSG00000181004	-1.49191	1.01335e-06
ENSBTAG00000012712	ENSG00000021776	-1.04425	1.02704e-06
ENSBTAG00000007683	ENSG00000115827	-1.30685	1.04044e-06
ENSBTAG00000023675	ENSG00000229729	-1.2421	1.08794e-06
ENSBTAG00000011096	ENSG00000087502	-1.21855	1.09229e-06
ENSBTAG00000007635	ENSG00000115896	-1.1493	1.09548e-06
ENSBTAG00000031020	N/A	-1.03738	1.11948e-06
ENSBTAG00000007624	ENSG00000114541	-1.07722	1.12899e-06
ENSBTAG00000010980	ENSG00000106524	-1.14846	1.14411e-06
ENSBTAG00000001902	ENSG00000166004	-1.04894	1.14474e-06
ENSBTAG00000010919	ENSG00000170242	-1.05095	1.15254e-06
ENSBTAG00000007329	ENSG00000136169	-1.19203	1.15748e-06
ENSBTAG00000014659	ENSG00000166881	-1.09886	1.19217e-06
ENSBTAG00000021686	ENSG00000165304	-1.59119	1.19856e-06
ENSBTAG00000010399	ENSG00000087301	-1.72365	1.20598e-06
ENSBTAG00000011172	ENSG00000116127	-1.06385	1.20949e-06
ENSBTAG00000001485	ENSG00000145725	-1.08066	1.20973e-06
ENSBTAG00000020399	ENSG00000170881	-1.05351	1.23149e-06
ENSBTAG00000002742	ENSG00000095002	-1.07723	1.23586e-06
ENSBTAG00000014029	ENSG00000148634	-1.07485	1.2541e-06
ENSBTAG00000002885	ENSG00000038945	-1.36937	1.2619e-06
ENSBTAG00000008006	ENSG00000152689	-1.04946	1.2873e-06
ENSBTAG00000018864	ENSG00000151725	-1.64021	1.39039e-06
ENSBTAG00000018196	ENSG00000163811	-1.06209	1.39389e-06
ENSBTAG00000014958	ENSG00000005249	-1.14901	1.39672e-06
ENSBTAG00000004806	ENSG00000102893	-1.07778	1.4224e-06
ENSBTAG00000020933	ENSG00000111727	-1.15034	1.46441e-06
ENSBTAG00000014074	ENSG00000071189	-1.1426	1.47169e-06
ENSBTAG00000038536	ENSG00000132256	-1.40739	1.50228e-06
ENSBTAG00000010109	ENSG00000170312	-1.39363	1.51813e-06
ENSBTAG00000019262	ENSG00000131747	-1.09094	1.53172e-06
ENSBTAG00000011831	ENSG00000138600	-1.06896	1.53294e-06
ENSBTAG00000038487	ENSG00000176024	-1.15854	1.54e-06
ENSBTAG00000007639	ENSG00000198301	-1.13323	1.57865e-06
ENSBTAG00000013859	ENSG00000136021	-1.06466	1.58375e-06
ENSBTAG00000030426	N/A	-1.2912	1.60047e-06
ENSBTAG00000000183	ENSG00000163519	-1.10835	1.60229e-06
ENSBTAG00000018169	ENSG00000132470	1.14429	1.67848e-06
ENSBTAG00000004961	ENSG00000108587	-1.1285	1.68671e-06
ENSBTAG00000009521	ENSG00000196357	-1.32083	1.6885e-06
ENSBTAG00000005251	ENSG00000132256	-1.2502	1.69057e-06
ENSBTAG00000002313	ENSG00000123104	-1.03671	1.72159e-06
ENSBTAG00000006748	ENSG00000172869	-1.0325	1.72474e-06
ENSBTAG00000000770	ENSG00000165434	-1.18115	1.75512e-06
ENSBTAG00000008302	ENSG00000135249	-1.1176	1.79338e-06
ENSBTAG00000002455	ENSG00000145332	-1.02151	1.79476e-06
ENSBTAG00000020860	ENSG00000153922	-1.02092	1.79712e-06
ENSBTAG00000038710	N/A	-1.15183	1.79747e-06
ENSBTAG00000015428	ENSG00000166822	-1.0873	1.81571e-06
ENSBTAG00000014807	ENSG00000074603	-1.03834	1.83031e-06
ENSBTAG00000013961	ENSG00000162601	-1.10815	1.87689e-06
ENSBTAG00000019937	ENSG00000065183	-1.02022	1.87891e-06
ENSBTAG00000010169	ENSG00000094975	-1.11198	1.88626e-06
ENSBTAG00000034875	ENSG00000073331	-1.01652	1.9072e-06
ENSBTAG00000013380	ENSG00000101639	-1.04257	1.93116e-06
ENSBTAG00000016260	ENSG00000188906	-1.00234	1.9396e-06
ENSBTAG00000019314	ENSG00000155313	-1.01939	1.95433e-06
ENSBTAG00000024485	ENSG00000076321	-1.07392	1.9551e-06
ENSBTAG00000018322	ENSG00000113615	-1.05101	1.96148e-06
ENSBTAG00000012375	ENSG00000198642	-1.06476	2.00757e-06
ENSBTAG00000003904	ENSG00000198522	-1.04789	2.07001e-06
ENSBTAG00000002720	ENSG00000134748	-1.04406	2.16788e-06
ENSBTAG00000011916	ENSG00000138592	-1.03337	2.17395e-06
ENSBTAG00000010286	ENSG00000149308	-1.13468	2.21299e-06
ENSBTAG00000020451	ENSG00000162607	-1.03903	2.23274e-06
ENSBTAG00000038938	ENSG00000162645	-1.57409	2.26498e-06
ENSBTAG00000003588	ENSG00000104231	-1.0903	2.33387e-06
ENSBTAG00000006697	ENSG00000164327	-1.04543	2.35491e-06
ENSBTAG00000026842	ENSG00000121988	-1.07938	2.35512e-06
ENSBTAG00000014099	ENSG00000047188	-1.02854	2.37862e-06
ENSBTAG00000037634	ENSG00000162645	-1.29794	2.40365e-06
ENSBTAG00000002147	ENSG00000163605	-1.08154	2.41779e-06
ENSBTAG00000013050	ENSG00000198839	-1.31241	2.45714e-06
ENSBTAG00000010196	ENSG00000120253	-1.10309	2.48164e-06
ENSBTAG00000008522	ENSG00000188994	-1.02957	2.51232e-06
ENSBTAG00000004538	ENSG00000172748	-1.50816	2.51247e-06
ENSBTAG00000006743	ENSG00000101773	-1.17801	2.53229e-06
ENSBTAG00000019065	ENSG00000122547	1.20809	2.5445e-06
ENSBTAG00000018239	ENSG00000115137	-1.0958	2.59459e-06
ENSBTAG00000038156	ENSG00000165169	-1.08538	2.61409e-06
ENSBTAG00000011626	ENSG00000017260	-1.01409	2.62153e-06
ENSBTAG00000010394	ENSG00000053524	-1.15342	2.62572e-06
ENSBTAG00000012250	ENSG00000104164	-1.13074	2.7147e-06
ENSBTAG00000020855	ENSG00000088179	-1.20506	2.79194e-06
ENSBTAG00000017419	ENSG00000036549	-1.0338	2.83708e-06
ENSBTAG00000003184	ENSG00000102145	1.03271	2.83846e-06
ENSBTAG00000004971	ENSG00000178075	-1.23467	2.85416e-06
ENSBTAG00000000201	ENSG00000198862	-1.03713	2.86641e-06
ENSBTAG00000009732	ENSG00000136937	-1.01256	2.91232e-06
ENSBTAG00000005209	ENSG00000156931	-1.02667	2.92224e-06
ENSBTAG00000012490	ENSG00000140374	-1.07321	2.92659e-06
ENSBTAG00000021883	ENSG00000185009	-1.00254	2.93156e-06
ENSBTAG00000020567	ENSG00000143889	-1.08373	2.93689e-06
ENSBTAG00000018629	ENSG00000152404	-1.07636	2.94163e-06
ENSBTAG00000031397	ENSG00000181631	-1.03181	2.94742e-06
ENSBTAG00000009097	ENSG00000140525	-1.16177	2.98561e-06
ENSBTAG00000005861	ENSG00000129315	-1.01463	3.01787e-06
ENSBTAG00000034222	ENSG00000102547	-1.09811	3.02074e-06
ENSBTAG00000016167	ENSG00000119787	-1.07061	3.03588e-06
ENSBTAG00000007970	ENSG00000179021	-1.04765	3.04652e-06
ENSBTAG00000004227	ENSG00000145348	-1.1374	3.06342e-06
ENSBTAG00000003002	ENSG00000115368	-1.05442	3.07901e-06
ENSBTAG00000002826	ENSG00000092853	-1.10432	3.08504e-06
ENSBTAG00000011953	ENSG00000142875	-1.02479	3.10744e-06
ENSBTAG00000006909	ENSG00000051382	-1.07996	3.13089e-06
ENSBTAG00000007567	ENSG00000166479	-1.02383	3.13944e-06
ENSBTAG00000020583	ENSG00000157426	-1.09579	3.15066e-06
ENSBTAG00000040442	N/A	-1.21286	3.16075e-06
ENSBTAG00000031686	ENSG00000186017	-1.48163	3.19033e-06
ENSBTAG00000000677	ENSG00000133703	-1.04346	3.23036e-06
ENSBTAG00000002026	ENSG00000122406	-1.67049	3.25124e-06
ENSBTAG00000021357	ENSG00000177853	-1.06972	3.28982e-06
ENSBTAG00000017210	N/A	-1.0049	3.31326e-06
ENSBTAG00000023867	ENSG00000056586	-1.05052	3.3459e-06
ENSBTAG00000013842	ENSG00000075089	-1.42297	3.35996e-06
ENSBTAG00000000892	ENSG00000164430	-1.56845	3.39269e-06
ENSBTAG00000001393	ENSG00000143033	-1.11195	3.41728e-06
ENSBTAG00000002606	ENSG00000205213	-1.15437	3.43337e-06
ENSBTAG00000017557	ENSG00000130348	-1.05285	3.49889e-06
ENSBTAG00000007237	ENSG00000156970	-1.20955	3.60381e-06
ENSBTAG00000018717	ENSG00000064703	-1.01907	3.6097e-06
ENSBTAG00000016193	ENSG00000118246	-1.13627	3.64577e-06
ENSBTAG00000005347	ENSG00000111231	-1.30191	3.67509e-06
ENSBTAG00000004489	ENSG00000062725	-1.02817	3.72124e-06
ENSBTAG00000014069	ENSG00000004799	-1.15564	3.7849e-06
ENSBTAG00000021856	ENSG00000166024	-1.05262	3.78939e-06
ENSBTAG00000034501	ENSG00000205403	-2.05783	3.7979e-06
ENSBTAG00000000199	ENSG00000164951	-1.04468	3.80069e-06
ENSBTAG00000012070	ENSG00000108506	-1.08917	3.84129e-06
ENSBTAG00000008386	ENSG00000166855	-1.02982	3.90257e-06
ENSBTAG00000000365	ENSG00000111802	-1.10785	3.91409e-06
ENSBTAG00000014714	ENSG00000153575	-1.01628	3.91708e-06
ENSBTAG00000021343	ENSG00000196914	-1.04787	3.92904e-06
ENSBTAG00000003708	ENSG00000100934	-1.02827	3.95989e-06
ENSBTAG00000001099	ENSG00000139200	1.06113	4.04168e-06
ENSBTAG00000010059	ENSG00000147894	-1.10116	4.06009e-06
ENSBTAG00000003062	ENSG00000151553	-1.01306	4.07992e-06
ENSBTAG00000014289	ENSG00000157077	-1.0392	4.23715e-06
ENSBTAG00000039900	N/A	-1.10652	4.32006e-06
ENSBTAG00000007424	ENSG00000128342	1.18329	4.3344e-06
ENSBTAG00000017401	ENSG00000183735	-1.12633	4.35164e-06
ENSBTAG00000023279	N/A	-1.1322	4.35657e-06
ENSBTAG00000017450	ENSG00000114796	-1.03052	4.36434e-06
ENSBTAG00000003097	ENSG00000137145	-1.00533	4.36652e-06
ENSBTAG00000009131	ENSG00000198677	-1.00402	4.38554e-06
ENSBTAG00000001405	ENSG00000138604	-1.12878	4.40651e-06
ENSBTAG00000001178	ENSG00000132952	-1.01225	4.43186e-06
ENSBTAG00000011876	ENSG00000159256	-1.00322	4.47168e-06
ENSBTAG00000020169	ENSG00000134255	-1.04198	4.47231e-06
ENSBTAG00000017405	ENSG00000143365	1.10397	4.49602e-06
ENSBTAG00000005976	ENSG00000132196	-1.0904	4.51227e-06
ENSBTAG00000009142	ENSG00000101654	-1.05064	4.54017e-06
ENSBTAG00000019695	ENSG00000117000	-1.00001	4.6145e-06
ENSBTAG00000014389	ENSG00000105866	-1.06021	4.61675e-06
ENSBTAG00000000012	ENSG00000113638	-1.21579	4.62005e-06
ENSBTAG00000021023	ENSG00000146463	-1.06368	4.63598e-06
ENSBTAG00000005526	ENSG00000164597	-1.03116	4.68301e-06
ENSBTAG00000016572	ENSG00000135913	-1.1099	4.70187e-06
ENSBTAG00000038039	N/A	-1.00761	4.71333e-06
ENSBTAG00000009709	ENSG00000148835	-1.10031	4.72013e-06
ENSBTAG00000017569	ENSG00000082213	-1.25631	4.78593e-06
ENSBTAG00000019406	ENSG00000136231	-1.00915	4.86104e-06
ENSBTAG00000011829	ENSG00000232410	-1.006	4.89576e-06
ENSBTAG00000000081	ENSG00000113163	-1.02499	4.93323e-06
ENSBTAG00000003878	ENSG00000153975	-1.07799	4.97245e-06
ENSBTAG00000003541	ENSG00000142556	-1.11472	4.97556e-06
ENSBTAG00000020420	ENSG00000182287	-1.03478	5.03647e-06
ENSBTAG00000013836	N/A	-1.97583	5.13565e-06
ENSBTAG00000009565	ENSG00000145715	-1.00957	5.16593e-06
ENSBTAG00000019877	ENSG00000116641	-1.24618	5.20981e-06
ENSBTAG00000010774	ENSG00000137804	-1.0604	5.25612e-06
ENSBTAG00000025311	ENSG00000197045	-2.382	5.27108e-06
ENSBTAG00000002767	ENSG00000114450	-1.07784	5.31921e-06
ENSBTAG00000017727	ENSG00000075945	-1.10467	5.34127e-06
ENSBTAG00000006925	ENSG00000120334	-1.23727	5.43974e-06
ENSBTAG00000021988	ENSG00000180008	-1.07979	5.51194e-06
ENSBTAG00000013224	ENSG00000155906	-1.23519	5.5571e-06
ENSBTAG00000021636	ENSG00000163328	-1.17367	5.56392e-06
ENSBTAG00000014339	ENSG00000110060	-1.02154	5.63876e-06
ENSBTAG00000015504	ENSG00000172262	-1.00736	5.65042e-06
ENSBTAG00000017215	ENSG00000092470	-1.01119	5.68969e-06
ENSBTAG00000016848	ENSG00000153767	-1.09216	5.68993e-06
ENSBTAG00000020961	ENSG00000162999	-1.19426	5.90322e-06
ENSBTAG00000006471	ENSG00000144909	-1.05656	5.92921e-06
ENSBTAG00000039326	N/A	-1.16433	5.94716e-06
ENSBTAG00000004051	ENSG00000126524	-1.0003	5.95229e-06
ENSBTAG00000006428	ENSG00000169131	-1.10363	6.0183e-06
ENSBTAG00000016635	ENSG00000133103	-1.03259	6.07657e-06
ENSBTAG00000007167	ENSG00000132950	-1.08484	6.17673e-06
ENSBTAG00000014615	ENSG00000155850	-1.19178	6.32375e-06
ENSBTAG00000009519	ENSG00000113595	-1.18954	6.35996e-06
ENSBTAG00000000125	ENSG00000145375	-1.16446	6.44917e-06
ENSBTAG00000011498	ENSG00000187792	-1.15949	6.46251e-06
ENSBTAG00000013621	ENSG00000156162	-1.26794	6.59399e-06
ENSBTAG00000018062	ENSG00000162522	1.17255	6.64785e-06
ENSBTAG00000015898	ENSG00000144840	-1.11244	6.74596e-06
ENSBTAG00000017385	N/A	-1.32886	6.82392e-06
ENSBTAG00000000737	ENSG00000104093	-1.21252	6.89867e-06
ENSBTAG00000019209	ENSG00000113456	-1.01898	7.00654e-06
ENSBTAG00000015424	ENSG00000138442	-1.00957	7.03237e-06
ENSBTAG00000021449	ENSG00000164934	-1.02783	7.28342e-06
ENSBTAG00000002201	ENSG00000170448	-1.10163	7.28754e-06
ENSBTAG00000040108	N/A	-1.64093	7.34901e-06
ENSBTAG00000019625	ENSG00000113790	-1.07161	7.36324e-06
ENSBTAG00000008682	ENSG00000164342	-1.02696	7.41391e-06
ENSBTAG00000027983	ENSG00000226259	-1.13589	7.43153e-06
ENSBTAG00000018213	ENSG00000154114	-1.03072	7.53909e-06
ENSBTAG00000018408	ENSG00000135317	-1.04238	7.5804e-06
ENSBTAG00000017550	ENSG00000151292	-1.05013	7.5978e-06
ENSBTAG00000024387	ENSG00000135241	-1.09013	7.77413e-06
ENSBTAG00000030782	ENSG00000136051	-1.07167	7.82454e-06
ENSBTAG00000017597	ENSG00000141446	-1.03862	8.04746e-06
ENSBTAG00000013284	ENSG00000104205	-1.10055	8.06291e-06
ENSBTAG00000013678	ENSG00000164823	-1.05808	8.06736e-06
ENSBTAG00000004805	ENSG00000129636	-1.00513	8.08468e-06
ENSBTAG00000020193	ENSG00000198924	-1.17616	8.1048e-06
ENSBTAG00000013180	ENSG00000128513	-1.06358	8.12142e-06
ENSBTAG00000001887	ENSG00000115145	-1.07026	8.12142e-06
ENSBTAG00000000827	ENSG00000160551	-1.00866	8.27822e-06
ENSBTAG00000002278	ENSG00000166147	-1.04076	8.34403e-06
ENSBTAG00000008817	ENSG00000112769	-1.00251	8.36935e-06
ENSBTAG00000022520	ENSG00000012048	-1.04554	8.56102e-06
ENSBTAG00000038748	ENSG00000244734	1.14363	8.56687e-06
ENSBTAG00000009949	ENSG00000115866	-1.00328	8.68882e-06
ENSBTAG00000014512	ENSG00000157796	-1.00419	8.76192e-06
ENSBTAG00000001999	ENSG00000150776	-1.07471	8.80599e-06
ENSBTAG00000003531	ENSG00000179869	1.11933	8.91959e-06
ENSBTAG00000002233	ENSG00000140848	1.03489	9.03858e-06
ENSBTAG00000020378	ENSG00000075711	-1.11839	9.16656e-06
ENSBTAG00000006658	ENSG00000196872	1.00388	9.17017e-06
ENSBTAG00000021577	ENSG00000039319	-1.00193	9.17889e-06
ENSBTAG00000018613	ENSG00000198000	-1.05297	9.24862e-06
ENSBTAG00000037996	ENSG00000102401	-1.03173	9.35059e-06
ENSBTAG00000021752	ENSG00000162616	-1.66729	9.39276e-06
ENSBTAG00000020174	ENSG00000112339	-1.00335	9.41414e-06
ENSBTAG00000020626	N/A	-1.20243	9.48092e-06
ENSBTAG00000017078	ENSG00000055147	-1.03237	9.49932e-06
ENSBTAG00000015612	ENSG00000108651	-1.0997	9.50216e-06
ENSBTAG00000011040	ENSG00000181751	-1.00858	9.54238e-06
ENSBTAG00000008772	ENSG00000136824	-1.04378	9.5538e-06
ENSBTAG00000009563	ENSG00000143337	-1.00313	9.5543e-06
ENSBTAG00000015781	ENSG00000122435	-1.00702	9.67264e-06
ENSBTAG00000031071	ENSG00000197566	-1.02782	9.74387e-06
ENSBTAG00000016430	ENSG00000123600	-1.17429	9.84997e-06
ENSBTAG00000013317	ENSG00000163961	-1.09034	9.872e-06
ENSBTAG00000004184	ENSG00000196151	-1.38254	9.93817e-06
ENSBTAG00000021226	ENSG00000152700	-1.12879	9.95278e-06
ENSBTAG00000017255	ENSG00000119778	-1.02146	1.00506e-05
ENSBTAG00000006824	ENSG00000157500	-1.03276	1.00598e-05
ENSBTAG00000007939	ENSG00000083937	-1.06479	1.03119e-05
ENSBTAG00000016932	ENSG00000138468	-1.04835	1.03789e-05
ENSBTAG00000021196	ENSG00000151131	-1.09792	1.04721e-05
ENSBTAG00000006816	ENSG00000107362	-1.11624	1.05638e-05
ENSBTAG00000026234	ENSG00000104375	-1.15759	1.07105e-05
ENSBTAG00000007779	ENSG00000119041	-1.02539	1.07403e-05
ENSBTAG00000006555	ENSG00000197056	-1.02726	1.08052e-05
ENSBTAG00000008902	ENSG00000167637	-1.64302	1.08616e-05
ENSBTAG00000022777	ENSG00000143776	-1.35325	1.10576e-05
ENSBTAG00000011763	ENSG00000058729	-1.01328	1.14552e-05
ENSBTAG00000019895	ENSG00000083535	-1.29373	1.15226e-05
ENSBTAG00000030706	ENSG00000088035	-1.26296	1.15226e-05
ENSBTAG00000005154	ENSG00000154856	1.23826	1.15317e-05
ENSBTAG00000004549	ENSG00000094841	-1.13855	1.19505e-05
ENSBTAG00000038951	ENSG00000197808	-1.36042	1.20249e-05
ENSBTAG00000008925	ENSG00000020922	-1.01451	1.20747e-05
ENSBTAG00000040381	ENSG00000162086	-1.02086	1.21517e-05
ENSBTAG00000012378	ENSG00000137812	-1.17818	1.21582e-05
ENSBTAG00000001808	ENSG00000147592	-1.48622	1.22125e-05
ENSBTAG00000003415	ENSG00000139684	-1.01786	1.22271e-05
ENSBTAG00000020938	ENSG00000151239	-1.25846	1.2302e-05
ENSBTAG00000037488	ENSG00000183340	-1.08031	1.23068e-05
ENSBTAG00000039462	N/A	-1.17383	1.2366e-05
ENSBTAG00000017061	ENSG00000163104	-1.01792	1.2516e-05
ENSBTAG00000019617	ENSG00000134242	-1.03515	1.25431e-05
ENSBTAG00000015151	ENSG00000170802	-1.00019	1.26048e-05
ENSBTAG00000009681	ENSG00000092020	-1.07006	1.27405e-05
ENSBTAG00000010630	ENSG00000164074	-1.21354	1.27524e-05
ENSBTAG00000015371	ENSG00000143458	-1.00945	1.30152e-05
ENSBTAG00000000285	ENSG00000151806	-1.10864	1.34589e-05
ENSBTAG00000019464	ENSG00000146731	-1.33051	1.37928e-05
ENSBTAG00000002699	ENSG00000157404	-1.07822	1.39916e-05
ENSBTAG00000014724	ENSG00000156976	-1.17089	1.40176e-05
ENSBTAG00000001323	ENSG00000226982	-1.02318	1.431e-05
ENSBTAG00000015584	ENSG00000168283	-1.01656	1.43711e-05
ENSBTAG00000033029	N/A	-1.15494	1.44044e-05
ENSBTAG00000010803	ENSG00000203668	-1.02661	1.45253e-05
ENSBTAG00000000322	ENSG00000198087	-1.0007	1.45701e-05
ENSBTAG00000017565	ENSG00000092108	-1.03062	1.46612e-05
ENSBTAG00000007743	ENSG00000091127	-1.04576	1.48789e-05
ENSBTAG00000016900	ENSG00000113597	-1.02862	1.49865e-05
ENSBTAG00000014616	ENSG00000109618	-1.08604	1.52375e-05
ENSBTAG00000005057	ENSG00000165669	-1.02766	1.54575e-05
ENSBTAG00000000240	ENSG00000118507	-1.14356	1.55812e-05
ENSBTAG00000005383	ENSG00000155329	-1.13771	1.59585e-05
ENSBTAG00000031184	ENSG00000129757	1.16333	1.59585e-05
ENSBTAG00000017704	ENSG00000118777	-1.12527	1.60007e-05
ENSBTAG00000000147	ENSG00000111785	-1.0259	1.60969e-05
ENSBTAG00000015291	ENSG00000115947	-1.08568	1.60991e-05
ENSBTAG00000040460	ENSG00000108244	-1.27903	1.62613e-05
ENSBTAG00000044178	ENSG00000084073	-1.04853	1.66948e-05
ENSBTAG00000020285	ENSG00000156575	1.06396	1.66948e-05
ENSBTAG00000002298	ENSG00000169607	-1.05563	1.69042e-05
ENSBTAG00000014228	ENSG00000105967	-1.04318	1.74788e-05
ENSBTAG00000013001	ENSG00000198040	-1.38577	1.76679e-05
ENSBTAG00000016726	ENSG00000163808	-1.01178	1.82131e-05
ENSBTAG00000016525	ENSG00000213949	-1.20395	1.8218e-05
ENSBTAG00000020384	ENSG00000085433	-1.02773	1.82576e-05
ENSBTAG00000017258	ENSG00000123983	-1.01966	1.84289e-05
ENSBTAG00000019950	N/A	-1.12566	1.85925e-05
ENSBTAG00000012797	ENSG00000043093	-1.04257	1.86949e-05
ENSBTAG00000010132	ENSG00000159593	-1.06834	1.8809e-05
ENSBTAG00000002382	ENSG00000178105	-1.11312	1.89846e-05
ENSBTAG00000023989	ENSG00000170903	-1.10257	1.90532e-05
ENSBTAG00000016484	ENSG00000101974	-1.07164	1.92281e-05
ENSBTAG00000018046	ENSG00000170340	-1.05352	1.92281e-05
ENSBTAG00000002613	ENSG00000129534	-1.28462	1.92673e-05
ENSBTAG00000011081	ENSG00000163376	-1.00614	1.93494e-05
ENSBTAG00000015624	ENSG00000134215	-1.26473	1.964e-05
ENSBTAG00000014255	ENSG00000004766	-1.1084	2.03269e-05
ENSBTAG00000013043	ENSG00000053770	-1.03142	2.07293e-05
ENSBTAG00000008508	N/A	-1.36761	2.09019e-05
ENSBTAG00000019279	ENSG00000119684	-1.0109	2.1095e-05
ENSBTAG00000020367	ENSG00000014824	-1.12486	2.11735e-05
ENSBTAG00000020432	ENSG00000167842	-1.12633	2.11988e-05
ENSBTAG00000037803	ENSG00000186448	-1.11066	2.14772e-05
ENSBTAG00000010841	ENSG00000131781	-1.11134	2.16251e-05
ENSBTAG00000006843	ENSG00000164338	-1.05122	2.16729e-05
ENSBTAG00000040230	N/A	-1.11532	2.17882e-05
ENSBTAG00000009407	ENSG00000011258	-1.00562	2.18062e-05
ENSBTAG00000038490	ENSG00000111729	-1.10227	2.20414e-05
ENSBTAG00000004718	ENSG00000129317	-1.16371	2.23847e-05
ENSBTAG00000019929	ENSG00000138448	-1.03484	2.2418e-05
ENSBTAG00000005257	ENSG00000162928	-1.2126	2.27263e-05
ENSBTAG00000009341	ENSG00000135205	-1.05907	2.30434e-05
ENSBTAG00000019215	ENSG00000079134	-1.00226	2.35e-05
ENSBTAG00000011661	ENSG00000103995	-1.09789	2.35829e-05
ENSBTAG00000016309	ENSG00000100554	-1.00858	2.41944e-05
ENSBTAG00000019155	ENSG00000166225	-1.06017	2.42031e-05
ENSBTAG00000008438	ENSG00000164144	-1.03722	2.4403e-05
ENSBTAG00000002291	ENSG00000177888	-1.04685	2.67283e-05
ENSBTAG00000008562	ENSG00000163389	-1.00481	2.67317e-05
ENSBTAG00000029901	N/A	1.33438	2.68241e-05
ENSBTAG00000012694	ENSG00000152332	-1.00719	2.68241e-05
ENSBTAG00000019729	ENSG00000132423	-1.13883	2.74002e-05
ENSBTAG00000003550	ENSG00000182919	-1.257	2.75297e-05
ENSBTAG00000003769	N/A	-1.07018	2.75407e-05
ENSBTAG00000017741	ENSG00000188921	-1.02129	2.78389e-05
ENSBTAG00000012828	ENSG00000121749	-1.03162	2.88662e-05
ENSBTAG00000018031	ENSG00000114631	1.00588	2.88867e-05
ENSBTAG00000039782	N/A	-1.03438	2.91406e-05
ENSBTAG00000020596	ENSG00000171204	-1.42872	2.923e-05
ENSBTAG00000024426	ENSG00000158528	-1.51574	2.923e-05
ENSBTAG00000007431	ENSG00000103888	2.19594	2.96591e-05
ENSBTAG00000003743	ENSG00000132256	-1.13038	2.99677e-05
ENSBTAG00000014792	ENSG00000012983	-1.26777	3.10204e-05
ENSBTAG00000010464	ENSG00000169184	1.20105	3.15563e-05
ENSBTAG00000005870	ENSG00000115392	-1.12232	3.21345e-05
ENSBTAG00000031709	ENSG00000114209	-2.03498	3.30933e-05
ENSBTAG00000022954	N/A	-1.15611	3.39192e-05
ENSBTAG00000007270	ENSG00000111358	-1.12939	3.44916e-05
ENSBTAG00000004997	ENSG00000119326	-1.03081	3.46574e-05
ENSBTAG00000013793	ENSG00000069869	-1.23429	3.52579e-05
ENSBTAG00000017421	ENSG00000138079	-1.33682	3.5513e-05
ENSBTAG00000000287	ENSG00000163281	-1.01349	3.74191e-05
ENSBTAG00000016843	ENSG00000117054	-1.22778	3.80649e-05
ENSBTAG00000038251	ENSG00000172766	-1.05043	3.87194e-05
ENSBTAG00000002614	ENSG00000204130	-1.15179	3.95221e-05
ENSBTAG00000006625	ENSG00000058804	-1.11027	4.05338e-05
ENSBTAG00000033441	ENSG00000171241	-1.15247	4.07876e-05
ENSBTAG00000010728	ENSG00000196624	1.08863	4.09596e-05
ENSBTAG00000017140	ENSG00000163507	-1.12899	4.19995e-05
ENSBTAG00000002635	ENSG00000008438	1.04809	4.21108e-05
ENSBTAG00000000962	ENSG00000035720	-1.14632	4.28781e-05
ENSBTAG00000009643	ENSG00000089775	-1.05801	4.30444e-05
ENSBTAG00000038050	ENSG00000197050	-1.1674	4.3785e-05
ENSBTAG00000040063	ENSG00000196967	-1.19009	4.3785e-05
ENSBTAG00000015023	ENSG00000182400	-1.06202	4.40849e-05
ENSBTAG00000015024	ENSG00000151233	-1.17176	4.47211e-05
ENSBTAG00000031747	ENSG00000182952	-1.19408	4.47211e-05
ENSBTAG00000026953	ENSG00000100815	-1.00278	4.49371e-05
ENSBTAG00000009109	ENSG00000127995	-1.01183	4.5553e-05
ENSBTAG00000001290	ENSG00000108423	-1.04718	4.71759e-05
ENSBTAG00000030801	N/A	-1.04622	4.77052e-05
ENSBTAG00000024027	ENSG00000174173	-1.01397	4.85555e-05
ENSBTAG00000021673	ENSG00000080986	-1.21476	4.87642e-05
ENSBTAG00000020561	ENSG00000174010	-1.05784	4.9759e-05
ENSBTAG00000006448	ENSG00000196678	-1.2781	5.02247e-05
ENSBTAG00000017329	ENSG00000112312	-1.0015	5.07647e-05
ENSBTAG00000009849	N/A	-1.23209	5.21748e-05
ENSBTAG00000024275	ENSG00000152422	-1.19137	5.21971e-05
ENSBTAG00000006288	ENSG00000165633	2.45286	5.32124e-05
ENSBTAG00000033690	ENSG00000138376	-1.37499	5.43021e-05
ENSBTAG00000011095	ENSG00000064763	-1.08259	5.4646e-05
ENSBTAG00000016208	ENSG00000198959	1.02345	5.77804e-05
ENSBTAG00000037733	ENSG00000234697	-1.0114	5.79205e-05
ENSBTAG00000005129	ENSG00000138180	-1.13084	5.80288e-05
ENSBTAG00000004008	ENSG00000123575	-1.0803	5.82471e-05
ENSBTAG00000010247	ENSG00000106692	-1.42677	5.84227e-05
ENSBTAG00000008466	ENSG00000100814	-1.2337	6.01504e-05
ENSBTAG00000015350	ENSG00000166819	1.24289	6.16414e-05
ENSBTAG00000000019	ENSG00000111897	-1.05726	6.2315e-05
ENSBTAG00000027024	ENSG00000100852	-1.5233	6.31869e-05
ENSBTAG00000031352	ENSG00000172006	-1.41235	6.47584e-05
ENSBTAG00000020707	ENSG00000112414	-2.32882	6.49078e-05
ENSBTAG00000016142	ENSG00000166394	2.60877	6.54946e-05
ENSBTAG00000005439	ENSG00000162636	-1.05971	6.61862e-05
ENSBTAG00000004975	ENSG00000163617	-1.15435	6.93235e-05
ENSBTAG00000009823	N/A	-1.11278	6.9834e-05
ENSBTAG00000016377	ENSG00000197429	-1.06385	7.05816e-05
ENSBTAG00000000629	ENSG00000146263	-1.07735	7.15237e-05
ENSBTAG00000027534	N/A	-1.26221	7.17549e-05
ENSBTAG00000040169	N/A	-1.01165	7.24549e-05
ENSBTAG00000000013	ENSG00000132356	-1.02009	7.24549e-05
ENSBTAG00000008336	ENSG00000121905	1.06269	7.36074e-05
ENSBTAG00000011390	ENSG00000196811	1.89535	7.41585e-05
ENSBTAG00000014520	ENSG00000121897	-1.12374	7.45725e-05
ENSBTAG00000020084	ENSG00000154359	-1.05108	7.46536e-05
ENSBTAG00000001801	ENSG00000132872	-1.2147	7.47514e-05
ENSBTAG00000027205	ENSG00000177614	1.30605	7.49316e-05
ENSBTAG00000007608	ENSG00000164603	-1.1605	7.56994e-05
ENSBTAG00000009598	ENSG00000188419	-1.13592	7.56994e-05
ENSBTAG00000030921	ENSG00000183844	-1.02856	7.64371e-05
ENSBTAG00000037963	ENSG00000236575	-1.14818	7.64778e-05
ENSBTAG00000008392	ENSG00000178531	1.22207	7.67809e-05
ENSBTAG00000020100	N/A	-1.066	7.73106e-05
ENSBTAG00000014772	ENSG00000170584	-1.00709	8.05278e-05
ENSBTAG00000010898	ENSG00000152683	-1.04981	8.11839e-05
ENSBTAG00000010809	ENSG00000167861	1.0777	8.50615e-05
ENSBTAG00000015303	ENSG00000105926	-1.23406	8.57065e-05
ENSBTAG00000020923	ENSG00000130283	1.19772	8.83973e-05
ENSBTAG00000030814	ENSG00000160181	1.68935	8.87583e-05
ENSBTAG00000007176	ENSG00000153982	-1.20727	9.36314e-05
ENSBTAG00000001117	ENSG00000151458	-1.00469	9.46513e-05
ENSBTAG00000010346	ENSG00000132464	-2.08406	0.000100296
ENSBTAG00000044058	ENSG00000164073	-1.00387	0.00010072
ENSBTAG00000013455	ENSG00000144228	-1.00409	0.000103001
ENSBTAG00000010124	ENSG00000125703	-1.06319	0.000103459
ENSBTAG00000008619	ENSG00000156671	-1.1929	0.000104487
ENSBTAG00000017595	ENSG00000153936	-1.08031	0.000107786
ENSBTAG00000007632	ENSG00000152380	-1.05225	0.000107786
ENSBTAG00000011022	ENSG00000231228	-1.04138	0.000108712
ENSBTAG00000018538	ENSG00000114107	-1.08089	0.000112095
ENSBTAG00000014623	ENSG00000125885	-1.23499	0.000112146
ENSBTAG00000033267	ENSG00000183814	-1.30758	0.000114294
ENSBTAG00000012194	ENSG00000175984	-1.58071	0.000114928
ENSBTAG00000025787	ENSG00000114209	-1.2844	0.000114936
ENSBTAG00000021182	ENSG00000128512	-1.00981	0.000115048
ENSBTAG00000039869	ENSG00000130270	1.72239	0.00011815
ENSBTAG00000014156	ENSG00000151743	-1.22223	0.000119408
ENSBTAG00000014373	ENSG00000153140	-1.00243	0.000119987
ENSBTAG00000022373	N/A	-1.10744	0.000128968
ENSBTAG00000019639	ENSG00000104497	-1.08561	0.000128968
ENSBTAG00000032018	ENSG00000157429	-1.12956	0.000131508
ENSBTAG00000014096	ENSG00000126773	-1.1173	0.000134582
ENSBTAG00000014057	ENSG00000164414	-1.01083	0.000134752
ENSBTAG00000000297	N/A	-1.00096	0.000135461
ENSBTAG00000020376	ENSG00000172239	-1.05593	0.000136806
ENSBTAG00000007837	ENSG00000138018	-1.39871	0.000137662
ENSBTAG00000033685	ENSG00000107443	-1.35572	0.000138356
ENSBTAG00000014023	ENSG00000096717	-1.00996	0.000138659
ENSBTAG00000007020	ENSG00000196653	-1.42564	0.000141033
ENSBTAG00000008243	ENSG00000066557	-1.01494	0.000145017
ENSBTAG00000011926	ENSG00000198521	-1.50335	0.000150613
ENSBTAG00000039552	ENSG00000142731	-1.07434	0.000151162
ENSBTAG00000019385	ENSG00000153253	-1.53099	0.000153483
ENSBTAG00000005946	ENSG00000058056	-1.00021	0.000153991
ENSBTAG00000031012	ENSG00000142892	-1.33201	0.000156647
ENSBTAG00000016584	ENSG00000197498	-1.03892	0.000159543
ENSBTAG00000005607	ENSG00000186871	-1.1321	0.000166113
ENSBTAG00000037756	N/A	-1.44102	0.000176683
ENSBTAG00000031656	ENSG00000197780	-1.07357	0.000176865
ENSBTAG00000018383	ENSG00000176208	-1.02675	0.000177888
ENSBTAG00000037732	N/A	-1.48355	0.000192132
ENSBTAG00000025642	ENSG00000198838	-1.03112	0.000193061
ENSBTAG00000039953	N/A	-1.947	0.000199469
ENSBTAG00000033563	ENSG00000187187	-1.02422	0.000202283
ENSBTAG00000021708	ENSG00000100629	-1.02071	0.000203631
ENSBTAG00000009522	ENSG00000151247	-1.02802	0.000206219
ENSBTAG00000004925	ENSG00000198521	-1.33029	0.000213834
ENSBTAG00000040603	ENSG00000105497	-1.02298	0.000214396
ENSBTAG00000020990	ENSG00000174944	-1.07524	0.000216524
ENSBTAG00000019022	ENSG00000120784	-1.20329	0.000217382
ENSBTAG00000020227	ENSG00000196550	-1.26421	0.000217496
ENSBTAG00000005442	ENSG00000152763	-1.3458	0.000222062
ENSBTAG00000009396	ENSG00000174371	-1.3308	0.000222062
ENSBTAG00000002154	ENSG00000187037	-1.30945	0.000222062
ENSBTAG00000039524	ENSG00000128335	-1.08659	0.000222397
ENSBTAG00000030282	ENSG00000221886	-1.65433	0.000223167
ENSBTAG00000004028	ENSG00000122008	-1.03776	0.000224175
ENSBTAG00000002390	ENSG00000177875	1.10029	0.000224274
ENSBTAG00000008483	ENSG00000064989	-1.02092	0.000232125
ENSBTAG00000009693	ENSG00000108239	-2.22658	0.000233142
ENSBTAG00000038625	ENSG00000162654	-3.21304	0.000245391
ENSBTAG00000017844	ENSG00000123473	-1.08717	0.000246327
ENSBTAG00000023416	ENSG00000073711	-1.0575	0.0002551
ENSBTAG00000010922	ENSG00000196459	-1.13363	0.000260366
ENSBTAG00000014320	ENSG00000151304	-1.02325	0.000264561
ENSBTAG00000010349	ENSG00000115008	-2.21997	0.000266832
ENSBTAG00000005825	ENSG00000109674	-1.2872	0.000268804
ENSBTAG00000009383	ENSG00000138160	-1.02873	0.000271014
ENSBTAG00000000490	ENSG00000114993	1.04539	0.000273994
ENSBTAG00000016070	N/A	1.29711	0.000288295
ENSBTAG00000044045	ENSG00000125351	-1.03286	0.000297605
ENSBTAG00000009871	ENSG00000099246	-1.80528	0.000304877
ENSBTAG00000014947	ENSG00000163629	-2.03373	0.000306735
ENSBTAG00000043683	N/A	1.58354	0.000308284
ENSBTAG00000019726	ENSG00000132623	-1.70619	0.000309664
ENSBTAG00000035777	N/A	-1.68153	0.000310019
ENSBTAG00000039242	N/A	-1.14399	0.000318891
ENSBTAG00000031873	ENSG00000196812	-1.10036	0.000319488
ENSBTAG00000030753	N/A	-1.10228	0.000333462
ENSBTAG00000012984	N/A	-28.5705	0.000353781
ENSBTAG00000007615	ENSG00000113805	-28.5508	0.000353781
ENSBTAG00000014286	ENSG00000032742	-1.11932	0.000358605
ENSBTAG00000011046	ENSG00000134058	-1.09706	0.000363748
ENSBTAG00000017528	ENSG00000185669	1.32553	0.00037121
ENSBTAG00000038617	N/A	1.32873	0.00037121
ENSBTAG00000011973	N/A	-1.14845	0.000371888
ENSBTAG00000007983	ENSG00000196456	1.02965	0.000372356
ENSBTAG00000006031	ENSG00000164199	-2.51885	0.000386668
ENSBTAG00000003162	ENSG00000116791	-1.31578	0.000387282
ENSBTAG00000025165	ENSG00000108256	-1.24052	0.000389507
ENSBTAG00000027713	ENSG00000176018	-1.03191	0.000395828
ENSBTAG00000008809	ENSG00000117569	-1.15172	0.00039841
ENSBTAG00000009138	ENSG00000215114	-1.12797	0.000399024
ENSBTAG00000017695	ENSG00000144395	-1.03501	0.000404354
ENSBTAG00000005293	ENSG00000158402	-1.24145	0.000408198
ENSBTAG00000015296	ENSG00000127329	-1.01514	0.000429171
ENSBTAG00000014387	ENSG00000131791	-1.02659	0.000429862
ENSBTAG00000030864	ENSG00000219626	-2.08202	0.000432211
ENSBTAG00000039341	N/A	-1.96455	0.000432211
ENSBTAG00000017429	ENSG00000138078	-1.20167	0.000436002
ENSBTAG00000009908	ENSG00000234797	-1.02337	0.000441395
ENSBTAG00000013235	ENSG00000142910	4.08985	0.000450129
ENSBTAG00000011933	ENSG00000169122	1.14566	0.000458699
ENSBTAG00000020965	ENSG00000004838	1.31867	0.000474355
ENSBTAG00000007616	ENSG00000157315	-1.41094	0.000476301
ENSBTAG00000001348	ENSG00000169019	-1.02614	0.000481557
ENSBTAG00000014469	ENSG00000144426	-1.00138	0.000491889
ENSBTAG00000040432	ENSG00000165215	1.10901	0.000499802
ENSBTAG00000013368	ENSG00000152766	-1.06633	0.000518
ENSBTAG00000005787	ENSG00000114446	-1.06659	0.000525827
ENSBTAG00000022199	N/A	-1.22469	0.000534583
ENSBTAG00000001666	ENSG00000132603	-1.15829	0.000559445
ENSBTAG00000016010	ENSG00000122550	-1.00503	0.000565368
ENSBTAG00000013170	ENSG00000163599	-1.53944	0.000569311
ENSBTAG00000007332	ENSG00000167283	-1.62884	0.000569311
ENSBTAG00000032324	ENSG00000164953	-1.62332	0.000569311
ENSBTAG00000016042	ENSG00000213996	-2.23559	0.000579144
ENSBTAG00000007500	ENSG00000139617	-1.08439	0.00058322
ENSBTAG00000008640	ENSG00000102241	-1.02079	0.000586619
ENSBTAG00000009952	ENSG00000178074	-1.00886	0.000606441
ENSBTAG00000004402	ENSG00000101166	-1.00345	0.000613626
ENSBTAG00000005313	ENSG00000182580	1.83888	0.000615568
ENSBTAG00000008103	ENSG00000165092	-1.81522	0.000617992
ENSBTAG00000004906	ENSG00000175305	-1.06951	0.000678925
ENSBTAG00000012068	ENSG00000136492	-1.12562	0.000679304
ENSBTAG00000034522	ENSG00000120519	-1.01077	0.000681865
ENSBTAG00000043964	ENSG00000165997	-1.5199	0.000685981
ENSBTAG00000034850	N/A	-1.01213	0.000690283
ENSBTAG00000009803	ENSG00000074317	1.13006	0.000699287
ENSBTAG00000007397	N/A	-1.18474	0.000717101
ENSBTAG00000037978	N/A	-1.1197	0.000728266
ENSBTAG00000001293	ENSG00000183833	-1.2168	0.000736223
ENSBTAG00000010048	ENSG00000152253	-1.33333	0.000744014
ENSBTAG00000009759	ENSG00000128335	-1.3948	0.000744014
ENSBTAG00000019568	ENSG00000096872	-1.09262	0.000754545
ENSBTAG00000006001	ENSG00000178078	1.19596	0.000772398
ENSBTAG00000009469	ENSG00000153006	-1.01895	0.000790169
ENSBTAG00000010165	ENSG00000088543	1.35827	0.000815735
ENSBTAG00000012043	ENSG00000142619	1.23326	0.000824287
ENSBTAG00000002033	ENSG00000173960	-1.06503	0.000826556
ENSBTAG00000007495	ENSG00000172380	-2.0915	0.000826557
ENSBTAG00000018307	ENSG00000001617	1.55427	0.000831395
ENSBTAG00000031044	ENSG00000180488	-1.74712	0.000855196
ENSBTAG00000002117	ENSG00000121621	-1.28231	0.00086276
ENSBTAG00000016709	ENSG00000122643	-1.28463	0.00086276
ENSBTAG00000031679	ENSG00000170509	-2.21894	0.000865654
ENSBTAG00000005110	ENSG00000081803	-1.23971	0.000866125
ENSBTAG00000033662	ENSG00000061676	-1.78475	0.000874615
ENSBTAG00000007720	ENSG00000134545	-1.6414	0.000874615
ENSBTAG00000014592	ENSG00000135537	-1.06925	0.000875296
ENSBTAG00000007772	ENSG00000164638	1.02872	0.00087675
ENSBTAG00000020704	ENSG00000122679	1.9261	0.000886431
ENSBTAG00000009746	ENSG00000135698	-1.78212	0.00089273
ENSBTAG00000039381	ENSG00000188994	-1.13422	0.000898795
ENSBTAG00000039316	ENSG00000197800	-1.03466	0.000918978
ENSBTAG00000004854	ENSG00000188467	-1.09321	0.000918978
ENSBTAG00000027319	N/A	-1.01956	0.000923093
ENSBTAG00000016302	ENSG00000153291	-1.02687	0.000923652
ENSBTAG00000004082	N/A	-1.32718	0.000966193
ENSBTAG00000019738	ENSG00000111554	-1.01892	0.000972921
ENSBTAG00000009854	ENSG00000124383	-1.16324	0.000979547
ENSBTAG00000035959	N/A	-1.61312	0.00100731
ENSBTAG00000021651	ENSG00000140740	-1.08881	0.00102069
ENSBTAG00000019808	ENSG00000184305	-1.28033	0.00102286
ENSBTAG00000007589	ENSG00000120693	-1.05	0.00102546
ENSBTAG00000005370	ENSG00000133687	-1.23391	0.00103551
ENSBTAG00000011045	ENSG00000134056	-1.22814	0.00103974
ENSBTAG00000018397	ENSG00000114455	-2.35142	0.00107563
ENSBTAG00000019577	ENSG00000129048	-2.33785	0.00107563
ENSBTAG00000044142	ENSG00000136874	-1.27955	0.00108296
ENSBTAG00000013927	ENSG00000138780	-1.04715	0.00114868
ENSBTAG00000018902	ENSG00000104427	-1.24451	0.00117183
ENSBTAG00000021849	ENSG00000105865	-1.08497	0.00120915
ENSBTAG00000030929	ENSG00000167785	-1.07668	0.00121586
ENSBTAG00000006551	ENSG00000171320	-1.61573	0.00123506
ENSBTAG00000000197	N/A	-1.1628	0.00125139
ENSBTAG00000026250	ENSG00000163114	-1.67835	0.00126836
ENSBTAG00000044170	N/A	-28.3265	0.00127164
ENSBTAG00000044417	N/A	-28.3186	0.00127164
ENSBTAG00000012023	ENSG00000198704	-1.40774	0.0012838
ENSBTAG00000042702	N/A	-1.73856	0.00129168
ENSBTAG00000018560	ENSG00000158486	-1.11809	0.00129911
ENSBTAG00000000269	ENSG00000196873	-1.07798	0.00129911
ENSBTAG00000033727	ENSG00000157110	1.20542	0.0013309
ENSBTAG00000003608	ENSG00000196074	-1.13179	0.00136885
ENSBTAG00000040397	ENSG00000212989	-1.05776	0.00137357
ENSBTAG00000000828	ENSG00000077274	-3.63845	0.0014155
ENSBTAG00000005716	ENSG00000143320	3.78092	0.0014155
ENSBTAG00000010937	ENSG00000184831	-1.2585	0.00142022
ENSBTAG00000001457	ENSG00000151881	-1.11853	0.0014238
ENSBTAG00000011800	ENSG00000172350	1.0135	0.00142446
ENSBTAG00000020710	ENSG00000031691	-1.13166	0.00145895
ENSBTAG00000005456	ENSG00000112742	-1.08118	0.00146239
ENSBTAG00000044526	N/A	1.41939	0.00151044
ENSBTAG00000039709	ENSG00000185480	-1.38893	0.00151122
ENSBTAG00000021346	ENSG00000109881	-1.36473	0.00151681
ENSBTAG00000019792	ENSG00000165449	-1.22723	0.00151681
ENSBTAG00000008180	ENSG00000040275	-1.02246	0.00155346
ENSBTAG00000006823	ENSG00000164309	-1.38261	0.00158864
ENSBTAG00000012002	ENSG00000050820	1.00709	0.00160273
ENSBTAG00000016771	ENSG00000145632	-1.15639	0.00165244
ENSBTAG00000007931	ENSG00000139974	-1.07779	0.00166349
ENSBTAG00000001161	ENSG00000139146	-1.23706	0.00169596
ENSBTAG00000037707	N/A	-1.54915	0.00173983
ENSBTAG00000004283	ENSG00000110841	-1.1281	0.00177743
ENSBTAG00000010564	ENSG00000170522	-1.02976	0.00177743
ENSBTAG00000026141	ENSG00000227103	-1.10811	0.00177743
ENSBTAG00000001936	ENSG00000124253	1.6971	0.00180736
ENSBTAG00000001343	ENSG00000024526	-1.60987	0.00180736
ENSBTAG00000002139	ENSG00000185155	1.69048	0.00180736
ENSBTAG00000001861	ENSG00000187231	-1.64713	0.00180736
ENSBTAG00000000791	ENSG00000130643	1.32778	0.00185622
ENSBTAG00000038719	N/A	-2.25256	0.00190106
ENSBTAG00000003497	N/A	-2.33853	0.00191996
ENSBTAG00000032942	ENSG00000083520	-1.0281	0.00192808
ENSBTAG00000001877	N/A	-1.05989	0.00196262
ENSBTAG00000019885	ENSG00000056277	-1.04899	0.00199357
ENSBTAG00000018236	ENSG00000115109	-3.90314	0.00201784
ENSBTAG00000040042	ENSG00000161509	1.30201	0.00209446
ENSBTAG00000033642	N/A	-1.33935	0.00213004
ENSBTAG00000015744	ENSG00000112237	-1.17838	0.00219519
ENSBTAG00000012295	ENSG00000140807	1.03255	0.00224008
ENSBTAG00000013452	ENSG00000103569	-1.05637	0.00228299
ENSBTAG00000039886	N/A	1.20811	0.00232223
ENSBTAG00000005668	ENSG00000138821	-1.35889	0.00232223
ENSBTAG00000003358	ENSG00000180398	-1.22582	0.00232223
ENSBTAG00000034193	ENSG00000197580	-1.20005	0.00235516
ENSBTAG00000012529	ENSG00000111537	-28.1865	0.00242656
ENSBTAG00000031768	N/A	-2.48944	0.00243753
ENSBTAG00000025028	ENSG00000204899	-2.41772	0.00243753
ENSBTAG00000001799	ENSG00000175820	-1.62875	0.00244441
ENSBTAG00000038644	N/A	-1.33947	0.00244701
ENSBTAG00000006260	ENSG00000135835	1.41963	0.00244701
ENSBTAG00000034531	ENSG00000118518	-1.0741	0.00249146
ENSBTAG00000009239	ENSG00000112394	-1.00373	0.00249146
ENSBTAG00000043508	N/A	1.27221	0.00250268
ENSBTAG00000008078	ENSG00000213186	-1.01579	0.00253647
ENSBTAG00000007307	ENSG00000007908	-1.41667	0.00260959
ENSBTAG00000000632	ENSG00000197275	-1.00022	0.00261107
ENSBTAG00000012499	ENSG00000103494	-1.37117	0.00262245
ENSBTAG00000013611	ENSG00000151466	-1.07657	0.00262834
ENSBTAG00000006474	ENSG00000119888	-1.48437	0.0026826
ENSBTAG00000005155	N/A	-1.06842	0.00268544
ENSBTAG00000016039	ENSG00000205927	2.12352	0.00269631
ENSBTAG00000024496	ENSG00000142615	2.05335	0.00269631
ENSBTAG00000003313	ENSG00000049249	-1.11565	0.0027197
ENSBTAG00000015304	ENSG00000143412	1.02338	0.00279512
ENSBTAG00000001826	ENSG00000111961	-1.02442	0.00282605
ENSBTAG00000038613	ENSG00000198580	-1.82373	0.0028471
ENSBTAG00000002600	ENSG00000203965	-1.19703	0.00296235
ENSBTAG00000019834	ENSG00000185305	-1.41714	0.00300609
ENSBTAG00000038189	ENSG00000203737	-1.08795	0.00318989
ENSBTAG00000030749	N/A	-1.0886	0.00320483
ENSBTAG00000012164	ENSG00000047457	-1.07223	0.00320483
ENSBTAG00000001786	ENSG00000188266	-1.1355	0.00320483
ENSBTAG00000022920	ENSG00000133135	-1.29909	0.00327408
ENSBTAG00000020696	ENSG00000138411	-1.039	0.00336425
ENSBTAG00000042099	N/A	-1.29856	0.00341788
ENSBTAG00000004425	ENSG00000179941	-1.14622	0.00341788
ENSBTAG00000014439	ENSG00000117009	-1.34421	0.00342438
ENSBTAG00000009978	ENSG00000180113	-1.05385	0.00343114
ENSBTAG00000033464	ENSG00000064199	-1.01613	0.00343816
ENSBTAG00000021048	ENSG00000148926	-1.40308	0.00353439
ENSBTAG00000015340	ENSG00000171819	-1.21628	0.00370566
ENSBTAG00000008228	ENSG00000151917	-1.01228	0.00371939
ENSBTAG00000032905	ENSG00000115841	-1.18951	0.00377237
ENSBTAG00000002938	ENSG00000106034	-1.73072	0.0038483
ENSBTAG00000038450	ENSG00000197928	-1.03029	0.00386609
ENSBTAG00000020647	ENSG00000128045	-2.33394	0.00396111
ENSBTAG00000014192	ENSG00000146006	-2.985	0.00396111
ENSBTAG00000039746	N/A	-2.41664	0.00396111
ENSBTAG00000043378	N/A	-1.1794	0.00402188
ENSBTAG00000015930	ENSG00000119661	-1.7065	0.00420786
ENSBTAG00000043282	N/A	-2.14592	0.00425006
ENSBTAG00000008368	ENSG00000223399	-2.14103	0.00425006
ENSBTAG00000043509	N/A	-1.81283	0.00432065
ENSBTAG00000001096	ENSG00000180228	-1.01811	0.00432776
ENSBTAG00000005504	ENSG00000078804	1.02689	0.00434548
ENSBTAG00000011262	ENSG00000188785	-1.08615	0.00434548
ENSBTAG00000009575	ENSG00000146350	-2.33145	0.00434964
ENSBTAG00000000376	ENSG00000109991	1.17309	0.00439288
ENSBTAG00000005626	ENSG00000123307	-3.4092	0.00445551
ENSBTAG00000000472	ENSG00000171827	-1.02709	0.0045198
ENSBTAG00000020261	ENSG00000124215	28.0452	0.00465081
ENSBTAG00000043519	N/A	-28.0304	0.00465081
ENSBTAG00000026673	ENSG00000196911	-1.17862	0.0047867
ENSBTAG00000008346	ENSG00000080200	-1.1488	0.0047867
ENSBTAG00000021895	ENSG00000126878	1.21993	0.00486962
ENSBTAG00000027715	N/A	-1.18811	0.00486962
ENSBTAG00000031871	ENSG00000189134	-1.12538	0.00507933
ENSBTAG00000009895	N/A	-1.10036	0.00512223
ENSBTAG00000013420	ENSG00000106701	-1.3732	0.00513802
ENSBTAG00000044035	ENSG00000169258	1.42773	0.00516764
ENSBTAG00000019980	ENSG00000157680	1.32275	0.00581423
ENSBTAG00000001770	ENSG00000101638	1.20256	0.0058203
ENSBTAG00000010736	ENSG00000163093	-1.7657	0.0058603
ENSBTAG00000003950	ENSG00000115718	1.89484	0.0058603
ENSBTAG00000018960	ENSG00000196409	-1.4261	0.0058603
ENSBTAG00000037564	ENSG00000136231	-1.02729	0.00597126
ENSBTAG00000032955	ENSG00000164815	-1.10498	0.00606617
ENSBTAG00000010550	ENSG00000163577	-1.26415	0.00611929
ENSBTAG00000008084	N/A	-1.00935	0.00613659
ENSBTAG00000003481	ENSG00000155100	-1.32284	0.00636547
ENSBTAG00000004863	ENSG00000166405	-1.34276	0.00638204
ENSBTAG00000039731	ENSG00000115963	-2.23653	0.00641601
ENSBTAG00000038610	ENSG00000171448	-2.32704	0.00641601
ENSBTAG00000005663	ENSG00000137814	-1.83771	0.00647777
ENSBTAG00000039749	ENSG00000163518	-2.01768	0.00647777
ENSBTAG00000005093	ENSG00000172831	1.06814	0.00664908
ENSBTAG00000017629	ENSG00000100916	-1.42001	0.00665512
ENSBTAG00000044304	N/A	-1.83063	0.00666057
ENSBTAG00000014197	ENSG00000139209	-1.99759	0.00667444
ENSBTAG00000013020	N/A	-1.37199	0.00697682
ENSBTAG00000002004	ENSG00000139233	-1.0131	0.00698523
ENSBTAG00000004413	ENSG00000164292	-1.28549	0.00701035
ENSBTAG00000005265	ENSG00000131732	-1.00786	0.00708741
ENSBTAG00000030448	ENSG00000138071	-1.46948	0.00722882
ENSBTAG00000007239	ENSG00000123610	-1.09028	0.00752746
ENSBTAG00000008709	ENSG00000178202	-1.24213	0.00756512
ENSBTAG00000015719	ENSG00000151665	-1.14013	0.00756512
ENSBTAG00000025218	N/A	-1.15882	0.00766999
ENSBTAG00000016973	ENSG00000052344	1.04418	0.00766999
ENSBTAG00000006757	ENSG00000063180	1.30029	0.00771397
ENSBTAG00000042500	N/A	-3.2769	0.00789737
ENSBTAG00000038027	N/A	-3.27623	0.00789737
ENSBTAG00000004292	ENSG00000072832	3.63179	0.00789737
ENSBTAG00000013356	ENSG00000164047	3.51129	0.00789737
ENSBTAG00000024240	ENSG00000117054	-1.05432	0.00798365
ENSBTAG00000015457	ENSG00000077782	1.2032	0.00834034
ENSBTAG00000003965	ENSG00000144182	-1.13833	0.00844019
ENSBTAG00000000447	ENSG00000148690	-1.03913	0.00844019
ENSBTAG00000020178	ENSG00000164291	-1.57294	0.00846024
ENSBTAG00000001825	ENSG00000189120	1.33292	0.00850272
ENSBTAG00000037906	N/A	-1.30231	0.00850272
ENSBTAG00000024809	N/A	-1.04841	0.00877863
ENSBTAG00000007352	ENSG00000116396	1.16712	0.00886784
ENSBTAG00000003078	ENSG00000123500	-27.8559	0.00895375
ENSBTAG00000025764	N/A	-27.8597	0.00895375
ENSBTAG00000020828	ENSG00000152292	27.8583	0.00895375
ENSBTAG00000005585	ENSG00000104537	27.8513	0.00895375
ENSBTAG00000008942	ENSG00000066248	1.28623	0.00921432
ENSBTAG00000043462	N/A	-1.4942	0.0092271
ENSBTAG00000043166	N/A	-2.51911	0.00963633
ENSBTAG00000018375	ENSG00000167654	2.77375	0.00963633
ENSBTAG00000011579	ENSG00000168539	2.76608	0.00963633
ENSBTAG00000000445	ENSG00000095464	-2.63827	0.00963633
ENSBTAG00000015732	ENSG00000100519	-1.04775	0.00997549
ENSBTAG00000001842	ENSG00000134202	1.4687	0.01013
ENSBTAG00000043972	ENSG00000155886	-1.81241	0.0101543
ENSBTAG00000020031	ENSG00000118762	-1.15737	0.0102016
ENSBTAG00000006243	ENSG00000124091	-1.28805	0.0102016
ENSBTAG00000017044	ENSG00000105695	1.09816	0.0102906
ENSBTAG00000038099	N/A	-2.2543	0.010351
ENSBTAG00000019823	ENSG00000140470	2.47952	0.010351
ENSBTAG00000014169	ENSG00000165194	-2.13564	0.010351
ENSBTAG00000008489	ENSG00000176057	-2.15851	0.010351
ENSBTAG00000004799	ENSG00000146966	1.16048	0.0103803
ENSBTAG00000017718	ENSG00000102962	2.1659	0.0104363
ENSBTAG00000012673	ENSG00000117266	1.04098	0.0106865
ENSBTAG00000014554	ENSG00000124216	1.06404	0.0110059
ENSBTAG00000008394	ENSG00000160808	1.54191	0.0111101
ENSBTAG00000008175	ENSG00000178665	-1.32819	0.0111101
ENSBTAG00000044591	N/A	-1.61139	0.0111101
ENSBTAG00000037421	N/A	-1.02031	0.0112606
ENSBTAG00000010932	ENSG00000108176	-1.00571	0.0114037
ENSBTAG00000038532	ENSG00000110195	1.14304	0.0114037
ENSBTAG00000042134	N/A	-1.4024	0.0114938
ENSBTAG00000022902	N/A	-1.03091	0.0116145
ENSBTAG00000010223	ENSG00000185652	1.04297	0.0118331
ENSBTAG00000037551	N/A	-1.02545	0.0120722
ENSBTAG00000007820	N/A	-1.06793	0.0124344
ENSBTAG00000025379	ENSG00000155100	-1.14895	0.0125853
ENSBTAG00000026638	ENSG00000188782	-1.40289	0.0125853
ENSBTAG00000018284	ENSG00000176595	1.12227	0.0126692
ENSBTAG00000002850	ENSG00000172653	-1.42682	0.0127409
ENSBTAG00000018179	ENSG00000136099	1.08818	0.0131358
ENSBTAG00000006732	ENSG00000091129	-1.74059	0.0132573
ENSBTAG00000039285	N/A	-1.21367	0.0134451
ENSBTAG00000044676	N/A	-1.07523	0.0139592
ENSBTAG00000032869	ENSG00000182545	-3.14235	0.0139758
ENSBTAG00000032775	N/A	3.19768	0.0139758
ENSBTAG00000003505	ENSG00000011465	-3.00339	0.0139758
ENSBTAG00000020636	ENSG00000185666	-3.1431	0.0139758
ENSBTAG00000042504	N/A	-1.21948	0.0140231
ENSBTAG00000006607	ENSG00000113328	-1.09448	0.0141121
ENSBTAG00000017170	N/A	-1.31874	0.0141339
ENSBTAG00000031682	ENSG00000147121	-1.48876	0.0141339
ENSBTAG00000042479	N/A	-1.63828	0.0143637
ENSBTAG00000030446	ENSG00000182986	-1.62382	0.0143637
ENSBTAG00000037986	ENSG00000240694	-1.56005	0.0143637
ENSBTAG00000010955	ENSG00000138750	-1.09894	0.0146204
ENSBTAG00000020523	ENSG00000205184	-1.07081	0.0149992
ENSBTAG00000001985	ENSG00000125508	1.22435	0.0150125
ENSBTAG00000015994	ENSG00000173988	-1.2556	0.0150125
ENSBTAG00000019102	ENSG00000105971	-1.74491	0.0154022
ENSBTAG00000008739	ENSG00000187634	1.1947	0.0156571
ENSBTAG00000022861	N/A	-1.51653	0.0156823
ENSBTAG00000042180	N/A	-1.06667	0.0157621
ENSBTAG00000020814	N/A	2.52361	0.0161189
ENSBTAG00000008936	ENSG00000023839	-2.41508	0.0161189
ENSBTAG00000003508	ENSG00000105792	-2.41607	0.0161189
ENSBTAG00000000053	ENSG00000118407	-2.41206	0.0161189
ENSBTAG00000009812	ENSG00000163735	2.64153	0.0161189
ENSBTAG00000004097	ENSG00000166535	2.65024	0.0161189
ENSBTAG00000013537	ENSG00000214814	-2.4138	0.0161189
ENSBTAG00000020788	ENSG00000036565	-1.52141	0.0162356
ENSBTAG00000005196	ENSG00000162623	-1.17109	0.0163176
ENSBTAG00000026812	N/A	-2.04607	0.016619
ENSBTAG00000042117	N/A	-2.0451	0.016619
ENSBTAG00000033289	N/A	-1.12395	0.0169915
ENSBTAG00000021668	ENSG00000101574	-1.03667	0.0171662
ENSBTAG00000023160	N/A	-27.6635	0.0173159
ENSBTAG00000043196	N/A	-27.6769	0.0173159
ENSBTAG00000009622	N/A	-27.6657	0.0173159
ENSBTAG00000015361	ENSG00000122756	27.6313	0.0173159
ENSBTAG00000031609	ENSG00000137492	-27.664	0.0173159
ENSBTAG00000015459	ENSG00000177301	-27.668	0.0173159
ENSBTAG00000044649	N/A	27.6278	0.0173159
ENSBTAG00000020416	ENSG00000197121	-1.42529	0.0173893
ENSBTAG00000002585	ENSG00000147100	1.42148	0.0173893
ENSBTAG00000015467	ENSG00000111879	-1.22327	0.0175149
ENSBTAG00000014713	ENSG00000118849	1.37944	0.0175149
ENSBTAG00000044388	N/A	-1.48331	0.0175149
ENSBTAG00000001683	ENSG00000144369	-1.25806	0.0176551
ENSBTAG00000034220	N/A	1.08934	0.0182642
ENSBTAG00000025126	N/A	1.0395	0.0186843
ENSBTAG00000018948	ENSG00000124440	-1.03769	0.0188651
ENSBTAG00000004581	ENSG00000166928	-1.1382	0.0188651
ENSBTAG00000000885	N/A	-1.09378	0.0189555
ENSBTAG00000044194	ENSG00000104219	-1.0357	0.0191098
ENSBTAG00000006568	ENSG00000133138	-1.0243	0.0191098
ENSBTAG00000011412	ENSG00000091136	-1.47883	0.0192456
ENSBTAG00000004383	ENSG00000137942	-1.47897	0.0192456
ENSBTAG00000019689	ENSG00000173715	-1.26538	0.0196267
ENSBTAG00000042696	N/A	-1.14477	0.0196267
ENSBTAG00000008707	ENSG00000138068	-1.45148	0.0196267
ENSBTAG00000009750	ENSG00000173976	1.30509	0.0196267
ENSBTAG00000004221	ENSG00000164283	-1.06701	0.0205046
ENSBTAG00000022109	ENSG00000153130	-1.08378	0.0209449
ENSBTAG00000006438	ENSG00000117148	1.01028	0.0212069
ENSBTAG00000002065	ENSG00000087510	1.60712	0.0212177
ENSBTAG00000021471	ENSG00000145723	-1.34995	0.0212177
ENSBTAG00000042524	N/A	-1.58453	0.0212177
ENSBTAG00000003133	N/A	-1.2546	0.0212327
ENSBTAG00000004777	N/A	-1.13775	0.0212327
ENSBTAG00000004585	ENSG00000186409	-1.30666	0.0212327
ENSBTAG00000008554	ENSG00000171840	1.04155	0.0213315
ENSBTAG00000024044	ENSG00000205111	-1.45925	0.0220233
ENSBTAG00000020869	ENSG00000132437	-1.91654	0.0232267
ENSBTAG00000018237	ENSG00000041515	1.10514	0.0237968
ENSBTAG00000002292	ENSG00000102038	-1.29661	0.0239617
ENSBTAG00000031354	N/A	-1.34143	0.0239617
ENSBTAG00000009420	ENSG00000102098	-2.98599	0.0246691
ENSBTAG00000010423	ENSG00000113594	-2.99583	0.0246691
ENSBTAG00000019116	ENSG00000115540	-2.98476	0.0246691
ENSBTAG00000011538	ENSG00000130294	3.1837	0.0246691
ENSBTAG00000019557	ENSG00000144852	-2.99074	0.0246691
ENSBTAG00000008647	ENSG00000150361	3.18036	0.0246691
ENSBTAG00000037687	ENSG00000164393	-2.99269	0.0246691
ENSBTAG00000007657	ENSG00000168077	3.17536	0.0246691
ENSBTAG00000037440	ENSG00000198521	-2.99356	0.0246691
ENSBTAG00000042276	N/A	-2.98357	0.0246691
ENSBTAG00000000575	ENSG00000041982	3.3334	0.0246691
ENSBTAG00000043950	ENSG00000135338	-2.99612	0.0246691
ENSBTAG00000013073	ENSG00000153246	-2.98811	0.0246691
ENSBTAG00000030266	N/A	-1.5231	0.0247329
ENSBTAG00000024379	ENSG00000128606	-1.57343	0.0247329
ENSBTAG00000002680	ENSG00000181291	1.32793	0.0247329
ENSBTAG00000026994	ENSG00000187699	-1.33005	0.0247329
ENSBTAG00000032531	ENSG00000243696	1.34349	0.0247329
ENSBTAG00000003144	ENSG00000185261	-2.30896	0.0251073
ENSBTAG00000015316	N/A	-1.20062	0.0252646
ENSBTAG00000021762	ENSG00000065548	-1.24096	0.0252646
ENSBTAG00000003747	ENSG00000140043	-1.13308	0.0260933
ENSBTAG00000025334	ENSG00000152192	1.16677	0.0260933
ENSBTAG00000024914	N/A	-1.94626	0.0265278
ENSBTAG00000027865	N/A	-1.93972	0.0265278
ENSBTAG00000008947	ENSG00000151005	-1.93433	0.0265278
ENSBTAG00000031395	ENSG00000243449	2.05859	0.0265278
ENSBTAG00000025202	N/A	-1.06086	0.0265702
ENSBTAG00000031697	ENSG00000197776	-1.08524	0.0271127
ENSBTAG00000007612	N/A	-1.4055	0.0277749
ENSBTAG00000021795	ENSG00000135100	-1.4081	0.0277749
ENSBTAG00000018778	ENSG00000165091	-1.3437	0.0277749
ENSBTAG00000040001	ENSG00000152939	-1.26855	0.0286543
ENSBTAG00000018663	ENSG00000170412	1.19154	0.0286543
ENSBTAG00000015569	ENSG00000151023	-1.02088	0.0295866
ENSBTAG00000040196	ENSG00000198521	-1.16677	0.0295866
ENSBTAG00000022796	N/A	-1.01482	0.0296498
ENSBTAG00000014239	ENSG00000134057	-1.10701	0.0302531
ENSBTAG00000015899	N/A	-1.08397	0.0307549
ENSBTAG00000007199	N/A	1.31003	0.0307549
ENSBTAG00000020548	ENSG00000142920	1.21003	0.0307549
ENSBTAG00000002281	ENSG00000177932	-1.23857	0.0307549
ENSBTAG00000013698	ENSG00000204815	1.68535	0.031146
ENSBTAG00000038541	ENSG00000234284	-1.39986	0.031146
ENSBTAG00000019323	ENSG00000061676	-1.28656	0.0326097
ENSBTAG00000043268	N/A	-1.12623	0.0326097
ENSBTAG00000002804	ENSG00000113721	27.367	0.0336419
ENSBTAG00000012413	ENSG00000114279	27.3599	0.0336419
ENSBTAG00000017157	ENSG00000168491	-27.1914	0.0336419
ENSBTAG00000036644	N/A	-27.4475	0.0336419
ENSBTAG00000024407	N/A	-27.4445	0.0336419
ENSBTAG00000042224	N/A	-27.4443	0.0336419
ENSBTAG00000023429	ENSG00000120756	-27.445	0.0336419
ENSBTAG00000040133	ENSG00000131379	-27.4501	0.0336419
ENSBTAG00000021553	ENSG00000152104	27.3685	0.0336419
ENSBTAG00000038162	ENSG00000173040	-27.4482	0.0336419
ENSBTAG00000013768	ENSG00000187258	-27.4433	0.0336419
ENSBTAG00000038287	ENSG00000188038	-27.1905	0.0336419
ENSBTAG00000045364	N/A	-27.4523	0.0336419
ENSBTAG00000024509	ENSG00000178821	1.0962	0.0336707
ENSBTAG00000020027	ENSG00000171786	1.09809	0.0336707
ENSBTAG00000039686	ENSG00000162390	-1.00104	0.0341275
ENSBTAG00000020481	ENSG00000172986	-1.09504	0.0341744
ENSBTAG00000018232	ENSG00000133115	-1.59188	0.0347932
ENSBTAG00000010555	ENSG00000181016	-1.59995	0.0347932
ENSBTAG00000017165	ENSG00000132561	-1.58666	0.0347932
ENSBTAG00000012376	ENSG00000167088	-1.59175	0.0347932
ENSBTAG00000016928	ENSG00000186862	1.76824	0.0347932
ENSBTAG00000015313	ENSG00000186567	1.33953	0.0349648
ENSBTAG00000015715	ENSG00000134668	1.20343	0.0349648
ENSBTAG00000024984	ENSG00000197065	-1.0995	0.038467
ENSBTAG00000007429	ENSG00000183018	1.55957	0.0385571
ENSBTAG00000015176	ENSG00000185689	1.44849	0.0385571
ENSBTAG00000044284	N/A	-1.73597	0.0385571
ENSBTAG00000019811	ENSG00000101323	-1.74742	0.0385571
ENSBTAG00000045022	N/A	-1.73895	0.0385571
ENSBTAG00000018703	ENSG00000188729	-1.13201	0.0389778
ENSBTAG00000000776	N/A	1.01898	0.0390036
ENSBTAG00000032961	ENSG00000134049	-1.5453	0.0398217
ENSBTAG00000030710	ENSG00000142856	-1.54401	0.0398217
ENSBTAG00000024852	ENSG00000164047	1.34322	0.0398217
ENSBTAG00000014670	ENSG00000184515	-1.28031	0.0398217
ENSBTAG00000003977	ENSG00000101276	2.18028	0.0420492
ENSBTAG00000020829	ENSG00000152894	-1.82891	0.0420492
ENSBTAG00000000169	ENSG00000154438	-1.82272	0.0420492
ENSBTAG00000018185	ENSG00000005981	-1.80729	0.0420492
ENSBTAG00000004780	ENSG00000100490	-1.82366	0.0420492
ENSBTAG00000003132	ENSG00000117971	2.18324	0.0420492
ENSBTAG00000024280	N/A	-1.18349	0.0426839
ENSBTAG00000008726	ENSG00000107130	1.00141	0.0433028
ENSBTAG00000015800	N/A	-2.81848	0.0433772
ENSBTAG00000018549	ENSG00000144451	-2.81725	0.0433772
ENSBTAG00000044951	N/A	-2.82495	0.0433772
ENSBTAG00000001695	N/A	-2.82499	0.0433772
ENSBTAG00000006589	ENSG00000001626	-2.63659	0.0433772
ENSBTAG00000016766	ENSG00000106565	-2.82136	0.0433772
ENSBTAG00000027221	ENSG00000155621	3.14614	0.0433772
ENSBTAG00000044072	ENSG00000166262	-2.81782	0.0433772
ENSBTAG00000038369	ENSG00000198203	2.99867	0.0433772
ENSBTAG00000014038	ENSG00000138769	-1.13428	0.0441263
ENSBTAG00000032121	ENSG00000175600	-1.17892	0.0441263
ENSBTAG00000037705	N/A	-2.14289	0.0443678
ENSBTAG00000000413	ENSG00000171119	2.3452	0.0443678
ENSBTAG00000008062	ENSG00000173253	2.35456	0.0443678
ENSBTAG00000044466	N/A	2.35551	0.0443678
ENSBTAG00000024765	N/A	-2.14143	0.0443678
ENSBTAG00000040066	N/A	-2.13785	0.0443678
ENSBTAG00000027348	ENSG00000214788	-2.15466	0.0443678
ENSBTAG00000014666	ENSG00000169704	1.05778	0.0445434
ENSBTAG00000012991	ENSG00000106772	-1.04128	0.0445434
ENSBTAG00000015338	ENSG00000136982	-1.14057	0.0446391
ENSBTAG00000015113	ENSG00000179862	1.11372	0.0446391
ENSBTAG00000017651	N/A	-1.65211	0.0453962
ENSBTAG00000006949	ENSG00000061656	-1.33904	0.0453962
ENSBTAG00000010293	ENSG00000116117	-1.42211	0.0453962
ENSBTAG00000016841	ENSG00000118322	-1.41106	0.0453962
ENSBTAG00000013364	ENSG00000173239	-1.41713	0.0453962
ENSBTAG00000020508	ENSG00000215472	-1.19218	0.0453962
ENSBTAG00000006447	ENSG00000005187	-1.40267	0.0453962
ENSBTAG00000003515	ENSG00000173267	1.29547	0.0453962
ENSBTAG00000017387	ENSG00000164008	-1.21161	0.0490982
ENSBTAG00000019658	ENSG00000161664	1.23827	0.0490982
