# Supplementary material for: Transcriptomic analysis of the stress response to weaning at housing in bovine leukocytes using RNA-seq technology
Source: BMC Genomics. 2012 Jun 18;13:250. doi: 10.1186/1471-2164-13-250 (PMC3583219; doi:10.1186/1471-2164-13-250)
Supplement: Additional file 5 — Table S5.Over-represented InnateDB pathways involved in the bovine stress response. This file contains a list of pathways identified with InnateDB as being over-represented among the differentially expressed genes for each comparison. [file 1471-2164-13-250-S5.xls]

## Sheet: Day 1
Pathway Name	Pathway Id	Source Name	Organism	Pathway uploaded gene count	Genes in InnateDB for this entity	Genes Ratio	Pathway p-value	Pathway p-value (corrected)	Gene Symbols	Genes (Symbol|IDBG-ID|Ensembl|Entrez|Fold Change|P-Value)
Cytokine-cytokine receptor interaction	515	KEGG	Homo sapiens	9	271	0.03	0.000203959	0.0110138	CCL24 ; CXCL5 ; FLT3 ; IFNK ; IL8 ; KDR ; PPBP ; TNFRSF11A ; XCL2 ;	CCL24|IDBG-22726|ENSG00000106178|6369|1.7|0.02376 ; CXCL5|IDBG-24181|ENSG00000163735|6374|2.3|0.00047 ; FLT3|IDBG-19891|ENSG00000122025|2322|1|0.00062| ; IFNK|IDBG-55417|ENSG00000147896|56832|27.2|0.03509 ; IL8|IDBG-23954|ENSG00000169429|3576|1.8|0.00006 ; KDR|IDBG-19161|ENSG00000128052|3791|1|0.00184| ; PPBP|IDBG-24129|ENSG00000163736|5473|2.1|<1.0E-5 ; TNFRSF11A|IDBG-4279|ENSG00000141655|8792|1…
Transmembrane transport of small molecules	3464	REACTOME	Homo sapiens	8	263	0.03	0.000850006	0.0229501	AQP1 ; SLC10A6 ; SLC12A3 ; SLC14A1 ; SLC26A3 ; SLC4A5 ; SLC5A11 ; SLC6A5 ;	AQP1|IDBG-407455|ENSG00000240583|358|-1.9|0.0186 ; SLC10A6|IDBG-28695|ENSG00000145283|345274|1.4|0.02539| ; SLC12A3|IDBG-32527|ENSG00000070915|6559|2.8|0.04599 ; SLC14A1|IDBG-2812|ENSG00000141469|6563|1.4|0.0014| ; SLC26A3|IDBG-35753|ENSG00000091138|1811|27.2|0.03509 ; SLC4A5|IDBG-57030|ENSG00000188687|57835|1.3|0.00627| ; SLC5A11|IDBG-21339|ENSG00000158865|115584|1.3|0.04668| ; SLC6A5|IDBG-35956…
Amoebiasis	10358	KEGG	Homo sapiens	5	105	0.05	0.00123279	0.0221902	COL5A3 ; CTSG ; IL8 ; SERPINB2 ; SERPINB4 ;	COL5A3|IDBG-26167|ENSG00000080573|50509|-1.2|0.00138| ; CTSG|IDBG-4005|ENSG00000100448|1511|-2.4|0.04789 ; IL8|IDBG-23954|ENSG00000169429|3576|1.8|0.00006 ; SERPINB2|IDBG-4558|ENSG00000197632|5055|2.5|0.00126 ; SERPINB4|IDBG-4510|ENSG00000206073|6318|1.7|0.00413 ;
SLC-mediated transmembrane transport	6186	REACTOME	Homo sapiens	7	234	0.03	0.00201727	0.0272331	SLC10A6 ; SLC12A3 ; SLC14A1 ; SLC26A3 ; SLC4A5 ; SLC5A11 ; SLC6A5 ;	SLC10A6|IDBG-28695|ENSG00000145283|345274|1.4|0.02539| ; SLC12A3|IDBG-32527|ENSG00000070915|6559|2.8|0.04599 ; SLC14A1|IDBG-2812|ENSG00000141469|6563|1.4|0.0014| ; SLC26A3|IDBG-35753|ENSG00000091138|1811|27.2|0.03509 ; SLC4A5|IDBG-57030|ENSG00000188687|57835|1.3|0.00627| ; SLC5A11|IDBG-21339|ENSG00000158865|115584|1.3|0.04668| ; SLC6A5|IDBG-35956|ENSG00000165970|9152|-1.8|0.00851 ;
Effects of Botulinum toxin	9304	PID NCI	Homo sapiens	2	9	0.22	0.0020361	0.0219898	STX1A ; STXBP1 ;	STX1A|IDBG-20282|ENSG00000106089|6804|-2.9|0.01111 ; STXBP1|IDBG-86143|ENSG00000136854|6812|-1.9|0.00034 ;
Vascular smooth muscle contraction	4376	KEGG	Homo sapiens	5	121	0.04	0.00231105	0.0207995	ACTG2 ; ADM ; MRVI1 ; MYLK ; RAMP3 ;	ACTG2|IDBG-56729|ENSG00000163017|72|1.3|0.03338| ; ADM|IDBG-31636|ENSG00000148926|133|-1.3|0.00622| ; MRVI1|IDBG-31828|ENSG00000072952|10335|2.4|0.01263 ; MYLK|IDBG-53043|ENSG00000065534|4638|1.8|0.00086 ; RAMP3|IDBG-15634|ENSG00000122679|10268|1.5|0.01392 ;
ECM-receptor interaction	468	KEGG	Homo sapiens	4	85	0.05	0.0040673	0.0313763	COL5A3 ; GP5 ; SPP1 ; THBS2 ;	COL5A3|IDBG-26167|ENSG00000080573|50509|-1.2|0.00138| ; GP5|IDBG-70270|ENSG00000178732|2814|1.2|0.03776| ; SPP1|IDBG-29322|ENSG00000118785|6696|2|0.00831 ; THBS2|IDBG-99215|ENSG00000186340|7058|3.4|0.00005 ;
Transport of glucose and other sugars, bile salts and organic acids, metal ions and amine compounds	6261	REACTOME	Homo sapiens	4	91	0.04	0.00518832	0.0350211	SLC10A6 ; SLC14A1 ; SLC5A11 ; SLC6A5 ;	SLC10A6|IDBG-28695|ENSG00000145283|345274|1.4|0.02539| ; SLC14A1|IDBG-2812|ENSG00000141469|6563|1.4|0.0014| ; SLC5A11|IDBG-21339|ENSG00000158865|115584|1.3|0.04668| ; SLC6A5|IDBG-35956|ENSG00000165970|9152|-1.8|0.00851 ;
Integrins in angiogenesis	9344	PID NCI	Homo sapiens	3	46	0.07	0.00523679	0.0314207	EDIL3 ; KDR ; SPP1 ;	EDIL3|IDBG-32547|ENSG00000164176|10085|2.1|0.04789 ; KDR|IDBG-19161|ENSG00000128052|3791|1|0.00184| ; SPP1|IDBG-29322|ENSG00000118785|6696|2|0.00831 ;
CGMP effects	8664	REACTOME	Homo sapiens	2	15	0.13	0.00576459	0.0282989	MRVI1 ; PDE5A ;	MRVI1|IDBG-31828|ENSG00000072952|10335|2.4|0.01263 ; PDE5A|IDBG-35773|ENSG00000138735|8654|3.1|0.0154 ;
Glycosphingolipid biosynthesis - ganglio series	476	KEGG	Homo sapiens	2	15	0.13	0.00576459	0.0282989	B4GALNT1 ; ST8SIA5 ;	B4GALNT1|IDBG-43230|ENSG00000135454|2583|-1.1|0.01521| ; ST8SIA5|IDBG-2995|ENSG00000101638|29906|-1.8|0.00411 ;
Nitric oxide stimulates guanylate cyclase	8236	REACTOME	Homo sapiens	2	21	0.1	0.0111924	0.0464915	MRVI1 ; PDE5A ;	MRVI1|IDBG-31828|ENSG00000072952|10335|2.4|0.01263 ; PDE5A|IDBG-35773|ENSG00000138735|8654|3.1|0.0154 ;
Smooth Muscle Contraction	7283	REACTOME	Homo sapiens	2	21	0.1	0.0111924	0.0464915	ACTG2 ; MYLK ;	ACTG2|IDBG-56729|ENSG00000163017|72|1.3|0.03338| ; MYLK|IDBG-53043|ENSG00000065534|4638|1.8|0.00086 ;
Proximal tubule bicarbonate reclamation	10353	KEGG	Homo sapiens	2	22	0.09	0.0122511	0.0472541	AQP1 ; ATP1A3 ;	AQP1|IDBG-407455|ENSG00000240583|358|-1.9|0.0186 ; ATP1A3|IDBG-53554|ENSG00000105409|478|-2.1|0.00079 ;
Chemokine signaling pathway	4389	KEGG	Homo sapiens	5	186	0.03	0.0139841	0.0503428	CCL24 ; CXCL5 ; IL8 ; PPBP ; XCL2 ;	CCL24|IDBG-22726|ENSG00000106178|6369|1.7|0.02376 ; CXCL5|IDBG-24181|ENSG00000163735|6374|2.3|0.00047 ; IL8|IDBG-23954|ENSG00000169429|3576|1.8|0.00006 ; PPBP|IDBG-24129|ENSG00000163736|5473|2.1|<1.0E-5 ; XCL2|IDBG-104630|ENSG00000143185|6846|3|0.02663 ;
Bile secretion	10379	KEGG	Homo sapiens	3	71	0.04	0.0172177	0.0581098	AQP1 ; ATP1A3 ; SLC4A5 ;	AQP1|IDBG-407455|ENSG00000240583|358|-1.9|0.0186 ; ATP1A3|IDBG-53554|ENSG00000105409|478|-2.1|0.00079 ; SLC4A5|IDBG-57030|ENSG00000188687|57835|1.3|0.00627| ;
Amine compound SLC transporters	7344	REACTOME	Homo sapiens	2	27	0.07	0.0181626	0.0576929	SLC14A1 ; SLC6A5 ;	SLC14A1|IDBG-2812|ENSG00000141469|6563|1.4|0.0014| ; SLC6A5|IDBG-35956|ENSG00000165970|9152|-1.8|0.00851 ;
Focal adhesion	546	KEGG	Homo sapiens	5	200	0.03	0.0186027	0.055808	COL5A3 ; KDR ; MYLK ; SPP1 ; THBS2 ;	COL5A3|IDBG-26167|ENSG00000080573|50509|-1.2|0.00138| ; KDR|IDBG-19161|ENSG00000128052|3791|1|0.00184| ; MYLK|IDBG-53043|ENSG00000065534|4638|1.8|0.00086 ; SPP1|IDBG-29322|ENSG00000118785|6696|2|0.00831 ; THBS2|IDBG-99215|ENSG00000186340|7058|3.4|0.00005 ;
Protein digestion and absorption	10383	KEGG	Homo sapiens	3	79	0.04	0.022816	0.0648454	ATP1A3 ; COL5A3 ; PRSS1 ;	ATP1A3|IDBG-53554|ENSG00000105409|478|-2.1|0.00079 ; COL5A3|IDBG-26167|ENSG00000080573|50509|-1.2|0.00138| ; PRSS1|IDBG-45037|ENSG00000204983|5644,5645|5.9|<1.0E-5 ;
Transport of inorganic cations/anions and amino acids/oligopeptides	6804	REACTOME	Homo sapiens	3	91	0.03	0.0328605	0.0887234	SLC12A3 ; SLC26A3 ; SLC4A5 ;	SLC12A3|IDBG-32527|ENSG00000070915|6559|2.8|0.04599 ; SLC26A3|IDBG-35753|ENSG00000091138|1811|27.2|0.03509 ; SLC4A5|IDBG-57030|ENSG00000188687|57835|1.3|0.00627| ;
Pancreatic secretion	10370	KEGG	Homo sapiens	3	101	0.03	0.0427254	0.109865	ATP1A3 ; PRSS1 ; SLC26A3 ;	ATP1A3|IDBG-53554|ENSG00000105409|478|-2.1|0.00079 ; PRSS1|IDBG-45037|ENSG00000204983|5644,5645|5.9|<1.0E-5 ; SLC26A3|IDBG-35753|ENSG00000091138|1811|27.2|0.03509 ;
Calcium signaling pathway	594	KEGG	Homo sapiens	4	173	0.02	0.0440167	0.108041	ADRB3 ; BDKRB1 ; ITPKA ; MYLK ;	ADRB3|IDBG-17239|ENSG00000188778|155|-1.2|0.00003| ; BDKRB1|IDBG-19028|ENSG00000100739|623|-2.2|0.00385 ; ITPKA|IDBG-7097|ENSG00000137825|3706|-1.1|0.00567| ; MYLK|IDBG-53043|ENSG00000065534|4638|1.8|0.00086 ;
Muscle contraction	4582	REACTOME	Homo sapiens	2	46	0.04	0.0488041	0.114583	ACTG2 ; MYLK ;	ACTG2|IDBG-56729|ENSG00000163017|72|1.3|0.03338| ; MYLK|IDBG-53043|ENSG00000065534|4638|1.8|0.00086 ;
Malaria	10359	KEGG	Homo sapiens	2	48	0.04	0.0526747	0.113777	IL8 ; THBS2 ;	IL8|IDBG-23954|ENSG00000169429|3576|1.8|0.00006 ; THBS2|IDBG-99215|ENSG00000186340|7058|3.4|0.00005 ;
Platelet homeostasis	9271	REACTOME	Homo sapiens	2	48	0.04	0.0526747	0.113777	MRVI1 ; PDE5A ;	MRVI1|IDBG-31828|ENSG00000072952|10335|2.4|0.01263 ; PDE5A|IDBG-35773|ENSG00000138735|8654|3.1|0.0154 ;
Integrin cell surface interactions	3146	REACTOME	Homo sapiens	2	65	0.03	0.0894673	0.185817	FBN1 ; SPP1 ;	FBN1|IDBG-10989|ENSG00000166147|2200|1.3|<1.0E-5| ; SPP1|IDBG-29322|ENSG00000118785|6696|2|0.00831 ;
GPCR ligand binding	8185	REACTOME	Homo sapiens	5	314	0.02	0.093757	0.187514	ADM ; ADRB3 ; BDKRB1 ; PROKR2 ; XCL2 ;	ADM|IDBG-31636|ENSG00000148926|133|-1.3|0.00622| ; ADRB3|IDBG-17239|ENSG00000188778|155|-1.2|0.00003| ; BDKRB1|IDBG-19028|ENSG00000100739|623|-2.2|0.00385 ; PROKR2|IDBG-51508|ENSG00000101292|128674|1.5|0.02556 ; XCL2|IDBG-104630|ENSG00000143185|6846|3|0.02663 ;
Neuroactive ligand-receptor interaction	416	KEGG	Homo sapiens	5	316	0.02	0.0957022	0.184569	ADRB3 ; BDKRB1 ; CTSG ; GRIA3 ; PRSS1 ;	ADRB3|IDBG-17239|ENSG00000188778|155|-1.2|0.00003| ; BDKRB1|IDBG-19028|ENSG00000100739|623|-2.2|0.00385 ; CTSG|IDBG-4005|ENSG00000100448|1511|-2.4|0.04789 ; GRIA3|IDBG-84939|ENSG00000125675|2892|1.4|0.00867| ; PRSS1|IDBG-45037|ENSG00000204983|5644,5645|5.9|<1.0E-5 ;
Gastric acid secretion	10356	KEGG	Homo sapiens	2	71	0.03	0.103852	0.186934	ATP1A3 ; MYLK ;	ATP1A3|IDBG-53554|ENSG00000105409|478|-2.1|0.00079 ; MYLK|IDBG-53043|ENSG00000065534|4638|1.8|0.00086 ;
RIG-I-like receptor signaling pathway	5713	KEGG	Homo sapiens	2	71	0.03	0.103852	0.186934	IFNK ; IL8 ;	IFNK|IDBG-55417|ENSG00000147896|56832|27.2|0.03509 ; IL8|IDBG-23954|ENSG00000169429|3576|1.8|0.00006 ;
Platelet Activation	1686	REACTOME	Homo sapiens	3	148	0.02	0.105768	0.184241	GP5 ; MRVI1 ; PDE5A ;	GP5|IDBG-70270|ENSG00000178732|2814|1.2|0.03776| ; MRVI1|IDBG-31828|ENSG00000072952|10335|2.4|0.01263 ; PDE5A|IDBG-35773|ENSG00000138735|8654|3.1|0.0154 ;
Cardiac muscle contraction	4399	KEGG	Homo sapiens	2	72	0.03	0.106309	0.179397	ATP1A3 ; CACNA2D1 ;	ATP1A3|IDBG-53554|ENSG00000105409|478|-2.1|0.00079 ; CACNA2D1|IDBG-24291|ENSG00000153956|781|2.2|0.00011 ;
Peptide ligand-binding receptors	3851	REACTOME	Homo sapiens	3	150	0.02	0.108991	0.17835	BDKRB1 ; PROKR2 ; XCL2 ;	BDKRB1|IDBG-19028|ENSG00000100739|623|-2.2|0.00385 ; PROKR2|IDBG-51508|ENSG00000101292|128674|1.5|0.02556 ; XCL2|IDBG-104630|ENSG00000143185|6846|3|0.02663 ;
Regulation of Wnt-mediated beta catenin signaling and target gene transcription	9468	PID NCI	Homo sapiens	2	75	0.03	0.113773	0.180698	IGF2BP1 ; IL8 ;	IGF2BP1|IDBG-57431|ENSG00000159217|10642|2.8|0.04599 ; IL8|IDBG-23954|ENSG00000169429|3576|1.8|0.00006 ;
Hemostasis	1894	REACTOME	Homo sapiens	4	247	0.02	0.1225	0.189	GP5 ; MRVI1 ; PDE5A ; SERPINB2 ;	GP5|IDBG-70270|ENSG00000178732|2814|1.2|0.03776| ; MRVI1|IDBG-31828|ENSG00000072952|10335|2.4|0.01263 ; PDE5A|IDBG-35773|ENSG00000138735|8654|3.1|0.0154 ; SERPINB2|IDBG-4558|ENSG00000197632|5055|2.5|0.00126 ;
Peroxisome	8122	KEGG	Homo sapiens	2	79	0.03	0.123929	0.185893	EPHX2 ; HAO1 ;	EPHX2|IDBG-14092|ENSG00000120915|2053|-1.1|0.00025| ; HAO1|IDBG-52396|ENSG00000101323|54363|-1.4|0.03657| ;
Metabolic pathways	4373	KEGG	Homo sapiens	12	1096	0.01	0.129779	0.189407	ACSM3 ; ALAS2 ; B4GALNT1 ; CES7 ; EPHX2 ; HAL ; HAO1 ; HPD ; ITPKA ; NMNAT2 ; POLE2 ; ST8SIA5 ;	ACSM3|IDBG-18609|ENSG00000005187|6296|1.5|0.00785 ; ALAS2|IDBG-72056|ENSG00000158578|212|1.4|0.00004| ; B4GALNT1|IDBG-43230|ENSG00000135454|2583|-1.1|0.01521| ; CES7|IDBG-31642|ENSG00000159398|221223|1.4|0.02779| ; EPHX2|IDBG-14092|ENSG00000120915|2053|-1.1|0.00025| ; HAL|IDBG-51903|ENSG00000084110|3034|1.5|0.00001 ; HAO1|IDBG-52396|ENSG00000101323|54363|-1.4|0.03657| ; HPD|IDBG-62008|ENSG0000015…
Class A/1 (Rhodopsin-like receptors)	3887	REACTOME	Homo sapiens	4	253	0.02	0.130538	0.185502	ADRB3 ; BDKRB1 ; PROKR2 ; XCL2 ;	ADRB3|IDBG-17239|ENSG00000188778|155|-1.2|0.00003| ; BDKRB1|IDBG-19028|ENSG00000100739|623|-2.2|0.00385 ; PROKR2|IDBG-51508|ENSG00000101292|128674|1.5|0.02556 ; XCL2|IDBG-104630|ENSG00000143185|6846|3|0.02663 ;
Metabolism of amino acids and derivatives	1437	REACTOME	Homo sapiens	3	164	0.02	0.132592	0.183589	HAL ; HAO1 ; HPD ;	HAL|IDBG-51903|ENSG00000084110|3034|1.5|0.00001 ; HAO1|IDBG-52396|ENSG00000101323|54363|-1.4|0.03657| ; HPD|IDBG-62008|ENSG00000158104|3242|27.2|0.03509 ;
Salivary secretion	10375	KEGG	Homo sapiens	2	83	0.02	0.134297	0.181301	ADRB3 ; ATP1A3 ;	ADRB3|IDBG-17239|ENSG00000188778|155|-1.2|0.00003| ; ATP1A3|IDBG-53554|ENSG00000105409|478|-2.1|0.00079 ;
Formation of Platelet plug	1737	REACTOME	Homo sapiens	3	167	0.02	0.13787	0.181585	GP5 ; MRVI1 ; PDE5A ;	GP5|IDBG-70270|ENSG00000178732|2814|1.2|0.03776| ; MRVI1|IDBG-31828|ENSG00000072952|10335|2.4|0.01263 ; PDE5A|IDBG-35773|ENSG00000138735|8654|3.1|0.0154 ;
Hematopoietic cell lineage	415	KEGG	Homo sapiens	2	85	0.02	0.139555	0.179427	FLT3 ; GP5 ;	FLT3|IDBG-19891|ENSG00000122025|2322|1|0.00062| ; GP5|IDBG-70270|ENSG00000178732|2814|1.2|0.03776| ;
Toll-like receptor signaling pathway	564	KEGG	Homo sapiens	2	102	0.02	0.185813	0.233347	IL8 ; SPP1 ;	IL8|IDBG-23954|ENSG00000169429|3576|1.8|0.00006 ; SPP1|IDBG-29322|ENSG00000118785|6696|2|0.00831 ;
Endocytosis	4386	KEGG	Homo sapiens	3	198	0.02	0.196182	0.240769	ADRB3 ; KDR ; PSD2 ;	ADRB3|IDBG-17239|ENSG00000188778|155|-1.2|0.00003| ; KDR|IDBG-19161|ENSG00000128052|3791|1|0.00184| ; PSD2|IDBG-48009|ENSG00000146005|84249|-1.8|0.00293 ;
G alpha (q) signalling events	5337	REACTOME	Homo sapiens	2	113	0.02	0.216809	0.260171	BDKRB1 ; PROKR2 ;	BDKRB1|IDBG-19028|ENSG00000100739|623|-2.2|0.00385 ; PROKR2|IDBG-51508|ENSG00000101292|128674|1.5|0.02556 ;
Regulation of actin cytoskeleton	404	KEGG	Homo sapiens	3	210	0.01	0.220233	0.258535	BDKRB1 ; MYH14 ; MYLK ;	BDKRB1|IDBG-19028|ENSG00000100739|623|-2.2|0.00385 ; MYH14|IDBG-64099|ENSG00000105357|79784|-1|0.00017| ; MYLK|IDBG-53043|ENSG00000065534|4638|1.8|0.00086 ;
Diabetes pathways	3522	REACTOME	Homo sapiens	3	229	0.01	0.25946	0.298103	CTSG ; IGF2BP1 ; IL8 ;	CTSG|IDBG-4005|ENSG00000100448|1511|-2.4|0.04789 ; IGF2BP1|IDBG-57431|ENSG00000159217|10642|2.8|0.04599 ; IL8|IDBG-23954|ENSG00000169429|3576|1.8|0.00006 ;
Purine metabolism	503	KEGG	Homo sapiens	2	159	0.01	0.348377	0.391924	PDE5A ; POLE2 ;	PDE5A|IDBG-35773|ENSG00000138735|8654|3.1|0.0154 ; POLE2|IDBG-5761|ENSG00000100479|5427|1.1|0.00363| ;
Axon guidance	5010	REACTOME	Homo sapiens	2	199	0.01	0.457212	0.503866	MYH14 ; UNC5B ;	MYH14|IDBG-64099|ENSG00000105357|79784|-1|0.00017| ; UNC5B|IDBG-77562|ENSG00000107731|219699|1.1|0.00974| ;
MAPK signaling pathway	487	KEGG	Homo sapiens	2	268	0.01	0.618398	0.66787	CACNA2D1 ; DUSP4 ;	CACNA2D1|IDBG-24291|ENSG00000153956|781|2.2|0.00011 ; DUSP4|IDBG-15549|ENSG00000120875|1846|-1.2|0.00466| ;
JAK-STAT pathway and regulation pathway ( JAK-STAT pathway and regulation pathway Diagram )	10321	INOH	Homo sapiens	2	275	0.01	0.632593	0.669804	IL8 ; KDR ;	IL8|IDBG-23954|ENSG00000169429|3576|1.8|0.00006 ; KDR|IDBG-19161|ENSG00000128052|3791|1|0.00184| ;
Signaling by GPCR	3861	REACTOME	Homo sapiens	5	745	0.01	0.694419	0.721128	ADM ; ADRB3 ; BDKRB1 ; PROKR2 ; XCL2 ;	ADM|IDBG-31636|ENSG00000148926|133|-1.3|0.00622| ; ADRB3|IDBG-17239|ENSG00000188778|155|-1.2|0.00003| ; BDKRB1|IDBG-19028|ENSG00000100739|623|-2.2|0.00385 ; PROKR2|IDBG-51508|ENSG00000101292|128674|1.5|0.02556 ; XCL2|IDBG-104630|ENSG00000143185|6846|3|0.02663 ;
Pathways in cancer	4397	KEGG	Homo sapiens	2	325	0.01	0.722436	0.736067	FLT3 ; IL8 ;	FLT3|IDBG-19891|ENSG00000122025|2322|1|0.00062| ; IL8|IDBG-23954|ENSG00000169429|3576|1.8|0.00006 ;
GPCR downstream signaling	6204	REACTOME	Homo sapiens	3	553	0.01	0.810713	0.810713	ADRB3 ; BDKRB1 ; PROKR2 ;	ADRB3|IDBG-17239|ENSG00000188778|155|-1.2|0.00003| ; BDKRB1|IDBG-19028|ENSG00000100739|623|-2.2|0.00385 ; PROKR2|IDBG-51508|ENSG00000101292|128674|1.5|0.02556 ;

## Sheet: Day 2
Pathway Name	Pathway Id	Source Name	Organism	Pathway uploaded gene count	Genes in InnateDB for this entity	Genes Ratio	Pathway p-value	Pathway p-value (corrected)	Gene Symbols	Genes (Symbol|IDBG-ID|Ensembl|Entrez|Fold Change|P-Value)
ECM-receptor interaction	468	KEGG	Homo sapiens	9	85	0.11	2.65388e-06	0.000315812	COL1A1 ; COL1A2 ; COL3A1 ; COL4A2 ; COL5A2 ; COL5A3 ; SPP1 ; THBS1 ; THBS2 ;	COL1A1|IDBG-58238|ENSG00000108821|1277|-2.4|<1.0E-5 ; COL1A2|IDBG-27319|ENSG00000164692|1278|-2.3|<1.0E-5 ; COL3A1|IDBG-77195|ENSG00000168542|1281|-2.4|<1.0E-5 ; COL4A2|IDBG-50538|ENSG00000134871|1284|1|0.00454| ; COL5A2|IDBG-77225|ENSG00000204262|1290|-2.7|0.00185 ; COL5A3|IDBG-26167|ENSG00000080573|50509|-1.1|0.00472| ; SPP1|IDBG-29322|ENSG00000118785|6696|-4.5|0.00004 ; THBS1|IDBG-5926|ENSG000…
Protein digestion and absorption	10383	KEGG	Homo sapiens	8	79	0.1	1.36938e-05	0.000814782	COL1A1 ; COL1A2 ; COL3A1 ; COL4A2 ; COL5A2 ; COL5A3 ; CPA3 ; PRSS1 ;	COL1A1|IDBG-58238|ENSG00000108821|1277|-2.4|<1.0E-5 ; COL1A2|IDBG-27319|ENSG00000164692|1278|-2.3|<1.0E-5 ; COL3A1|IDBG-77195|ENSG00000168542|1281|-2.4|<1.0E-5 ; COL4A2|IDBG-50538|ENSG00000134871|1284|1|0.00454| ; COL5A2|IDBG-77225|ENSG00000204262|1290|-2.7|0.00185 ; COL5A3|IDBG-26167|ENSG00000080573|50509|-1.1|0.00472| ; CPA3|IDBG-60396|ENSG00000163751|1359|1.3|0.00075| ; PRSS1|IDBG-45037|ENSG00…
Focal adhesion	546	KEGG	Homo sapiens	11	200	0.06	0.000110006	0.00436358	COL1A1 ; COL1A2 ; COL3A1 ; COL4A2 ; COL5A2 ; COL5A3 ; MYLK3 ; PDGFC ; SPP1 ; THBS1 ; THBS2 ;	COL1A1|IDBG-58238|ENSG00000108821|1277|-2.4|<1.0E-5 ; COL1A2|IDBG-27319|ENSG00000164692|1278|-2.3|<1.0E-5 ; COL3A1|IDBG-77195|ENSG00000168542|1281|-2.4|<1.0E-5 ; COL4A2|IDBG-50538|ENSG00000134871|1284|1|0.00454| ; COL5A2|IDBG-77225|ENSG00000204262|1290|-2.7|0.00185 ; COL5A3|IDBG-26167|ENSG00000080573|50509|-1.1|0.00472| ; MYLK3|IDBG-29378|ENSG00000140795|91807|1.1|0.02765| ; PDGFC|IDBG-42546|ENSG…
Collagen adhesion via Gp IV	1707	REACTOME	Homo sapiens	2	3	0.67	0.00058601	0.0174338	COL1A1 ; COL1A2 ;	COL1A1|IDBG-58238|ENSG00000108821|1277|-2.4|<1.0E-5 ; COL1A2|IDBG-27319|ENSG00000164692|1278|-2.3|<1.0E-5 ;
Amoebiasis	10358	KEGG	Homo sapiens	7	105	0.07	0.000667744	0.0158923	COL1A1 ; COL1A2 ; COL3A1 ; COL4A2 ; COL5A2 ; COL5A3 ; IL8 ;	COL1A1|IDBG-58238|ENSG00000108821|1277|-2.4|<1.0E-5 ; COL1A2|IDBG-27319|ENSG00000164692|1278|-2.3|<1.0E-5 ; COL3A1|IDBG-77195|ENSG00000168542|1281|-2.4|<1.0E-5 ; COL4A2|IDBG-50538|ENSG00000134871|1284|1|0.00454| ; COL5A2|IDBG-77225|ENSG00000204262|1290|-2.7|0.00185 ; COL5A3|IDBG-26167|ENSG00000080573|50509|-1.1|0.00472| ; IL8|IDBG-23954|ENSG00000169429|3576|2.1|0.00055 ;
Collagen adhesion via alpha 2 beta 1 glycoprotein	1286	REACTOME	Homo sapiens	2	4	0.5	0.00116121	0.0230307	COL1A1 ; COL1A2 ;	COL1A1|IDBG-58238|ENSG00000108821|1277|-2.4|<1.0E-5 ; COL1A2|IDBG-27319|ENSG00000164692|1278|-2.3|<1.0E-5 ;
Integrin cell surface interactions	3146	REACTOME	Homo sapiens	5	65	0.08	0.00214499	0.0364648	COL1A1 ; COL1A2 ; FBN1 ; SPP1 ; THBS1 ;	COL1A1|IDBG-58238|ENSG00000108821|1277|-2.4|<1.0E-5 ; COL1A2|IDBG-27319|ENSG00000164692|1278|-2.3|<1.0E-5 ; FBN1|IDBG-10989|ENSG00000166147|2200|3.1|<1.0E-5 ; SPP1|IDBG-29322|ENSG00000118785|6696|-4.5|0.00004 ; THBS1|IDBG-5926|ENSG00000137801|7057|1.2|<1.0E-5| ;
Tryptophan catabolism	1724	REACTOME	Homo sapiens	2	8	0.25	0.00522242	0.0776834	HAAO ; KMO ;	HAAO|IDBG-48645|ENSG00000162882|23498|-1.3|0.00608| ; KMO|IDBG-107692|ENSG00000117009|8564|1.1|0.02665| ;
SLC-mediated transmembrane transport	6186	REACTOME	Homo sapiens	9	234	0.04	0.00562633	0.0743926	SLC12A3 ; SLC24A5 ; SLC26A3 ; SLC29A4 ; SLC39A10 ; SLC4A1 ; SLC5A7 ; SLC6A15 ; SLC6A2 ;	SLC12A3|IDBG-32527|ENSG00000070915|6559|-3.3|0.01502 ; SLC24A5|IDBG-10776|ENSG00000188467|283652|1.1|0.00219| ; SLC26A3|IDBG-35753|ENSG00000091138|1811|27.6|0.01808 ; SLC29A4|IDBG-7459|ENSG00000164638|100132308,100291422,100292708,222962|1.2|0.00153| ; SLC39A10|IDBG-77719|ENSG00000196950|57181|1|0.00011| ; SLC4A1|IDBG-53601|ENSG00000004939|6521|2.8|0.01846 ; SLC5A7|IDBG-64864|ENSG00000115665|6048…
Amine compound SLC transporters	7344	REACTOME	Homo sapiens	3	27	0.11	0.00624033	0.0742599	SLC5A7 ; SLC6A15 ; SLC6A2 ;	SLC5A7|IDBG-64864|ENSG00000115665|60482|1.5|0.00121 ; SLC6A15|IDBG-49844|ENSG00000072041|55117|2.1|0.00008 ; SLC6A2|IDBG-31382|ENSG00000103546|6530|1|0.00017| ;
Adrenoceptors	5257	REACTOME	Homo sapiens	2	9	0.22	0.00665296	0.0719729	ADRB1 ; ADRB3 ;	ADRB1|IDBG-90231|ENSG00000043591|153|-1.1|0.00241| ; ADRB3|IDBG-17239|ENSG00000188778|155|-1.2|0.00003| ;
Mucin type O-Glycan biosynthesis	508	KEGG	Homo sapiens	3	29	0.1	0.00763845	0.0757479	GALNTL1 ; GCNT3 ; GCNT4 ;	GALNTL1|IDBG-10359|ENSG00000100626|57452|-2.1|0.01835 ; GCNT3|IDBG-14610|ENSG00000140297|9245|1.2|0.00604| ; GCNT4|IDBG-28844|ENSG00000176928|51301|1.3|0.00002| ;
Integrin signaling pathway ( Integrin signaling pathway )	9504	INOH	Homo sapiens	6	123	0.05	0.0076727	0.0702347	COL1A1 ; COL1A2 ; COL3A1 ; COL4A2 ; COL5A2 ; DCN ;	COL1A1|IDBG-58238|ENSG00000108821|1277|-2.4|<1.0E-5 ; COL1A2|IDBG-27319|ENSG00000164692|1278|-2.3|<1.0E-5 ; COL3A1|IDBG-77195|ENSG00000168542|1281|-2.4|<1.0E-5 ; COL4A2|IDBG-50538|ENSG00000134871|1284|1|0.00454| ; COL5A2|IDBG-77225|ENSG00000204262|1290|-2.7|0.00185 ; DCN|IDBG-50872|ENSG00000011465|1634|-3.8|0.00003 ;
Transport of inorganic cations/anions and amino acids/oligopeptides	6804	REACTOME	Homo sapiens	5	91	0.05	0.00905595	0.0769756	SLC12A3 ; SLC24A5 ; SLC26A3 ; SLC4A1 ; SLC6A15 ;	SLC12A3|IDBG-32527|ENSG00000070915|6559|-3.3|0.01502 ; SLC24A5|IDBG-10776|ENSG00000188467|283652|1.1|0.00219| ; SLC26A3|IDBG-35753|ENSG00000091138|1811|27.6|0.01808 ; SLC4A1|IDBG-53601|ENSG00000004939|6521|2.8|0.01846 ; SLC6A15|IDBG-49844|ENSG00000072041|55117|2.1|0.00008 ;
Regulators of bone mineralization	4053	PID BIOCARTA	Homo sapiens	2	11	0.18	0.00997898	0.0791666	COL4A2 ; SPP1 ;	COL4A2|IDBG-50538|ENSG00000134871|1284|1|0.00454| ; SPP1|IDBG-29322|ENSG00000118785|6696|-4.5|0.00004 ;
Transmembrane transport of small molecules	3464	REACTOME	Homo sapiens	9	263	0.03	0.0117045	0.0870521	SLC12A3 ; SLC24A5 ; SLC26A3 ; SLC29A4 ; SLC39A10 ; SLC4A1 ; SLC5A7 ; SLC6A15 ; SLC6A2 ;	SLC12A3|IDBG-32527|ENSG00000070915|6559|-3.3|0.01502 ; SLC24A5|IDBG-10776|ENSG00000188467|283652|1.1|0.00219| ; SLC26A3|IDBG-35753|ENSG00000091138|1811|27.6|0.01808 ; SLC29A4|IDBG-7459|ENSG00000164638|100132308,100291422,100292708,222962|1.2|0.00153| ; SLC39A10|IDBG-77719|ENSG00000196950|57181|1|0.00011| ; SLC4A1|IDBG-53601|ENSG00000004939|6521|2.8|0.01846 ; SLC5A7|IDBG-64864|ENSG00000115665|6048…
Amine ligand-binding receptors	5029	REACTOME	Homo sapiens	3	35	0.09	0.012873	0.0901112	ADRB1 ; ADRB3 ; HTR1B ;	ADRB1|IDBG-90231|ENSG00000043591|153|-1.1|0.00241| ; ADRB3|IDBG-17239|ENSG00000188778|155|-1.2|0.00003| ; HTR1B|IDBG-93320|ENSG00000135312|3351|1.5|0.01685 ;
Platelet Adhesion to exposed collagen	1823	REACTOME	Homo sapiens	2	13	0.15	0.0138946	0.0918589	COL1A1 ; COL1A2 ;	COL1A1|IDBG-58238|ENSG00000108821|1277|-2.4|<1.0E-5 ; COL1A2|IDBG-27319|ENSG00000164692|1278|-2.3|<1.0E-5 ;
Metabolic pathways	4373	KEGG	Homo sapiens	24	1096	0.02	0.0166889	0.104525	AADAT ; ALG13 ; AMPD1 ; ANPEP ; COX6A2 ; DGKH ; EPT1 ; FBP1 ; GALNTL1 ; GCNT3 ; GCNT4 ; GFPT2 ; HAAO ; HAL ; KMO ; ME1 ; MGAT3 ; MTAP ; NMNAT2 ; PIK3C2A ; PTGDS ; PTGS1 ; TKTL2 ; UQCRC2 ;	AADAT|IDBG-44521|ENSG00000109576|51166|2.7|0.0453 ; ALG13|IDBG-82767|ENSG00000101901|79868|1.3|0.00048| ; AMPD1|IDBG-101299|ENSG00000116748|270|2|0.04516 ; ANPEP|IDBG-29618|ENSG00000166825|290|1.2|0.01188| ; COX6A2|IDBG-28469|ENSG00000156885|1339|-1.2|0.00454| ; DGKH|IDBG-28033|ENSG00000102780|160851|1.4|0.00941| ; EPT1|IDBG-35563|ENSG00000138018||1.1|0.00261| ; FBP1|IDBG-76936|ENSG00000165140|22…
Cardiac muscle contraction	4399	KEGG	Homo sapiens	4	72	0.06	0.0184932	0.110035	CACNA1F ; CACNA2D1 ; COX6A2 ; UQCRC2 ;	CACNA1F|IDBG-65803|ENSG00000102001|778|-1.2|0.04884| ; CACNA2D1|IDBG-24291|ENSG00000153956|781|1.5|0.00252 ; COX6A2|IDBG-28469|ENSG00000156885|1339|-1.2|0.00454| ; UQCRC2|IDBG-19697|ENSG00000140740|7385|1.1|0.00145| ;
G alpha (s) signalling events	6279	REACTOME	Homo sapiens	4	73	0.05	0.0193584	0.109697	ADRB1 ; ADRB3 ; GLP1R ; PDE4C ;	ADRB1|IDBG-90231|ENSG00000043591|153|-1.1|0.00241| ; ADRB3|IDBG-17239|ENSG00000188778|155|-1.2|0.00003| ; GLP1R|IDBG-86118|ENSG00000112164|2740|-1.2|0.02374| ; PDE4C|IDBG-37833|ENSG00000105650|5143|-1|0.00203| ;
Tryptophan metabolism	504	KEGG	Homo sapiens	3	42	0.07	0.0210363	0.113787	AADAT ; HAAO ; KMO ;	AADAT|IDBG-44521|ENSG00000109576|51166|2.7|0.0453 ; HAAO|IDBG-48645|ENSG00000162882|23498|-1.3|0.00608| ; KMO|IDBG-107692|ENSG00000117009|8564|1.1|0.02665| ;
Renin-angiotensin system	403	KEGG	Homo sapiens	2	17	0.12	0.0233562	0.120843	ANPEP ; CPA3 ;	ANPEP|IDBG-29618|ENSG00000166825|290|1.2|0.01188| ; CPA3|IDBG-60396|ENSG00000163751|1359|1.3|0.00075| ;
Na+/Cl- dependent neurotransmitter transporters	7334	REACTOME	Homo sapiens	2	18	0.11	0.0260371	0.129101	SLC6A15 ; SLC6A2 ;	SLC6A15|IDBG-49844|ENSG00000072041|55117|2.1|0.00008 ; SLC6A2|IDBG-31382|ENSG00000103546|6530|1|0.00017| ;
Salivary secretion	10375	KEGG	Homo sapiens	4	83	0.05	0.0293947	0.139919	ADRB1 ; ADRB3 ; GUCY1A3 ; RYR3 ;	ADRB1|IDBG-90231|ENSG00000043591|153|-1.1|0.00241| ; ADRB3|IDBG-17239|ENSG00000188778|155|-1.2|0.00003| ; GUCY1A3|IDBG-42375|ENSG00000164116|2982|-1.7|0.0054 ; RYR3|IDBG-5249|ENSG00000198838|6263|2.6|<1.0E-5 ;
Malaria	10359	KEGG	Homo sapiens	3	48	0.06	0.0298359	0.136556	IL8 ; THBS1 ; THBS2 ;	IL8|IDBG-23954|ENSG00000169429|3576|2.1|0.00055 ; THBS1|IDBG-5926|ENSG00000137801|7057|1.2|<1.0E-5| ; THBS2|IDBG-99215|ENSG00000186340|7058|1.8|0.00357 ;
Deposition of New CENPA-containing Nucleosomes at the Centromere	8925	REACTOME	Homo sapiens	2	21	0.1	0.0347747	0.13794	CENPK ; OIP5 ;	CENPK|IDBG-23981|ENSG00000123219|64105|1.3|0.02891| ; OIP5|IDBG-7020|ENSG00000104147|11339|1.3|0.02075| ;
Nitric oxide stimulates guanylate cyclase	8236	REACTOME	Homo sapiens	2	21	0.1	0.0347747	0.13794	GUCY1A3 ; MRVI1 ;	GUCY1A3|IDBG-42375|ENSG00000164116|2982|-1.7|0.0054 ; MRVI1|IDBG-31828|ENSG00000072952|10335|1.1|0.03867| ;
Nucleosome assembly	8203	REACTOME	Homo sapiens	2	21	0.1	0.0347747	0.13794	CENPK ; OIP5 ;	CENPK|IDBG-23981|ENSG00000123219|64105|1.3|0.02891| ; OIP5|IDBG-7020|ENSG00000104147|11339|1.3|0.02075| ;
Pentose phosphate cycle ( Pentose phosphate cycle )	9670	INOH	Homo sapiens	2	21	0.1	0.0347747	0.13794	FBP1 ; TKTL2 ;	FBP1|IDBG-76936|ENSG00000165140|2203|-1.3|<1.0E-5| ; TKTL2|IDBG-43293|ENSG00000151005|84076|2.2|0.00512 ;
Calcium signaling pathway	594	KEGG	Homo sapiens	6	173	0.03	0.0351884	0.135078	ADRB1 ; ADRB3 ; CACNA1F ; MYLK3 ; RYR3 ; TRPC1 ;	ADRB1|IDBG-90231|ENSG00000043591|153|-1.1|0.00241| ; ADRB3|IDBG-17239|ENSG00000188778|155|-1.2|0.00003| ; CACNA1F|IDBG-65803|ENSG00000102001|778|-1.2|0.04884| ; MYLK3|IDBG-29378|ENSG00000140795|91807|1.1|0.02765| ; RYR3|IDBG-5249|ENSG00000198838|6263|2.6|<1.0E-5 ; TRPC1|IDBG-59714|ENSG00000144935|7220|1|0.01284| ;
Prostaglandin and Leukotriene metabolism ( Prostaglandin and Leukotriene metabolism )	9843	INOH	Homo sapiens	2	22	0.09	0.0379065	0.136693	PTGDS ; PTGS1 ;	PTGDS|IDBG-92911|ENSG00000107317|5730|27.6|0.01808 ; PTGS1|IDBG-83887|ENSG00000095303|5742|-1.1|0.0001| ;
VEGFR3 signaling in lymphatic endothelium	9413	PID NCI	Homo sapiens	2	22	0.09	0.0379065	0.136693	COL1A1 ; COL1A2 ;	COL1A1|IDBG-58238|ENSG00000108821|1277|-2.4|<1.0E-5 ; COL1A2|IDBG-27319|ENSG00000164692|1278|-2.3|<1.0E-5 ;
Transport of glucose and other sugars, bile salts and organic acids, metal ions and amine compounds	6261	REACTOME	Homo sapiens	4	91	0.04	0.039289	0.137511	SLC39A10 ; SLC5A7 ; SLC6A15 ; SLC6A2 ;	SLC39A10|IDBG-77719|ENSG00000196950|57181|1|0.00011| ; SLC5A7|IDBG-64864|ENSG00000115665|60482|1.5|0.00121 ; SLC6A15|IDBG-49844|ENSG00000072041|55117|2.1|0.00008 ; SLC6A2|IDBG-31382|ENSG00000103546|6530|1|0.00017| ;
Pentose phosphate pathway	470	KEGG	Homo sapiens	2	26	0.08	0.0514347	0.174878	FBP1 ; TKTL2 ;	FBP1|IDBG-76936|ENSG00000165140|2203|-1.3|<1.0E-5| ; TKTL2|IDBG-43293|ENSG00000151005|84076|2.2|0.00512 ;
Pancreatic secretion	10370	KEGG	Homo sapiens	4	101	0.04	0.0540304	0.178601	CPA3 ; PRSS1 ; SLC26A3 ; TRPC1 ;	CPA3|IDBG-60396|ENSG00000163751|1359|1.3|0.00075| ; PRSS1|IDBG-45037|ENSG00000204983|5644,5645|5.3|<1.0E-5 ; SLC26A3|IDBG-35753|ENSG00000091138|1811|27.6|0.01808 ; TRPC1|IDBG-59714|ENSG00000144935|7220|1|0.01284| ;
IL4-mediated signaling events	9306	PID NCI	Homo sapiens	3	62	0.05	0.0567189	0.18242	COL1A1 ; COL1A2 ; PIGR ;	COL1A1|IDBG-58238|ENSG00000108821|1277|-2.4|<1.0E-5 ; COL1A2|IDBG-27319|ENSG00000164692|1278|-2.3|<1.0E-5 ; PIGR|IDBG-106295|ENSG00000162896|5284|-1|0.00021| ;
Biosynthesis of the N-glycan precursor (dolichol lipid-linked oligosaccharide, LLO) and transfer to a nascent protein	8418	REACTOME	Homo sapiens	2	29	0.07	0.062539	0.195846	ALG13 ; GFPT2 ;	ALG13|IDBG-82767|ENSG00000101901|79868|1.3|0.00048| ; GFPT2|IDBG-62273|ENSG00000131459|9945|-1.2|0.0071| ;
P53 signaling pathway	597	KEGG	Homo sapiens	3	68	0.04	0.070814	0.216074	CCNE2 ; IGFBP3 ; THBS1 ;	CCNE2|IDBG-29174|ENSG00000175305|9134|1.1|0.00068| ; IGFBP3|IDBG-15809|ENSG00000146674|3486|-1.7|0.00374 ; THBS1|IDBG-5926|ENSG00000137801|7057|1.2|<1.0E-5| ;
Alzheimer`s disease	521	KEGG	Homo sapiens	5	158	0.03	0.0721775	0.214728	APOE ; CACNA1F ; COX6A2 ; RYR3 ; UQCRC2 ;	APOE|IDBG-56807|ENSG00000130203|348|-2.1|0.00535 ; CACNA1F|IDBG-65803|ENSG00000102001|778|-1.2|0.04884| ; COX6A2|IDBG-28469|ENSG00000156885|1339|-1.2|0.00454| ; RYR3|IDBG-5249|ENSG00000198838|6263|2.6|<1.0E-5 ; UQCRC2|IDBG-19697|ENSG00000140740|7385|1.1|0.00145| ;
Metabolism of amino acids and derivatives	1437	REACTOME	Homo sapiens	5	164	0.03	0.081717	0.237179	AADAT ; HAAO ; HAL ; KMO ; SLC6A15 ;	AADAT|IDBG-44521|ENSG00000109576|51166|2.7|0.0453 ; HAAO|IDBG-48645|ENSG00000162882|23498|-1.3|0.00608| ; HAL|IDBG-51903|ENSG00000084110|3034|1.2|0.00079| ; KMO|IDBG-107692|ENSG00000117009|8564|1.1|0.02665| ; SLC6A15|IDBG-49844|ENSG00000072041|55117|2.1|0.00008 ;
Metabolism of water-soluble vitamins and cofactors	1867	REACTOME	Homo sapiens	2	34	0.06	0.0826226	0.234097	NMNAT2 ; SLC23A1 ;	NMNAT2|IDBG-105296|ENSG00000157064|23057|-1|0.00886| ; SLC23A1|IDBG-47666|ENSG00000170482|9963|1.3|0.02901| ;
Formation of Platelet plug	1737	REACTOME	Homo sapiens	5	167	0.03	0.0867284	0.240016	COL1A1 ; COL1A2 ; DGKH ; GUCY1A3 ; MRVI1 ;	COL1A1|IDBG-58238|ENSG00000108821|1277|-2.4|<1.0E-5 ; COL1A2|IDBG-27319|ENSG00000164692|1278|-2.3|<1.0E-5 ; DGKH|IDBG-28033|ENSG00000102780|160851|1.4|0.00941| ; GUCY1A3|IDBG-42375|ENSG00000164116|2982|-1.7|0.0054 ; MRVI1|IDBG-31828|ENSG00000072952|10335|1.1|0.03867| ;
Fructose and mannose metabolism	548	KEGG	Homo sapiens	2	35	0.06	0.0868499	0.234889	FBP1 ; MTMR7 ;	FBP1|IDBG-76936|ENSG00000165140|2203|-1.3|<1.0E-5| ; MTMR7|IDBG-8670|ENSG00000003987|9108|1.1|0.00034| ;
Vascular smooth muscle contraction	4376	KEGG	Homo sapiens	4	121	0.03	0.0912503	0.241306	CACNA1F ; GUCY1A3 ; MRVI1 ; MYLK3 ;	CACNA1F|IDBG-65803|ENSG00000102001|778|-1.2|0.04884| ; GUCY1A3|IDBG-42375|ENSG00000164116|2982|-1.7|0.0054 ; MRVI1|IDBG-31828|ENSG00000072952|10335|1.1|0.03867| ; MYLK3|IDBG-29378|ENSG00000140795|91807|1.1|0.02765| ;
Post-translational protein modification	8214	REACTOME	Homo sapiens	3	77	0.04	0.0945758	0.244664	ALG13 ; GFPT2 ; PROZ ;	ALG13|IDBG-82767|ENSG00000101901|79868|1.3|0.00048| ; GFPT2|IDBG-62273|ENSG00000131459|9945|-1.2|0.0071| ; PROZ|IDBG-52386|ENSG00000126231|8858|2.4|0.02882 ;
Chemokine receptors bind chemokines	3445	REACTOME	Homo sapiens	2	37	0.05	0.0954932	0.241781	CCBP2 ; CCRL1 ;	CCBP2|IDBG-28131|ENSG00000144648|1238|-1.2|0.01976| ; CCRL1|IDBG-57099|ENSG00000129048|51554|2|0.0037 ;
Glycerophospholipid metabolism	489	KEGG	Homo sapiens	3	78	0.04	0.0973965	0.241462	ACHE ; DGKH ; EPT1 ;	ACHE|IDBG-32513|ENSG00000087085|43|-1.1|0.00522| ; DGKH|IDBG-28033|ENSG00000102780|160851|1.4|0.00941| ; EPT1|IDBG-35563|ENSG00000138018||1.1|0.00261| ;
Metabolism of vitamins and cofactors	1909	REACTOME	Homo sapiens	2	41	0.05	0.113465	0.275557	NMNAT2 ; SLC23A1 ;	NMNAT2|IDBG-105296|ENSG00000157064|23057|-1|0.00886| ; SLC23A1|IDBG-47666|ENSG00000170482|9963|1.3|0.02901| ;
TGF-beta signaling pathway	465	KEGG	Homo sapiens	3	84	0.04	0.115018	0.273743	DCN ; THBS1 ; THBS2 ;	DCN|IDBG-50872|ENSG00000011465|1634|-3.8|0.00003 ; THBS1|IDBG-5926|ENSG00000137801|7057|1.2|<1.0E-5| ; THBS2|IDBG-99215|ENSG00000186340|7058|1.8|0.00357 ;
Bladder cancer	514	KEGG	Homo sapiens	2	42	0.05	0.118086	0.270235	IL8 ; THBS1 ;	IL8|IDBG-23954|ENSG00000169429|3576|2.1|0.00055 ; THBS1|IDBG-5926|ENSG00000137801|7057|1.2|<1.0E-5| ;
N-linked glycosylation	8961	REACTOME	Homo sapiens	2	42	0.05	0.118086	0.270235	ALG13 ; GFPT2 ;	ALG13|IDBG-82767|ENSG00000101901|79868|1.3|0.00048| ; GFPT2|IDBG-62273|ENSG00000131459|9945|-1.2|0.0071| ;
Gap junction	436	KEGG	Homo sapiens	3	88	0.03	0.127388	0.280725	ADRB1 ; GUCY1A3 ; PDGFC ;	ADRB1|IDBG-90231|ENSG00000043591|153|-1.1|0.00241| ; GUCY1A3|IDBG-42375|ENSG00000164116|2982|-1.7|0.0054 ; PDGFC|IDBG-42546|ENSG00000145431|56034|-1.7|0.00556 ;
Prostate cancer	544	KEGG	Homo sapiens	3	88	0.03	0.127388	0.280725	CCNE2 ; FGFR2 ; PDGFC ;	CCNE2|IDBG-29174|ENSG00000175305|9134|1.1|0.00068| ; FGFR2|IDBG-91347|ENSG00000066468|2263|-3.5|0.01502 ; PDGFC|IDBG-42546|ENSG00000145431|56034|-1.7|0.00556 ;
ABC transporters	562	KEGG	Homo sapiens	2	44	0.05	0.127467	0.275792	ABCA9 ; ABCC2 ;	ABCA9|IDBG-66095|ENSG00000154258|10350|1.1|0.00366| ; ABCC2|IDBG-86121|ENSG00000023839|1244|2.2|0.01172 ;
Calcineurin-regulated NFAT-dependent transcription in lymphocytes	9308	PID NCI	Homo sapiens	2	45	0.04	0.132222	0.280973	CTLA4 ; IL8 ;	CTLA4|IDBG-79215|ENSG00000163599|1493|1.2|0.00685| ; IL8|IDBG-23954|ENSG00000169429|3576|2.1|0.00055 ;
Dilated cardiomyopathy	5714	KEGG	Homo sapiens	3	90	0.03	0.133746	0.279224	ADRB1 ; CACNA1F ; CACNA2D1 ;	ADRB1|IDBG-90231|ENSG00000043591|153|-1.1|0.00241| ; CACNA1F|IDBG-65803|ENSG00000102001|778|-1.2|0.04884| ; CACNA2D1|IDBG-24291|ENSG00000153956|781|1.5|0.00252 ;
Hemostasis	1894	REACTOME	Homo sapiens	6	247	0.02	0.135533	0.278076	COL1A1 ; COL1A2 ; DGKH ; GUCY1A3 ; MRVI1 ; TEK ;	COL1A1|IDBG-58238|ENSG00000108821|1277|-2.4|<1.0E-5 ; COL1A2|IDBG-27319|ENSG00000164692|1278|-2.3|<1.0E-5 ; DGKH|IDBG-28033|ENSG00000102780|160851|1.4|0.00941| ; GUCY1A3|IDBG-42375|ENSG00000164116|2982|-1.7|0.0054 ; MRVI1|IDBG-31828|ENSG00000072952|10335|1.1|0.03867| ; TEK|IDBG-55143|ENSG00000120156|7010|1.4|0.00074| ;
Integrins in angiogenesis	9344	PID NCI	Homo sapiens	2	46	0.04	0.137018	0.276359	PIK3C2A ; SPP1 ;	PIK3C2A|IDBG-33678|ENSG00000011405|5286|1|0.00007| ; SPP1|IDBG-29322|ENSG00000118785|6696|-4.5|0.00004 ;
FGF signaling pathway	9428	PID NCI	Homo sapiens	2	47	0.04	0.141852	0.28134	FGFR2 ; SPP1 ;	FGFR2|IDBG-91347|ENSG00000066468|2263|-3.5|0.01502 ; SPP1|IDBG-29322|ENSG00000118785|6696|-4.5|0.00004 ;
N-Glycan biosynthesis	481	KEGG	Homo sapiens	2	48	0.04	0.146722	0.281612	ALG13 ; MGAT3 ;	ALG13|IDBG-82767|ENSG00000101901|79868|1.3|0.00048| ; MGAT3|IDBG-8348|ENSG00000128268|4248|-1.5|0.00014 ;
Platelet homeostasis	9271	REACTOME	Homo sapiens	2	48	0.04	0.146722	0.281612	GUCY1A3 ; MRVI1 ;	GUCY1A3|IDBG-42375|ENSG00000164116|2982|-1.7|0.0054 ; MRVI1|IDBG-31828|ENSG00000072952|10335|1.1|0.03867| ;
Class A/1 (Rhodopsin-like receptors)	3887	REACTOME	Homo sapiens	6	253	0.02	0.146861	0.277404	ADRB1 ; ADRB3 ; CCBP2 ; CCRL1 ; HEBP1 ; HTR1B ;	ADRB1|IDBG-90231|ENSG00000043591|153|-1.1|0.00241| ; ADRB3|IDBG-17239|ENSG00000188778|155|-1.2|0.00003| ; CCBP2|IDBG-28131|ENSG00000144648|1238|-1.2|0.01976| ; CCRL1|IDBG-57099|ENSG00000129048|51554|2|0.0037 ; HEBP1|IDBG-20636|ENSG00000013583|50865|1.3|0.03832| ; HTR1B|IDBG-93320|ENSG00000135312|3351|1.5|0.01685 ;
Endocytosis	4386	KEGG	Homo sapiens	5	198	0.03	0.147372	0.274019	ADRB1 ; ADRB3 ; FGFR2 ; HSPA6 ; PSD2 ;	ADRB1|IDBG-90231|ENSG00000043591|153|-1.1|0.00241| ; ADRB3|IDBG-17239|ENSG00000188778|155|-1.2|0.00003| ; FGFR2|IDBG-91347|ENSG00000066468|2263|-3.5|0.01502 ; HSPA6|IDBG-104287|ENSG00000173110|3310|1.8|<1.0E-5 ; PSD2|IDBG-48009|ENSG00000146005|84249|-2.3|0.0004 ;
Axon guidance	5010	REACTOME	Homo sapiens	5	199	0.03	0.149577	0.27384	CACNA1F ; DPYSL5 ; MYH14 ; NRCAM ; TRPC1 ;	CACNA1F|IDBG-65803|ENSG00000102001|778|-1.2|0.04884| ; DPYSL5|IDBG-36183|ENSG00000157851|56896|-2|0.0176 ; MYH14|IDBG-64099|ENSG00000105357|79784|-1.1|0.00002| ; NRCAM|IDBG-36081|ENSG00000091129|4897|1.7|0.00073 ; TRPC1|IDBG-59714|ENSG00000144935|7220|1|0.01284| ;
Heterotrimeric GPCR signaling pathway (through Dopamine and G alpha s) ( GPCR Dopamine D1like receptor signaling pathway )	9622	INOH	Homo sapiens	2	49	0.04	0.151627	0.273388	CACNA1F ; CACNA2D1 ;	CACNA1F|IDBG-65803|ENSG00000102001|778|-1.2|0.04884| ; CACNA2D1|IDBG-24291|ENSG00000153956|781|1.5|0.00252 ;
GPCR ligand binding	8185	REACTOME	Homo sapiens	7	314	0.02	0.154355	0.274154	ADRB1 ; ADRB3 ; CCBP2 ; CCRL1 ; GLP1R ; HEBP1 ; HTR1B ;	ADRB1|IDBG-90231|ENSG00000043591|153|-1.1|0.00241| ; ADRB3|IDBG-17239|ENSG00000188778|155|-1.2|0.00003| ; CCBP2|IDBG-28131|ENSG00000144648|1238|-1.2|0.01976| ; CCRL1|IDBG-57099|ENSG00000129048|51554|2|0.0037 ; GLP1R|IDBG-86118|ENSG00000112164|2740|-1.2|0.02374| ; HEBP1|IDBG-20636|ENSG00000013583|50865|1.3|0.03832| ; HTR1B|IDBG-93320|ENSG00000135312|3351|1.5|0.01685 ;
Purine nucleotides and Nucleosides metabolism ( Purine nucleotides and Nucleosides metabolism )	9731	INOH	Homo sapiens	3	99	0.03	0.163638	0.286367	AMPD1 ; GUCY1A3 ; PDE4C ;	AMPD1|IDBG-101299|ENSG00000116748|270|2|0.04516 ; GUCY1A3|IDBG-42375|ENSG00000164116|2982|-1.7|0.0054 ; PDE4C|IDBG-37833|ENSG00000105650|5143|-1|0.00203| ;
Staphylococcus aureus infection	10357	KEGG	Homo sapiens	2	53	0.04	0.171551	0.295864	C1S ; MASP2 ;	C1S|IDBG-15857|ENSG00000182326|716|-1.3|0.01511| ; MASP2|IDBG-89176|ENSG00000009724|10747|1.2|0.00002| ;
Chromosome Maintenance	8231	REACTOME	Homo sapiens	2	55	0.04	0.181672	0.304492	CENPK ; OIP5 ;	CENPK|IDBG-23981|ENSG00000123219|64105|1.3|0.02891| ; OIP5|IDBG-7020|ENSG00000104147|11339|1.3|0.02075| ;
Unfolded Protein Response	5248	REACTOME	Homo sapiens	2	55	0.04	0.181672	0.304492	FKBP14 ; IL8 ;	FKBP14|IDBG-10945|ENSG00000106080|55033|1.2|0.00118| ; IL8|IDBG-23954|ENSG00000169429|3576|2.1|0.00055 ;
Arachidonic acid metabolism	418	KEGG	Homo sapiens	2	57	0.04	0.19188	0.317135	PTGDS ; PTGS1 ;	PTGDS|IDBG-92911|ENSG00000107317|5730|27.6|0.01808 ; PTGS1|IDBG-83887|ENSG00000095303|5742|-1.1|0.0001| ;
Semaphorin interactions	5963	REACTOME	Homo sapiens	2	60	0.03	0.207329	0.337975	DPYSL5 ; MYH14 ;	DPYSL5|IDBG-36183|ENSG00000157851|56896|-2|0.0176 ; MYH14|IDBG-64099|ENSG00000105357|79784|-1.1|0.00002| ;
Endothelins	2659	PID NCI	Homo sapiens	2	61	0.03	0.212509	0.341738	COL1A2 ; COL3A1 ;	COL1A2|IDBG-27319|ENSG00000164692|1278|-2.3|<1.0E-5 ; COL3A1|IDBG-77195|ENSG00000168542|1281|-2.4|<1.0E-5 ;
Diabetes pathways	3522	REACTOME	Homo sapiens	5	229	0.02	0.221636	0.351662	FKBP14 ; GLP1R ; IGFBP3 ; IL8 ; RPS4X ;	FKBP14|IDBG-10945|ENSG00000106080|55033|1.2|0.00118| ; GLP1R|IDBG-86118|ENSG00000112164|2740|-1.2|0.02374| ; IGFBP3|IDBG-15809|ENSG00000146674|3486|-1.7|0.00374 ; IL8|IDBG-23954|ENSG00000169429|3576|2.1|0.00055 ; RPS4X|IDBG-76537|ENSG00000198034|6191|1.6|0.03512 ;
Tryptophan degradation ( Tryptophan degradation )	10017	INOH	Homo sapiens	2	63	0.03	0.222907	0.349025	HAAO ; KMO ;	HAAO|IDBG-48645|ENSG00000162882|23498|-1.3|0.00608| ; KMO|IDBG-107692|ENSG00000117009|8564|1.1|0.02665| ;
Oxidative phosphorylation	576	KEGG	Homo sapiens	3	118	0.03	0.232099	0.358698	ATP12A ; COX6A2 ; UQCRC2 ;	ATP12A|IDBG-15940|ENSG00000075673|479|-1.7|<1.0E-5 ; COX6A2|IDBG-28469|ENSG00000156885|1339|-1.2|0.00454| ; UQCRC2|IDBG-19697|ENSG00000140740|7385|1.1|0.00145| ;
Complement and coagulation cascades	456	KEGG	Homo sapiens	2	69	0.03	0.254302	0.387974	C1S ; MASP2 ;	C1S|IDBG-15857|ENSG00000182326|716|-1.3|0.01511| ; MASP2|IDBG-89176|ENSG00000009724|10747|1.2|0.00002| ;
Gastric acid secretion	10356	KEGG	Homo sapiens	2	71	0.03	0.264802	0.398879	KCNJ10 ; MYLK3 ;	KCNJ10|IDBG-103978|ENSG00000177807|3766|1.4|0.00099| ; MYLK3|IDBG-29378|ENSG00000140795|91807|1.1|0.02765| ;
Cell adhesion molecules (CAMs)	440	KEGG	Homo sapiens	3	130	0.02	0.277718	0.413106	CDH15 ; CTLA4 ; NRCAM ;	CDH15|IDBG-47214|ENSG00000129910|1013|-1.3|0.03188| ; CTLA4|IDBG-79215|ENSG00000163599|1493|1.2|0.00685| ; NRCAM|IDBG-36081|ENSG00000091129|4897|1.7|0.00073 ;
Arrhythmogenic right ventricular cardiomyopathy (ARVC)	4353	KEGG	Homo sapiens	2	74	0.03	0.280554	0.412171	CACNA1F ; CACNA2D1 ;	CACNA1F|IDBG-65803|ENSG00000102001|778|-1.2|0.04884| ; CACNA2D1|IDBG-24291|ENSG00000153956|781|1.5|0.00252 ;
Phosphatidylinositol signaling system	528	KEGG	Homo sapiens	2	75	0.03	0.285801	0.414759	DGKH ; PIK3C2A ;	DGKH|IDBG-28033|ENSG00000102780|160851|1.4|0.00941| ; PIK3C2A|IDBG-33678|ENSG00000011405|5286|1|0.00007| ;
Neuroactive ligand-receptor interaction	416	KEGG	Homo sapiens	6	316	0.02	0.287127	0.411664	ADRB1 ; ADRB3 ; GHSR ; GLP1R ; HTR1B ; PRSS1 ;	ADRB1|IDBG-90231|ENSG00000043591|153|-1.1|0.00241| ; ADRB3|IDBG-17239|ENSG00000188778|155|-1.2|0.00003| ; GHSR|IDBG-65129|ENSG00000121853|2693|1.3|0.00014| ; GLP1R|IDBG-86118|ENSG00000112164|2740|-1.2|0.02374| ; HTR1B|IDBG-93320|ENSG00000135312|3351|1.5|0.01685 ; PRSS1|IDBG-45037|ENSG00000204983|5644,5645|5.3|<1.0E-5 ;
Transmission across Chemical Synapses	2947	REACTOME	Homo sapiens	2	76	0.03	0.291044	0.412313	ACHE ; SLC5A7 ;	ACHE|IDBG-32513|ENSG00000087085|43|-1.1|0.00522| ; SLC5A7|IDBG-64864|ENSG00000115665|60482|1.5|0.00121 ;
C-MYB transcription factor network	9395	PID NCI	Homo sapiens	2	81	0.02	0.317178	0.438886	ANPEP ; COL1A2 ;	ANPEP|IDBG-29618|ENSG00000166825|290|1.2|0.01188| ; COL1A2|IDBG-27319|ENSG00000164692|1278|-2.3|<1.0E-5 ;
Synaptic Transmission	3274	REACTOME	Homo sapiens	2	81	0.02	0.317178	0.438886	ACHE ; SLC5A7 ;	ACHE|IDBG-32513|ENSG00000087085|43|-1.1|0.00522| ; SLC5A7|IDBG-64864|ENSG00000115665|60482|1.5|0.00121 ;
Cytokine-cytokine receptor interaction	515	KEGG	Homo sapiens	5	271	0.02	0.335663	0.459126	EDAR ; FLT3 ; IL23R ; IL8 ; PDGFC ;	EDAR|IDBG-65178|ENSG00000135960|10913|3.1|0.02611 ; FLT3|IDBG-19891|ENSG00000122025|2322|1.1|0.00033| ; IL23R|IDBG-99558|ENSG00000162594|149233|2|0.00333 ; IL8|IDBG-23954|ENSG00000169429|3576|2.1|0.00055 ; PDGFC|IDBG-42546|ENSG00000145431|56034|-1.7|0.00556 ;
Hematopoietic cell lineage	415	KEGG	Homo sapiens	2	85	0.02	0.337935	0.451845	ANPEP ; FLT3 ;	ANPEP|IDBG-29618|ENSG00000166825|290|1.2|0.01188| ; FLT3|IDBG-19891|ENSG00000122025|2322|1.1|0.00033| ;
Small cell lung cancer	527	KEGG	Homo sapiens	2	85	0.02	0.337935	0.451845	CCNE2 ; COL4A2 ;	CCNE2|IDBG-29174|ENSG00000175305|9134|1.1|0.00068| ; COL4A2|IDBG-50538|ENSG00000134871|1284|1|0.00454| ;
Regulation of actin cytoskeleton	404	KEGG	Homo sapiens	4	210	0.02	0.344116	0.454997	FGFR2 ; MYH14 ; MYLK3 ; PDGFC ;	FGFR2|IDBG-91347|ENSG00000066468|2263|-3.5|0.01502 ; MYH14|IDBG-64099|ENSG00000105357|79784|-1.1|0.00002| ; MYLK3|IDBG-29378|ENSG00000140795|91807|1.1|0.02765| ; PDGFC|IDBG-42546|ENSG00000145431|56034|-1.7|0.00556 ;
Platelet Activation	1686	REACTOME	Homo sapiens	3	148	0.02	0.34744	0.454345	DGKH ; GUCY1A3 ; MRVI1 ;	DGKH|IDBG-28033|ENSG00000102780|160851|1.4|0.00941| ; GUCY1A3|IDBG-42375|ENSG00000164116|2982|-1.7|0.0054 ; MRVI1|IDBG-31828|ENSG00000072952|10335|1.1|0.03867| ;
Hypertrophic cardiomyopathy (HCM)	4395	KEGG	Homo sapiens	2	87	0.02	0.348246	0.450448	CACNA1F ; CACNA2D1 ;	CACNA1F|IDBG-65803|ENSG00000102001|778|-1.2|0.04884| ; CACNA2D1|IDBG-24291|ENSG00000153956|781|1.5|0.00252 ;
Ribosome	474	KEGG	Homo sapiens	2	88	0.02	0.353382	0.452177	RPL10L ; RPS4X ;	RPL10L|IDBG-5628|ENSG00000165496|140801|27.6|0.01808 ; RPS4X|IDBG-76537|ENSG00000198034|6191|1.6|0.03512 ;
Peptide ligand-binding receptors	3851	REACTOME	Homo sapiens	3	150	0.02	0.355192	0.449658	CCBP2 ; CCRL1 ; HEBP1 ;	CCBP2|IDBG-28131|ENSG00000144648|1238|-1.2|0.01976| ; CCRL1|IDBG-57099|ENSG00000129048|51554|2|0.0037 ; HEBP1|IDBG-20636|ENSG00000013583|50865|1.3|0.03832| ;
Metabolism of proteins	4497	REACTOME	Homo sapiens	4	218	0.02	0.369945	0.463405	ALG13 ; GFPT2 ; PROZ ; RPS4X ;	ALG13|IDBG-82767|ENSG00000101901|79868|1.3|0.00048| ; GFPT2|IDBG-62273|ENSG00000131459|9945|-1.2|0.0071| ; PROZ|IDBG-52386|ENSG00000126231|8858|2.4|0.02882 ; RPS4X|IDBG-76537|ENSG00000198034|6191|1.6|0.03512 ;
Purine metabolism	503	KEGG	Homo sapiens	3	159	0.02	0.389907	0.483323	AMPD1 ; GUCY1A3 ; PDE4C ;	AMPD1|IDBG-101299|ENSG00000116748|270|2|0.04516 ; GUCY1A3|IDBG-42375|ENSG00000164116|2982|-1.7|0.0054 ; PDE4C|IDBG-37833|ENSG00000105650|5143|-1|0.00203| ;
Toll-like receptor signaling pathway	564	KEGG	Homo sapiens	2	102	0.02	0.423587	0.519658	IL8 ; SPP1 ;	IL8|IDBG-23954|ENSG00000169429|3576|2.1|0.00055 ; SPP1|IDBG-29322|ENSG00000118785|6696|-4.5|0.00004 ;
Huntington`s disease	4392	KEGG	Homo sapiens	3	176	0.02	0.454096	0.551402	COX6A2 ; DNAL1 ; UQCRC2 ;	COX6A2|IDBG-28469|ENSG00000156885|1339|-1.2|0.00454| ; DNAL1|IDBG-11598|ENSG00000119661|83544|1.7|0.00543 ; UQCRC2|IDBG-19697|ENSG00000140740|7385|1.1|0.00145| ;
Pathways in cancer	4397	KEGG	Homo sapiens	5	325	0.02	0.487074	0.585473	CCNE2 ; COL4A2 ; FGFR2 ; FLT3 ; IL8 ;	CCNE2|IDBG-29174|ENSG00000175305|9134|1.1|0.00068| ; COL4A2|IDBG-50538|ENSG00000134871|1284|1|0.00454| ; FGFR2|IDBG-91347|ENSG00000066468|2263|-3.5|0.01502 ; FLT3|IDBG-19891|ENSG00000122025|2322|1.1|0.00033| ; IL8|IDBG-23954|ENSG00000169429|3576|2.1|0.00055 ;
Parkinson`s disease	2812	KEGG	Homo sapiens	2	116	0.02	0.489745	0.582797	COX6A2 ; UQCRC2 ;	COX6A2|IDBG-28469|ENSG00000156885|1339|-1.2|0.00454| ; UQCRC2|IDBG-19697|ENSG00000140740|7385|1.1|0.00145| ;
MAPK signaling pathway	487	KEGG	Homo sapiens	4	268	0.01	0.526577	0.620422	CACNA1F ; CACNA2D1 ; FGFR2 ; HSPA6 ;	CACNA1F|IDBG-65803|ENSG00000102001|778|-1.2|0.04884| ; CACNA2D1|IDBG-24291|ENSG00000153956|781|1.5|0.00252 ; FGFR2|IDBG-91347|ENSG00000066468|2263|-3.5|0.01502 ; HSPA6|IDBG-104287|ENSG00000173110|3310|1.8|<1.0E-5 ;
Axon guidance	494	KEGG	Homo sapiens	2	128	0.02	0.542589	0.63302	DPYSL5 ; SEMA5B ;	DPYSL5|IDBG-36183|ENSG00000157851|56896|-2|0.0176 ; SEMA5B|IDBG-52838|ENSG00000082684|54437|-1.6|0.00004 ;
Natural killer cell mediated cytotoxicity	578	KEGG	Homo sapiens	2	133	0.02	0.563477	0.651007	MICB ; ULBP3 ;	MICB|IDBG-77697|ENSG00000204516|4277|1.1|0.00472| ; ULBP3|IDBG-97867|ENSG00000131019|79465|16.9|0.00474 ;
Direct p53 effectors	9350	PID NCI	Homo sapiens	2	134	0.01	0.567573	0.649434	IGFBP3 ; SPP1 ;	IGFBP3|IDBG-15809|ENSG00000146674|3486|-1.7|0.00374 ; SPP1|IDBG-29322|ENSG00000118785|6696|-4.5|0.00004 ;
Insulin signaling pathway	531	KEGG	Homo sapiens	2	135	0.01	0.571641	0.64786	FBP1 ; PPP1R3C ;	FBP1|IDBG-76936|ENSG00000165140|2203|-1.3|<1.0E-5| ; PPP1R3C|IDBG-82295|ENSG00000119938|5507|-1.6|0.01586 ;
Phagosome	10394	KEGG	Homo sapiens	2	149	0.01	0.625712	0.70245	THBS1 ; THBS2 ;	THBS1|IDBG-5926|ENSG00000137801|7057|1.2|<1.0E-5| ; THBS2|IDBG-99215|ENSG00000186340|7058|1.8|0.00357 ;
TGFBR	3930	NETPATH	Homo sapiens	2	152	0.01	0.636597	0.707991	HOXA9 ; SNX4 ;	HOXA9|IDBG-10490|ENSG00000078399|3205|1.7|0.0053 ; SNX4|IDBG-54196|ENSG00000114520|8723|3.7|0.00164 ;
Metabolism of lipids and lipoproteins	8971	REACTOME	Homo sapiens	3	231	0.01	0.638034	0.703019	APOE ; CYP39A1 ; ME1 ;	APOE|IDBG-56807|ENSG00000130203|348|-2.1|0.00535 ; CYP39A1|IDBG-89891|ENSG00000146233|51302|27.8|0.00948 ; ME1|IDBG-93796|ENSG00000065833|4199|-1.8|0.04696 ;
Heterotrimeric GPCR signaling pathway (through G alpha i and pertussis toxin) ( GPCR signaling (pertussis toxin) )	10167	INOH	Homo sapiens	3	239	0.01	0.660954	0.715032	IL8 ; NRG2 ; RGS11 ;	IL8|IDBG-23954|ENSG00000169429|3576|2.1|0.00055 ; NRG2|IDBG-48049|ENSG00000158458|9542|1.1|0.04485| ; RGS11|IDBG-7261|ENSG00000076344|8786|2.4|0.02882 ;
Heterotrimeric GTP-binding protein coupled receptor signaling pathway (through G alpha i, adenylate cyclase and cAMP) ( GPCR signaling (G alpha i) )	9795	INOH	Homo sapiens	3	239	0.01	0.660954	0.715032	IL8 ; NRG2 ; RGS11 ;	IL8|IDBG-23954|ENSG00000169429|3576|2.1|0.00055 ; NRG2|IDBG-48049|ENSG00000158458|9542|1.1|0.04485| ; RGS11|IDBG-7261|ENSG00000076344|8786|2.4|0.02882 ;
Heterotrimeric GTP-binding protein coupled receptor signaling pathway (through G alpha s, cholera toxin, adenylate cyclase and cAMP) ( GPCR signaling (cholera toxin) )	9790	INOH	Homo sapiens	3	246	0.01	0.68015	0.729169	IL8 ; NRG2 ; RGS11 ;	IL8|IDBG-23954|ENSG00000169429|3576|2.1|0.00055 ; NRG2|IDBG-48049|ENSG00000158458|9542|1.1|0.04485| ; RGS11|IDBG-7261|ENSG00000076344|8786|2.4|0.02882 ;
Heterotrimeric GPCR signaling pathway (through G alpha s ACs Epac BRaf and ERKcascade) ( GPCR signaling (G alpha s, Epac and ERK) )	9828	INOH	Homo sapiens	3	248	0.01	0.685486	0.728329	IL8 ; NRG2 ; RGS11 ;	IL8|IDBG-23954|ENSG00000169429|3576|2.1|0.00055 ; NRG2|IDBG-48049|ENSG00000158458|9542|1.1|0.04485| ; RGS11|IDBG-7261|ENSG00000076344|8786|2.4|0.02882 ;
Heterotrimeric GPCR signaling pathway (through G alpha q, PLC beta and ERK cascade) ( GPCR signaling (G alpha q) )	9891	INOH	Homo sapiens	3	249	0.01	0.68813	0.724668	IL8 ; NRG2 ; RGS11 ;	IL8|IDBG-23954|ENSG00000169429|3576|2.1|0.00055 ; NRG2|IDBG-48049|ENSG00000158458|9542|1.1|0.04485| ; RGS11|IDBG-7261|ENSG00000076344|8786|2.4|0.02882 ;
Heterotrimeric GPCR signaling pathway (through G alpha s ACs PKA BRaf and ERKcascade)(canonical) ( GPCR signaling (G alpha s, PKA and ERK) )	9755	INOH	Homo sapiens	3	259	0.01	0.71367	0.744971	IL8 ; NRG2 ; RGS11 ;	IL8|IDBG-23954|ENSG00000169429|3576|2.1|0.00055 ; NRG2|IDBG-48049|ENSG00000158458|9542|1.1|0.04485| ; RGS11|IDBG-7261|ENSG00000076344|8786|2.4|0.02882 ;
Signaling in Immune system	1959	REACTOME	Homo sapiens	3	264	0.01	0.725831	0.751077	C1S ; CD200 ; CTLA4 ;	C1S|IDBG-15857|ENSG00000182326|716|-1.3|0.01511| ; CD200|IDBG-49799|ENSG00000091972|4345|1.2|0.00608| ; CTLA4|IDBG-79215|ENSG00000163599|1493|1.2|0.00685| ;
Signaling by GPCR	3861	REACTOME	Homo sapiens	9	745	0.01	0.736575	0.755624	ADRB1 ; ADRB3 ; CCBP2 ; CCRL1 ; DGKH ; GLP1R ; HEBP1 ; HTR1B ; PDE4C ;	ADRB1|IDBG-90231|ENSG00000043591|153|-1.1|0.00241| ; ADRB3|IDBG-17239|ENSG00000188778|155|-1.2|0.00003| ; CCBP2|IDBG-28131|ENSG00000144648|1238|-1.2|0.01976| ; CCRL1|IDBG-57099|ENSG00000129048|51554|2|0.0037 ; DGKH|IDBG-28033|ENSG00000102780|160851|1.4|0.00941| ; GLP1R|IDBG-86118|ENSG00000112164|2740|-1.2|0.02374| ; HEBP1|IDBG-20636|ENSG00000013583|50865|1.3|0.03832| ; HTR1B|IDBG-93320|ENSG000001…
GPCR downstream signaling	6204	REACTOME	Homo sapiens	5	553	0.01	0.899024	0.914392	ADRB1 ; ADRB3 ; DGKH ; GLP1R ; PDE4C ;	ADRB1|IDBG-90231|ENSG00000043591|153|-1.1|0.00241| ; ADRB3|IDBG-17239|ENSG00000188778|155|-1.2|0.00003| ; DGKH|IDBG-28033|ENSG00000102780|160851|1.4|0.00941| ; GLP1R|IDBG-86118|ENSG00000112164|2740|-1.2|0.02374| ; PDE4C|IDBG-37833|ENSG00000105650|5143|-1|0.00203| ;
JAK-STAT pathway and regulation pathway ( JAK-STAT pathway and regulation pathway Diagram )	10321	INOH	Homo sapiens	2	275	0.01	0.905021	0.912691	FGFR2 ; IL8 ;	FGFR2|IDBG-91347|ENSG00000066468|2263|-3.5|0.01502 ; IL8|IDBG-23954|ENSG00000169429|3576|2.1|0.00055 ;
Cell Cycle, Mitotic	1572	REACTOME	Homo sapiens	2	285	0.01	0.915565	0.915565	CCNE2 ; CENPK ;	CCNE2|IDBG-29174|ENSG00000175305|9134|1.1|0.00068| ; CENPK|IDBG-23981|ENSG00000123219|64105|1.3|0.02891| ;

## Sheet: Day 7
Pathway Name	Pathway Id	Source Name	Organism	Pathway uploaded gene count	Genes in InnateDB for this entity	Genes Ratio	Pathway p-value	Pathway p-value (corrected)	Gene Symbols	Genes (Symbol|IDBG-ID|Ensembl|Entrez|Fold Change|P-Value)
Cell Cycle, Mitotic	1572	REACTOME	Homo sapiens	41	285	0.14	1.34415e-09	8.02456e-07	ANAPC4 ; BUB1B ; CASC5 ; CCDC99 ; CCNE2 ; CDC25C ; CDC27 ; CDC7 ; CDK1 ; CDK7 ; CENPE ; CENPI ; CENPJ ; CENPQ ; CEP135 ; CEP152 ; CEP290 ; CEP70 ; CEP76 ; CP110 ; DNA2 ; ERCC6L ; HAUS2 ; KIF18A ; KNTC1 ; MCM10 ; MLF1IP ; NEDD1 ; NUF2 ; NUP43 ; ORC2L ; ORC4L ; ORC5L ; PCM1 ; PLK4 ; PSMA2 ; PSMC6 ; SGOL2 ; SMC3 ; SPC25 ; XPO1 ;	ANAPC4|IDBG-12280|ENSG00000053900|29945|1|0.0001| ; BUB1B|IDBG-6103|ENSG00000156970|701|1|0.00071| ; CASC5|IDBG-6485|ENSG00000137812|57082|1.1|0.00016| ; CCDC99|IDBG-57071|ENSG00000040275|54908|1.1|0.00148| ; CCNE2|IDBG-29174|ENSG00000175305|9134|1.6|<1.0E-5 ; CDC25C|IDBG-46926|ENSG00000158402|995|1.2|0.00198| ; CDC27|IDBG-55802|ENSG00000004897|996|1.1|0.00005| ; CDC7|IDBG-100234|ENSG00000097046|…
Mitotic Prometaphase	1932	REACTOME	Homo sapiens	16	79	0.2	1.95682e-06	0.00058411	BUB1B ; CASC5 ; CCDC99 ; CENPE ; CENPI ; CENPQ ; ERCC6L ; KIF18A ; KNTC1 ; MLF1IP ; NUF2 ; NUP43 ; SGOL2 ; SMC3 ; SPC25 ; XPO1 ;	BUB1B|IDBG-6103|ENSG00000156970|701|1|0.00071| ; CASC5|IDBG-6485|ENSG00000137812|57082|1.1|0.00016| ; CCDC99|IDBG-57071|ENSG00000040275|54908|1.1|0.00148| ; CENPE|IDBG-32488|ENSG00000138778|1062|1.1|0.0005| ; CENPI|IDBG-79496|ENSG00000102384|2491|1.3|<1.0E-5| ; CENPQ|IDBG-90176|ENSG00000031691|55166|1.4|0.00013| ; ERCC6L|IDBG-76512|ENSG00000186871|54821|1.2|0.00044| ; KIF18A|IDBG-36958|ENSG000001…
M Phase	1554	REACTOME	Homo sapiens	16	83	0.19	3.88049e-06	0.000772218	BUB1B ; CASC5 ; CCDC99 ; CENPE ; CENPI ; CENPQ ; ERCC6L ; KIF18A ; KNTC1 ; MLF1IP ; NUF2 ; NUP43 ; SGOL2 ; SMC3 ; SPC25 ; XPO1 ;	BUB1B|IDBG-6103|ENSG00000156970|701|1|0.00071| ; CASC5|IDBG-6485|ENSG00000137812|57082|1.1|0.00016| ; CCDC99|IDBG-57071|ENSG00000040275|54908|1.1|0.00148| ; CENPE|IDBG-32488|ENSG00000138778|1062|1.1|0.0005| ; CENPI|IDBG-79496|ENSG00000102384|2491|1.3|<1.0E-5| ; CENPQ|IDBG-90176|ENSG00000031691|55166|1.4|0.00013| ; ERCC6L|IDBG-76512|ENSG00000186871|54821|1.2|0.00044| ; KIF18A|IDBG-36958|ENSG000001…
Mitotic M-M/G1 phases	9071	REACTOME	Homo sapiens	23	157	0.15	4.7301e-06	0.000705967	BUB1B ; CASC5 ; CCDC99 ; CDC7 ; CENPE ; CENPI ; CENPQ ; ERCC6L ; KIF18A ; KNTC1 ; MCM10 ; MLF1IP ; NUF2 ; NUP43 ; ORC2L ; ORC4L ; ORC5L ; PSMA2 ; PSMC6 ; SGOL2 ; SMC3 ; SPC25 ; XPO1 ;	BUB1B|IDBG-6103|ENSG00000156970|701|1|0.00071| ; CASC5|IDBG-6485|ENSG00000137812|57082|1.1|0.00016| ; CCDC99|IDBG-57071|ENSG00000040275|54908|1.1|0.00148| ; CDC7|IDBG-100234|ENSG00000097046|8317|1.2|0.00001| ; CENPE|IDBG-32488|ENSG00000138778|1062|1.1|0.0005| ; CENPI|IDBG-79496|ENSG00000102384|2491|1.3|<1.0E-5| ; CENPQ|IDBG-90176|ENSG00000031691|55166|1.4|0.00013| ; ERCC6L|IDBG-76512|ENSG00000186…
G2/M Transition	1652	REACTOME	Homo sapiens	15	79	0.19	9.46867e-06	0.00113056	CDC25C ; CDK1 ; CDK7 ; CENPJ ; CEP135 ; CEP152 ; CEP290 ; CEP70 ; CEP76 ; CP110 ; HAUS2 ; NEDD1 ; PCM1 ; PLK4 ; XPO1 ;	CDC25C|IDBG-46926|ENSG00000158402|995|1.2|0.00198| ; CDK1|IDBG-75344|ENSG00000170312|983|1.3|0.00008| ; CDK7|IDBG-25495|ENSG00000134058|1022|1.1|0.00166| ; CENPJ|IDBG-16356|ENSG00000151849|55835|1|0.00047| ; CEP135|IDBG-19914|ENSG00000174799|9662|1|0.00034| ; CEP152|IDBG-11247|ENSG00000103995|22995|1.1|0.00031| ; CEP290|IDBG-50244|ENSG00000198707|80184|1|0.00013| ; CEP70|IDBG-58487|ENSG0000011410…
DNA Replication	1964	REACTOME	Homo sapiens	24	177	0.14	1.14778e-05	0.00114204	BUB1B ; CASC5 ; CCDC99 ; CDC7 ; CENPE ; CENPI ; CENPQ ; DNA2 ; ERCC6L ; KIF18A ; KNTC1 ; MCM10 ; MLF1IP ; NUF2 ; NUP43 ; ORC2L ; ORC4L ; ORC5L ; PSMA2 ; PSMC6 ; SGOL2 ; SMC3 ; SPC25 ; XPO1 ;	BUB1B|IDBG-6103|ENSG00000156970|701|1|0.00071| ; CASC5|IDBG-6485|ENSG00000137812|57082|1.1|0.00016| ; CCDC99|IDBG-57071|ENSG00000040275|54908|1.1|0.00148| ; CDC7|IDBG-100234|ENSG00000097046|8317|1.2|0.00001| ; CENPE|IDBG-32488|ENSG00000138778|1062|1.1|0.0005| ; CENPI|IDBG-79496|ENSG00000102384|2491|1.3|<1.0E-5| ; CENPQ|IDBG-90176|ENSG00000031691|55166|1.4|0.00013| ; DNA2|IDBG-76116|ENSG0000013834…
Mitotic G2-G2/M phases	8687	REACTOME	Homo sapiens	15	82	0.18	1.51893e-05	0.00129543	CDC25C ; CDK1 ; CDK7 ; CENPJ ; CEP135 ; CEP152 ; CEP290 ; CEP70 ; CEP76 ; CP110 ; HAUS2 ; NEDD1 ; PCM1 ; PLK4 ; XPO1 ;	CDC25C|IDBG-46926|ENSG00000158402|995|1.2|0.00198| ; CDK1|IDBG-75344|ENSG00000170312|983|1.3|0.00008| ; CDK7|IDBG-25495|ENSG00000134058|1022|1.1|0.00166| ; CENPJ|IDBG-16356|ENSG00000151849|55835|1|0.00047| ; CEP135|IDBG-19914|ENSG00000174799|9662|1|0.00034| ; CEP152|IDBG-11247|ENSG00000103995|22995|1.1|0.00031| ; CEP290|IDBG-50244|ENSG00000198707|80184|1|0.00013| ; CEP70|IDBG-58487|ENSG0000011410…
Loss of Nlp from mitotic centrosomes	3102	REACTOME	Homo sapiens	12	59	0.2	3.63314e-05	0.00240998	CDK1 ; CENPJ ; CEP135 ; CEP152 ; CEP290 ; CEP70 ; CEP76 ; CP110 ; HAUS2 ; NEDD1 ; PCM1 ; PLK4 ;	CDK1|IDBG-75344|ENSG00000170312|983|1.3|0.00008| ; CENPJ|IDBG-16356|ENSG00000151849|55835|1|0.00047| ; CEP135|IDBG-19914|ENSG00000174799|9662|1|0.00034| ; CEP152|IDBG-11247|ENSG00000103995|22995|1.1|0.00031| ; CEP290|IDBG-50244|ENSG00000198707|80184|1|0.00013| ; CEP70|IDBG-58487|ENSG00000114107|80321|1.3|0.00002| ; CEP76|IDBG-1159|ENSG00000101624|79959|1.1|0.00007| ; CP110|IDBG-17857|ENSG00000103…
Loss of proteins required for interphase microtubule organizationÂ from the centrosome	3656	REACTOME	Homo sapiens	12	59	0.2	3.63314e-05	0.00240998	CDK1 ; CENPJ ; CEP135 ; CEP152 ; CEP290 ; CEP70 ; CEP76 ; CP110 ; HAUS2 ; NEDD1 ; PCM1 ; PLK4 ;	CDK1|IDBG-75344|ENSG00000170312|983|1.3|0.00008| ; CENPJ|IDBG-16356|ENSG00000151849|55835|1|0.00047| ; CEP135|IDBG-19914|ENSG00000174799|9662|1|0.00034| ; CEP152|IDBG-11247|ENSG00000103995|22995|1.1|0.00031| ; CEP290|IDBG-50244|ENSG00000198707|80184|1|0.00013| ; CEP70|IDBG-58487|ENSG00000114107|80321|1.3|0.00002| ; CEP76|IDBG-1159|ENSG00000101624|79959|1.1|0.00007| ; CP110|IDBG-17857|ENSG00000103…
Centrosome maturation	3187	REACTOME	Homo sapiens	12	67	0.18	0.000133941	0.00726933	CDK1 ; CENPJ ; CEP135 ; CEP152 ; CEP290 ; CEP70 ; CEP76 ; CP110 ; HAUS2 ; NEDD1 ; PCM1 ; PLK4 ;	CDK1|IDBG-75344|ENSG00000170312|983|1.3|0.00008| ; CENPJ|IDBG-16356|ENSG00000151849|55835|1|0.00047| ; CEP135|IDBG-19914|ENSG00000174799|9662|1|0.00034| ; CEP152|IDBG-11247|ENSG00000103995|22995|1.1|0.00031| ; CEP290|IDBG-50244|ENSG00000198707|80184|1|0.00013| ; CEP70|IDBG-58487|ENSG00000114107|80321|1.3|0.00002| ; CEP76|IDBG-1159|ENSG00000101624|79959|1.1|0.00007| ; CP110|IDBG-17857|ENSG00000103…
Recruitment of mitotic centrosome proteins and complexes	2958	REACTOME	Homo sapiens	12	67	0.18	0.000133941	0.00726933	CDK1 ; CENPJ ; CEP135 ; CEP152 ; CEP290 ; CEP70 ; CEP76 ; CP110 ; HAUS2 ; NEDD1 ; PCM1 ; PLK4 ;	CDK1|IDBG-75344|ENSG00000170312|983|1.3|0.00008| ; CENPJ|IDBG-16356|ENSG00000151849|55835|1|0.00047| ; CEP135|IDBG-19914|ENSG00000174799|9662|1|0.00034| ; CEP152|IDBG-11247|ENSG00000103995|22995|1.1|0.00031| ; CEP290|IDBG-50244|ENSG00000198707|80184|1|0.00013| ; CEP70|IDBG-58487|ENSG00000114107|80321|1.3|0.00002| ; CEP76|IDBG-1159|ENSG00000101624|79959|1.1|0.00007| ; CP110|IDBG-17857|ENSG00000103…
Collagen adhesion via alpha 2 beta 1 glycoprotein	1286	REACTOME	Homo sapiens	3	4	0.75	0.000521673	0.0259533	COL1A1 ; COL1A2 ; ITGA2 ;	COL1A1|IDBG-58238|ENSG00000108821|1277|-2.5|<1.0E-5 ; COL1A2|IDBG-27319|ENSG00000164692|1278|-2.5|<1.0E-5 ; ITGA2|IDBG-20326|ENSG00000164171|3673|1.1|0.04036| ;
Cell cycle	473	KEGG	Homo sapiens	16	124	0.13	0.000586723	0.0269441	ANAPC4 ; ATR ; BUB1B ; CCNE2 ; CDC25C ; CDC27 ; CDC7 ; CDK1 ; CDK7 ; CDKN1C ; ORC2L ; ORC4L ; ORC5L ; SKP2 ; SMC3 ; TTK ;	ANAPC4|IDBG-12280|ENSG00000053900|29945|1|0.0001| ; ATR|IDBG-59521|ENSG00000175054|545,648152,651921|1.4|<1.0E-5| ; BUB1B|IDBG-6103|ENSG00000156970|701|1|0.00071| ; CCNE2|IDBG-29174|ENSG00000175305|9134|1.6|<1.0E-5 ; CDC25C|IDBG-46926|ENSG00000158402|995|1.2|0.00198| ; CDC27|IDBG-55802|ENSG00000004897|996|1.1|0.00005| ; CDC7|IDBG-100234|ENSG00000097046|8317|1.2|0.00001| ; CDK1|IDBG-75344|ENSG0000…
E2F-enabled inhibition of pre-replication complex formation	1759	REACTOME	Homo sapiens	4	9	0.44	0.000709874	0.0302711	CDK1 ; ORC2L ; ORC4L ; ORC5L ;	CDK1|IDBG-75344|ENSG00000170312|983|1.3|0.00008| ; ORC2L|IDBG-78348|ENSG00000115942|4999|1.2|<1.0E-5| ; ORC4L|IDBG-71780|ENSG00000115947|5000|1.3|<1.0E-5| ; ORC5L|IDBG-34679|ENSG00000164815|5001|1.25|0.00186| ;
Nicotinate and nicotinamide metabolism	496	KEGG	Homo sapiens	6	24	0.25	0.00109405	0.0435431	CD38 ; NMNAT2 ; NT5C3 ; NT5E ; NUDT12 ; PBEF1 ;	CD38|IDBG-10668|ENSG00000004468|952|1.2|0.00029| ; NMNAT2|IDBG-105296|ENSG00000157064|23057|-2.8|<1.0E-5 ; NT5C3|IDBG-11769|ENSG00000122643|51251|1.4|0.00068| ; NT5E|IDBG-93979|ENSG00000135318|4907|1.5|0.00088 ; NUDT12|IDBG-36029|ENSG00000112874|83594|1|0.00099| ; PBEF1|IDBG-35259|ENSG00000105835|10135|1|0.00018| ;
PLK1 signaling events	9337	PID NCI	Homo sapiens	8	43	0.19	0.00136286	0.0508516	BUB1B ; C13orf34 ; CDC25C ; CDK1 ; CENPE ; ECT2 ; ERCC6L ; MLF1IP ;	BUB1B|IDBG-6103|ENSG00000156970|701|1|0.00071| ; C13orf34|IDBG-37374|ENSG00000136122|79866|1|0.00015| ; CDC25C|IDBG-46926|ENSG00000158402|995|1.2|0.00198| ; CDK1|IDBG-75344|ENSG00000170312|983|1.3|0.00008| ; CENPE|IDBG-32488|ENSG00000138778|1062|1.1|0.0005| ; ECT2|IDBG-65239|ENSG00000114346|1894|1|0.00165| ; ERCC6L|IDBG-76512|ENSG00000186871|54821|1.2|0.00044| ; MLF1IP|IDBG-46515|ENSG00000151725|…
Protein digestion and absorption	10383	KEGG	Homo sapiens	11	79	0.14	0.00224573	0.0788646	CELA2A ; COL1A1 ; COL1A2 ; COL5A3 ; CPA3 ; CPB2 ; KCNJ13 ; PRSS1 ; SLC15A1 ; SLC16A10 ; SLC3A1 ;	CELA2A|IDBG-90843|ENSG00000142615|63036|-2.1|0.00214 ; COL1A1|IDBG-58238|ENSG00000108821|1277|-2.5|<1.0E-5 ; COL1A2|IDBG-27319|ENSG00000164692|1278|-2.5|<1.0E-5 ; COL5A3|IDBG-26167|ENSG00000080573|50509|-1.2|0.00112| ; CPA3|IDBG-60396|ENSG00000163751|1359|1.3|0.00051| ; CPB2|IDBG-30244|ENSG00000080618|1361|1.5|0.00004 ; KCNJ13|IDBG-83393|ENSG00000115474|3769|2.3|0.01756 ; PRSS1|IDBG-45037|ENSG000…
Assembly of the ORC complex at the origin of replication	1278	REACTOME	Homo sapiens	3	6	0.5	0.00241291	0.0800282	ORC2L ; ORC4L ; ORC5L ;	ORC2L|IDBG-78348|ENSG00000115942|4999|1.2|<1.0E-5| ; ORC4L|IDBG-71780|ENSG00000115947|5000|1.3|<1.0E-5| ; ORC5L|IDBG-34679|ENSG00000164815|5001|1.25|0.00186| ;
G2/M Checkpoints	1589	REACTOME	Homo sapiens	7	38	0.18	0.00287029	0.0901876	CDC25C ; CDC7 ; CDK1 ; MCM10 ; ORC2L ; ORC4L ; ORC5L ;	CDC25C|IDBG-46926|ENSG00000158402|995|1.2|0.00198| ; CDC7|IDBG-100234|ENSG00000097046|8317|1.2|0.00001| ; CDK1|IDBG-75344|ENSG00000170312|983|1.3|0.00008| ; MCM10|IDBG-54720|ENSG00000065328|55388|1|0.00037| ; ORC2L|IDBG-78348|ENSG00000115942|4999|1.2|<1.0E-5| ; ORC4L|IDBG-71780|ENSG00000115947|5000|1.3|<1.0E-5| ; ORC5L|IDBG-34679|ENSG00000164815|5001|1.25|0.00186| ;
Deposition of New CENPA-containing Nucleosomes at the Centromere	8925	REACTOME	Homo sapiens	5	21	0.24	0.00362104	0.0900735	C14orf106 ; CASC5 ; CENPI ; CENPQ ; MLF1IP ;	C14orf106|IDBG-5603|ENSG00000129534|55320|1.3|0.00019| ; CASC5|IDBG-6485|ENSG00000137812|57082|1.1|0.00016| ; CENPI|IDBG-79496|ENSG00000102384|2491|1.3|<1.0E-5| ; CENPQ|IDBG-90176|ENSG00000031691|55166|1.4|0.00013| ; MLF1IP|IDBG-46515|ENSG00000151725|79682|1.1|0.0051| ;
Negative regulation of (G alpha i GDP-GTP exchange signaling) ( GPCR signaling (G alpha i) )	9982	INOH	Homo sapiens	5	21	0.24	0.00362104	0.0900735	GNAI1 ; RGS1 ; RGS13 ; RGS17 ; RGS20 ;	GNAI1|IDBG-23949|ENSG00000127955|2770|1.2|0.00082| ; RGS1|IDBG-105443|ENSG00000090104|5996|1.2|0.00011| ; RGS13|IDBG-105448|ENSG00000127074|6003|27.6|0.01805 ; RGS17|IDBG-98182|ENSG00000091844|26575|1.7|0.01766 ; RGS20|IDBG-21786|ENSG00000147509|8601|-1.1|0.01252| ;
Negative regulation of (G alpha i GDP-GTP exchange signaling) ( GPCR signaling (pertussis toxin) )	9490	INOH	Homo sapiens	5	21	0.24	0.00362104	0.0900735	GNAI1 ; RGS1 ; RGS13 ; RGS17 ; RGS20 ;	GNAI1|IDBG-23949|ENSG00000127955|2770|1.2|0.00082| ; RGS1|IDBG-105443|ENSG00000090104|5996|1.2|0.00011| ; RGS13|IDBG-105448|ENSG00000127074|6003|27.6|0.01805 ; RGS17|IDBG-98182|ENSG00000091844|26575|1.7|0.01766 ; RGS20|IDBG-21786|ENSG00000147509|8601|-1.1|0.01252| ;
Nicotinate and Nicotinamide metabolism ( Nicotinate and Nicotinamide metabolism )	10226	INOH	Homo sapiens	5	21	0.24	0.00362104	0.0900735	CD38 ; NMNAT2 ; NT5C3 ; NT5E ; PBEF1 ;	CD38|IDBG-10668|ENSG00000004468|952|1.2|0.00029| ; NMNAT2|IDBG-105296|ENSG00000157064|23057|-2.8|<1.0E-5 ; NT5C3|IDBG-11769|ENSG00000122643|51251|1.4|0.00068| ; NT5E|IDBG-93979|ENSG00000135318|4907|1.5|0.00088 ; PBEF1|IDBG-35259|ENSG00000105835|10135|1|0.00018| ;
Nucleosome assembly	8203	REACTOME	Homo sapiens	5	21	0.24	0.00362104	0.0900735	C14orf106 ; CASC5 ; CENPI ; CENPQ ; MLF1IP ;	C14orf106|IDBG-5603|ENSG00000129534|55320|1.3|0.00019| ; CASC5|IDBG-6485|ENSG00000137812|57082|1.1|0.00016| ; CENPI|IDBG-79496|ENSG00000102384|2491|1.3|<1.0E-5| ; CENPQ|IDBG-90176|ENSG00000031691|55166|1.4|0.00013| ; MLF1IP|IDBG-46515|ENSG00000151725|79682|1.1|0.0051| ;
Cyclin A/B1 associated events during G2/M transition	1351	REACTOME	Homo sapiens	4	14	0.29	0.00459095	0.109632	CDC25C ; CDK1 ; CDK7 ; XPO1 ;	CDC25C|IDBG-46926|ENSG00000158402|995|1.2|0.00198| ; CDK1|IDBG-75344|ENSG00000170312|983|1.3|0.00008| ; CDK7|IDBG-25495|ENSG00000134058|1022|1.1|0.00166| ; XPO1|IDBG-53335|ENSG00000082898|7514|1|0.00004| ;
Activation of ATR in response to replication stress	1755	REACTOME	Homo sapiens	6	33	0.18	0.00608385	0.134521	CDC25C ; CDC7 ; MCM10 ; ORC2L ; ORC4L ; ORC5L ;	CDC25C|IDBG-46926|ENSG00000158402|995|1.2|0.00198| ; CDC7|IDBG-100234|ENSG00000097046|8317|1.2|0.00001| ; MCM10|IDBG-54720|ENSG00000065328|55388|1|0.00037| ; ORC2L|IDBG-78348|ENSG00000115942|4999|1.2|<1.0E-5| ; ORC4L|IDBG-71780|ENSG00000115947|5000|1.3|<1.0E-5| ; ORC5L|IDBG-34679|ENSG00000164815|5001|1.25|0.00186| ;
African trypanosomiasis	10384	KEGG	Homo sapiens	6	33	0.18	0.00608385	0.134521	HBB ; IL12B ; IL18 ; PLCB1 ; PRKCG ; SELE ;	HBB|IDBG-407852|ENSG00000244734|3043|-1.2|0.00007| ; IL12B|IDBG-55893|ENSG00000113302|3593|1|0.00217| ; IL18|IDBG-71390|ENSG00000150782|3606|1.1|0.00089| ; PLCB1|IDBG-52543|ENSG00000182621|23236|1.4|0.0055| ; PRKCG|IDBG-67841|ENSG00000126583|5582|-1.7|<1.0E-5 ; SELE|IDBG-104701|ENSG00000007908|6401|2|<1.0E-5 ;
Rna polymerase iii transcription	3973	PID BIOCARTA	Homo sapiens	3	8	0.38	0.00625248	0.133312	BDP1 ; GTF3C3 ; SSB ;	BDP1|IDBG-27250|ENSG00000145734|55814|1|0.00008| ; GTF3C3|IDBG-77823|ENSG00000119041|9330|1|0.00016| ; SSB|IDBG-74582|ENSG00000138385|6741|1|0.00011| ;
Cell Cycle Checkpoints	1231	REACTOME	Homo sapiens	12	104	0.12	0.0069456	0.142984	ANAPC4 ; BUB1B ; CDC25C ; CDC27 ; CDC7 ; CDK1 ; MCM10 ; ORC2L ; ORC4L ; ORC5L ; PSMA2 ; PSMC6 ;	ANAPC4|IDBG-12280|ENSG00000053900|29945|1|0.0001| ; BUB1B|IDBG-6103|ENSG00000156970|701|1|0.00071| ; CDC25C|IDBG-46926|ENSG00000158402|995|1.2|0.00198| ; CDC27|IDBG-55802|ENSG00000004897|996|1.1|0.00005| ; CDC7|IDBG-100234|ENSG00000097046|8317|1.2|0.00001| ; CDK1|IDBG-75344|ENSG00000170312|983|1.3|0.00008| ; MCM10|IDBG-54720|ENSG00000065328|55388|1|0.00037| ; ORC2L|IDBG-78348|ENSG00000115942|4999…
Collagen adhesion via Gp IV	1707	REACTOME	Homo sapiens	2	3	0.67	0.0076672	0.152577	COL1A1 ; COL1A2 ;	COL1A1|IDBG-58238|ENSG00000108821|1277|-2.5|<1.0E-5 ; COL1A2|IDBG-27319|ENSG00000164692|1278|-2.5|<1.0E-5 ;
Sonic hedgehog receptor ptc1 regulates cell cycle	3999	PID BIOCARTA	Homo sapiens	3	9	0.33	0.00902378	0.173781	CDK1 ; CDK7 ; XPO1 ;	CDK1|IDBG-75344|ENSG00000170312|983|1.3|0.00008| ; CDK7|IDBG-25495|ENSG00000134058|1022|1.1|0.00166| ; XPO1|IDBG-53335|ENSG00000082898|7514|1|0.00004| ;
Malaria	10359	KEGG	Homo sapiens	7	48	0.15	0.0107753	0.201026	HBB ; HGF ; IL18 ; KLRK1 ; SELE ; SELP ; THBS2 ;	HBB|IDBG-407852|ENSG00000244734|3043|-1.2|0.00007| ; HGF|IDBG-24150|ENSG00000019991|3082|1.5|0.00124 ; IL18|IDBG-71390|ENSG00000150782|3606|1.1|0.00089| ; KLRK1|IDBG-237489|ENSG00000213809|22914|1|0.00041| ; SELE|IDBG-104701|ENSG00000007908|6401|2|<1.0E-5 ; SELP|IDBG-104675|ENSG00000174175|6403|-1.2|0.00002| ; THBS2|IDBG-99215|ENSG00000186340|7058|3.6|0.00163 ;
CDC6 association with the ORC:origin complex	1899	REACTOME	Homo sapiens	3	10	0.3	0.0124046	0.22441	ORC2L ; ORC4L ; ORC5L ;	ORC2L|IDBG-78348|ENSG00000115942|4999|1.2|<1.0E-5| ; ORC4L|IDBG-71780|ENSG00000115947|5000|1.3|<1.0E-5| ; ORC5L|IDBG-34679|ENSG00000164815|5001|1.25|0.00186| ;
Activation of the pre-replicative complex	1382	REACTOME	Homo sapiens	5	28	0.18	0.0130105	0.22845	CDC7 ; MCM10 ; ORC2L ; ORC4L ; ORC5L ;	CDC7|IDBG-100234|ENSG00000097046|8317|1.2|0.00001| ; MCM10|IDBG-54720|ENSG00000065328|55388|1|0.00037| ; ORC2L|IDBG-78348|ENSG00000115942|4999|1.2|<1.0E-5| ; ORC4L|IDBG-71780|ENSG00000115947|5000|1.3|<1.0E-5| ; ORC5L|IDBG-34679|ENSG00000164815|5001|1.25|0.00186| ;
Amino acid transport across the plasma membrane	3073	REACTOME	Homo sapiens	5	29	0.17	0.0150744	0.257125	SLC16A10 ; SLC3A1 ; SLC6A12 ; SLC6A15 ; SLC7A11 ;	SLC16A10|IDBG-95351|ENSG00000112394|117247|1.2|0.00055| ; SLC3A1|IDBG-49716|ENSG00000138079|6519|1.5|0.00001 ; SLC6A12|IDBG-11214|ENSG00000111181|6539|-1.1|0.02142| ; SLC6A15|IDBG-49844|ENSG00000072041|55117|1.3|0.0447| ; SLC7A11|IDBG-38125|ENSG00000151012|23657|-1.7|0.02778 ;
Hemoglobins chaperone	4185	PID BIOCARTA	Homo sapiens	3	11	0.27	0.0164143	0.272204	ALAS2 ; GATA1 ; HBB ;	ALAS2|IDBG-72056|ENSG00000158578|212|-1|0.01225| ; GATA1|IDBG-63880|ENSG00000102145|2623|-1.2|<1.0E-5| ; HBB|IDBG-407852|ENSG00000244734|3043|-1.2|0.00007| ;
Negative regulation of (G alpha GDP-GTP exchange signaling) ( GPCR signaling (G alpha s, PKA and ERK) )	9612	INOH	Homo sapiens	4	20	0.2	0.0174045	0.266423	RGS1 ; RGS13 ; RGS17 ; RGS20 ;	RGS1|IDBG-105443|ENSG00000090104|5996|1.2|0.00011| ; RGS13|IDBG-105448|ENSG00000127074|6003|27.6|0.01805 ; RGS17|IDBG-98182|ENSG00000091844|26575|1.7|0.01766 ; RGS20|IDBG-21786|ENSG00000147509|8601|-1.1|0.01252| ;
Negative regulation of (G alpha s GDP-GTP exchange signaling) ( GPCR signaling (cholera toxin) )	10281	INOH	Homo sapiens	4	20	0.2	0.0174045	0.266423	RGS1 ; RGS13 ; RGS17 ; RGS20 ;	RGS1|IDBG-105443|ENSG00000090104|5996|1.2|0.00011| ; RGS13|IDBG-105448|ENSG00000127074|6003|27.6|0.01805 ; RGS17|IDBG-98182|ENSG00000091844|26575|1.7|0.01766 ; RGS20|IDBG-21786|ENSG00000147509|8601|-1.1|0.01252| ;
Negative regulation of heterotrimeric GPCR signaling pathway (through G alpha q and PLC beta) ( GPCR signaling (G alpha q) )	9495	INOH	Homo sapiens	4	20	0.2	0.0174045	0.266423	RGS1 ; RGS13 ; RGS17 ; RGS20 ;	RGS1|IDBG-105443|ENSG00000090104|5996|1.2|0.00011| ; RGS13|IDBG-105448|ENSG00000127074|6003|27.6|0.01805 ; RGS17|IDBG-98182|ENSG00000091844|26575|1.7|0.01766 ; RGS20|IDBG-21786|ENSG00000147509|8601|-1.1|0.01252| ;
Chromosome Maintenance	8231	REACTOME	Homo sapiens	7	55	0.13	0.0218658	0.326347	C14orf106 ; CASC5 ; CENPI ; CENPQ ; DNA2 ; MLF1IP ; POT1 ;	C14orf106|IDBG-5603|ENSG00000129534|55320|1.3|0.00019| ; CASC5|IDBG-6485|ENSG00000137812|57082|1.1|0.00016| ; CENPI|IDBG-79496|ENSG00000102384|2491|1.3|<1.0E-5| ; CENPQ|IDBG-90176|ENSG00000031691|55166|1.4|0.00013| ; DNA2|IDBG-76116|ENSG00000138346|1763|1.5|0.00069 ; MLF1IP|IDBG-46515|ENSG00000151725|79682|1.1|0.0051| ; POT1|IDBG-39151|ENSG00000128513|25913|1|0.00014| ;
G1/S Transition	1558	REACTOME	Homo sapiens	10	95	0.11	0.0237962	0.346496	CCNE2 ; CDC7 ; CDK1 ; CDK7 ; MCM10 ; ORC2L ; ORC4L ; ORC5L ; PSMA2 ; PSMC6 ;	CCNE2|IDBG-29174|ENSG00000175305|9134|1.6|<1.0E-5 ; CDC7|IDBG-100234|ENSG00000097046|8317|1.2|0.00001| ; CDK1|IDBG-75344|ENSG00000170312|983|1.3|0.00008| ; CDK7|IDBG-25495|ENSG00000134058|1022|1.1|0.00166| ; MCM10|IDBG-54720|ENSG00000065328|55388|1|0.00037| ; ORC2L|IDBG-78348|ENSG00000115942|4999|1.2|<1.0E-5| ; ORC4L|IDBG-71780|ENSG00000115947|5000|1.3|<1.0E-5| ; ORC5L|IDBG-34679|ENSG00000164815|…
Chk1/Chk2(Cds1) mediated inactivation of Cyclin B:Cdk1 complex	1640	REACTOME	Homo sapiens	2	5	0.4	0.0238517	0.33115	CDC25C ; CDK1 ;	CDC25C|IDBG-46926|ENSG00000158402|995|1.2|0.00198| ; CDK1|IDBG-75344|ENSG00000170312|983|1.3|0.00008| ;
Cyclin B2 mediated events	1346	REACTOME	Homo sapiens	2	5	0.4	0.0238517	0.33115	CDC25C ; CDK1 ;	CDC25C|IDBG-46926|ENSG00000158402|995|1.2|0.00198| ; CDK1|IDBG-75344|ENSG00000170312|983|1.3|0.00008| ;
HIV Life Cycle	1333	REACTOME	Homo sapiens	10	96	0.1	0.0253945	0.344557	CCNT2 ; CDK7 ; GTF2H3 ; NUP43 ; NUP54 ; TAF13 ; TAF5 ; TAF9 ; XPO1 ; XRCC4 ;	CCNT2|IDBG-70567|ENSG00000082258|905|1|0.00005| ; CDK7|IDBG-25495|ENSG00000134058|1022|1.1|0.00166| ; GTF2H3|IDBG-63638|ENSG00000111358|2967|1|0.00104| ; NUP43|IDBG-97774|ENSG00000120253|348995|1|0.00011| ; NUP54|IDBG-25315|ENSG00000138750|53371|1.3|0.00474| ; TAF13|IDBG-100762|ENSG00000197780|6884|1.1|0.0005| ; TAF5|IDBG-88423|ENSG00000148835|6877|1|0.00019| ; TAF9|IDBG-125230|ENSG00000085231|68…
Negative feedback regulation pathway of TGF beta superfamily signaling by (binding of smad6/7 and TGF beta receptor I) ( TGF-beta super family signaling pathway(canonical) )	10273	INOH	Homo sapiens	3	13	0.23	0.0263586	0.342089	BMPR1A ; SMAD9 ; TGFBR1 ;	BMPR1A|IDBG-81081|ENSG00000107779|657|1.6|0.00056 ; SMAD9|IDBG-24637|ENSG00000120693|4093|1|0.00322| ; TGFBR1|IDBG-78488|ENSG00000106799|7046|1|0.00014| ;
Platelet Adhesion to exposed collagen	1823	REACTOME	Homo sapiens	3	13	0.23	0.0263586	0.342089	COL1A1 ; COL1A2 ; ITGA2 ;	COL1A1|IDBG-58238|ENSG00000108821|1277|-2.5|<1.0E-5 ; COL1A2|IDBG-27319|ENSG00000164692|1278|-2.5|<1.0E-5 ; ITGA2|IDBG-20326|ENSG00000164171|3673|1.1|0.04036| ;
Amino acid and oligopeptide SLC transporters	6303	REACTOME	Homo sapiens	6	46	0.13	0.0294195	0.373691	SLC15A1 ; SLC16A10 ; SLC3A1 ; SLC6A12 ; SLC6A15 ; SLC7A11 ;	SLC15A1|IDBG-45188|ENSG00000088386|6564|1.1|0.00041| ; SLC16A10|IDBG-95351|ENSG00000112394|117247|1.2|0.00055| ; SLC3A1|IDBG-49716|ENSG00000138079|6519|1.5|0.00001 ; SLC6A12|IDBG-11214|ENSG00000111181|6539|-1.1|0.02142| ; SLC6A15|IDBG-49844|ENSG00000072041|55117|1.3|0.0447| ; SLC7A11|IDBG-38125|ENSG00000151012|23657|-1.7|0.02778 ;
PLC beta mediated events	3571	REACTOME	Homo sapiens	5	35	0.14	0.0320707	0.39888	GNAI1 ; GNAT2 ; PLA2G4A ; PLCB1 ; PRKCG ;	GNAI1|IDBG-23949|ENSG00000127955|2770|1.2|0.00082| ; GNAT2|IDBG-100852|ENSG00000134183|2780|1.1|0.00012| ; PLA2G4A|IDBG-105429|ENSG00000116711|5321|1|0.00156| ; PLCB1|IDBG-52543|ENSG00000182621|23236|1.4|0.0055| ; PRKCG|IDBG-67841|ENSG00000126583|5582|-1.7|<1.0E-5 ;
SLC-mediated transmembrane transport	6186	REACTOME	Homo sapiens	19	234	0.08	0.0324357	0.395186	CP ; NUP43 ; NUP54 ; SLC15A1 ; SLC16A10 ; SLC24A2 ; SLC24A5 ; SLC29A4 ; SLC30A6 ; SLC35A1 ; SLC35A3 ; SLC39A10 ; SLC39A8 ; SLC3A1 ; SLC5A11 ; SLC6A12 ; SLC6A15 ; SLC6A2 ; SLC7A11 ;	CP|IDBG-60595|ENSG00000047457|1356|1.4|0.00035| ; NUP43|IDBG-97774|ENSG00000120253|348995|1|0.00011| ; NUP54|IDBG-25315|ENSG00000138750|53371|1.3|0.00474| ; SLC15A1|IDBG-45188|ENSG00000088386|6564|1.1|0.00041| ; SLC16A10|IDBG-95351|ENSG00000112394|117247|1.2|0.00055| ; SLC24A2|IDBG-52997|ENSG00000155886|25769|2|0.01153 ; SLC24A5|IDBG-10776|ENSG00000188467|283652|1.2|0.00041| ; SLC29A4|IDBG-7459|E…
Late Phase of HIV Life Cycle	1355	REACTOME	Homo sapiens	9	87	0.1	0.0343186	0.409764	CCNT2 ; CDK7 ; GTF2H3 ; NUP43 ; NUP54 ; TAF13 ; TAF5 ; TAF9 ; XPO1 ;	CCNT2|IDBG-70567|ENSG00000082258|905|1|0.00005| ; CDK7|IDBG-25495|ENSG00000134058|1022|1.1|0.00166| ; GTF2H3|IDBG-63638|ENSG00000111358|2967|1|0.00104| ; NUP43|IDBG-97774|ENSG00000120253|348995|1|0.00011| ; NUP54|IDBG-25315|ENSG00000138750|53371|1.3|0.00474| ; TAF13|IDBG-100762|ENSG00000197780|6884|1.1|0.0005| ; TAF5|IDBG-88423|ENSG00000148835|6877|1|0.00019| ; TAF9|IDBG-125230|ENSG00000085231|68…
Pancreatic secretion	10370	KEGG	Homo sapiens	10	101	0.1	0.0345545	0.404491	AMY2B ; CD38 ; CELA2A ; CPA3 ; CPB2 ; PLA2G10 ; PLA2G4A ; PLCB1 ; PRKCG ; PRSS1 ;	AMY2B|IDBG-409447|ENSG00000240038|280|1.4|0.035| ; CD38|IDBG-10668|ENSG00000004468|952|1.2|0.00029| ; CELA2A|IDBG-90843|ENSG00000142615|63036|-2.1|0.00214 ; CPA3|IDBG-60396|ENSG00000163751|1359|1.3|0.00051| ; CPB2|IDBG-30244|ENSG00000080618|1361|1.5|0.00004 ; PLA2G10|IDBG-15446|ENSG00000069764|8399|2|0.02888 ; PLA2G4A|IDBG-105429|ENSG00000116711|5321|1|0.00156| ; PLCB1|IDBG-52543|ENSG00000182621|…
ADP signalling through P2Y purinoceptor 12	7227	REACTOME	Homo sapiens	2	6	0.33	0.0345711	0.382202	GNAI1 ; P2RY12 ;	GNAI1|IDBG-23949|ENSG00000127955|2770|1.2|0.00082| ; P2RY12|IDBG-61579|ENSG00000169313|64805|1.2|0.00002| ;
Presynaptic function of Kainate receptors	8400	REACTOME	Homo sapiens	2	6	0.33	0.0345711	0.382202	GRIK3 ; PLCB1 ;	GRIK3|IDBG-96392|ENSG00000163873|2899|-1.4|0.03175| ; PLCB1|IDBG-52543|ENSG00000182621|23236|1.4|0.0055| ;
Viral dsRNA:TLR3:TRIF Complex Activates TBK1/IKK epsilon	1876	REACTOME	Homo sapiens	2	6	0.33	0.0345711	0.382202	TBK1 ; TLR3 ;	TBK1|IDBG-44993|ENSG00000183735|29110|1.1|0.00005| ; TLR3|IDBG-47294|ENSG00000164342|7098|1.1|0.00002| ;
G-protein mediated events	3233	REACTOME	Homo sapiens	5	36	0.14	0.0357278	0.387809	GNAI1 ; GNAT2 ; PLA2G4A ; PLCB1 ; PRKCG ;	GNAI1|IDBG-23949|ENSG00000127955|2770|1.2|0.00082| ; GNAT2|IDBG-100852|ENSG00000134183|2780|1.1|0.00012| ; PLA2G4A|IDBG-105429|ENSG00000116711|5321|1|0.00156| ; PLCB1|IDBG-52543|ENSG00000182621|23236|1.4|0.0055| ; PRKCG|IDBG-67841|ENSG00000126583|5582|-1.7|<1.0E-5 ;
Metal ion SLC transporters	7455	REACTOME	Homo sapiens	4	25	0.16	0.0371549	0.396098	CP ; SLC30A6 ; SLC39A10 ; SLC39A8 ;	CP|IDBG-60595|ENSG00000047457|1356|1.4|0.00035| ; SLC30A6|IDBG-43344|ENSG00000152683|55676|1.2|0.00012| ; SLC39A10|IDBG-77719|ENSG00000196950|57181|1.4|<1.0E-5| ; SLC39A8|IDBG-31944|ENSG00000138821|64116|1|0.02627| ;
Association of licensing factors with the pre-replicative complex	1960	REACTOME	Homo sapiens	3	15	0.2	0.0388667	0.400059	ORC2L ; ORC4L ; ORC5L ;	ORC2L|IDBG-78348|ENSG00000115942|4999|1.2|<1.0E-5| ; ORC4L|IDBG-71780|ENSG00000115947|5000|1.3|<1.0E-5| ; ORC5L|IDBG-34679|ENSG00000164815|5001|1.25|0.00186| ;
Signal amplification	7426	REACTOME	Homo sapiens	3	15	0.2	0.0388667	0.400059	GNAI1 ; P2RY12 ; PLA2G4A ;	GNAI1|IDBG-23949|ENSG00000127955|2770|1.2|0.00082| ; P2RY12|IDBG-61579|ENSG00000169313|64805|1.2|0.00002| ; PLA2G4A|IDBG-105429|ENSG00000116711|5321|1|0.00156| ;
E2F mediated regulation of DNA replication	1395	REACTOME	Homo sapiens	4	26	0.15	0.0421879	0.426885	CDK1 ; ORC2L ; ORC4L ; ORC5L ;	CDK1|IDBG-75344|ENSG00000170312|983|1.3|0.00008| ; ORC2L|IDBG-78348|ENSG00000115942|4999|1.2|<1.0E-5| ; ORC4L|IDBG-71780|ENSG00000115947|5000|1.3|<1.0E-5| ; ORC5L|IDBG-34679|ENSG00000164815|5001|1.25|0.00186| ;
Metabolism of amino acids and derivatives	1437	REACTOME	Homo sapiens	14	164	0.09	0.0429455	0.427307	DBT ; DDC ; DLD ; GPT ; HAL ; KMO ; KYNU ; PSMA2 ; PSMC6 ; SLC16A10 ; SLC3A1 ; SLC6A12 ; SLC6A15 ; SLC7A11 ;	DBT|IDBG-100499|ENSG00000137992|1629|1|0.00014| ; DDC|IDBG-16596|ENSG00000132437|1644|2|0.01766 ; DLD|IDBG-35812|ENSG00000091140|1738|1|0.0001| ; GPT|IDBG-41262|ENSG00000167701|2875|-1.2|0.00486| ; HAL|IDBG-51903|ENSG00000084110|3034|1.3|0.00009| ; KMO|IDBG-107692|ENSG00000117009|8564|1.4|0.00824| ; KYNU|IDBG-71532|ENSG00000115919|8942|1|0.00035| ; PSMA2|IDBG-13609|ENSG00000106588|5683|1.2|0.0006…
HIV-1 Transcription Initiation	1862	REACTOME	Homo sapiens	5	38	0.13	0.0437854	0.396058	CDK7 ; GTF2H3 ; TAF13 ; TAF5 ; TAF9 ;	CDK7|IDBG-25495|ENSG00000134058|1022|1.1|0.00166| ; GTF2H3|IDBG-63638|ENSG00000111358|2967|1|0.00104| ; TAF13|IDBG-100762|ENSG00000197780|6884|1.1|0.0005| ; TAF5|IDBG-88423|ENSG00000148835|6877|1|0.00019| ; TAF9|IDBG-125230|ENSG00000085231|6880|1.1|0.00025| ;
RNA Polymerase II HIV-1 Promoter Escape	1494	REACTOME	Homo sapiens	5	38	0.13	0.0437854	0.396058	CDK7 ; GTF2H3 ; TAF13 ; TAF5 ; TAF9 ;	CDK7|IDBG-25495|ENSG00000134058|1022|1.1|0.00166| ; GTF2H3|IDBG-63638|ENSG00000111358|2967|1|0.00104| ; TAF13|IDBG-100762|ENSG00000197780|6884|1.1|0.0005| ; TAF5|IDBG-88423|ENSG00000148835|6877|1|0.00019| ; TAF9|IDBG-125230|ENSG00000085231|6880|1.1|0.00025| ;
RNA Polymerase II Promoter Escape	1432	REACTOME	Homo sapiens	5	38	0.13	0.0437854	0.396058	CDK7 ; GTF2H3 ; TAF13 ; TAF5 ; TAF9 ;	CDK7|IDBG-25495|ENSG00000134058|1022|1.1|0.00166| ; GTF2H3|IDBG-63638|ENSG00000111358|2967|1|0.00104| ; TAF13|IDBG-100762|ENSG00000197780|6884|1.1|0.0005| ; TAF5|IDBG-88423|ENSG00000148835|6877|1|0.00019| ; TAF9|IDBG-125230|ENSG00000085231|6880|1.1|0.00025| ;
RNA Polymerase II Transcription Initiation	1207	REACTOME	Homo sapiens	5	38	0.13	0.0437854	0.396058	CDK7 ; GTF2H3 ; TAF13 ; TAF5 ; TAF9 ;	CDK7|IDBG-25495|ENSG00000134058|1022|1.1|0.00166| ; GTF2H3|IDBG-63638|ENSG00000111358|2967|1|0.00104| ; TAF13|IDBG-100762|ENSG00000197780|6884|1.1|0.0005| ; TAF5|IDBG-88423|ENSG00000148835|6877|1|0.00019| ; TAF9|IDBG-125230|ENSG00000085231|6880|1.1|0.00025| ;
RNA Polymerase II Transcription Initiation And Promoter Clearance	1216	REACTOME	Homo sapiens	5	38	0.13	0.0437854	0.396058	CDK7 ; GTF2H3 ; TAF13 ; TAF5 ; TAF9 ;	CDK7|IDBG-25495|ENSG00000134058|1022|1.1|0.00166| ; GTF2H3|IDBG-63638|ENSG00000111358|2967|1|0.00104| ; TAF13|IDBG-100762|ENSG00000197780|6884|1.1|0.0005| ; TAF5|IDBG-88423|ENSG00000148835|6877|1|0.00019| ; TAF9|IDBG-125230|ENSG00000085231|6880|1.1|0.00025| ;
RNA Polymerase II Transcription Pre-Initiation And Promoter Opening	1629	REACTOME	Homo sapiens	5	38	0.13	0.0437854	0.396058	CDK7 ; GTF2H3 ; TAF13 ; TAF5 ; TAF9 ;	CDK7|IDBG-25495|ENSG00000134058|1022|1.1|0.00166| ; GTF2H3|IDBG-63638|ENSG00000111358|2967|1|0.00104| ; TAF13|IDBG-100762|ENSG00000197780|6884|1.1|0.0005| ; TAF5|IDBG-88423|ENSG00000148835|6877|1|0.00019| ; TAF9|IDBG-125230|ENSG00000085231|6880|1.1|0.00025| ;
RNA Polymerase I, RNA Polymerase III, and Mitochondrial Transcription	8348	REACTOME	Homo sapiens	7	64	0.11	0.0453049	0.403687	BDP1 ; CDK7 ; GTF2H3 ; GTF3C3 ; SSB ; TAF1A ; TFB2M ;	BDP1|IDBG-27250|ENSG00000145734|55814|1|0.00008| ; CDK7|IDBG-25495|ENSG00000134058|1022|1.1|0.00166| ; GTF2H3|IDBG-63638|ENSG00000111358|2967|1|0.00104| ; GTF3C3|IDBG-77823|ENSG00000119041|9330|1|0.00016| ; SSB|IDBG-74582|ENSG00000138385|6741|1|0.00011| ; TAF1A|IDBG-106798|ENSG00000143498|9015|1.4|<1.0E-5| ; TFB2M|IDBG-107841|ENSG00000162851|64216|1.2|0.00002| ;
Mitotic G1-G1/S phases	9070	REACTOME	Homo sapiens	10	106	0.09	0.0458041	0.402133	CCNE2 ; CDC7 ; CDK1 ; CDK7 ; MCM10 ; ORC2L ; ORC4L ; ORC5L ; PSMA2 ; PSMC6 ;	CCNE2|IDBG-29174|ENSG00000175305|9134|1.6|<1.0E-5 ; CDC7|IDBG-100234|ENSG00000097046|8317|1.2|0.00001| ; CDK1|IDBG-75344|ENSG00000170312|983|1.3|0.00008| ; CDK7|IDBG-25495|ENSG00000134058|1022|1.1|0.00166| ; MCM10|IDBG-54720|ENSG00000065328|55388|1|0.00037| ; ORC2L|IDBG-78348|ENSG00000115942|4999|1.2|<1.0E-5| ; ORC4L|IDBG-71780|ENSG00000115947|5000|1.3|<1.0E-5| ; ORC5L|IDBG-34679|ENSG00000164815|…
Axonal growth inhibition (RHOA activation)	3336	REACTOME	Homo sapiens	2	7	0.29	0.0467747	0.382527	MAG ; OMG ;	MAG|IDBG-43939|ENSG00000105695|4099|-1.7|0.00042 ; OMG|IDBG-39625|ENSG00000126861|4974|1.4|<1.0E-5| ;
G2/M DNA damage checkpoint	1799	REACTOME	Homo sapiens	2	7	0.29	0.0467747	0.382527	CDC25C ; CDK1 ;	CDC25C|IDBG-46926|ENSG00000158402|995|1.2|0.00198| ; CDK1|IDBG-75344|ENSG00000170312|983|1.3|0.00008| ;
Homologous DNA pairing and strand exchange	1276	REACTOME	Homo sapiens	2	7	0.29	0.0467747	0.382527	BRCA2 ; BRIP1 ;	BRCA2|IDBG-22703|ENSG00000139618|675|1.1|0.00006| ; BRIP1|IDBG-62607|ENSG00000136492|83990|1.3|0.00026| ;
Nicotinate metabolism	1283	REACTOME	Homo sapiens	2	7	0.29	0.0467747	0.382527	NMNAT2 ; PBEF1 ;	NMNAT2|IDBG-105296|ENSG00000157064|23057|-2.8|<1.0E-5 ; PBEF1|IDBG-35259|ENSG00000105835|10135|1|0.00018| ;
NrCAM interactions	8715	REACTOME	Homo sapiens	2	7	0.29	0.0467747	0.382527	DLG1 ; NRCAM ;	DLG1|IDBG-71508|ENSG00000075711|1739|1.1|0.00007| ; NRCAM|IDBG-36081|ENSG00000091129|4897|2.2|0.00128 ;
Transmembrane transport of small molecules	3464	REACTOME	Homo sapiens	20	263	0.08	0.0513333	0.414135	AQP9 ; CP ; NUP43 ; NUP54 ; SLC15A1 ; SLC16A10 ; SLC24A2 ; SLC24A5 ; SLC29A4 ; SLC30A6 ; SLC35A1 ; SLC35A3 ; SLC39A10 ; SLC39A8 ; SLC3A1 ; SLC5A11 ; SLC6A12 ; SLC6A15 ; SLC6A2 ; SLC7A11 ;	AQP9|IDBG-14075|ENSG00000103569|366|1|0.00513| ; CP|IDBG-60595|ENSG00000047457|1356|1.4|0.00035| ; NUP43|IDBG-97774|ENSG00000120253|348995|1|0.00011| ; NUP54|IDBG-25315|ENSG00000138750|53371|1.3|0.00474| ; SLC15A1|IDBG-45188|ENSG00000088386|6564|1.1|0.00041| ; SLC16A10|IDBG-95351|ENSG00000112394|117247|1.2|0.00055| ; SLC24A2|IDBG-52997|ENSG00000155886|25769|2|0.01153 ; SLC24A5|IDBG-10776|ENSG0000…
Histidine metabolism	423	KEGG	Homo sapiens	4	28	0.14	0.0533491	0.424659	DDC ; HAL ; HNMT ; TRMT11 ;	DDC|IDBG-16596|ENSG00000132437|1644|2|0.01766 ; HAL|IDBG-51903|ENSG00000084110|3034|1.3|0.00009| ; HNMT|IDBG-71109|ENSG00000150540|3176|1.1|0.00005| ; TRMT11|IDBG-96151|ENSG00000066651|60487|1|0.00445| ;
Aspirin blocks signaling pathway involved in platelet activation	3963	PID BIOCARTA	Homo sapiens	3	17	0.18	0.0538618	0.41225	GNAI1 ; PLA2G4A ; PLCB1 ;	GNAI1|IDBG-23949|ENSG00000127955|2770|1.2|0.00082| ; PLA2G4A|IDBG-105429|ENSG00000116711|5321|1|0.00156| ; PLCB1|IDBG-52543|ENSG00000182621|23236|1.4|0.0055| ;
Phosphorylation of the APC/C	1533	REACTOME	Homo sapiens	3	17	0.18	0.0538618	0.41225	ANAPC4 ; CDC27 ; CDK1 ;	ANAPC4|IDBG-12280|ENSG00000053900|29945|1|0.0001| ; CDC27|IDBG-55802|ENSG00000004897|996|1.1|0.00005| ; CDK1|IDBG-75344|ENSG00000170312|983|1.3|0.00008| ;
Zinc transporters	7631	REACTOME	Homo sapiens	3	17	0.18	0.0538618	0.41225	SLC30A6 ; SLC39A10 ; SLC39A8 ;	SLC30A6|IDBG-43344|ENSG00000152683|55676|1.2|0.00012| ; SLC39A10|IDBG-77719|ENSG00000196950|57181|1.4|<1.0E-5| ; SLC39A8|IDBG-31944|ENSG00000138821|64116|1|0.02627| ;
Synaptic Transmission	3274	REACTOME	Homo sapiens	8	81	0.1	0.0560157	0.423309	AKAP5 ; DDC ; DLG1 ; GJA10 ; GRIK3 ; GRIN2D ; PLCB1 ; SLC6A12 ;	AKAP5|IDBG-9126|ENSG00000179841|9495|1|0.00014| ; DDC|IDBG-16596|ENSG00000132437|1644|2|0.01766 ; DLG1|IDBG-71508|ENSG00000075711|1739|1.1|0.00007| ; GJA10|IDBG-94350|ENSG00000135355|84694|1.7|0.02778 ; GRIK3|IDBG-96392|ENSG00000163873|2899|-1.4|0.03175| ; GRIN2D|IDBG-60427|ENSG00000105464|2906|-1.4|0.002| ; PLCB1|IDBG-52543|ENSG00000182621|23236|1.4|0.0055| ; SLC6A12|IDBG-11214|ENSG00000111181|6…
BARD1 signaling events	9310	PID NCI	Homo sapiens	4	29	0.14	0.0594731	0.443818	ATR ; BARD1 ; FANCL ; RBBP8 ;	ATR|IDBG-59521|ENSG00000175054|545,648152,651921|1.4|<1.0E-5| ; BARD1|IDBG-80113|ENSG00000138376|580|1|0.00602| ; FANCL|IDBG-52852|ENSG00000115392|55120|1.2|0.00013| ; RBBP8|IDBG-1496|ENSG00000101773|5932|1.1|0.00008| ;
Activation of Kainate Receptors upon glutamate binding	9180	REACTOME	Homo sapiens	2	8	0.25	0.0602821	0.423393	GRIK3 ; PLCB1 ;	GRIK3|IDBG-96392|ENSG00000163873|2899|-1.4|0.03175| ; PLCB1|IDBG-52543|ENSG00000182621|23236|1.4|0.0055| ;
P75NTR regulates axonogenesis	3466	REACTOME	Homo sapiens	2	8	0.25	0.0602821	0.423393	MAG ; OMG ;	MAG|IDBG-43939|ENSG00000105695|4099|-1.7|0.00042 ; OMG|IDBG-39625|ENSG00000126861|4974|1.4|<1.0E-5| ;
Transport of gamma-carboxylated protein precursors from the endoplasmic reticulum to the Golgi apparatus	1694	REACTOME	Homo sapiens	2	8	0.25	0.0602821	0.423393	PROC ; PROZ ;	PROC|IDBG-69078|ENSG00000115718|5624|-1.4|0.01743| ; PROZ|IDBG-52386|ENSG00000126231|8858|4|0.00006 ;
Transport of nucleotide sugars	9048	REACTOME	Homo sapiens	2	8	0.25	0.0602821	0.423393	SLC35A1 ; SLC35A3 ;	SLC35A1|IDBG-94128|ENSG00000164414|10559|1|0.00065| ; SLC35A3|IDBG-100468|ENSG00000117620|23443|1.5|<1.0E-5 ;
Tryptophan catabolism	1724	REACTOME	Homo sapiens	2	8	0.25	0.0602821	0.423393	KMO ; KYNU ;	KMO|IDBG-107692|ENSG00000117009|8564|1.4|0.00824| ; KYNU|IDBG-71532|ENSG00000115919|8942|1|0.00035| ;
Cdk regulation of dna replication	4012	PID BIOCARTA	Homo sapiens	3	18	0.17	0.0622499	0.417564	ORC2L ; ORC4L ; ORC5L ;	ORC2L|IDBG-78348|ENSG00000115942|4999|1.2|<1.0E-5| ; ORC4L|IDBG-71780|ENSG00000115947|5000|1.3|<1.0E-5| ; ORC5L|IDBG-34679|ENSG00000164815|5001|1.25|0.00186| ;
Inactivation of APC/C via direct inhibition of the APC/C complex	1439	REACTOME	Homo sapiens	3	18	0.17	0.0622499	0.417564	ANAPC4 ; BUB1B ; CDC27 ;	ANAPC4|IDBG-12280|ENSG00000053900|29945|1|0.0001| ; BUB1B|IDBG-6103|ENSG00000156970|701|1|0.00071| ; CDC27|IDBG-55802|ENSG00000004897|996|1.1|0.00005| ;
Inhibition of the proteolytic activity of APC/C required for the onset of anaphase by mitotic spindle checkpoint components	1474	REACTOME	Homo sapiens	3	18	0.17	0.0622499	0.417564	ANAPC4 ; BUB1B ; CDC27 ;	ANAPC4|IDBG-12280|ENSG00000053900|29945|1|0.0001| ; BUB1B|IDBG-6103|ENSG00000156970|701|1|0.00071| ; CDC27|IDBG-55802|ENSG00000004897|996|1.1|0.00005| ;
Na+/Cl- dependent neurotransmitter transporters	7334	REACTOME	Homo sapiens	3	18	0.17	0.0622499	0.417564	SLC6A12 ; SLC6A15 ; SLC6A2 ;	SLC6A12|IDBG-11214|ENSG00000111181|6539|-1.1|0.02142| ; SLC6A15|IDBG-49844|ENSG00000072041|55117|1.3|0.0447| ; SLC6A2|IDBG-31382|ENSG00000103546|6530|1.7|<1.0E-5 ;
G alpha (i) signalling events	6833	REACTOME	Homo sapiens	4	30	0.13	0.0659541	0.437496	GNAI1 ; GNAT2 ; RGS1 ; RGS20 ;	GNAI1|IDBG-23949|ENSG00000127955|2770|1.2|0.00082| ; GNAT2|IDBG-100852|ENSG00000134183|2780|1.1|0.00012| ; RGS1|IDBG-105443|ENSG00000090104|5996|1.2|0.00011| ; RGS20|IDBG-21786|ENSG00000147509|8601|-1.1|0.01252| ;
RNA Polymerase II Pre-transcription Events	8187	REACTOME	Homo sapiens	6	56	0.11	0.0667569	0.437955	CCNT2 ; CDK7 ; GTF2H3 ; TAF13 ; TAF5 ; TAF9 ;	CCNT2|IDBG-70567|ENSG00000082258|905|1|0.00005| ; CDK7|IDBG-25495|ENSG00000134058|1022|1.1|0.00166| ; GTF2H3|IDBG-63638|ENSG00000111358|2967|1|0.00104| ; TAF13|IDBG-100762|ENSG00000197780|6884|1.1|0.0005| ; TAF5|IDBG-88423|ENSG00000148835|6877|1|0.00019| ; TAF9|IDBG-125230|ENSG00000085231|6880|1.1|0.00025| ;
Mitotic Spindle Checkpoint	1465	REACTOME	Homo sapiens	3	19	0.16	0.0712032	0.462047	ANAPC4 ; BUB1B ; CDC27 ;	ANAPC4|IDBG-12280|ENSG00000053900|29945|1|0.0001| ; BUB1B|IDBG-6103|ENSG00000156970|701|1|0.00071| ; CDC27|IDBG-55802|ENSG00000004897|996|1.1|0.00005| ;
Gamma-carboxylation of protein precursors	1622	REACTOME	Homo sapiens	2	9	0.22	0.0749273	0.465954	PROC ; PROZ ;	PROC|IDBG-69078|ENSG00000115718|5624|-1.4|0.01743| ; PROZ|IDBG-52386|ENSG00000126231|8858|4|0.00006 ;
No2-dependent il-12 pathway in nk cells	3943	PID BIOCARTA	Homo sapiens	2	9	0.22	0.0749273	0.465954	IL12B ; NOS2 ;	IL12B|IDBG-55893|ENSG00000113302|3593|1|0.00217| ; NOS2|IDBG-36000|ENSG00000007171|4843|-2.4|<1.0E-5 ;
Removal of aminoterminal propeptides from gamma-carboxylated proteins	1517	REACTOME	Homo sapiens	2	9	0.22	0.0749273	0.465954	PROC ; PROZ ;	PROC|IDBG-69078|ENSG00000115718|5624|-1.4|0.01743| ; PROZ|IDBG-52386|ENSG00000126231|8858|4|0.00006 ;
Sodium/Calcium exchangers	6207	REACTOME	Homo sapiens	2	9	0.22	0.0749273	0.465954	SLC24A2 ; SLC24A5 ;	SLC24A2|IDBG-52997|ENSG00000155886|25769|2|0.01153 ; SLC24A5|IDBG-10776|ENSG00000188467|283652|1.2|0.00041| ;
Transcription	1425	REACTOME	Homo sapiens	12	147	0.08	0.0759818	0.467641	BDP1 ; CCNT2 ; CDK7 ; GTF2H3 ; GTF3C3 ; SSB ; TAF13 ; TAF1A ; TAF5 ; TAF9 ; TFB2M ; UPF3B ;	BDP1|IDBG-27250|ENSG00000145734|55814|1|0.00008| ; CCNT2|IDBG-70567|ENSG00000082258|905|1|0.00005| ; CDK7|IDBG-25495|ENSG00000134058|1022|1.1|0.00166| ; GTF2H3|IDBG-63638|ENSG00000111358|2967|1|0.00104| ; GTF3C3|IDBG-77823|ENSG00000119041|9330|1|0.00016| ; SSB|IDBG-74582|ENSG00000138385|6741|1|0.00011| ; TAF13|IDBG-100762|ENSG00000197780|6884|1.1|0.0005| ; TAF1A|IDBG-106798|ENSG00000143498|9015|1…
Transcription of the HIV genome	1300	REACTOME	Homo sapiens	6	58	0.1	0.0765122	0.4661	CCNT2 ; CDK7 ; GTF2H3 ; TAF13 ; TAF5 ; TAF9 ;	CCNT2|IDBG-70567|ENSG00000082258|905|1|0.00005| ; CDK7|IDBG-25495|ENSG00000134058|1022|1.1|0.00166| ; GTF2H3|IDBG-63638|ENSG00000111358|2967|1|0.00104| ; TAF13|IDBG-100762|ENSG00000197780|6884|1.1|0.0005| ; TAF5|IDBG-88423|ENSG00000148835|6877|1|0.00019| ; TAF9|IDBG-125230|ENSG00000085231|6880|1.1|0.00025| ;
RNA Polymerase I Promoter Escape	1834	REACTOME	Homo sapiens	3	20	0.15	0.080697	0.481761	CDK7 ; GTF2H3 ; TAF1A ;	CDK7|IDBG-25495|ENSG00000134058|1022|1.1|0.00166| ; GTF2H3|IDBG-63638|ENSG00000111358|2967|1|0.00104| ; TAF1A|IDBG-106798|ENSG00000143498|9015|1.4|<1.0E-5| ;
Tgf beta signaling pathway	4035	PID BIOCARTA	Homo sapiens	3	20	0.15	0.080697	0.481761	MAP3K7 ; PROC ; TGFBR1 ;	MAP3K7|IDBG-94374|ENSG00000135341|6885|1.1|0.00003| ; PROC|IDBG-69078|ENSG00000115718|5624|-1.4|0.01743| ; TGFBR1|IDBG-78488|ENSG00000106799|7046|1|0.00014| ;
DNA Replication Pre-Initiation	1623	REACTOME	Homo sapiens	7	74	0.09	0.0854555	0.500166	CDC7 ; MCM10 ; ORC2L ; ORC4L ; ORC5L ; PSMA2 ; PSMC6 ;	CDC7|IDBG-100234|ENSG00000097046|8317|1.2|0.00001| ; MCM10|IDBG-54720|ENSG00000065328|55388|1|0.00037| ; ORC2L|IDBG-78348|ENSG00000115942|4999|1.2|<1.0E-5| ; ORC4L|IDBG-71780|ENSG00000115947|5000|1.3|<1.0E-5| ; ORC5L|IDBG-34679|ENSG00000164815|5001|1.25|0.00186| ; PSMA2|IDBG-13609|ENSG00000106588|5683|1.2|0.00068| ; PSMC6|IDBG-6838|ENSG00000100519|5706|1.2|0.0042| ;
M/G1 Transition	1667	REACTOME	Homo sapiens	7	74	0.09	0.0854555	0.500166	CDC7 ; MCM10 ; ORC2L ; ORC4L ; ORC5L ; PSMA2 ; PSMC6 ;	CDC7|IDBG-100234|ENSG00000097046|8317|1.2|0.00001| ; MCM10|IDBG-54720|ENSG00000065328|55388|1|0.00037| ; ORC2L|IDBG-78348|ENSG00000115942|4999|1.2|<1.0E-5| ; ORC4L|IDBG-71780|ENSG00000115947|5000|1.3|<1.0E-5| ; ORC5L|IDBG-34679|ENSG00000164815|5001|1.25|0.00186| ; PSMA2|IDBG-13609|ENSG00000106588|5683|1.2|0.00068| ; PSMC6|IDBG-6838|ENSG00000100519|5706|1.2|0.0042| ;
Neuroransmitter Receptor Binding And Downstream Transmission In The Postsynaptic Cell	3400	REACTOME	Homo sapiens	5	46	0.11	0.0860735	0.498892	AKAP5 ; DLG1 ; GRIK3 ; GRIN2D ; PLCB1 ;	AKAP5|IDBG-9126|ENSG00000179841|9495|1|0.00014| ; DLG1|IDBG-71508|ENSG00000075711|1739|1.1|0.00007| ; GRIK3|IDBG-96392|ENSG00000163873|2899|-1.4|0.03175| ; GRIN2D|IDBG-60427|ENSG00000105464|2906|-1.4|0.002| ; PLCB1|IDBG-52543|ENSG00000182621|23236|1.4|0.0055| ;
Regulation of spermatogenesis by crem	3935	PID BIOCARTA	Homo sapiens	2	10	0.2	0.090558	0.514887	KIF17 ; XPO1 ;	KIF17|IDBG-92937|ENSG00000117245|57576|1.1|0.0208| ; XPO1|IDBG-53335|ENSG00000082898|7514|1|0.00004| ;
Zinc influx into cells by the SLC39 gene family	6958	REACTOME	Homo sapiens	2	10	0.2	0.090558	0.514887	SLC39A10 ; SLC39A8 ;	SLC39A10|IDBG-77719|ENSG00000196950|57181|1.4|<1.0E-5| ; SLC39A8|IDBG-31944|ENSG00000138821|64116|1|0.02627| ;
APC/C:Cdc20 mediated degradation of Cyclin B	1523	REACTOME	Homo sapiens	3	21	0.14	0.0907053	0.496798	ANAPC4 ; CDC27 ; CDK1 ;	ANAPC4|IDBG-12280|ENSG00000053900|29945|1|0.0001| ; CDC27|IDBG-55802|ENSG00000004897|996|1.1|0.00005| ; CDK1|IDBG-75344|ENSG00000170312|983|1.3|0.00008| ;
Double-Strand Break Repair	1415	REACTOME	Homo sapiens	3	21	0.14	0.0907053	0.496798	BRCA2 ; BRIP1 ; XRCC4 ;	BRCA2|IDBG-22703|ENSG00000139618|675|1.1|0.00006| ; BRIP1|IDBG-62607|ENSG00000136492|83990|1.3|0.00026| ; XRCC4|IDBG-32219|ENSG00000152422|7518|1.1|0.00093| ;
RNA Polymerase I Chain Elongation	1413	REACTOME	Homo sapiens	3	21	0.14	0.0907053	0.496798	CDK7 ; GTF2H3 ; TAF1A ;	CDK7|IDBG-25495|ENSG00000134058|1022|1.1|0.00166| ; GTF2H3|IDBG-63638|ENSG00000111358|2967|1|0.00104| ; TAF1A|IDBG-106798|ENSG00000143498|9015|1.4|<1.0E-5| ;
RNA Polymerase I Transcription Termination	1246	REACTOME	Homo sapiens	3	21	0.14	0.0907053	0.496798	CDK7 ; GTF2H3 ; TAF1A ;	CDK7|IDBG-25495|ENSG00000134058|1022|1.1|0.00166| ; GTF2H3|IDBG-63638|ENSG00000111358|2967|1|0.00104| ; TAF1A|IDBG-106798|ENSG00000143498|9015|1.4|<1.0E-5| ;
Cdc20:Phospho-APC/C mediated degradation of Cyclin A	1984	REACTOME	Homo sapiens	6	61	0.1	0.0925743	0.502426	ANAPC4 ; BUB1B ; CDC27 ; CDK1 ; PSMA2 ; PSMC6 ;	ANAPC4|IDBG-12280|ENSG00000053900|29945|1|0.0001| ; BUB1B|IDBG-6103|ENSG00000156970|701|1|0.00071| ; CDC27|IDBG-55802|ENSG00000004897|996|1.1|0.00005| ; CDK1|IDBG-75344|ENSG00000170312|983|1.3|0.00008| ; PSMA2|IDBG-13609|ENSG00000106588|5683|1.2|0.00068| ; PSMC6|IDBG-6838|ENSG00000100519|5706|1.2|0.0042| ;
Transmission across Chemical Synapses	2947	REACTOME	Homo sapiens	7	76	0.09	0.0953372	0.512759	AKAP5 ; DDC ; DLG1 ; GRIK3 ; GRIN2D ; PLCB1 ; SLC6A12 ;	AKAP5|IDBG-9126|ENSG00000179841|9495|1|0.00014| ; DDC|IDBG-16596|ENSG00000132437|1644|2|0.01766 ; DLG1|IDBG-71508|ENSG00000075711|1739|1.1|0.00007| ; GRIK3|IDBG-96392|ENSG00000163873|2899|-1.4|0.03175| ; GRIN2D|IDBG-60427|ENSG00000105464|2906|-1.4|0.002| ; PLCB1|IDBG-52543|ENSG00000182621|23236|1.4|0.0055| ; SLC6A12|IDBG-11214|ENSG00000111181|6539|-1.1|0.02142| ;
Transport of glucose and other sugars, bile salts and organic acids, metal ions and amine compounds	6261	REACTOME	Homo sapiens	8	91	0.09	0.0958982	0.506648	CP ; SLC30A6 ; SLC39A10 ; SLC39A8 ; SLC5A11 ; SLC6A12 ; SLC6A15 ; SLC6A2 ;	CP|IDBG-60595|ENSG00000047457|1356|1.4|0.00035| ; SLC30A6|IDBG-43344|ENSG00000152683|55676|1.2|0.00012| ; SLC39A10|IDBG-77719|ENSG00000196950|57181|1.4|<1.0E-5| ; SLC39A8|IDBG-31944|ENSG00000138821|64116|1|0.02627| ; SLC5A11|IDBG-21339|ENSG00000158865|115584|1.9|0.02613 ; SLC6A12|IDBG-11214|ENSG00000111181|6539|-1.1|0.02142| ; SLC6A15|IDBG-49844|ENSG00000072041|55117|1.3|0.0447| ; SLC6A2|IDBG-313…
Transport of inorganic cations/anions and amino acids/oligopeptides	6804	REACTOME	Homo sapiens	8	91	0.09	0.0958982	0.506648	SLC15A1 ; SLC16A10 ; SLC24A2 ; SLC24A5 ; SLC3A1 ; SLC6A12 ; SLC6A15 ; SLC7A11 ;	SLC15A1|IDBG-45188|ENSG00000088386|6564|1.1|0.00041| ; SLC16A10|IDBG-95351|ENSG00000112394|117247|1.2|0.00055| ; SLC24A2|IDBG-52997|ENSG00000155886|25769|2|0.01153 ; SLC24A5|IDBG-10776|ENSG00000188467|283652|1.2|0.00041| ; SLC3A1|IDBG-49716|ENSG00000138079|6519|1.5|0.00001 ; SLC6A12|IDBG-11214|ENSG00000111181|6539|-1.1|0.02142| ; SLC6A15|IDBG-49844|ENSG00000072041|55117|1.3|0.0447| ; SLC7A11|IDBG…
Removal of licensing factors from origins	1973	REACTOME	Homo sapiens	6	62	0.1	0.0983034	0.514799	MCM10 ; ORC2L ; ORC4L ; ORC5L ; PSMA2 ; PSMC6 ;	MCM10|IDBG-54720|ENSG00000065328|55388|1|0.00037| ; ORC2L|IDBG-78348|ENSG00000115942|4999|1.2|<1.0E-5| ; ORC4L|IDBG-71780|ENSG00000115947|5000|1.3|<1.0E-5| ; ORC5L|IDBG-34679|ENSG00000164815|5001|1.25|0.00186| ; PSMA2|IDBG-13609|ENSG00000106588|5683|1.2|0.00068| ; PSMC6|IDBG-6838|ENSG00000100519|5706|1.2|0.0042| ;
G alpha (z) signalling events	6138	REACTOME	Homo sapiens	3	22	0.14	0.1012	0.51638	GNAI1 ; RGS17 ; RGS20 ;	GNAI1|IDBG-23949|ENSG00000127955|2770|1.2|0.00082| ; RGS17|IDBG-98182|ENSG00000091844|26575|1.7|0.01766 ; RGS20|IDBG-21786|ENSG00000147509|8601|-1.1|0.01252| ;
Role of brca1 brca2 and atr in cancer susceptibility	4115	PID BIOCARTA	Homo sapiens	3	22	0.14	0.1012	0.51638	ATR ; BRCA2 ; RAD17 ;	ATR|IDBG-59521|ENSG00000175054|545,648152,651921|1.4|<1.0E-5| ; BRCA2|IDBG-22703|ENSG00000139618|675|1.1|0.00006| ; RAD17|IDBG-25785|ENSG00000152942|5884|1|0.00012| ;
VEGFR3 signaling in lymphatic endothelium	9413	PID NCI	Homo sapiens	3	22	0.14	0.1012	0.51638	COL1A1 ; COL1A2 ; ITGA2 ;	COL1A1|IDBG-58238|ENSG00000108821|1277|-2.5|<1.0E-5 ; COL1A2|IDBG-27319|ENSG00000164692|1278|-2.5|<1.0E-5 ; ITGA2|IDBG-20326|ENSG00000164171|3673|1.1|0.04036| ;
APC/C:Cdc20 mediated degradation of mitotic proteins	1771	REACTOME	Homo sapiens	6	63	0.1	0.104216	0.527264	ANAPC4 ; BUB1B ; CDC27 ; CDK1 ; PSMA2 ; PSMC6 ;	ANAPC4|IDBG-12280|ENSG00000053900|29945|1|0.0001| ; BUB1B|IDBG-6103|ENSG00000156970|701|1|0.00071| ; CDC27|IDBG-55802|ENSG00000004897|996|1.1|0.00005| ; CDK1|IDBG-75344|ENSG00000170312|983|1.3|0.00008| ; PSMA2|IDBG-13609|ENSG00000106588|5683|1.2|0.00068| ; PSMC6|IDBG-6838|ENSG00000100519|5706|1.2|0.0042| ;
Opioid Signalling	3816	REACTOME	Homo sapiens	5	49	0.1	0.10598	0.531681	GNAI1 ; GNAT2 ; PLA2G4A ; PLCB1 ; PRKCG ;	GNAI1|IDBG-23949|ENSG00000127955|2770|1.2|0.00082| ; GNAT2|IDBG-100852|ENSG00000134183|2780|1.1|0.00012| ; PLA2G4A|IDBG-105429|ENSG00000116711|5321|1|0.00156| ; PLCB1|IDBG-52543|ENSG00000182621|23236|1.4|0.0055| ; PRKCG|IDBG-67841|ENSG00000126583|5582|-1.7|<1.0E-5 ;
Gamma-carboxylation, transport, and amino-terminal cleavage of proteins	1497	REACTOME	Homo sapiens	2	11	0.18	0.107034	0.515319	PROC ; PROZ ;	PROC|IDBG-69078|ENSG00000115718|5624|-1.4|0.01743| ; PROZ|IDBG-52386|ENSG00000126231|8858|4|0.00006 ;
MRNA Decay by 3` to 5` Exoribonuclease	7750	REACTOME	Homo sapiens	2	11	0.18	0.107034	0.515319	DIS3 ; EXOSC9 ;	DIS3|IDBG-37462|ENSG00000083520|22894|1.2|0.00012| ; EXOSC9|IDBG-36262|ENSG00000123737|5393|1|0.0002| ;
Recruitment of NuMA to mitotic centrosomes	3818	REACTOME	Homo sapiens	2	11	0.18	0.107034	0.515319	CDK1 ; NEDD1 ;	CDK1|IDBG-75344|ENSG00000170312|983|1.3|0.00008| ; NEDD1|IDBG-52158|ENSG00000139350|121441|1.2|0.00001| ;
Recycling of bile acids and salts	1831	REACTOME	Homo sapiens	2	11	0.18	0.107034	0.515319	FABP6 ; SLC10A1 ;	FABP6|IDBG-55997|ENSG00000170231|2172|1.4|0.00105| ; SLC10A1|IDBG-10519|ENSG00000100652|6554|1.1|0.00183| ;
Valine, leucine and isoleucine biosynthesis	408	KEGG	Homo sapiens	2	11	0.18	0.107034	0.515319	LARS ; PDHA2 ;	LARS|IDBG-51947|ENSG00000133706|51520|1|0.00007| ; PDHA2|IDBG-30771|ENSG00000163114|5161|1.2|0.04318| ;
Activation of APC/C and APC/C:Cdc20 mediated degradation of mitotic proteins	1733	REACTOME	Homo sapiens	6	64	0.09	0.110311	0.526844	ANAPC4 ; BUB1B ; CDC27 ; CDK1 ; PSMA2 ; PSMC6 ;	ANAPC4|IDBG-12280|ENSG00000053900|29945|1|0.0001| ; BUB1B|IDBG-6103|ENSG00000156970|701|1|0.00071| ; CDC27|IDBG-55802|ENSG00000004897|996|1.1|0.00005| ; CDK1|IDBG-75344|ENSG00000170312|983|1.3|0.00008| ; PSMA2|IDBG-13609|ENSG00000106588|5683|1.2|0.00068| ; PSMC6|IDBG-6838|ENSG00000100519|5706|1.2|0.0042| ;
Basal transcription factors	501	KEGG	Homo sapiens	4	36	0.11	0.111953	0.530442	GTF2H3 ; TAF13 ; TAF5 ; TAF9 ;	GTF2H3|IDBG-63638|ENSG00000111358|2967|1|0.00104| ; TAF13|IDBG-100762|ENSG00000197780|6884|1.1|0.0005| ; TAF5|IDBG-88423|ENSG00000148835|6877|1|0.00019| ; TAF9|IDBG-125230|ENSG00000085231|6880|1.1|0.00025| ;
APC-Cdc20 mediated degradation of Nek2A	1981	REACTOME	Homo sapiens	3	23	0.13	0.112153	0.519032	ANAPC4 ; BUB1B ; CDC27 ;	ANAPC4|IDBG-12280|ENSG00000053900|29945|1|0.0001| ; BUB1B|IDBG-6103|ENSG00000156970|701|1|0.00071| ; CDC27|IDBG-55802|ENSG00000004897|996|1.1|0.00005| ;
How progesterone initiates the oocyte maturation	4077	PID BIOCARTA	Homo sapiens	3	23	0.13	0.112153	0.519032	CDC25C ; CDK1 ; GNAI1 ;	CDC25C|IDBG-46926|ENSG00000158402|995|1.2|0.00198| ; CDK1|IDBG-75344|ENSG00000170312|983|1.3|0.00008| ; GNAI1|IDBG-23949|ENSG00000127955|2770|1.2|0.00082| ;
Visual signal transduction: Cones	9416	PID NCI	Homo sapiens	3	23	0.13	0.112153	0.519032	GNAT2 ; PDE6C ; SLC24A2 ;	GNAT2|IDBG-100852|ENSG00000134183|2780|1.1|0.00012| ; PDE6C|IDBG-82906|ENSG00000095464|5146|2.5|0.01756 ; SLC24A2|IDBG-52997|ENSG00000155886|25769|2|0.01153 ;
Regulation of DNA replication	1199	REACTOME	Homo sapiens	6	65	0.09	0.116583	0.535386	MCM10 ; ORC2L ; ORC4L ; ORC5L ; PSMA2 ; PSMC6 ;	MCM10|IDBG-54720|ENSG00000065328|55388|1|0.00037| ; ORC2L|IDBG-78348|ENSG00000115942|4999|1.2|<1.0E-5| ; ORC4L|IDBG-71780|ENSG00000115947|5000|1.3|<1.0E-5| ; ORC5L|IDBG-34679|ENSG00000164815|5001|1.25|0.00186| ; PSMA2|IDBG-13609|ENSG00000106588|5683|1.2|0.00068| ; PSMC6|IDBG-6838|ENSG00000100519|5706|1.2|0.0042| ;
CDT1 association with the CDC6:ORC:origin complex	1708	REACTOME	Homo sapiens	5	51	0.1	0.120398	0.548683	ORC2L ; ORC4L ; ORC5L ; PSMA2 ; PSMC6 ;	ORC2L|IDBG-78348|ENSG00000115942|4999|1.2|<1.0E-5| ; ORC4L|IDBG-71780|ENSG00000115947|5000|1.3|<1.0E-5| ; ORC5L|IDBG-34679|ENSG00000164815|5001|1.25|0.00186| ; PSMA2|IDBG-13609|ENSG00000106588|5683|1.2|0.00068| ; PSMC6|IDBG-6838|ENSG00000100519|5706|1.2|0.0042| ;
ALK1 signaling events	9430	PID NCI	Homo sapiens	3	24	0.13	0.123533	0.554508	INHBA ; SMAD9 ; TGFBR1 ;	INHBA|IDBG-13490|ENSG00000122641|3624|2.1|0.04688 ; SMAD9|IDBG-24637|ENSG00000120693|4093|1|0.00322| ; TGFBR1|IDBG-78488|ENSG00000106799|7046|1|0.00014| ;
RNA Polymerase I Transcription Initiation	1203	REACTOME	Homo sapiens	3	24	0.13	0.123533	0.554508	CDK7 ; GTF2H3 ; TAF1A ;	CDK7|IDBG-25495|ENSG00000134058|1022|1.1|0.00166| ; GTF2H3|IDBG-63638|ENSG00000111358|2967|1|0.00104| ; TAF1A|IDBG-106798|ENSG00000143498|9015|1.4|<1.0E-5| ;
Granzyme a mediated apoptosis pathway	4111	PID BIOCARTA	Homo sapiens	2	12	0.17	0.124228	0.549366	GZMA ; SET ;	GZMA|IDBG-20850|ENSG00000145649|3001|1|0.00076| ; SET|IDBG-88484|ENSG00000119335|6418,646817|1|0.01382| ;
P2Y receptors	5183	REACTOME	Homo sapiens	2	12	0.17	0.124228	0.549366	LPAR6 ; P2RY12 ;	LPAR6|IDBG-32562|ENSG00000139679|10161|1.4|<1.0E-5| ; P2RY12|IDBG-61579|ENSG00000169313|64805|1.2|0.00002| ;
Aurora B signaling	9401	PID NCI	Homo sapiens	4	38	0.11	0.12977	0.569651	KLHL9 ; NCAPG ; SMC2 ; SMC4 ;	KLHL9|IDBG-54033|ENSG00000198642|55958|1.2|<1.0E-5| ; NCAPG|IDBG-11146|ENSG00000109805|64151|1.3|0.00001| ; SMC2|IDBG-79195|ENSG00000136824|10592|1.2|<1.0E-5| ; SMC4|IDBG-63513|ENSG00000113810|10051|1.1|0.00003| ;
Cell adhesion molecules (CAMs)	440	KEGG	Homo sapiens	10	130	0.08	0.13246	0.577214	CADM3 ; CD226 ; CD274 ; CTLA4 ; ICOS ; MAG ; NCAM2 ; NRCAM ; SELE ; SELP ;	CADM3|IDBG-103868|ENSG00000162706|57863|-3.4|0.01499 ; CD226|IDBG-4779|ENSG00000150637|10666|1.1|0.00012| ; CD274|IDBG-47487|ENSG00000120217|29126|1.1|0.00008| ; CTLA4|IDBG-79215|ENSG00000163599|1493|1.8|0.00008 ; ICOS|IDBG-79246|ENSG00000163600|29851|1.2|0.00006| ; MAG|IDBG-43939|ENSG00000105695|4099|-1.7|0.00042 ; NCAM2|IDBG-1027|ENSG00000154654|4685|1.9|0.02888 ; NRCAM|IDBG-36081|ENSG000000911…
TGF-beta signaling pathway	465	KEGG	Homo sapiens	7	84	0.08	0.140797	0.609098	BMPR1A ; INHBA ; NODAL ; PITX2 ; SMAD9 ; TGFBR1 ; THBS2 ;	BMPR1A|IDBG-81081|ENSG00000107779|657|1.6|0.00056 ; INHBA|IDBG-13490|ENSG00000122641|3624|2.1|0.04688 ; NODAL|IDBG-77432|ENSG00000156574|4838|28.1|0.00265 ; PITX2|IDBG-34290|ENSG00000164093|5308|27.3|0.03467 ; SMAD9|IDBG-24637|ENSG00000120693|4093|1|0.00322| ; TGFBR1|IDBG-78488|ENSG00000106799|7046|1|0.00014| ; THBS2|IDBG-99215|ENSG00000186340|7058|3.6|0.00163 ;
BMP2 signaling pathway(through Smad) ( TGF-beta BMP Diagram(MolecularVariation) )	10148	INOH	Homo sapiens	2	13	0.15	0.142023	0.592921	BAMBI ; BMPR1A ;	BAMBI|IDBG-66015|ENSG00000095739|25805|-2.6|<1.0E-5 ; BMPR1A|IDBG-81081|ENSG00000107779|657|1.6|0.00056 ;
G-protein activation	3079	REACTOME	Homo sapiens	2	13	0.15	0.142023	0.592921	GNAI1 ; GNAT2 ;	GNAI1|IDBG-23949|ENSG00000127955|2770|1.2|0.00082| ; GNAT2|IDBG-100852|ENSG00000134183|2780|1.1|0.00012| ;
Melanocyte development and pigmentation pathway	4062	PID BIOCARTA	Homo sapiens	2	13	0.15	0.142023	0.592921	BCL2 ; KIT ;	BCL2|IDBG-4354|ENSG00000171791|596|1|0.00061| ; KIT|IDBG-18980|ENSG00000157404|3815,652799,653882|1|0.00037| ;
Non-homologous end-joining	2800	KEGG	Homo sapiens	2	13	0.15	0.142023	0.592921	DCLRE1C ; XRCC4 ;	DCLRE1C|IDBG-56338|ENSG00000152457|64421|1.1|0.00009| ; XRCC4|IDBG-32219|ENSG00000152422|7518|1.1|0.00093| ;
Post-translational modification: gamma carboxylation and hypusine formation	1765	REACTOME	Homo sapiens	2	13	0.15	0.142023	0.592921	PROC ; PROZ ;	PROC|IDBG-69078|ENSG00000115718|5624|-1.4|0.01743| ; PROZ|IDBG-52386|ENSG00000126231|8858|4|0.00006 ;
Long-term depression	555	KEGG	Homo sapiens	6	69	0.09	0.143389	0.590367	GNAI1 ; GRIA3 ; PLA2G10 ; PLA2G4A ; PLCB1 ; PRKCG ;	GNAI1|IDBG-23949|ENSG00000127955|2770|1.2|0.00082| ; GRIA3|IDBG-84939|ENSG00000125675|2892|1.4|0.01374| ; PLA2G10|IDBG-15446|ENSG00000069764|8399|2|0.02888 ; PLA2G4A|IDBG-105429|ENSG00000116711|5321|1|0.00156| ; PLCB1|IDBG-52543|ENSG00000182621|23236|1.4|0.0055| ; PRKCG|IDBG-67841|ENSG00000126583|5582|-1.7|<1.0E-5 ;
Regulation of APC/C activators between G1/S and early anaphase	1927	REACTOME	Homo sapiens	6	69	0.09	0.143389	0.590367	ANAPC4 ; BUB1B ; CDC27 ; CDK1 ; PSMA2 ; PSMC6 ;	ANAPC4|IDBG-12280|ENSG00000053900|29945|1|0.0001| ; BUB1B|IDBG-6103|ENSG00000156970|701|1|0.00071| ; CDC27|IDBG-55802|ENSG00000004897|996|1.1|0.00005| ; CDK1|IDBG-75344|ENSG00000170312|983|1.3|0.00008| ; PSMA2|IDBG-13609|ENSG00000106588|5683|1.2|0.00068| ; PSMC6|IDBG-6838|ENSG00000100519|5706|1.2|0.0042| ;
ECM-receptor interaction	468	KEGG	Homo sapiens	7	85	0.08	0.147113	0.60155	COL1A1 ; COL1A2 ; COL5A3 ; HMMR ; ITGA2 ; ITGA7 ; THBS2 ;	COL1A1|IDBG-58238|ENSG00000108821|1277|-2.5|<1.0E-5 ; COL1A2|IDBG-27319|ENSG00000164692|1278|-2.5|<1.0E-5 ; COL5A3|IDBG-26167|ENSG00000080573|50509|-1.2|0.00112| ; HMMR|IDBG-56581|ENSG00000072571|3161|1.1|0.00153| ; ITGA2|IDBG-20326|ENSG00000164171|3673|1.1|0.04036| ; ITGA7|IDBG-38762|ENSG00000135424|3679|3.1|0.01499 ; THBS2|IDBG-99215|ENSG00000186340|7058|3.6|0.00163 ;
Bile acid and bile salt metabolism	1244	REACTOME	Homo sapiens	3	26	0.12	0.147459	0.586887	ACOX2 ; FABP6 ; SLC10A1 ;	ACOX2|IDBG-42297|ENSG00000168306|8309|1.1|0.02286| ; FABP6|IDBG-55997|ENSG00000170231|2172|1.4|0.00105| ; SLC10A1|IDBG-10519|ENSG00000100652|6554|1.1|0.00183| ;
Cell cycle: g1/s check point	3958	PID BIOCARTA	Homo sapiens	3	26	0.12	0.147459	0.586887	ATR ; CDK1 ; SKP2 ;	ATR|IDBG-59521|ENSG00000175054|545,648152,651921|1.4|<1.0E-5| ; CDK1|IDBG-75344|ENSG00000170312|983|1.3|0.00008| ; SKP2|IDBG-16420|ENSG00000145604|6502|1.1|0.00635| ;
Ephrin B reverse signaling	9426	PID NCI	Homo sapiens	3	26	0.12	0.147459	0.586887	MAP3K7 ; PTPN13 ; YES1 ;	MAP3K7|IDBG-94374|ENSG00000135341|6885|1.1|0.00003| ; PTPN13|IDBG-28517|ENSG00000163629|5783|2.2|0.0001 ; YES1|IDBG-363|ENSG00000176105|7525|1.5|0.00207 ;
NEP/NS2 Interacts with the Cellular Export Machinery	1705	REACTOME	Homo sapiens	3	26	0.12	0.147459	0.586887	NUP43 ; NUP54 ; XPO1 ;	NUP43|IDBG-97774|ENSG00000120253|348995|1|0.00011| ; NUP54|IDBG-25315|ENSG00000138750|53371|1.3|0.00474| ; XPO1|IDBG-53335|ENSG00000082898|7514|1|0.00004| ;
Stabilization and expansion of the E-cadherin adherens junction	9464	PID NCI	Homo sapiens	4	40	0.1	0.148676	0.587812	ENAH ; HGF ; MGAT3 ; NCKAP1 ;	ENAH|IDBG-106949|ENSG00000154380|55740|1.1|0.00039| ; HGF|IDBG-24150|ENSG00000019991|3082|1.5|0.00124 ; MGAT3|IDBG-8348|ENSG00000128268|4248|-2.9|<1.0E-5 ; NCKAP1|IDBG-76903|ENSG00000061676|10787|1.45|0.01741| ;
Formation of Platelet plug	1737	REACTOME	Homo sapiens	12	167	0.07	0.152039	0.597155	COL1A1 ; COL1A2 ; DGKI ; GNAI1 ; ITGA2 ; MRVI1 ; NOS2 ; P2RY12 ; PLA2G4A ; PRKCG ; SELP ; STXBP3 ;	COL1A1|IDBG-58238|ENSG00000108821|1277|-2.5|<1.0E-5 ; COL1A2|IDBG-27319|ENSG00000164692|1278|-2.5|<1.0E-5 ; DGKI|IDBG-42996|ENSG00000157680|9162|-1.7|0.00073 ; GNAI1|IDBG-23949|ENSG00000127955|2770|1.2|0.00082| ; ITGA2|IDBG-20326|ENSG00000164171|3673|1.1|0.04036| ; MRVI1|IDBG-31828|ENSG00000072952|10335|-1.7|0.01188 ; NOS2|IDBG-36000|ENSG00000007171|4843|-2.4|<1.0E-5 ; P2RY12|IDBG-61579|ENSG00000…
Ubiquitin mediated proteolysis	519	KEGG	Homo sapiens	10	135	0.07	0.157381	0.614093	ANAPC4 ; CDC27 ; CUL2 ; CUL4B ; FANCL ; HERC4 ; KLHL9 ; NEDD4 ; SKP2 ; UBA6 ;	ANAPC4|IDBG-12280|ENSG00000053900|29945|1|0.0001| ; CDC27|IDBG-55802|ENSG00000004897|996|1.1|0.00005| ; CUL2|IDBG-69264|ENSG00000108094|8453|1|0.00013| ; CUL4B|IDBG-84499|ENSG00000158290|8450|1|0.00011| ; FANCL|IDBG-52852|ENSG00000115392|55120|1.2|0.00013| ; HERC4|IDBG-75877|ENSG00000148634|26091|1|0.00007| ; KLHL9|IDBG-54033|ENSG00000198642|55958|1.2|<1.0E-5| ; NEDD4|IDBG-13236|ENSG00000069869|4…
BMP receptor signaling	9404	PID NCI	Homo sapiens	4	41	0.1	0.158505	0.614464	BAMBI ; BMPR1A ; MAP3K7 ; SMAD9 ;	BAMBI|IDBG-66015|ENSG00000095739|25805|-2.6|<1.0E-5 ; BMPR1A|IDBG-81081|ENSG00000107779|657|1.6|0.00056 ; MAP3K7|IDBG-94374|ENSG00000135341|6885|1.1|0.00003| ; SMAD9|IDBG-24637|ENSG00000120693|4093|1|0.00322| ;
Alk in cardiac myocytes	4127	PID BIOCARTA	Homo sapiens	3	27	0.11	0.159943	0.596788	BMPR1A ; MAP3K7 ; TGFBR1 ;	BMPR1A|IDBG-81081|ENSG00000107779|657|1.6|0.00056 ; MAP3K7|IDBG-94374|ENSG00000135341|6885|1.1|0.00003| ; TGFBR1|IDBG-78488|ENSG00000106799|7046|1|0.00014| ;
Amine compound SLC transporters	7344	REACTOME	Homo sapiens	3	27	0.11	0.159943	0.596788	SLC6A12 ; SLC6A15 ; SLC6A2 ;	SLC6A12|IDBG-11214|ENSG00000111181|6539|-1.1|0.02142| ; SLC6A15|IDBG-49844|ENSG00000072041|55117|1.3|0.0447| ; SLC6A2|IDBG-31382|ENSG00000103546|6530|1.7|<1.0E-5 ;
Export of Viral Ribonucleoproteins from Nucleus	1416	REACTOME	Homo sapiens	3	27	0.11	0.159943	0.596788	NUP43 ; NUP54 ; XPO1 ;	NUP43|IDBG-97774|ENSG00000120253|348995|1|0.00011| ; NUP54|IDBG-25315|ENSG00000138750|53371|1.3|0.00474| ; XPO1|IDBG-53335|ENSG00000082898|7514|1|0.00004| ;
RNA Polymerase I Promoter Clearance	1794	REACTOME	Homo sapiens	3	27	0.11	0.159943	0.596788	CDK7 ; GTF2H3 ; TAF1A ;	CDK7|IDBG-25495|ENSG00000134058|1022|1.1|0.00166| ; GTF2H3|IDBG-63638|ENSG00000111358|2967|1|0.00104| ; TAF1A|IDBG-106798|ENSG00000143498|9015|1.4|<1.0E-5| ;
Retinoic acid receptors-mediated signaling	9439	PID NCI	Homo sapiens	3	27	0.11	0.159943	0.596788	CDK1 ; CDK7 ; PRKCG ;	CDK1|IDBG-75344|ENSG00000170312|983|1.3|0.00008| ; CDK7|IDBG-25495|ENSG00000134058|1022|1.1|0.00166| ; PRKCG|IDBG-67841|ENSG00000126583|5582|-1.7|<1.0E-5 ;
Thrombin signaling and protease-activated receptors	4026	PID BIOCARTA	Homo sapiens	3	27	0.11	0.159943	0.596788	GNAI1 ; MAP3K7 ; PLCB1 ;	GNAI1|IDBG-23949|ENSG00000127955|2770|1.2|0.00082| ; MAP3K7|IDBG-94374|ENSG00000135341|6885|1.1|0.00003| ; PLCB1|IDBG-52543|ENSG00000182621|23236|1.4|0.0055| ;
Signalling to p38 via RIT and RIN	1599	REACTOME	Homo sapiens	2	14	0.14	0.160311	0.594445	CDK1 ; RIT1 ;	CDK1|IDBG-75344|ENSG00000170312|983|1.3|0.00008| ; RIT1|IDBG-103321|ENSG00000143622|6016|1|0.00007| ;
HIV Infection	1683	REACTOME	Homo sapiens	12	169	0.07	0.161298	0.594412	CCNT2 ; CDK7 ; GTF2H3 ; NUP43 ; NUP54 ; PSMA2 ; PSMC6 ; TAF13 ; TAF5 ; TAF9 ; XPO1 ; XRCC4 ;	CCNT2|IDBG-70567|ENSG00000082258|905|1|0.00005| ; CDK7|IDBG-25495|ENSG00000134058|1022|1.1|0.00166| ; GTF2H3|IDBG-63638|ENSG00000111358|2967|1|0.00104| ; NUP43|IDBG-97774|ENSG00000120253|348995|1|0.00011| ; NUP54|IDBG-25315|ENSG00000138750|53371|1.3|0.00474| ; PSMA2|IDBG-13609|ENSG00000106588|5683|1.2|0.00068| ; PSMC6|IDBG-6838|ENSG00000100519|5706|1.2|0.0042| ; TAF13|IDBG-100762|ENSG00000197780|…
APC/C-mediated degradation of cell cycle proteins	1893	REACTOME	Homo sapiens	6	72	0.08	0.165181	0.601301	ANAPC4 ; BUB1B ; CDC27 ; CDK1 ; PSMA2 ; PSMC6 ;	ANAPC4|IDBG-12280|ENSG00000053900|29945|1|0.0001| ; BUB1B|IDBG-6103|ENSG00000156970|701|1|0.00071| ; CDC27|IDBG-55802|ENSG00000004897|996|1.1|0.00005| ; CDK1|IDBG-75344|ENSG00000170312|983|1.3|0.00008| ; PSMA2|IDBG-13609|ENSG00000106588|5683|1.2|0.00068| ; PSMC6|IDBG-6838|ENSG00000100519|5706|1.2|0.0042| ;
Regulation of mitotic cell cycle	8794	REACTOME	Homo sapiens	6	72	0.08	0.165181	0.601301	ANAPC4 ; BUB1B ; CDC27 ; CDK1 ; PSMA2 ; PSMC6 ;	ANAPC4|IDBG-12280|ENSG00000053900|29945|1|0.0001| ; BUB1B|IDBG-6103|ENSG00000156970|701|1|0.00071| ; CDC27|IDBG-55802|ENSG00000004897|996|1.1|0.00005| ; CDK1|IDBG-75344|ENSG00000170312|983|1.3|0.00008| ; PSMA2|IDBG-13609|ENSG00000106588|5683|1.2|0.00068| ; PSMC6|IDBG-6838|ENSG00000100519|5706|1.2|0.0042| ;
Inositol phosphate metabolism ( Inositol phosphate metabolism )	9934	INOH	Homo sapiens	4	42	0.1	0.168566	0.609903	ITPKA ; PIK3C2A ; PIK3C3 ; PLCB1 ;	ITPKA|IDBG-7097|ENSG00000137825|3706|-1.3|0.0007| ; PIK3C2A|IDBG-33678|ENSG00000011405|5286|1|0.00015| ; PIK3C3|IDBG-2711|ENSG00000078142|5289|1.1|0.00006| ; PLCB1|IDBG-52543|ENSG00000182621|23236|1.4|0.0055| ;
Heterotrimeric GPCR signaling pathway (through glutamate, G alpha q and PLC beta) ( GPCR GroupI metabotropic glutamate receptor signaling pathway )	10271	INOH	Homo sapiens	3	28	0.11	0.172734	0.6175	PLCB1 ; PRKCG ; PRKCI ;	PLCB1|IDBG-52543|ENSG00000182621|23236|1.4|0.0055| ; PRKCG|IDBG-67841|ENSG00000126583|5582|-1.7|<1.0E-5 ; PRKCI|IDBG-64428|ENSG00000163558|5584|1.2|0.00017| ;
Linoleic acid metabolism	539	KEGG	Homo sapiens	3	28	0.11	0.172734	0.6175	ALOX15 ; PLA2G10 ; PLA2G4A ;	ALOX15|IDBG-19074|ENSG00000161905|246|-1.2|<1.0E-5| ; PLA2G10|IDBG-15446|ENSG00000069764|8399|2|0.02888 ; PLA2G4A|IDBG-105429|ENSG00000116711|5321|1|0.00156| ;
Amoebiasis	10358	KEGG	Homo sapiens	8	105	0.08	0.172747	0.613868	COL1A1 ; COL1A2 ; COL5A3 ; IL12B ; NOS2 ; PLCB1 ; PRKCG ; SERPINB4 ;	COL1A1|IDBG-58238|ENSG00000108821|1277|-2.5|<1.0E-5 ; COL1A2|IDBG-27319|ENSG00000164692|1278|-2.5|<1.0E-5 ; COL5A3|IDBG-26167|ENSG00000080573|50509|-1.2|0.00112| ; IL12B|IDBG-55893|ENSG00000113302|3593|1|0.00217| ; NOS2|IDBG-36000|ENSG00000007171|4843|-2.4|<1.0E-5 ; PLCB1|IDBG-52543|ENSG00000182621|23236|1.4|0.0055| ; PRKCG|IDBG-67841|ENSG00000126583|5582|-1.7|<1.0E-5 ; SERPINB4|IDBG-4510|ENSG000…
BMP2 signaling pathway(through TAK1) ( BMP2 signaling(through TAK1) )	9922	INOH	Homo sapiens	2	15	0.13	0.178995	0.621278	BMPR1A ; MAP3K7 ;	BMPR1A|IDBG-81081|ENSG00000107779|657|1.6|0.00056 ; MAP3K7|IDBG-94374|ENSG00000135341|6885|1.1|0.00003| ;
Estrogen responsive protein efp controls cell cycle and breast tumors growth	4072	PID BIOCARTA	Homo sapiens	2	15	0.13	0.178995	0.621278	CDK1 ; CDK7 ;	CDK1|IDBG-75344|ENSG00000170312|983|1.3|0.00008| ; CDK7|IDBG-25495|ENSG00000134058|1022|1.1|0.00166| ;
Nucleotide-like (purinergic) receptors	5068	REACTOME	Homo sapiens	2	15	0.13	0.178995	0.621278	LPAR6 ; P2RY12 ;	LPAR6|IDBG-32562|ENSG00000139679|10161|1.4|<1.0E-5| ; P2RY12|IDBG-61579|ENSG00000169313|64805|1.2|0.00002| ;
Y branching of actin filaments	3933	PID BIOCARTA	Homo sapiens	2	15	0.13	0.178995	0.621278	ACTR2 ; NCKAP1 ;	ACTR2|IDBG-54239|ENSG00000138071|10097|1.8|0.0007 ; NCKAP1|IDBG-76903|ENSG00000061676|10787|1.45|0.01741| ;
Biosynthesis of the N-glycan precursor (dolichol lipid-linked oligosaccharide, LLO) and transfer to a nascent protein	8418	REACTOME	Homo sapiens	3	29	0.1	0.185803	0.630252	ALG10B ; ALG13 ; ALG6 ;	ALG10B|IDBG-26732|ENSG00000175548|144245|1.1|0.00007| ; ALG13|IDBG-82767|ENSG00000101901|79868|1.7|<1.0E-5 ; ALG6|IDBG-99384|ENSG00000088035|29929|1.4|<1.0E-5| ;
RNA Polymerase I Transcription	1974	REACTOME	Homo sapiens	3	29	0.1	0.185803	0.630252	CDK7 ; GTF2H3 ; TAF1A ;	CDK7|IDBG-25495|ENSG00000134058|1022|1.1|0.00166| ; GTF2H3|IDBG-63638|ENSG00000111358|2967|1|0.00104| ; TAF1A|IDBG-106798|ENSG00000143498|9015|1.4|<1.0E-5| ;
Rev-mediated nuclear export of HIV-1 RNA	1274	REACTOME	Homo sapiens	3	29	0.1	0.185803	0.630252	NUP43 ; NUP54 ; XPO1 ;	NUP43|IDBG-97774|ENSG00000120253|348995|1|0.00011| ; NUP54|IDBG-25315|ENSG00000138750|53371|1.3|0.00474| ; XPO1|IDBG-53335|ENSG00000082898|7514|1|0.00004| ;
Transport of vitamins, nucleosides, and related molecules	8451	REACTOME	Homo sapiens	3	29	0.1	0.185803	0.630252	SLC29A4 ; SLC35A1 ; SLC35A3 ;	SLC29A4|IDBG-7459|ENSG00000164638|100132308,100291422,100292708,222962|-1.3|0.00011| ; SLC35A1|IDBG-94128|ENSG00000164414|10559|1|0.00065| ; SLC35A3|IDBG-100468|ENSG00000117620|23443|1.5|<1.0E-5 ;
Assembly of the pre-replicative complex	1225	REACTOME	Homo sapiens	5	59	0.08	0.186175	0.627947	ORC2L ; ORC4L ; ORC5L ; PSMA2 ; PSMC6 ;	ORC2L|IDBG-78348|ENSG00000115942|4999|1.2|<1.0E-5| ; ORC4L|IDBG-71780|ENSG00000115947|5000|1.3|<1.0E-5| ; ORC5L|IDBG-34679|ENSG00000164815|5001|1.25|0.00186| ; PSMA2|IDBG-13609|ENSG00000106588|5683|1.2|0.00068| ; PSMC6|IDBG-6838|ENSG00000100519|5706|1.2|0.0042| ;
Phosphatidylinositol signaling system	528	KEGG	Homo sapiens	6	75	0.08	0.188282	0.631484	DGKI ; ITPKA ; PIK3C2A ; PIK3C3 ; PLCB1 ; PRKCG ;	DGKI|IDBG-42996|ENSG00000157680|9162|-1.7|0.00073 ; ITPKA|IDBG-7097|ENSG00000137825|3706|-1.3|0.0007| ; PIK3C2A|IDBG-33678|ENSG00000011405|5286|1|0.00015| ; PIK3C3|IDBG-2711|ENSG00000078142|5289|1.1|0.00006| ; PLCB1|IDBG-52543|ENSG00000182621|23236|1.4|0.0055| ; PRKCG|IDBG-67841|ENSG00000126583|5582|-1.7|<1.0E-5 ;
ABC transporters	562	KEGG	Homo sapiens	4	44	0.09	0.189331	0.631454	ABCA1 ; ABCA6 ; ABCC5 ; ABCC9 ;	ABCA1|IDBG-79441|ENSG00000165029|19|1.1|0.00003| ; ABCA6|IDBG-66253|ENSG00000154262|23460|1.4|<1.0E-5| ; ABCC5|IDBG-67159|ENSG00000114770|10057|1.1|0.00055| ; ABCC9|IDBG-23107|ENSG00000069431|10060|2|0.00072 ;
Orc1 removal from chromatin	1972	REACTOME	Homo sapiens	5	60	0.08	0.195188	0.643798	ORC2L ; ORC4L ; ORC5L ; PSMA2 ; PSMC6 ;	ORC2L|IDBG-78348|ENSG00000115942|4999|1.2|<1.0E-5| ; ORC4L|IDBG-71780|ENSG00000115947|5000|1.3|<1.0E-5| ; ORC5L|IDBG-34679|ENSG00000164815|5001|1.25|0.00186| ; PSMA2|IDBG-13609|ENSG00000106588|5683|1.2|0.00068| ; PSMC6|IDBG-6838|ENSG00000100519|5706|1.2|0.0042| ;
Switching of origins to a post-replicative state	1223	REACTOME	Homo sapiens	5	60	0.08	0.195188	0.643798	ORC2L ; ORC4L ; ORC5L ; PSMA2 ; PSMC6 ;	ORC2L|IDBG-78348|ENSG00000115942|4999|1.2|<1.0E-5| ; ORC4L|IDBG-71780|ENSG00000115947|5000|1.3|<1.0E-5| ; ORC5L|IDBG-34679|ENSG00000164815|5001|1.25|0.00186| ; PSMA2|IDBG-13609|ENSG00000106588|5683|1.2|0.00068| ; PSMC6|IDBG-6838|ENSG00000100519|5706|1.2|0.0042| ;
Conversion from APC/C:Cdc20 to APC/C:Cdh1 in late anaphase	1562	REACTOME	Homo sapiens	2	16	0.13	0.197985	0.635468	ANAPC4 ; CDC27 ;	ANAPC4|IDBG-12280|ENSG00000053900|29945|1|0.0001| ; CDC27|IDBG-55802|ENSG00000004897|996|1.1|0.00005| ;
Glutamate Binding, Activation of AMPA Receptors and Synaptic Plasticity	5418	REACTOME	Homo sapiens	2	16	0.13	0.197985	0.635468	AKAP5 ; DLG1 ;	AKAP5|IDBG-9126|ENSG00000179841|9495|1|0.00014| ; DLG1|IDBG-71508|ENSG00000075711|1739|1.1|0.00007| ;
Homologous Recombination Repair	1436	REACTOME	Homo sapiens	2	16	0.13	0.197985	0.635468	BRCA2 ; BRIP1 ;	BRCA2|IDBG-22703|ENSG00000139618|675|1.1|0.00006| ; BRIP1|IDBG-62607|ENSG00000136492|83990|1.3|0.00026| ;
Homologous recombination repair of replication-independent double-strand breaks	1257	REACTOME	Homo sapiens	2	16	0.13	0.197985	0.635468	BRCA2 ; BRIP1 ;	BRCA2|IDBG-22703|ENSG00000139618|675|1.1|0.00006| ; BRIP1|IDBG-62607|ENSG00000136492|83990|1.3|0.00026| ;
Trafficking of AMPA receptors	4809	REACTOME	Homo sapiens	2	16	0.13	0.197985	0.635468	AKAP5 ; DLG1 ;	AKAP5|IDBG-9126|ENSG00000179841|9495|1|0.00014| ; DLG1|IDBG-71508|ENSG00000075711|1739|1.1|0.00007| ;
Interactions of Rev with host cellular proteins	1700	REACTOME	Homo sapiens	3	30	0.1	0.19912	0.632311	NUP43 ; NUP54 ; XPO1 ;	NUP43|IDBG-97774|ENSG00000120253|348995|1|0.00011| ; NUP54|IDBG-25315|ENSG00000138750|53371|1.3|0.00474| ; XPO1|IDBG-53335|ENSG00000082898|7514|1|0.00004| ;
Wnt signaling pathway	4172	PID BIOCARTA	Homo sapiens	3	30	0.1	0.19912	0.632311	HNF1A ; MAP3K7 ; PROC ;	HNF1A|IDBG-61093|ENSG00000135100|6927|2|0.00084 ; MAP3K7|IDBG-94374|ENSG00000135341|6885|1.1|0.00003| ; PROC|IDBG-69078|ENSG00000115718|5624|-1.4|0.01743| ;
Regulation of RhoA activity	9419	PID NCI	Homo sapiens	4	45	0.09	0.200005	0.631762	ARHGAP5 ; ECT2 ; NGEF ; RGNEF ;	ARHGAP5|IDBG-4437|ENSG00000100852|394|28.1|0.00265 ; ECT2|IDBG-65239|ENSG00000114346|1894|1|0.00165| ; NGEF|IDBG-83399|ENSG00000066248|25791|-1.5|0.00178 ; RGNEF|IDBG-231005|ENSG00000214944|64283|1.7|0.02778 ;
Post-translational protein modification	8214	REACTOME	Homo sapiens	6	77	0.08	0.204339	0.642055	ALG10B ; ALG13 ; ALG6 ; PIGK ; PROC ; PROZ ;	ALG10B|IDBG-26732|ENSG00000175548|144245|1.1|0.00007| ; ALG13|IDBG-82767|ENSG00000101901|79868|1.7|<1.0E-5 ; ALG6|IDBG-99384|ENSG00000088035|29929|1.4|<1.0E-5| ; PIGK|IDBG-99796|ENSG00000142892|10026|1.4|0.00034| ; PROC|IDBG-69078|ENSG00000115718|5624|-1.4|0.01743| ; PROZ|IDBG-52386|ENSG00000126231|8858|4|0.00006 ;
Endothelins	2659	PID NCI	Homo sapiens	5	61	0.08	0.20435	0.638728	COL1A2 ; GNAI1 ; PLA2G4A ; PLCB1 ; PRKCG ;	COL1A2|IDBG-27319|ENSG00000164692|1278|-2.5|<1.0E-5 ; GNAI1|IDBG-23949|ENSG00000127955|2770|1.2|0.00082| ; PLA2G4A|IDBG-105429|ENSG00000116711|5321|1|0.00156| ; PLCB1|IDBG-52543|ENSG00000182621|23236|1.4|0.0055| ; PRKCG|IDBG-67841|ENSG00000126583|5582|-1.7|<1.0E-5 ;
Regulation of Lipid Metabolism by Peroxisome proliferator-activated receptor alpha (PPARalpha)	5891	REACTOME	Homo sapiens	3	31	0.1	0.212655	0.661225	ABCA1 ; ACADM ; TIAM2 ;	ABCA1|IDBG-79441|ENSG00000165029|19|1.1|0.00003| ; ACADM|IDBG-99766|ENSG00000117054|34|1.2|0.00629| ; TIAM2|IDBG-98237|ENSG00000146426|26230|1.1|0.0001| ;
IL4-mediated signaling events	9306	PID NCI	Homo sapiens	5	62	0.08	0.213653	0.660884	ALOX15 ; COL1A1 ; COL1A2 ; MYBL1 ; SELP ;	ALOX15|IDBG-19074|ENSG00000161905|246|-1.2|<1.0E-5| ; COL1A1|IDBG-58238|ENSG00000108821|1277|-2.5|<1.0E-5 ; COL1A2|IDBG-27319|ENSG00000164692|1278|-2.5|<1.0E-5 ; MYBL1|IDBG-23911|ENSG00000185697|4603|1.4|0.00002| ; SELP|IDBG-104675|ENSG00000174175|6403|-1.2|0.00002| ;
Branched-chain amino acid catabolism	1778	REACTOME	Homo sapiens	2	17	0.12	0.217202	0.668399	DBT ; DLD ;	DBT|IDBG-100499|ENSG00000137992|1629|1|0.00014| ; DLD|IDBG-35812|ENSG00000091140|1738|1|0.0001| ;
Hedgehog signaling events mediated by Gli proteins	9427	PID NCI	Homo sapiens	4	47	0.09	0.221868	0.679258	GNAI1 ; IFT88 ; KIF3A ; XPO1 ;	GNAI1|IDBG-23949|ENSG00000127955|2770|1.2|0.00082| ; IFT88|IDBG-13468|ENSG00000032742|8100|1.1|0.00084| ; KIF3A|IDBG-42864|ENSG00000131437|11127|1.1|0.00035| ; XPO1|IDBG-53335|ENSG00000082898|7514|1|0.00004| ;
P75 NTR receptor-mediated signalling	2841	REACTOME	Homo sapiens	3	32	0.09	0.226382	0.686041	MAG ; OMG ; PRKCI ;	MAG|IDBG-43939|ENSG00000105695|4099|-1.7|0.00042 ; OMG|IDBG-39625|ENSG00000126861|4974|1.4|<1.0E-5| ; PRKCI|IDBG-64428|ENSG00000163558|5584|1.2|0.00017| ;
Response to elevated platelet cytosolic Ca2+	1537	REACTOME	Homo sapiens	3	32	0.09	0.226382	0.686041	PRKCG ; SELP ; STXBP3 ;	PRKCG|IDBG-67841|ENSG00000126583|5582|-1.7|<1.0E-5 ; SELP|IDBG-104675|ENSG00000174175|6403|-1.2|0.00002| ; STXBP3|IDBG-100704|ENSG00000116266|6814|1.4|<1.0E-5| ;
S Phase	1692	REACTOME	Homo sapiens	7	97	0.07	0.232227	0.700199	CDK7 ; DNA2 ; ORC2L ; ORC4L ; ORC5L ; PSMA2 ; PSMC6 ;	CDK7|IDBG-25495|ENSG00000134058|1022|1.1|0.00166| ; DNA2|IDBG-76116|ENSG00000138346|1763|1.5|0.00069 ; ORC2L|IDBG-78348|ENSG00000115942|4999|1.2|<1.0E-5| ; ORC4L|IDBG-71780|ENSG00000115947|5000|1.3|<1.0E-5| ; ORC5L|IDBG-34679|ENSG00000164815|5001|1.25|0.00186| ; PSMA2|IDBG-13609|ENSG00000106588|5683|1.2|0.00068| ; PSMC6|IDBG-6838|ENSG00000100519|5706|1.2|0.0042| ;
N-Glycan biosynthesis	481	KEGG	Homo sapiens	4	48	0.08	0.233028	0.692128	ALG10B ; ALG13 ; ALG6 ; MGAT3 ;	ALG10B|IDBG-26732|ENSG00000175548|144245|1.1|0.00007| ; ALG13|IDBG-82767|ENSG00000101901|79868|1.7|<1.0E-5 ; ALG6|IDBG-99384|ENSG00000088035|29929|1.4|<1.0E-5| ; MGAT3|IDBG-8348|ENSG00000128268|4248|-2.9|<1.0E-5 ;
Role of Calcineurin-dependent NFAT signaling in lymphocytes	9382	PID NCI	Homo sapiens	4	48	0.08	0.233028	0.692128	AKAP5 ; BCL2 ; PRKCG ; XPO1 ;	AKAP5|IDBG-9126|ENSG00000179841|9495|1|0.00014| ; BCL2|IDBG-4354|ENSG00000171791|596|1|0.00061| ; PRKCG|IDBG-67841|ENSG00000126583|5582|-1.7|<1.0E-5 ; XPO1|IDBG-53335|ENSG00000082898|7514|1|0.00004| ;
Transport of Mature mRNA derived from an Intron-Containing Transcript	1361	REACTOME	Homo sapiens	4	48	0.08	0.233028	0.692128	CP ; NUP43 ; NUP54 ; UPF3B ;	CP|IDBG-60595|ENSG00000047457|1356|1.4|0.00035| ; NUP43|IDBG-97774|ENSG00000120253|348995|1|0.00011| ; NUP54|IDBG-25315|ENSG00000138750|53371|1.3|0.00474| ; UPF3B|IDBG-83985|ENSG00000125351|65109|1|0.0013| ;
Alpha-Linolenic acid metabolism	406	KEGG	Homo sapiens	2	18	0.11	0.236571	0.682283	PLA2G10 ; PLA2G4A ;	PLA2G10|IDBG-15446|ENSG00000069764|8399|2|0.02888 ; PLA2G4A|IDBG-105429|ENSG00000116711|5321|1|0.00156| ;
Atm signaling pathway	3932	PID BIOCARTA	Homo sapiens	2	18	0.11	0.236571	0.682283	ATR ; RBBP8 ;	ATR|IDBG-59521|ENSG00000175054|545,648152,651921|1.4|<1.0E-5| ; RBBP8|IDBG-1496|ENSG00000101773|5932|1.1|0.00008| ;
Regulation of cell cycle progression by plk3	4109	PID BIOCARTA	Homo sapiens	2	18	0.11	0.236571	0.682283	ATR ; CDK1 ;	ATR|IDBG-59521|ENSG00000175054|545,648152,651921|1.4|<1.0E-5| ; CDK1|IDBG-75344|ENSG00000170312|983|1.3|0.00008| ;
Signaling by BMP	1978	REACTOME	Homo sapiens	2	18	0.11	0.236571	0.682283	BMPR1A ; SMAD9 ;	BMPR1A|IDBG-81081|ENSG00000107779|657|1.6|0.00056 ; SMAD9|IDBG-24637|ENSG00000120693|4093|1|0.00322| ;
The co-stimulatory signal during t-cell activation	4018	PID BIOCARTA	Homo sapiens	2	18	0.11	0.236571	0.682283	CTLA4 ; ICOS ;	CTLA4|IDBG-79215|ENSG00000163599|1493|1.8|0.00008 ; ICOS|IDBG-79246|ENSG00000163600|29851|1.2|0.00006| ;
Tight junction interactions	6845	REACTOME	Homo sapiens	2	18	0.11	0.236571	0.682283	PARD6G ; PRKCI ;	PARD6G|IDBG-5716|ENSG00000178184|84552|1.2|0.01505| ; PRKCI|IDBG-64428|ENSG00000163558|5584|1.2|0.00017| ;
C-MYB transcription factor network	9395	PID NCI	Homo sapiens	6	81	0.07	0.237831	0.68262	BCL2 ; COL1A2 ; GATA1 ; KIT ; MAP3K7 ; TFEC ;	BCL2|IDBG-4354|ENSG00000171791|596|1|0.00061| ; COL1A2|IDBG-27319|ENSG00000164692|1278|-2.5|<1.0E-5 ; GATA1|IDBG-63880|ENSG00000102145|2623|-1.2|<1.0E-5| ; KIT|IDBG-18980|ENSG00000157404|3815,652799,653882|1|0.00037| ; MAP3K7|IDBG-94374|ENSG00000135341|6885|1.1|0.00003| ; TFEC|IDBG-37136|ENSG00000105967|22797|1|0.00032| ;
RNA Polymerase II Transcription	1348	REACTOME	Homo sapiens	7	98	0.07	0.239981	0.685497	CCNT2 ; CDK7 ; GTF2H3 ; TAF13 ; TAF5 ; TAF9 ; UPF3B ;	CCNT2|IDBG-70567|ENSG00000082258|905|1|0.00005| ; CDK7|IDBG-25495|ENSG00000134058|1022|1.1|0.00166| ; GTF2H3|IDBG-63638|ENSG00000111358|2967|1|0.00104| ; TAF13|IDBG-100762|ENSG00000197780|6884|1.1|0.0005| ; TAF5|IDBG-88423|ENSG00000148835|6877|1|0.00019| ; TAF9|IDBG-125230|ENSG00000085231|6880|1.1|0.00025| ; UPF3B|IDBG-83985|ENSG00000125351|65109|1|0.0013| ;
Signaling events mediated by TCPTP	9471	PID NCI	Homo sapiens	3	33	0.09	0.240272	0.68306	ATR ; HGF ; PDGFRB ;	ATR|IDBG-59521|ENSG00000175054|545,648152,651921|1.4|<1.0E-5| ; HGF|IDBG-24150|ENSG00000019991|3082|1.5|0.00124 ; PDGFRB|IDBG-53326|ENSG00000113721|5159|-27.3|0.03467 ;
Integrin cell surface interactions	3146	REACTOME	Homo sapiens	5	65	0.08	0.242316	0.685604	COL1A1 ; COL1A2 ; FBN1 ; ITGA2 ; ITGA7 ;	COL1A1|IDBG-58238|ENSG00000108821|1277|-2.5|<1.0E-5 ; COL1A2|IDBG-27319|ENSG00000164692|1278|-2.5|<1.0E-5 ; FBN1|IDBG-10989|ENSG00000166147|2200|2.1|<1.0E-5 ; ITGA2|IDBG-20326|ENSG00000164171|3673|1.1|0.04036| ; ITGA7|IDBG-38762|ENSG00000135424|3679|3.1|0.01499 ;
Ether lipid metabolism	567	KEGG	Homo sapiens	3	34	0.09	0.2543	0.709425	EPT1 ; PLA2G10 ; PLA2G4A ;	EPT1|IDBG-35563|ENSG00000138018||1.2|0.00185| ; PLA2G10|IDBG-15446|ENSG00000069764|8399|2|0.02888 ; PLA2G4A|IDBG-105429|ENSG00000116711|5321|1|0.00156| ;
RNA Polymerase III Abortive And Retractive Initiation	9280	REACTOME	Homo sapiens	3	34	0.09	0.2543	0.709425	BDP1 ; GTF3C3 ; SSB ;	BDP1|IDBG-27250|ENSG00000145734|55814|1|0.00008| ; GTF3C3|IDBG-77823|ENSG00000119041|9330|1|0.00016| ; SSB|IDBG-74582|ENSG00000138385|6741|1|0.00011| ;
RNA Polymerase III Transcription	1555	REACTOME	Homo sapiens	3	34	0.09	0.2543	0.709425	BDP1 ; GTF3C3 ; SSB ;	BDP1|IDBG-27250|ENSG00000145734|55814|1|0.00008| ; GTF3C3|IDBG-77823|ENSG00000119041|9330|1|0.00016| ; SSB|IDBG-74582|ENSG00000138385|6741|1|0.00011| ;
Thromboxane A2 receptor signaling	9409	PID NCI	Homo sapiens	4	50	0.08	0.255734	0.710107	PRKCG ; SELE ; TGM2 ; YES1 ;	PRKCG|IDBG-67841|ENSG00000126583|5582|-1.7|<1.0E-5 ; SELE|IDBG-104701|ENSG00000007908|6401|2|<1.0E-5 ; TGM2|IDBG-74569|ENSG00000198959|7052|-1.3|<1.0E-5| ; YES1|IDBG-363|ENSG00000176105|7525|1.5|0.00207 ;
TGF-beta receptor signaling	9443	PID NCI	Homo sapiens	4	51	0.08	0.267252	0.738654	BAMBI ; DAB2 ; MAP3K7 ; TGFBR1 ;	BAMBI|IDBG-66015|ENSG00000095739|25805|-2.6|<1.0E-5 ; DAB2|IDBG-17973|ENSG00000153071|1601|-1.3|0.00003| ; MAP3K7|IDBG-94374|ENSG00000135341|6885|1.1|0.00003| ; TGFBR1|IDBG-78488|ENSG00000106799|7046|1|0.00014| ;
E-cadherin signaling in the nascent adherens junction	9324	PID NCI	Homo sapiens	3	35	0.09	0.268439	0.735128	DLG1 ; ENAH ; NCKAP1 ;	DLG1|IDBG-71508|ENSG00000075711|1739|1.1|0.00007| ; ENAH|IDBG-106949|ENSG00000154380|55740|1.1|0.00039| ; NCKAP1|IDBG-76903|ENSG00000061676|10787|1.45|0.01741| ;
Toll-like receptor pathway	3951	PID BIOCARTA	Homo sapiens	3	35	0.09	0.268439	0.735128	MAP3K7 ; PGLYRP1 ; TLR3 ;	MAP3K7|IDBG-94374|ENSG00000135341|6885|1.1|0.00003| ; PGLYRP1|IDBG-58413|ENSG00000008438|8993|-1.1|0.00011| ; TLR3|IDBG-47294|ENSG00000164342|7098|1.1|0.00002| ;
AKT(PKB)-Bad signaling ( EPO signaling pathway(JAK2 STAT1 STAT3 STAT5) )	10323	INOH	Homo sapiens	11	172	0.06	0.272145	0.738502	BMPR1A ; CDC7 ; CDK1 ; CDK7 ; KIT ; MAP3K7 ; PAK6 ; PDGFRB ; PRKCG ; PRKCI ; TGFBR1 ;	BMPR1A|IDBG-81081|ENSG00000107779|657|1.6|0.00056 ; CDC7|IDBG-100234|ENSG00000097046|8317|1.2|0.00001| ; CDK1|IDBG-75344|ENSG00000170312|983|1.3|0.00008| ; CDK7|IDBG-25495|ENSG00000134058|1022|1.1|0.00166| ; KIT|IDBG-18980|ENSG00000157404|3815,652799,653882|1|0.00037| ; MAP3K7|IDBG-94374|ENSG00000135341|6885|1.1|0.00003| ; PAK6|IDBG-6170|ENSG00000137843|56924|-1|0.00124| ; PDGFRB|IDBG-53326|ENSG0…
AKT(PKB)-Bad signaling ( IL-7 signaling(JAK1 JAK3 STAT5) )	9859	INOH	Homo sapiens	11	172	0.06	0.272145	0.738502	BMPR1A ; CDC7 ; CDK1 ; CDK7 ; KIT ; MAP3K7 ; PAK6 ; PDGFRB ; PRKCG ; PRKCI ; TGFBR1 ;	BMPR1A|IDBG-81081|ENSG00000107779|657|1.6|0.00056 ; CDC7|IDBG-100234|ENSG00000097046|8317|1.2|0.00001| ; CDK1|IDBG-75344|ENSG00000170312|983|1.3|0.00008| ; CDK7|IDBG-25495|ENSG00000134058|1022|1.1|0.00166| ; KIT|IDBG-18980|ENSG00000157404|3815,652799,653882|1|0.00037| ; MAP3K7|IDBG-94374|ENSG00000135341|6885|1.1|0.00003| ; PAK6|IDBG-6170|ENSG00000137843|56924|-1|0.00124| ; PDGFRB|IDBG-53326|ENSG0…
Dual incision reaction in GG-NER	1328	REACTOME	Homo sapiens	2	20	0.1	0.275506	0.727776	CDK7 ; GTF2H3 ;	CDK7|IDBG-25495|ENSG00000134058|1022|1.1|0.00166| ; GTF2H3|IDBG-63638|ENSG00000111358|2967|1|0.00104| ;
Fas signaling pathway (cd95)	4088	PID BIOCARTA	Homo sapiens	2	20	0.1	0.275506	0.727776	MAP3K7 ; PTPN13 ;	MAP3K7|IDBG-94374|ENSG00000135341|6885|1.1|0.00003| ; PTPN13|IDBG-28517|ENSG00000163629|5783|2.2|0.0001 ;
Formation of incision complex in GG-NER	1631	REACTOME	Homo sapiens	2	20	0.1	0.275506	0.727776	CDK7 ; GTF2H3 ;	CDK7|IDBG-25495|ENSG00000134058|1022|1.1|0.00166| ; GTF2H3|IDBG-63638|ENSG00000111358|2967|1|0.00104| ;
RNA Polymerase III Transcription Initiation From Type 2 Promoter	1879	REACTOME	Homo sapiens	2	20	0.1	0.275506	0.727776	BDP1 ; GTF3C3 ;	BDP1|IDBG-27250|ENSG00000145734|55814|1|0.00008| ; GTF3C3|IDBG-77823|ENSG00000119041|9330|1|0.00016| ;
S1P1 pathway	9340	PID NCI	Homo sapiens	2	20	0.1	0.275506	0.727776	GNAI1 ; PDGFRB ;	GNAI1|IDBG-23949|ENSG00000127955|2770|1.2|0.00082| ; PDGFRB|IDBG-53326|ENSG00000113721|5159|-27.3|0.03467 ;
TGF beta signaling pathway(through TAK1) ( TGF-beta signaling(through TAK1) )	10330	INOH	Homo sapiens	2	20	0.1	0.275506	0.727776	MAP3K7 ; TGFBR1 ;	MAP3K7|IDBG-94374|ENSG00000135341|6885|1.1|0.00003| ; TGFBR1|IDBG-78488|ENSG00000106799|7046|1|0.00014| ;
Negative feedback regulation of TGF beta superfamily signaling pathway by R-smad degradation ( TGF-beta super family signaling pathway(canonical) )	9596	INOH	Homo sapiens	4	52	0.08	0.278861	0.730177	BMPR1A ; PSMA2 ; SMAD9 ; TGFBR1 ;	BMPR1A|IDBG-81081|ENSG00000107779|657|1.6|0.00056 ; PSMA2|IDBG-13609|ENSG00000106588|5683|1.2|0.00068| ; SMAD9|IDBG-24637|ENSG00000120693|4093|1|0.00322| ; TGFBR1|IDBG-78488|ENSG00000106799|7046|1|0.00014| ;
Transport of Mature Transcript to Cytoplasm	1684	REACTOME	Homo sapiens	4	52	0.08	0.278861	0.730177	CP ; NUP43 ; NUP54 ; UPF3B ;	CP|IDBG-60595|ENSG00000047457|1356|1.4|0.00035| ; NUP43|IDBG-97774|ENSG00000120253|348995|1|0.00011| ; NUP54|IDBG-25315|ENSG00000138750|53371|1.3|0.00474| ; UPF3B|IDBG-83985|ENSG00000125351|65109|1|0.0013| ;
DNA Repair	1374	REACTOME	Homo sapiens	7	103	0.07	0.279903	0.729704	BRCA2 ; BRIP1 ; CDK7 ; FANCL ; GTF2H3 ; REV3L ; XRCC4 ;	BRCA2|IDBG-22703|ENSG00000139618|675|1.1|0.00006| ; BRIP1|IDBG-62607|ENSG00000136492|83990|1.3|0.00026| ; CDK7|IDBG-25495|ENSG00000134058|1022|1.1|0.00166| ; FANCL|IDBG-52852|ENSG00000115392|55120|1.2|0.00013| ; GTF2H3|IDBG-63638|ENSG00000111358|2967|1|0.00104| ; REV3L|IDBG-95364|ENSG00000009413|5980|1|0.00006| ; XRCC4|IDBG-32219|ENSG00000152422|7518|1.1|0.00093| ;
Progesterone-mediated oocyte maturation	5712	KEGG	Homo sapiens	6	86	0.07	0.281791	0.728265	ANAPC4 ; CDC25C ; CDC27 ; CDK1 ; GNAI1 ; SPDYA ;	ANAPC4|IDBG-12280|ENSG00000053900|29945|1|0.0001| ; CDC25C|IDBG-46926|ENSG00000158402|995|1.2|0.00198| ; CDC27|IDBG-55802|ENSG00000004897|996|1.1|0.00005| ; CDK1|IDBG-75344|ENSG00000170312|983|1.3|0.00008| ; GNAI1|IDBG-23949|ENSG00000127955|2770|1.2|0.00082| ; SPDYA|IDBG-41358|ENSG00000163806|245711|1|0.04662| ;
Synthesis of DNA	1808	REACTOME	Homo sapiens	6	86	0.07	0.281791	0.728265	DNA2 ; ORC2L ; ORC4L ; ORC5L ; PSMA2 ; PSMC6 ;	DNA2|IDBG-76116|ENSG00000138346|1763|1.5|0.00069 ; ORC2L|IDBG-78348|ENSG00000115942|4999|1.2|<1.0E-5| ; ORC4L|IDBG-71780|ENSG00000115947|5000|1.3|<1.0E-5| ; ORC5L|IDBG-34679|ENSG00000164815|5001|1.25|0.00186| ; PSMA2|IDBG-13609|ENSG00000106588|5683|1.2|0.00068| ; PSMC6|IDBG-6838|ENSG00000100519|5706|1.2|0.0042| ;
Complement and coagulation cascades	456	KEGG	Homo sapiens	5	69	0.07	0.281973	0.725593	BDKRB1 ; CFI ; CPB2 ; MASP2 ; PROC ;	BDKRB1|IDBG-19028|ENSG00000100739|623|-2.3|0.04506 ; CFI|IDBG-33966|ENSG00000205403|3426|1.6|0.00074 ; CPB2|IDBG-30244|ENSG00000080618|1361|1.5|0.00004 ; MASP2|IDBG-89176|ENSG00000009724|10747|1.2|0.00003| ; PROC|IDBG-69078|ENSG00000115718|5624|-1.4|0.01743| ;
Regulation of actin cytoskeleton	404	KEGG	Homo sapiens	13	210	0.06	0.285956	0.732686	BDKRB1 ; CHRM1 ; ENAH ; FGF12 ; GNG12 ; ITGA2 ; ITGA7 ; MYH10 ; NCKAP1 ; PAK6 ; PDGFRB ; PFN4 ; TIAM2 ;	BDKRB1|IDBG-19028|ENSG00000100739|623|-2.3|0.04506 ; CHRM1|IDBG-52216|ENSG00000168539|1128|-3.8|0.00284 ; ENAH|IDBG-106949|ENSG00000154380|55740|1.1|0.00039| ; FGF12|IDBG-69854|ENSG00000114279|2257|-27.3|0.03467 ; GNG12|IDBG-99585|ENSG00000172380|55970|1.6|0.01153 ; ITGA2|IDBG-20326|ENSG00000164171|3673|1.1|0.04036| ; ITGA7|IDBG-38762|ENSG00000135424|3679|3.1|0.01499 ; MYH10|IDBG-29180|ENSG000001…
Hemostasis	1894	REACTOME	Homo sapiens	15	247	0.06	0.291047	0.742544	COL1A1 ; COL1A2 ; DGKI ; GNAI1 ; ITGA2 ; MAG ; MRVI1 ; NOS2 ; P2RY12 ; PLA2G4A ; PRKCG ; PROC ; SELP ; STXBP3 ; TEK ;	COL1A1|IDBG-58238|ENSG00000108821|1277|-2.5|<1.0E-5 ; COL1A2|IDBG-27319|ENSG00000164692|1278|-2.5|<1.0E-5 ; DGKI|IDBG-42996|ENSG00000157680|9162|-1.7|0.00073 ; GNAI1|IDBG-23949|ENSG00000127955|2770|1.2|0.00082| ; ITGA2|IDBG-20326|ENSG00000164171|3673|1.1|0.04036| ; MAG|IDBG-43939|ENSG00000105695|4099|-1.7|0.00042 ; MRVI1|IDBG-31828|ENSG00000072952|10335|-1.7|0.01188 ; NOS2|IDBG-36000|ENSG00000007…
CDC42 signaling events	9373	PID NCI	Homo sapiens	5	70	0.07	0.292086	0.738878	ACTR2 ; CDC42BPA ; DLG1 ; ENAH ; YES1 ;	ACTR2|IDBG-54239|ENSG00000138071|10097|1.8|0.0007 ; CDC42BPA|IDBG-107075|ENSG00000143776|8476|1.4|0.00003| ; DLG1|IDBG-71508|ENSG00000075711|1739|1.1|0.00007| ; ENAH|IDBG-106949|ENSG00000154380|55740|1.1|0.00039| ; YES1|IDBG-363|ENSG00000176105|7525|1.5|0.00207 ;
PPAR signaling pathway	566	KEGG	Homo sapiens	5	70	0.07	0.292086	0.738878	ACADM ; ACOX2 ; ACSL3 ; FABP6 ; FABP7 ;	ACADM|IDBG-99766|ENSG00000117054|34|1.2|0.00629| ; ACOX2|IDBG-42297|ENSG00000168306|8309|1.1|0.02286| ; ACSL3|IDBG-82223|ENSG00000123983|2181|1|0.00015| ; FABP6|IDBG-55997|ENSG00000170231|2172|1.4|0.00105| ; FABP7|IDBG-96028|ENSG00000164434|2173|1.2|0.03442| ;
C-MYC pathway	9377	PID NCI	Homo sapiens	2	21	0.1	0.294959	0.724653	SKP2 ; TAF9 ;	SKP2|IDBG-16420|ENSG00000145604|6502|1.1|0.00635| ; TAF9|IDBG-125230|ENSG00000085231|6880|1.1|0.00025| ;
Glypican 1 network	9407	PID NCI	Homo sapiens	2	21	0.1	0.294959	0.724653	TGFBR1 ; YES1 ;	TGFBR1|IDBG-78488|ENSG00000106799|7046|1|0.00014| ; YES1|IDBG-363|ENSG00000176105|7525|1.5|0.00207 ;
Nitric oxide stimulates guanylate cyclase	8236	REACTOME	Homo sapiens	2	21	0.1	0.294959	0.724653	MRVI1 ; NOS2 ;	MRVI1|IDBG-31828|ENSG00000072952|10335|-1.7|0.01188 ; NOS2|IDBG-36000|ENSG00000007171|4843|-2.4|<1.0E-5 ;
Pentose phosphate cycle ( Pentose phosphate cycle )	9670	INOH	Homo sapiens	2	21	0.1	0.294959	0.724653	FBP1 ; TKTL2 ;	FBP1|IDBG-76936|ENSG00000165140|2203|-2.3|<1.0E-5 ; TKTL2|IDBG-43293|ENSG00000151005|84076|2.2|0.01167 ;
Pkc-catalyzed phosphorylation of inhibitory phosphoprotein of myosin phosphatase	4138	PID BIOCARTA	Homo sapiens	2	21	0.1	0.294959	0.724653	ARHGAP5 ; PLCB1 ;	ARHGAP5|IDBG-4437|ENSG00000100852|394|28.1|0.00265 ; PLCB1|IDBG-52543|ENSG00000182621|23236|1.4|0.0055| ;
RNA Polymerase III Transcription Initiation From Type 1 Promoter	1586	REACTOME	Homo sapiens	2	21	0.1	0.294959	0.724653	BDP1 ; GTF3C3 ;	BDP1|IDBG-27250|ENSG00000145734|55814|1|0.00008| ; GTF3C3|IDBG-77823|ENSG00000119041|9330|1|0.00016| ;
RXR and RAR heterodimerization with other nuclear receptor	9398	PID NCI	Homo sapiens	2	21	0.1	0.294959	0.724653	ABCA1 ; BCL2 ;	ABCA1|IDBG-79441|ENSG00000165029|19|1.1|0.00003| ; BCL2|IDBG-4354|ENSG00000171791|596|1|0.00061| ;
Chemokine receptors bind chemokines	3445	REACTOME	Homo sapiens	3	37	0.08	0.296954	0.720657	CCL19 ; CCL22 ; CCRL1 ;	CCL19|IDBG-61011|ENSG00000172724|6363|-2|0.00354 ; CCL22|IDBG-33170|ENSG00000102962|6367|-2.6|0.00465 ; CCRL1|IDBG-57099|ENSG00000129048|51554|2.2|0.00214 ;
Costimulation by the CD28 family	5974	REACTOME	Homo sapiens	3	37	0.08	0.296954	0.720657	BTLA ; CTLA4 ; RICTOR ;	BTLA|IDBG-49858|ENSG00000186265|151888|1.2|0.00001| ; CTLA4|IDBG-79215|ENSG00000163599|1493|1.8|0.00008 ; RICTOR|IDBG-17688|ENSG00000164327|253260|1|0.00009| ;
IL23-mediated signaling events	9320	PID NCI	Homo sapiens	3	37	0.08	0.296954	0.720657	IL12B ; IL18 ; NOS2 ;	IL12B|IDBG-55893|ENSG00000113302|3593|1|0.00217| ; IL18|IDBG-71390|ENSG00000150782|3606|1.1|0.00089| ; NOS2|IDBG-36000|ENSG00000007171|4843|-2.4|<1.0E-5 ;
Gap junction	436	KEGG	Homo sapiens	6	88	0.07	0.299873	0.724794	CDK1 ; GNAI1 ; PDGFRB ; PLCB1 ; PRKCG ; TUBA1C ;	CDK1|IDBG-75344|ENSG00000170312|983|1.3|0.00008| ; GNAI1|IDBG-23949|ENSG00000127955|2770|1.2|0.00082| ; PDGFRB|IDBG-53326|ENSG00000113721|5159|-27.3|0.03467 ; PLCB1|IDBG-52543|ENSG00000182621|23236|1.4|0.0055| ; PRKCG|IDBG-67841|ENSG00000126583|5582|-1.7|<1.0E-5 ; TUBA1C|IDBG-31264|ENSG00000167553|84790|1.7|0.00536 ;
Heterotrimeric GPCR signaling pathway (through G alpha q, PLC beta and ERK cascade) ( GPCR signaling (G alpha q) )	9891	INOH	Homo sapiens	15	249	0.06	0.301737	0.726358	HGF ; IL12B ; IL18 ; INHBA ; NRG2 ; PLCB1 ; PRKCG ; PRKCI ; RGS1 ; RGS13 ; RGS17 ; RGS20 ; TAC3 ; TNFSF10 ; WNT8B ;	HGF|IDBG-24150|ENSG00000019991|3082|1.5|0.00124 ; IL12B|IDBG-55893|ENSG00000113302|3593|1|0.00217| ; IL18|IDBG-71390|ENSG00000150782|3606|1.1|0.00089| ; INHBA|IDBG-13490|ENSG00000122641|3624|2.1|0.04688 ; NRG2|IDBG-48049|ENSG00000158458|9542|-2.1|0.02778 ; PLCB1|IDBG-52543|ENSG00000182621|23236|1.4|0.0055| ; PRKCG|IDBG-67841|ENSG00000126583|5582|-1.7|<1.0E-5 ; PRKCI|IDBG-64428|ENSG00000163558|558…
Toll Like Receptor 3 (TLR3) Cascade	1860	REACTOME	Homo sapiens	4	54	0.07	0.302303	0.724799	CDK1 ; MAP3K7 ; TBK1 ; TLR3 ;	CDK1|IDBG-75344|ENSG00000170312|983|1.3|0.00008| ; MAP3K7|IDBG-94374|ENSG00000135341|6885|1.1|0.00003| ; TBK1|IDBG-44993|ENSG00000183735|29110|1.1|0.00005| ; TLR3|IDBG-47294|ENSG00000164342|7098|1.1|0.00002| ;
Positive regulation of (Transcription of SOCS by STAT dimer) in JAK STAT pathway ( JAK-STAT pathway and regulation pathway Diagram )	9481	INOH	Homo sapiens	11	177	0.06	0.303623	0.725052	BMPR1A ; CDC7 ; CDK1 ; CDK7 ; KIT ; MAP3K7 ; PAK6 ; PDGFRB ; PRKCG ; PRKCI ; TGFBR1 ;	BMPR1A|IDBG-81081|ENSG00000107779|657|1.6|0.00056 ; CDC7|IDBG-100234|ENSG00000097046|8317|1.2|0.00001| ; CDK1|IDBG-75344|ENSG00000170312|983|1.3|0.00008| ; CDK7|IDBG-25495|ENSG00000134058|1022|1.1|0.00166| ; KIT|IDBG-18980|ENSG00000157404|3815,652799,653882|1|0.00037| ; MAP3K7|IDBG-94374|ENSG00000135341|6885|1.1|0.00003| ; PAK6|IDBG-6170|ENSG00000137843|56924|-1|0.00124| ; PDGFRB|IDBG-53326|ENSG0…
Wnt	3906	NETPATH	Homo sapiens	7	106	0.07	0.304614	0.724521	ANKRD6 ; CDC25C ; CDK1 ; DAB2 ; DLG1 ; MAP3K7 ; PRKCG ;	ANKRD6|IDBG-94313|ENSG00000135299|22881|1.4|0.00027| ; CDC25C|IDBG-46926|ENSG00000158402|995|1.2|0.00198| ; CDK1|IDBG-75344|ENSG00000170312|983|1.3|0.00008| ; DAB2|IDBG-17973|ENSG00000153071|1601|-1.3|0.00003| ; DLG1|IDBG-71508|ENSG00000075711|1739|1.1|0.00007| ; MAP3K7|IDBG-94374|ENSG00000135341|6885|1.1|0.00003| ; PRKCG|IDBG-67841|ENSG00000126583|5582|-1.7|<1.0E-5 ;
Toll Receptor Cascades	1202	REACTOME	Homo sapiens	5	72	0.07	0.312492	0.740308	CDK1 ; MAP3K7 ; PIK3C3 ; TBK1 ; TLR3 ;	CDK1|IDBG-75344|ENSG00000170312|983|1.3|0.00008| ; MAP3K7|IDBG-94374|ENSG00000135341|6885|1.1|0.00003| ; PIK3C3|IDBG-2711|ENSG00000078142|5289|1.1|0.00006| ; TBK1|IDBG-44993|ENSG00000183735|29110|1.1|0.00005| ; TLR3|IDBG-47294|ENSG00000164342|7098|1.1|0.00002| ;
Cell cycle: g2/m checkpoint	3977	PID BIOCARTA	Homo sapiens	2	22	0.09	0.314335	0.724548	ATR ; CDK1 ;	ATR|IDBG-59521|ENSG00000175054|545,648152,651921|1.4|<1.0E-5| ; CDK1|IDBG-75344|ENSG00000170312|983|1.3|0.00008| ;
Eicosanoid metabolism	3989	PID BIOCARTA	Homo sapiens	2	22	0.09	0.314335	0.724548	ALOX5 ; PLCB1 ;	ALOX5|IDBG-71893|ENSG00000012779|240|-1.5|<1.0E-5 ; PLCB1|IDBG-52543|ENSG00000182621|23236|1.4|0.0055| ;
Fanconi Anemia pathway	5087	REACTOME	Homo sapiens	2	22	0.09	0.314335	0.724548	BRCA2 ; FANCL ;	BRCA2|IDBG-22703|ENSG00000139618|675|1.1|0.00006| ; FANCL|IDBG-52852|ENSG00000115392|55120|1.2|0.00013| ;
Histidine degradation ( Histidine degradation )	10182	INOH	Homo sapiens	2	22	0.09	0.314335	0.724548	HAL ; HNMT ;	HAL|IDBG-51903|ENSG00000084110|3034|1.3|0.00009| ; HNMT|IDBG-71109|ENSG00000150540|3176|1.1|0.00005| ;
Prostaglandin and Leukotriene metabolism ( Prostaglandin and Leukotriene metabolism )	9843	INOH	Homo sapiens	2	22	0.09	0.314335	0.724548	ALOX15 ; ALOX5 ;	ALOX15|IDBG-19074|ENSG00000161905|246|-1.2|<1.0E-5| ; ALOX5|IDBG-71893|ENSG00000012779|240|-1.5|<1.0E-5 ;
Ras-independent pathway in nk cell-mediated cytotoxicity	4025	PID BIOCARTA	Homo sapiens	2	22	0.09	0.314335	0.724548	IL18 ; KLRD1 ;	IL18|IDBG-71390|ENSG00000150782|3606|1.1|0.00089| ; KLRD1|IDBG-18739|ENSG00000134539|3824|1.6|<1.0E-5 ;
Stathmin and breast cancer resistance to antimicrotubule agents	4084	PID BIOCARTA	Homo sapiens	2	22	0.09	0.314335	0.724548	CDK1 ; TUBA1C ;	CDK1|IDBG-75344|ENSG00000170312|983|1.3|0.00008| ; TUBA1C|IDBG-31264|ENSG00000167553|84790|1.7|0.00536 ;
Formation and Maturation of mRNA Transcript	1352	REACTOME	Homo sapiens	11	179	0.06	0.316477	0.72668	CCNT2 ; CDK7 ; CP ; GTF2H3 ; HNRNPA3 ; NUP43 ; NUP54 ; TAF13 ; TAF5 ; TAF9 ; UPF3B ;	CCNT2|IDBG-70567|ENSG00000082258|905|1|0.00005| ; CDK7|IDBG-25495|ENSG00000134058|1022|1.1|0.00166| ; CP|IDBG-60595|ENSG00000047457|1356|1.4|0.00035| ; GTF2H3|IDBG-63638|ENSG00000111358|2967|1|0.00104| ; HNRNPA3|IDBG-75837|ENSG00000170144|220988|1.3|0.00126| ; NUP43|IDBG-97774|ENSG00000120253|348995|1|0.00011| ; NUP54|IDBG-25315|ENSG00000138750|53371|1.3|0.00474| ; TAF13|IDBG-100762|ENSG000001977…
FOXM1 transcription factor network	9456	PID NCI	Homo sapiens	3	39	0.08	0.325633	0.74484	BRCA2 ; CDK1 ; SKP2 ;	BRCA2|IDBG-22703|ENSG00000139618|675|1.1|0.00006| ; CDK1|IDBG-75344|ENSG00000170312|983|1.3|0.00008| ; SKP2|IDBG-16420|ENSG00000145604|6502|1.1|0.00635| ;
Oocyte meiosis	8113	KEGG	Homo sapiens	7	109	0.06	0.329745	0.751366	ANAPC4 ; CCNE2 ; CDC25C ; CDC27 ; CDK1 ; SMC3 ; SPDYA ;	ANAPC4|IDBG-12280|ENSG00000053900|29945|1|0.0001| ; CCNE2|IDBG-29174|ENSG00000175305|9134|1.6|<1.0E-5 ; CDC25C|IDBG-46926|ENSG00000158402|995|1.2|0.00198| ; CDC27|IDBG-55802|ENSG00000004897|996|1.1|0.00005| ; CDK1|IDBG-75344|ENSG00000170312|983|1.3|0.00008| ; SMC3|IDBG-89416|ENSG00000108055|9126|1.1|<1.0E-5| ; SPDYA|IDBG-41358|ENSG00000163806|245711|1|0.04662| ;
Toxoplasmosis	10385	KEGG	Homo sapiens	8	127	0.06	0.330746	0.75078	ALOX5 ; BCL2 ; GNAI1 ; IL12B ; MAP3K7 ; NOS2 ; PLA2G10 ; PLA2G4A ;	ALOX5|IDBG-71893|ENSG00000012779|240|-1.5|<1.0E-5 ; BCL2|IDBG-4354|ENSG00000171791|596|1|0.00061| ; GNAI1|IDBG-23949|ENSG00000127955|2770|1.2|0.00082| ; IL12B|IDBG-55893|ENSG00000113302|3593|1|0.00217| ; MAP3K7|IDBG-94374|ENSG00000135341|6885|1.1|0.00003| ; NOS2|IDBG-36000|ENSG00000007171|4843|-2.4|<1.0E-5 ; PLA2G10|IDBG-15446|ENSG00000069764|8399|2|0.02888 ; PLA2G4A|IDBG-105429|ENSG00000116711|5…
Ca-dependent events	3485	REACTOME	Homo sapiens	2	23	0.09	0.333591	0.740348	PLA2G4A ; PRKCG ;	PLA2G4A|IDBG-105429|ENSG00000116711|5321|1|0.00156| ; PRKCG|IDBG-67841|ENSG00000126583|5582|-1.7|<1.0E-5 ;
Cyclins and cell cycle regulation	4145	PID BIOCARTA	Homo sapiens	2	23	0.09	0.333591	0.740348	CDK1 ; CDK7 ;	CDK1|IDBG-75344|ENSG00000170312|983|1.3|0.00008| ; CDK7|IDBG-25495|ENSG00000134058|1022|1.1|0.00166| ;
Induction of apoptosis through dr3 and dr4/5 death receptors	4039	PID BIOCARTA	Homo sapiens	2	23	0.09	0.333591	0.740348	GAS2 ; TNFSF10 ;	GAS2|IDBG-36228|ENSG00000148935|2620|1.1|0.01354| ; TNFSF10|IDBG-65161|ENSG00000121858|8743|1|0.0001| ;
Mismatch repair	2814	KEGG	Homo sapiens	2	23	0.09	0.333591	0.740348	MLH3 ; MSH2 ;	MLH3|IDBG-12716|ENSG00000119684|27030|1|0.00013| ; MSH2|IDBG-50900|ENSG00000095002|4436|1.2|<1.0E-5| ;
Regulation of bad phosphorylation	4146	PID BIOCARTA	Homo sapiens	2	23	0.09	0.333591	0.740348	BCL2 ; KIT ;	BCL2|IDBG-4354|ENSG00000171791|596|1|0.00061| ; KIT|IDBG-18980|ENSG00000157404|3815,652799,653882|1|0.00037| ;
Signalling to ERKs	1552	REACTOME	Homo sapiens	2	23	0.09	0.333591	0.740348	CDK1 ; RIT1 ;	CDK1|IDBG-75344|ENSG00000170312|983|1.3|0.00008| ; RIT1|IDBG-103321|ENSG00000143622|6016|1|0.00007| ;
Focal adhesion	546	KEGG	Homo sapiens	12	200	0.06	0.334458	0.739524	ARHGAP5 ; BCL2 ; COL1A1 ; COL1A2 ; COL5A3 ; HGF ; ITGA2 ; ITGA7 ; PAK6 ; PDGFRB ; PRKCG ; THBS2 ;	ARHGAP5|IDBG-4437|ENSG00000100852|394|28.1|0.00265 ; BCL2|IDBG-4354|ENSG00000171791|596|1|0.00061| ; COL1A1|IDBG-58238|ENSG00000108821|1277|-2.5|<1.0E-5 ; COL1A2|IDBG-27319|ENSG00000164692|1278|-2.5|<1.0E-5 ; COL5A3|IDBG-26167|ENSG00000080573|50509|-1.2|0.00112| ; HGF|IDBG-24150|ENSG00000019991|3082|1.5|0.00124 ; ITGA2|IDBG-20326|ENSG00000164171|3673|1.1|0.04036| ; ITGA7|IDBG-38762|ENSG0000013542…
IL-7 signaling pathway(JAK1 JAK3 STAT5) ( IL-7 signaling(JAK1 JAK3 STAT5) )	10157	INOH	Homo sapiens	11	182	0.06	0.335988	0.740166	BMPR1A ; CDC7 ; CDK1 ; CDK7 ; KIT ; MAP3K7 ; PAK6 ; PDGFRB ; PRKCG ; PRKCI ; TGFBR1 ;	BMPR1A|IDBG-81081|ENSG00000107779|657|1.6|0.00056 ; CDC7|IDBG-100234|ENSG00000097046|8317|1.2|0.00001| ; CDK1|IDBG-75344|ENSG00000170312|983|1.3|0.00008| ; CDK7|IDBG-25495|ENSG00000134058|1022|1.1|0.00166| ; KIT|IDBG-18980|ENSG00000157404|3815,652799,653882|1|0.00037| ; MAP3K7|IDBG-94374|ENSG00000135341|6885|1.1|0.00003| ; PAK6|IDBG-6170|ENSG00000137843|56924|-1|0.00124| ; PDGFRB|IDBG-53326|ENSG0…
Arachidonic acid metabolism	418	KEGG	Homo sapiens	4	57	0.07	0.337829	0.733395	ALOX15 ; ALOX5 ; PLA2G10 ; PLA2G4A ;	ALOX15|IDBG-19074|ENSG00000161905|246|-1.2|<1.0E-5| ; ALOX5|IDBG-71893|ENSG00000012779|240|-1.5|<1.0E-5 ; PLA2G10|IDBG-15446|ENSG00000069764|8399|2|0.02888 ; PLA2G4A|IDBG-105429|ENSG00000116711|5321|1|0.00156| ;
Autodegradation of Cdh1 by Cdh1:APC/C	1809	REACTOME	Homo sapiens	4	57	0.07	0.337829	0.733395	ANAPC4 ; CDC27 ; PSMA2 ; PSMC6 ;	ANAPC4|IDBG-12280|ENSG00000053900|29945|1|0.0001| ; CDC27|IDBG-55802|ENSG00000004897|996|1.1|0.00005| ; PSMA2|IDBG-13609|ENSG00000106588|5683|1.2|0.00068| ; PSMC6|IDBG-6838|ENSG00000100519|5706|1.2|0.0042| ;
Inositol phosphate metabolism	452	KEGG	Homo sapiens	4	57	0.07	0.337829	0.733395	ITPKA ; PIK3C2A ; PIK3C3 ; PLCB1 ;	ITPKA|IDBG-7097|ENSG00000137825|3706|-1.3|0.0007| ; PIK3C2A|IDBG-33678|ENSG00000011405|5286|1|0.00015| ; PIK3C3|IDBG-2711|ENSG00000078142|5289|1.1|0.00006| ; PLCB1|IDBG-52543|ENSG00000182621|23236|1.4|0.0055| ;
P53 pathway	9365	PID NCI	Homo sapiens	4	57	0.07	0.337829	0.733395	ATR ; CCNG1 ; RPL5 ; SKP2 ;	ATR|IDBG-59521|ENSG00000175054|545,648152,651921|1.4|<1.0E-5| ; CCNG1|IDBG-56515|ENSG00000113328|900|1.2|0.01378| ; RPL5|IDBG-100292|ENSG00000122406|6125|1.8|<1.0E-5 ; SKP2|IDBG-16420|ENSG00000145604|6502|1.1|0.00635| ;
Formation of HIV-1 elongation complex in the absence of HIV-1 Tat	8775	REACTOME	Homo sapiens	3	40	0.08	0.339981	0.727487	CCNT2 ; CDK7 ; GTF2H3 ;	CCNT2|IDBG-70567|ENSG00000082258|905|1|0.00005| ; CDK7|IDBG-25495|ENSG00000134058|1022|1.1|0.00166| ; GTF2H3|IDBG-63638|ENSG00000111358|2967|1|0.00104| ;
Formation of RNA Pol II elongation complex	1672	REACTOME	Homo sapiens	3	40	0.08	0.339981	0.727487	CCNT2 ; CDK7 ; GTF2H3 ;	CCNT2|IDBG-70567|ENSG00000082258|905|1|0.00005| ; CDK7|IDBG-25495|ENSG00000134058|1022|1.1|0.00166| ; GTF2H3|IDBG-63638|ENSG00000111358|2967|1|0.00104| ;
Pyruvate metabolism	450	KEGG	Homo sapiens	3	40	0.08	0.339981	0.727487	ACOT12 ; DLD ; PDHA2 ;	ACOT12|IDBG-31846|ENSG00000172497|134526|2.8|0.00393 ; DLD|IDBG-35812|ENSG00000091140|1738|1|0.0001| ; PDHA2|IDBG-30771|ENSG00000163114|5161|1.2|0.04318| ;
RNA Polymerase II Transcription Elongation	1541	REACTOME	Homo sapiens	3	40	0.08	0.339981	0.727487	CCNT2 ; CDK7 ; GTF2H3 ;	CCNT2|IDBG-70567|ENSG00000082258|905|1|0.00005| ; CDK7|IDBG-25495|ENSG00000134058|1022|1.1|0.00166| ; GTF2H3|IDBG-63638|ENSG00000111358|2967|1|0.00104| ;
EPO signaling pathway(JAK2 STAT1 STAT3 STAT5) ( EPO signaling pathway(JAK2 STAT1 STAT3 STAT5) )	9767	INOH	Homo sapiens	11	183	0.06	0.342545	0.730356	BMPR1A ; CDC7 ; CDK1 ; CDK7 ; KIT ; MAP3K7 ; PAK6 ; PDGFRB ; PRKCG ; PRKCI ; TGFBR1 ;	BMPR1A|IDBG-81081|ENSG00000107779|657|1.6|0.00056 ; CDC7|IDBG-100234|ENSG00000097046|8317|1.2|0.00001| ; CDK1|IDBG-75344|ENSG00000170312|983|1.3|0.00008| ; CDK7|IDBG-25495|ENSG00000134058|1022|1.1|0.00166| ; KIT|IDBG-18980|ENSG00000157404|3815,652799,653882|1|0.00037| ; MAP3K7|IDBG-94374|ENSG00000135341|6885|1.1|0.00003| ; PAK6|IDBG-6170|ENSG00000137843|56924|-1|0.00124| ; PDGFRB|IDBG-53326|ENSG0…
APC/C:Cdc20 mediated degradation of Securin	1949	REACTOME	Homo sapiens	4	58	0.07	0.349718	0.740361	ANAPC4 ; CDC27 ; PSMA2 ; PSMC6 ;	ANAPC4|IDBG-12280|ENSG00000053900|29945|1|0.0001| ; CDC27|IDBG-55802|ENSG00000004897|996|1.1|0.00005| ; PSMA2|IDBG-13609|ENSG00000106588|5683|1.2|0.00068| ; PSMC6|IDBG-6838|ENSG00000100519|5706|1.2|0.0042| ;
Cyclin E associated events during G1/S transition	1261	REACTOME	Homo sapiens	4	58	0.07	0.349718	0.740361	CCNE2 ; CDK7 ; PSMA2 ; PSMC6 ;	CCNE2|IDBG-29174|ENSG00000175305|9134|1.6|<1.0E-5 ; CDK7|IDBG-25495|ENSG00000134058|1022|1.1|0.00166| ; PSMA2|IDBG-13609|ENSG00000106588|5683|1.2|0.00068| ; PSMC6|IDBG-6838|ENSG00000100519|5706|1.2|0.0042| ;
Cytosolic tRNA aminoacylation	3609	REACTOME	Homo sapiens	2	24	0.08	0.352687	0.73109	LARS ; RARS ;	LARS|IDBG-51947|ENSG00000133706|51520|1|0.00007| ; RARS|IDBG-56879|ENSG00000113643|5917|1|0.00006| ;
Down-stream signal transduction	5244	REACTOME	Homo sapiens	2	24	0.08	0.352687	0.73109	CDK1 ; PDGFRB ;	CDK1|IDBG-75344|ENSG00000170312|983|1.3|0.00008| ; PDGFRB|IDBG-53326|ENSG00000113721|5159|-27.3|0.03467 ;
Lipoprotein metabolism	1455	REACTOME	Homo sapiens	2	24	0.08	0.352687	0.73109	ABCA1 ; SAR1B ;	ABCA1|IDBG-79441|ENSG00000165029|19|1.1|0.00003| ; SAR1B|IDBG-44984|ENSG00000152700|51128|1.1|0.00023| ;
Neurotransmitter Release Cycle	3843	REACTOME	Homo sapiens	2	24	0.08	0.352687	0.73109	DDC ; SLC6A12 ;	DDC|IDBG-16596|ENSG00000132437|1644|2|0.01766 ; SLC6A12|IDBG-11214|ENSG00000111181|6539|-1.1|0.02142| ;
RNA Pol II CTD phosphorylation and interaction with CE	1887	REACTOME	Homo sapiens	2	24	0.08	0.352687	0.73109	CDK7 ; GTF2H3 ;	CDK7|IDBG-25495|ENSG00000134058|1022|1.1|0.00166| ; GTF2H3|IDBG-63638|ENSG00000111358|2967|1|0.00104| ;
RNA Pol II CTD phosphorylation and interaction with CE	1770	REACTOME	Homo sapiens	2	24	0.08	0.352687	0.73109	CDK7 ; GTF2H3 ;	CDK7|IDBG-25495|ENSG00000134058|1022|1.1|0.00166| ; GTF2H3|IDBG-63638|ENSG00000111358|2967|1|0.00104| ;
Platelet Activation	1686	REACTOME	Homo sapiens	9	148	0.06	0.352884	0.726454	DGKI ; GNAI1 ; MRVI1 ; NOS2 ; P2RY12 ; PLA2G4A ; PRKCG ; SELP ; STXBP3 ;	DGKI|IDBG-42996|ENSG00000157680|9162|-1.7|0.00073 ; GNAI1|IDBG-23949|ENSG00000127955|2770|1.2|0.00082| ; MRVI1|IDBG-31828|ENSG00000072952|10335|-1.7|0.01188 ; NOS2|IDBG-36000|ENSG00000007171|4843|-2.4|<1.0E-5 ; P2RY12|IDBG-61579|ENSG00000169313|64805|1.2|0.00002| ; PLA2G4A|IDBG-105429|ENSG00000116711|5321|1|0.00156| ; PRKCG|IDBG-67841|ENSG00000126583|5582|-1.7|<1.0E-5 ; SELP|IDBG-104675|ENSG00000…
RNA transport	10361	KEGG	Homo sapiens	9	148	0.06	0.352884	0.726454	EIF4A2 ; NMD3 ; NUP43 ; NUP54 ; THOC1 ; THOC7 ; TMEM48 ; UPF3B ; XPO1 ;	EIF4A2|IDBG-69090|ENSG00000156976|1974|1.3|0.00002| ; NMD3|IDBG-63694|ENSG00000169251|51068|1.2|<1.0E-5| ; NUP43|IDBG-97774|ENSG00000120253|348995|1|0.00011| ; NUP54|IDBG-25315|ENSG00000138750|53371|1.3|0.00474| ; THOC1|IDBG-282|ENSG00000079134|9984|1.2|0.00001| ; THOC7|IDBG-42957|ENSG00000163634|80145|1.5|0.01188 ; TMEM48|IDBG-98760|ENSG00000058804|55706|1.3|0.00001| ; UPF3B|IDBG-83985|ENSG00000…
CXCR4-mediated signaling events	9433	PID NCI	Homo sapiens	5	76	0.07	0.353788	0.725812	GNAI1 ; PLCB1 ; RGS1 ; RICTOR ; YES1 ;	GNAI1|IDBG-23949|ENSG00000127955|2770|1.2|0.00082| ; PLCB1|IDBG-52543|ENSG00000182621|23236|1.4|0.0055| ; RGS1|IDBG-105443|ENSG00000090104|5996|1.2|0.00011| ; RICTOR|IDBG-17688|ENSG00000164327|253260|1|0.00009| ; YES1|IDBG-363|ENSG00000176105|7525|1.5|0.00207 ;
Aminoacyl-tRNA biosynthesis	583	KEGG	Homo sapiens	3	41	0.07	0.354308	0.721918	LARS ; RARS ; SEPSECS ;	LARS|IDBG-51947|ENSG00000133706|51520|1|0.00007| ; RARS|IDBG-56879|ENSG00000113643|5917|1|0.00006| ; SEPSECS|IDBG-12103|ENSG00000109618|51091|1.2|0.00002| ;
TGF beta receptor I degradation signaling ( TGF-beta super family signaling pathway(canonical) )	10328	INOH	Homo sapiens	3	41	0.07	0.354308	0.721918	BMPR1A ; PSMA2 ; TGFBR1 ;	BMPR1A|IDBG-81081|ENSG00000107779|657|1.6|0.00056 ; PSMA2|IDBG-13609|ENSG00000106588|5683|1.2|0.00068| ; TGFBR1|IDBG-78488|ENSG00000106799|7046|1|0.00014| ;
VEGF signaling pathway ( VEGF signaling pathway )	9574	INOH	Homo sapiens	11	185	0.06	0.355727	0.722344	BMPR1A ; CDC7 ; CDK1 ; CDK7 ; KIT ; MAP3K7 ; PAK6 ; PDGFRB ; PRKCG ; PRKCI ; TGFBR1 ;	BMPR1A|IDBG-81081|ENSG00000107779|657|1.6|0.00056 ; CDC7|IDBG-100234|ENSG00000097046|8317|1.2|0.00001| ; CDK1|IDBG-75344|ENSG00000170312|983|1.3|0.00008| ; CDK7|IDBG-25495|ENSG00000134058|1022|1.1|0.00166| ; KIT|IDBG-18980|ENSG00000157404|3815,652799,653882|1|0.00037| ; MAP3K7|IDBG-94374|ENSG00000135341|6885|1.1|0.00003| ; PAK6|IDBG-6170|ENSG00000137843|56924|-1|0.00124| ; PDGFRB|IDBG-53326|ENSG0…
IL12-mediated signaling events	9386	PID NCI	Homo sapiens	4	59	0.07	0.361612	0.731805	GZMA ; IL12B ; IL18 ; NOS2 ;	GZMA|IDBG-20850|ENSG00000145649|3001|1|0.00076| ; IL12B|IDBG-55893|ENSG00000113302|3593|1|0.00217| ; IL18|IDBG-71390|ENSG00000150782|3606|1.1|0.00089| ; NOS2|IDBG-36000|ENSG00000007171|4843|-2.4|<1.0E-5 ;
Cell-cell junction organization	6364	REACTOME	Homo sapiens	3	42	0.07	0.368596	0.738429	CADM3 ; PARD6G ; PRKCI ;	CADM3|IDBG-103868|ENSG00000162706|57863|-3.4|0.01499 ; PARD6G|IDBG-5716|ENSG00000178184|84552|1.2|0.01505| ; PRKCI|IDBG-64428|ENSG00000163558|5584|1.2|0.00017| ;
N-linked glycosylation	8961	REACTOME	Homo sapiens	3	42	0.07	0.368596	0.738429	ALG10B ; ALG13 ; ALG6 ;	ALG10B|IDBG-26732|ENSG00000175548|144245|1.1|0.00007| ; ALG13|IDBG-82767|ENSG00000101901|79868|1.7|<1.0E-5 ; ALG6|IDBG-99384|ENSG00000088035|29929|1.4|<1.0E-5| ;
Tryptophan metabolism	504	KEGG	Homo sapiens	3	42	0.07	0.368596	0.738429	DDC ; KMO ; KYNU ;	DDC|IDBG-16596|ENSG00000132437|1644|2|0.01766 ; KMO|IDBG-107692|ENSG00000117009|8564|1.4|0.00824| ; KYNU|IDBG-71532|ENSG00000115919|8942|1|0.00035| ;
Tight junction	522	KEGG	Homo sapiens	8	132	0.06	0.370108	0.738979	GNAI1 ; MAGI2 ; MYH10 ; MYH3 ; PARD6G ; PRKCG ; PRKCI ; YES1 ;	GNAI1|IDBG-23949|ENSG00000127955|2770|1.2|0.00082| ; MAGI2|IDBG-23858|ENSG00000187391|9863|1.6|0.00744 ; MYH10|IDBG-29180|ENSG00000133026|4628|1|0.00034| ; MYH3|IDBG-30560|ENSG00000109063|4621|1.6|0.00013 ; PARD6G|IDBG-5716|ENSG00000178184|84552|1.2|0.01505| ; PRKCG|IDBG-67841|ENSG00000126583|5582|-1.7|<1.0E-5 ; PRKCI|IDBG-64428|ENSG00000163558|5584|1.2|0.00017| ; YES1|IDBG-363|ENSG00000176105|75…
Glycerophospholipid metabolism	489	KEGG	Homo sapiens	5	78	0.06	0.374551	0.745356	CRLS1 ; DGKI ; EPT1 ; PLA2G10 ; PLA2G4A ;	CRLS1|IDBG-52150|ENSG00000088766|54675|1|0.00007| ; DGKI|IDBG-42996|ENSG00000157680|9162|-1.7|0.00073 ; EPT1|IDBG-35563|ENSG00000138018||1.2|0.00185| ; PLA2G10|IDBG-15446|ENSG00000069764|8399|2|0.02888 ; PLA2G4A|IDBG-105429|ENSG00000116711|5321|1|0.00156| ;
TGFBR	3930	NETPATH	Homo sapiens	9	152	0.06	0.382536	0.758717	ANAPC4 ; CDC27 ; CDK1 ; DAB2 ; FOSB ; MAP3K7 ; PRKCG ; TGFBR1 ; XPO1 ;	ANAPC4|IDBG-12280|ENSG00000053900|29945|1|0.0001| ; CDC27|IDBG-55802|ENSG00000004897|996|1.1|0.00005| ; CDK1|IDBG-75344|ENSG00000170312|983|1.3|0.00008| ; DAB2|IDBG-17973|ENSG00000153071|1601|-1.3|0.00003| ; FOSB|IDBG-57590|ENSG00000125740|2354|-1|0.00006| ; MAP3K7|IDBG-94374|ENSG00000135341|6885|1.1|0.00003| ; PRKCG|IDBG-67841|ENSG00000126583|5582|-1.7|<1.0E-5 ; TGFBR1|IDBG-78488|ENSG00000106799…
Insulin Pathway	9452	PID NCI	Homo sapiens	3	43	0.07	0.382827	0.756781	EXOC1 ; EXOC6 ; PRKCI ;	EXOC1|IDBG-19751|ENSG00000090989|55763|1.2|0.00002| ; EXOC6|IDBG-82578|ENSG00000138190|54536|1.1|0.00003| ; PRKCI|IDBG-64428|ENSG00000163558|5584|1.2|0.00017| ;
Validated targets of C-MYC transcriptional repression	9391	PID NCI	Homo sapiens	4	61	0.07	0.38537	0.759293	BCL2 ; CLU ; COL1A2 ; PDGFRB ;	BCL2|IDBG-4354|ENSG00000171791|596|1|0.00061| ; CLU|IDBG-14287|ENSG00000120885|1191|-1.4|<1.0E-5| ; COL1A2|IDBG-27319|ENSG00000164692|1278|-2.5|<1.0E-5 ; PDGFRB|IDBG-53326|ENSG00000113721|5159|-27.3|0.03467 ;
IL27-mediated signaling events	9389	PID NCI	Homo sapiens	2	26	0.08	0.390266	0.751577	IL12B ; IL18 ;	IL12B|IDBG-55893|ENSG00000113302|3593|1|0.00217| ; IL18|IDBG-71390|ENSG00000150782|3606|1.1|0.00089| ;
MRNA Capping	1697	REACTOME	Homo sapiens	2	26	0.08	0.390266	0.751577	CDK7 ; GTF2H3 ;	CDK7|IDBG-25495|ENSG00000134058|1022|1.1|0.00166| ; GTF2H3|IDBG-63638|ENSG00000111358|2967|1|0.00104| ;
Pentose phosphate pathway	470	KEGG	Homo sapiens	2	26	0.08	0.390266	0.751577	FBP1 ; TKTL2 ;	FBP1|IDBG-76936|ENSG00000165140|2203|-2.3|<1.0E-5 ; TKTL2|IDBG-43293|ENSG00000151005|84076|2.2|0.01167 ;
Phototransduction	10397	KEGG	Homo sapiens	2	26	0.08	0.390266	0.751577	CNGA1 ; GNAT2 ;	CNGA1|IDBG-17103|ENSG00000198515|1259|3.1|0.00002 ; GNAT2|IDBG-100852|ENSG00000134183|2780|1.1|0.00012| ;
Regulation of Glucokinase by Glucokinase Regulatory Protein	1191	REACTOME	Homo sapiens	2	26	0.08	0.390266	0.751577	NUP43 ; NUP54 ;	NUP43|IDBG-97774|ENSG00000120253|348995|1|0.00011| ; NUP54|IDBG-25315|ENSG00000138750|53371|1.3|0.00474| ;
Transport of Ribonucleoproteins into the Host Nucleus	1830	REACTOME	Homo sapiens	2	26	0.08	0.390266	0.751577	NUP43 ; NUP54 ;	NUP43|IDBG-97774|ENSG00000120253|348995|1|0.00011| ; NUP54|IDBG-25315|ENSG00000138750|53371|1.3|0.00474| ;
Vpr-mediated nuclear import of PICs	1916	REACTOME	Homo sapiens	2	26	0.08	0.390266	0.751577	NUP43 ; NUP54 ;	NUP43|IDBG-97774|ENSG00000120253|348995|1|0.00011| ; NUP54|IDBG-25315|ENSG00000138750|53371|1.3|0.00474| ;
Ceramide signaling pathway	9339	PID NCI	Homo sapiens	3	44	0.07	0.396986	0.752383	BCL2 ; PRKRA ; SMPD3 ;	BCL2|IDBG-4354|ENSG00000171791|596|1|0.00061| ; PRKRA|IDBG-76030|ENSG00000180228|8575|1.2|0.0017| ; SMPD3|IDBG-38447|ENSG00000103056|55512|-2|<1.0E-5 ;
Lysine degradation	558	KEGG	Homo sapiens	3	44	0.07	0.396986	0.752383	SETDB2 ; SETMAR ; SUV39H2 ;	SETDB2|IDBG-33315|ENSG00000136169|83852|1.3|<1.0E-5| ; SETMAR|IDBG-14103|ENSG00000170364|6419|1.2|0.00326| ; SUV39H2|IDBG-56187|ENSG00000152455|79723|1.1|0.00103| ;
Nucleotide excision repair	2801	KEGG	Homo sapiens	3	44	0.07	0.396986	0.752383	CDK7 ; CUL4B ; GTF2H3 ;	CDK7|IDBG-25495|ENSG00000134058|1022|1.1|0.00166| ; CUL4B|IDBG-84499|ENSG00000158290|8450|1|0.00011| ; GTF2H3|IDBG-63638|ENSG00000111358|2967|1|0.00104| ;
Proteasome	569	KEGG	Homo sapiens	3	44	0.07	0.396986	0.752383	PSMA2 ; PSMC6 ; PSME4 ;	PSMA2|IDBG-13609|ENSG00000106588|5683|1.2|0.00068| ; PSMC6|IDBG-6838|ENSG00000100519|5706|1.2|0.0042| ; PSME4|IDBG-51780|ENSG00000068878|23198|1|0.00005| ;
Valine, leucine and isoleucine degradation	453	KEGG	Homo sapiens	3	44	0.07	0.396986	0.752383	ACADM ; DBT ; DLD ;	ACADM|IDBG-99766|ENSG00000117054|34|1.2|0.00629| ; DBT|IDBG-100499|ENSG00000137992|1629|1|0.00014| ; DLD|IDBG-35812|ENSG00000091140|1738|1|0.0001| ;
APC/C:Cdh1 mediated degradation of Cdc20 and other APC/C:Cdh1 targeted proteins in late mitosis/early G1	1835	REACTOME	Homo sapiens	4	62	0.06	0.397212	0.75043	ANAPC4 ; CDC27 ; PSMA2 ; PSMC6 ;	ANAPC4|IDBG-12280|ENSG00000053900|29945|1|0.0001| ; CDC27|IDBG-55802|ENSG00000004897|996|1.1|0.00005| ; PSMA2|IDBG-13609|ENSG00000106588|5683|1.2|0.00068| ; PSMC6|IDBG-6838|ENSG00000100519|5706|1.2|0.0042| ;
Calcium signaling pathway	594	KEGG	Homo sapiens	10	173	0.06	0.40018	0.753652	BDKRB1 ; CD38 ; CHRM1 ; GRIN2D ; ITPKA ; NOS2 ; PDGFRB ; PLCB1 ; PLN ; PRKCG ;	BDKRB1|IDBG-19028|ENSG00000100739|623|-2.3|0.04506 ; CD38|IDBG-10668|ENSG00000004468|952|1.2|0.00029| ; CHRM1|IDBG-52216|ENSG00000168539|1128|-3.8|0.00284 ; GRIN2D|IDBG-60427|ENSG00000105464|2906|-1.4|0.002| ; ITPKA|IDBG-7097|ENSG00000137825|3706|-1.3|0.0007| ; NOS2|IDBG-36000|ENSG00000007171|4843|-2.4|<1.0E-5 ; PDGFRB|IDBG-53326|ENSG00000113721|5159|-27.3|0.03467 ; PLCB1|IDBG-52543|ENSG000001826…
Heterotrimeric GPCR signaling pathway (through G alpha s ACs Epac BRaf and ERKcascade) ( GPCR signaling (G alpha s, Epac and ERK) )	9828	INOH	Homo sapiens	14	248	0.06	0.400777	0.752403	GNAI1 ; HGF ; IL12B ; IL18 ; INHBA ; NRG2 ; RAPGEF4 ; RGS1 ; RGS13 ; RGS17 ; RGS20 ; TAC3 ; TNFSF10 ; WNT8B ;	GNAI1|IDBG-23949|ENSG00000127955|2770|1.2|0.00082| ; HGF|IDBG-24150|ENSG00000019991|3082|1.5|0.00124 ; IL12B|IDBG-55893|ENSG00000113302|3593|1|0.00217| ; IL18|IDBG-71390|ENSG00000150782|3606|1.1|0.00089| ; INHBA|IDBG-13490|ENSG00000122641|3624|2.1|0.04688 ; NRG2|IDBG-48049|ENSG00000158458|9542|-2.1|0.02778 ; RAPGEF4|IDBG-75192|ENSG00000091428|11069|2.2|0.04688 ; RGS1|IDBG-105443|ENSG00000090104|5…
Signalling by NGF	1239	REACTOME	Homo sapiens	7	118	0.06	0.406463	0.760686	CDK1 ; MAG ; OMG ; PRKCG ; PRKCI ; RICTOR ; RIT1 ;	CDK1|IDBG-75344|ENSG00000170312|983|1.3|0.00008| ; MAG|IDBG-43939|ENSG00000105695|4099|-1.7|0.00042 ; OMG|IDBG-39625|ENSG00000126861|4974|1.4|<1.0E-5| ; PRKCG|IDBG-67841|ENSG00000126583|5582|-1.7|<1.0E-5 ; PRKCI|IDBG-64428|ENSG00000163558|5584|1.2|0.00017| ; RICTOR|IDBG-17688|ENSG00000164327|253260|1|0.00009| ; RIT1|IDBG-103321|ENSG00000143622|6016|1|0.00007| ;
BMP signaling pathway ( TGF-beta BMP Diagram(MolecularVariation) )	9649	INOH	Homo sapiens	2	27	0.07	0.408692	0.750736	BMPR1A ; SMAD9 ;	BMPR1A|IDBG-81081|ENSG00000107779|657|1.6|0.00056 ; SMAD9|IDBG-24637|ENSG00000120693|4093|1|0.00322| ;
Dual incision reaction in TC-NER	1929	REACTOME	Homo sapiens	2	27	0.07	0.408692	0.750736	CDK7 ; GTF2H3 ;	CDK7|IDBG-25495|ENSG00000134058|1022|1.1|0.00166| ; GTF2H3|IDBG-63638|ENSG00000111358|2967|1|0.00104| ;
Formation of transcription-coupled NER (TC-NER) repair complex	1324	REACTOME	Homo sapiens	2	27	0.07	0.408692	0.750736	CDK7 ; GTF2H3 ;	CDK7|IDBG-25495|ENSG00000134058|1022|1.1|0.00166| ; GTF2H3|IDBG-63638|ENSG00000111358|2967|1|0.00104| ;
Multi-step regulation of transcription by pitx2	4152	PID BIOCARTA	Homo sapiens	2	27	0.07	0.408692	0.750736	PITX2 ; PROC ;	PITX2|IDBG-34290|ENSG00000164093|5308|27.3|0.03467 ; PROC|IDBG-69078|ENSG00000115718|5624|-1.4|0.01743| ;
Nuclear import of Rev protein	1401	REACTOME	Homo sapiens	2	27	0.07	0.408692	0.750736	NUP43 ; NUP54 ;	NUP43|IDBG-97774|ENSG00000120253|348995|1|0.00011| ; NUP54|IDBG-25315|ENSG00000138750|53371|1.3|0.00474| ;
Signaling by PDGF	4754	REACTOME	Homo sapiens	2	27	0.07	0.408692	0.750736	CDK1 ; PDGFRB ;	CDK1|IDBG-75344|ENSG00000170312|983|1.3|0.00008| ; PDGFRB|IDBG-53326|ENSG00000113721|5159|-27.3|0.03467 ;
Deadenylation-dependent mRNA decay	7787	REACTOME	Homo sapiens	3	45	0.07	0.411056	0.743637	DIS3 ; EIF4A2 ; EXOSC9 ;	DIS3|IDBG-37462|ENSG00000083520|22894|1.2|0.00012| ; EIF4A2|IDBG-69090|ENSG00000156976|1974|1.3|0.00002| ; EXOSC9|IDBG-36262|ENSG00000123737|5393|1|0.0002| ;
Fat digestion and absorption	10369	KEGG	Homo sapiens	3	45	0.07	0.411056	0.743637	ABCA1 ; PLA2G10 ; PLA2G4A ;	ABCA1|IDBG-79441|ENSG00000165029|19|1.1|0.00003| ; PLA2G10|IDBG-15446|ENSG00000069764|8399|2|0.02888 ; PLA2G4A|IDBG-105429|ENSG00000116711|5321|1|0.00156| ;
Metabolism of mRNA	7104	REACTOME	Homo sapiens	3	45	0.07	0.411056	0.743637	DIS3 ; EIF4A2 ; EXOSC9 ;	DIS3|IDBG-37462|ENSG00000083520|22894|1.2|0.00012| ; EIF4A2|IDBG-69090|ENSG00000156976|1974|1.3|0.00002| ; EXOSC9|IDBG-36262|ENSG00000123737|5393|1|0.0002| ;
TCR signaling	1548	REACTOME	Homo sapiens	3	45	0.07	0.411056	0.743637	ENAH ; MAP3K7 ; TRAT1 ;	ENAH|IDBG-106949|ENSG00000154380|55740|1.1|0.00039| ; MAP3K7|IDBG-94374|ENSG00000135341|6885|1.1|0.00003| ; TRAT1|IDBG-49131|ENSG00000163519|50852|1.3|<1.0E-5| ;
TNF receptor signaling pathway	9463	PID NCI	Homo sapiens	3	45	0.07	0.411056	0.743637	MAP3K7 ; MAP4K5 ; PRKCI ;	MAP3K7|IDBG-94374|ENSG00000135341|6885|1.1|0.00003| ; MAP4K5|IDBG-6029|ENSG00000012983|11183|1.1|0.00141| ; PRKCI|IDBG-64428|ENSG00000163558|5584|1.2|0.00017| ;
Cytokine-cytokine receptor interaction	515	KEGG	Homo sapiens	15	271	0.06	0.424718	0.766032	BMPR1A ; CCL19 ; CCL22 ; CCL24 ; CXCL5 ; HGF ; IL12B ; IL18 ; IL22RA2 ; INHBA ; KIT ; PDGFRB ; TGFBR1 ; TNFRSF9 ; TNFSF10 ;	BMPR1A|IDBG-81081|ENSG00000107779|657|1.6|0.00056 ; CCL19|IDBG-61011|ENSG00000172724|6363|-2|0.00354 ; CCL22|IDBG-33170|ENSG00000102962|6367|-2.6|0.00465 ; CCL24|IDBG-22726|ENSG00000106178|6369|-1.8|0.02613 ; CXCL5|IDBG-24181|ENSG00000163735|6374|-1.7|0.02888 ; HGF|IDBG-24150|ENSG00000019991|3082|1.5|0.00124 ; IL12B|IDBG-55893|ENSG00000113302|3593|1|0.00217| ; IL18|IDBG-71390|ENSG00000150782|3606…
Presenilin action in Notch and Wnt signaling	9348	PID NCI	Homo sapiens	3	46	0.07	0.425023	0.761979	HNF1A ; MAP3K7 ; NEDD4 ;	HNF1A|IDBG-61093|ENSG00000135100|6927|2|0.00084 ; MAP3K7|IDBG-94374|ENSG00000135341|6885|1.1|0.00003| ; NEDD4|IDBG-13236|ENSG00000069869|4734|1.3|0.00009| ;
TGF beta receptor complex degradation signaling ( TGF-beta super family signaling pathway(canonical) )	9600	INOH	Homo sapiens	3	46	0.07	0.425023	0.761979	BMPR1A ; PSMA2 ; TGFBR1 ;	BMPR1A|IDBG-81081|ENSG00000107779|657|1.6|0.00056 ; PSMA2|IDBG-13609|ENSG00000106588|5683|1.2|0.00068| ; TGFBR1|IDBG-78488|ENSG00000106799|7046|1|0.00014| ;
Adp-ribosylation factor	3998	PID BIOCARTA	Homo sapiens	2	28	0.07	0.426843	0.758408	ARAP2 ; ARHGAP5 ;	ARAP2|IDBG-13031|ENSG00000047365|116984|1.3|<1.0E-5| ; ARHGAP5|IDBG-4437|ENSG00000100852|394|28.1|0.00265 ;
Nfkb activation by nontypeable hemophilus influenzae	4159	PID BIOCARTA	Homo sapiens	2	28	0.07	0.426843	0.758408	MAP3K7 ; TGFBR1 ;	MAP3K7|IDBG-94374|ENSG00000135341|6885|1.1|0.00003| ; TGFBR1|IDBG-78488|ENSG00000106799|7046|1|0.00014| ;
S1P3 pathway	9332	PID NCI	Homo sapiens	2	28	0.07	0.426843	0.758408	GNAI1 ; PDGFRB ;	GNAI1|IDBG-23949|ENSG00000127955|2770|1.2|0.00082| ; PDGFRB|IDBG-53326|ENSG00000113721|5159|-27.3|0.03467 ;
Agrin in postsynaptic differentiation	4033	PID BIOCARTA	Homo sapiens	3	47	0.06	0.438875	0.777472	CHRM1 ; NRG2 ; PAK6 ;	CHRM1|IDBG-52216|ENSG00000168539|1128|-3.8|0.00284 ; NRG2|IDBG-48049|ENSG00000158458|9542|-2.1|0.02778 ; PAK6|IDBG-6170|ENSG00000137843|56924|-1|0.00124| ;
Downstream TCR signaling	1273	REACTOME	Homo sapiens	2	29	0.07	0.444697	0.774007	MAP3K7 ; TRAT1 ;	MAP3K7|IDBG-94374|ENSG00000135341|6885|1.1|0.00003| ; TRAT1|IDBG-49131|ENSG00000163519|50852|1.3|<1.0E-5| ;
Interactions of Vpr with host cellular proteins	1560	REACTOME	Homo sapiens	2	29	0.07	0.444697	0.774007	NUP43 ; NUP54 ;	NUP43|IDBG-97774|ENSG00000120253|348995|1|0.00011| ; NUP54|IDBG-25315|ENSG00000138750|53371|1.3|0.00474| ;
Mucin type O-Glycan biosynthesis	508	KEGG	Homo sapiens	2	29	0.07	0.444697	0.774007	GALNTL1 ; GCNT3 ;	GALNTL1|IDBG-10359|ENSG00000100626|57452|-2.1|0.02888 ; GCNT3|IDBG-14610|ENSG00000140297|9245|1.1|0.01354| ;
RNA Polymerase III Transcription Initiation	1953	REACTOME	Homo sapiens	2	29	0.07	0.444697	0.774007	BDP1 ; GTF3C3 ;	BDP1|IDBG-27250|ENSG00000145734|55814|1|0.00008| ; GTF3C3|IDBG-77823|ENSG00000119041|9330|1|0.00016| ;
Striated Muscle Contraction	5203	REACTOME	Homo sapiens	2	29	0.07	0.444697	0.774007	MYH3 ; NEB ;	MYH3|IDBG-30560|ENSG00000109063|4621|1.6|0.00013 ; NEB|IDBG-72258|ENSG00000183091|100134308,4703|1.2|0.00025| ;
Transport of the SLBP independent Mature mRNA	1689	REACTOME	Homo sapiens	2	29	0.07	0.444697	0.774007	NUP43 ; NUP54 ;	NUP43|IDBG-97774|ENSG00000120253|348995|1|0.00011| ; NUP54|IDBG-25315|ENSG00000138750|53371|1.3|0.00474| ;
Small cell lung cancer	527	KEGG	Homo sapiens	5	85	0.06	0.446829	0.775456	BCL2 ; CCNE2 ; ITGA2 ; NOS2 ; SKP2 ;	BCL2|IDBG-4354|ENSG00000171791|596|1|0.00061| ; CCNE2|IDBG-29174|ENSG00000175305|9134|1.6|<1.0E-5 ; ITGA2|IDBG-20326|ENSG00000164171|3673|1.1|0.04036| ; NOS2|IDBG-36000|ENSG00000007171|4843|-2.4|<1.0E-5 ; SKP2|IDBG-16420|ENSG00000145604|6502|1.1|0.00635| ;
JAK-STAT pathway and regulation pathway ( JAK-STAT pathway and regulation pathway Diagram )	10321	INOH	Homo sapiens	15	275	0.05	0.447551	0.774458	BMPR1A ; CDC7 ; CDK1 ; CDK7 ; IL12B ; IL18 ; KIT ; MAP3K7 ; PAK6 ; PDGFRB ; PRKCG ; PRKCI ; SOCS4 ; TGFBR1 ; TNFSF10 ;	BMPR1A|IDBG-81081|ENSG00000107779|657|1.6|0.00056 ; CDC7|IDBG-100234|ENSG00000097046|8317|1.2|0.00001| ; CDK1|IDBG-75344|ENSG00000170312|983|1.3|0.00008| ; CDK7|IDBG-25495|ENSG00000134058|1022|1.1|0.00166| ; IL12B|IDBG-55893|ENSG00000113302|3593|1|0.00217| ; IL18|IDBG-71390|ENSG00000150782|3606|1.1|0.00089| ; KIT|IDBG-18980|ENSG00000157404|3815,652799,653882|1|0.00037| ; MAP3K7|IDBG-94374|ENSG000…
ATF-2 transcription factor network	9362	PID NCI	Homo sapiens	3	48	0.06	0.452598	0.776439	BCL2 ; NOS2 ; SELE ;	BCL2|IDBG-4354|ENSG00000171791|596|1|0.00061| ; NOS2|IDBG-36000|ENSG00000007171|4843|-2.4|<1.0E-5 ; SELE|IDBG-104701|ENSG00000007908|6401|2|<1.0E-5 ;
Platelet homeostasis	9271	REACTOME	Homo sapiens	3	48	0.06	0.452598	0.776439	MRVI1 ; NOS2 ; PLA2G4A ;	MRVI1|IDBG-31828|ENSG00000072952|10335|-1.7|0.01188 ; NOS2|IDBG-36000|ENSG00000007171|4843|-2.4|<1.0E-5 ; PLA2G4A|IDBG-105429|ENSG00000116711|5321|1|0.00156| ;
TRAF6 Mediated Induction of the antiviral cytokine IFN-alpha/beta cascade	1337	REACTOME	Homo sapiens	3	48	0.06	0.452598	0.776439	CDK1 ; MAP3K7 ; TLR3 ;	CDK1|IDBG-75344|ENSG00000170312|983|1.3|0.00008| ; MAP3K7|IDBG-94374|ENSG00000135341|6885|1.1|0.00003| ; TLR3|IDBG-47294|ENSG00000164342|7098|1.1|0.00002| ;
RNA degradation	5710	KEGG	Homo sapiens	4	67	0.06	0.455681	0.779488	DIS3 ; EXOSC9 ; MPHOSPH6 ; PNPT1 ;	DIS3|IDBG-37462|ENSG00000083520|22894|1.2|0.00012| ; EXOSC9|IDBG-36262|ENSG00000123737|5393|1|0.0002| ; MPHOSPH6|IDBG-43867|ENSG00000135698|10200|1.8|0.00259 ; PNPT1|IDBG-52626|ENSG00000138035|87178|1.3|<1.0E-5| ;
Heterotrimeric GPCR signaling pathway (through G alpha i and pertussis toxin) ( GPCR signaling (pertussis toxin) )	10167	INOH	Homo sapiens	13	239	0.05	0.460777	0.783716	GNAI1 ; HGF ; IL12B ; IL18 ; INHBA ; NRG2 ; RGS1 ; RGS13 ; RGS17 ; RGS20 ; TAC3 ; TNFSF10 ; WNT8B ;	GNAI1|IDBG-23949|ENSG00000127955|2770|1.2|0.00082| ; HGF|IDBG-24150|ENSG00000019991|3082|1.5|0.00124 ; IL12B|IDBG-55893|ENSG00000113302|3593|1|0.00217| ; IL18|IDBG-71390|ENSG00000150782|3606|1.1|0.00089| ; INHBA|IDBG-13490|ENSG00000122641|3624|2.1|0.04688 ; NRG2|IDBG-48049|ENSG00000158458|9542|-2.1|0.02778 ; RGS1|IDBG-105443|ENSG00000090104|5996|1.2|0.00011| ; RGS13|IDBG-105448|ENSG00000127074|60…
Heterotrimeric GTP-binding protein coupled receptor signaling pathway (through G alpha i, adenylate cyclase and cAMP) ( GPCR signaling (G alpha i) )	9795	INOH	Homo sapiens	13	239	0.05	0.460777	0.783716	GNAI1 ; HGF ; IL12B ; IL18 ; INHBA ; NRG2 ; RGS1 ; RGS13 ; RGS17 ; RGS20 ; TAC3 ; TNFSF10 ; WNT8B ;	GNAI1|IDBG-23949|ENSG00000127955|2770|1.2|0.00082| ; HGF|IDBG-24150|ENSG00000019991|3082|1.5|0.00124 ; IL12B|IDBG-55893|ENSG00000113302|3593|1|0.00217| ; IL18|IDBG-71390|ENSG00000150782|3606|1.1|0.00089| ; INHBA|IDBG-13490|ENSG00000122641|3624|2.1|0.04688 ; NRG2|IDBG-48049|ENSG00000158458|9542|-2.1|0.02778 ; RGS1|IDBG-105443|ENSG00000090104|5996|1.2|0.00011| ; RGS13|IDBG-105448|ENSG00000127074|60…
AKT(PKB)-mTOR signaling ( Insulin receptor signaling (Mammal) )	9722	INOH	Homo sapiens	2	30	0.07	0.462239	0.766546	EIF4A2 ; RICTOR ;	EIF4A2|IDBG-69090|ENSG00000156976|1974|1.3|0.00002| ; RICTOR|IDBG-17688|ENSG00000164327|253260|1|0.00009| ;
Butanoate metabolism	455	KEGG	Homo sapiens	2	30	0.07	0.462239	0.766546	ACSM3 ; PDHA2 ;	ACSM3|IDBG-18609|ENSG00000005187|6296|2.1|0.00257 ; PDHA2|IDBG-30771|ENSG00000163114|5161|1.2|0.04318| ;
Citrate cycle (TCA cycle)	464	KEGG	Homo sapiens	2	30	0.07	0.462239	0.766546	DLD ; PDHA2 ;	DLD|IDBG-35812|ENSG00000091140|1738|1|0.0001| ; PDHA2|IDBG-30771|ENSG00000163114|5161|1.2|0.04318| ;
EPHA forward signaling	9408	PID NCI	Homo sapiens	2	30	0.07	0.462239	0.766546	NGEF ; YES1 ;	NGEF|IDBG-83399|ENSG00000066248|25791|-1.5|0.00178 ; YES1|IDBG-363|ENSG00000176105|7525|1.5|0.00207 ;
Formation of the Early Elongation Complex	1550	REACTOME	Homo sapiens	2	30	0.07	0.462239	0.766546	CDK7 ; GTF2H3 ;	CDK7|IDBG-25495|ENSG00000134058|1022|1.1|0.00166| ; GTF2H3|IDBG-63638|ENSG00000111358|2967|1|0.00104| ;
Formation of the HIV-1 Early Elongation Complex	1242	REACTOME	Homo sapiens	2	30	0.07	0.462239	0.766546	CDK7 ; GTF2H3 ;	CDK7|IDBG-25495|ENSG00000134058|1022|1.1|0.00166| ; GTF2H3|IDBG-63638|ENSG00000111358|2967|1|0.00104| ;
Mammalian Hh signaling pathway ( Hedgehog signaling pathway )	9877	INOH	Homo sapiens	2	30	0.07	0.462239	0.766546	CDKN1C ; KIF3A ;	CDKN1C|IDBG-23324|ENSG00000129757|1028|-1.4|<1.0E-5| ; KIF3A|IDBG-42864|ENSG00000131437|11127|1.1|0.00035| ;
Pyruvate metabolism ( Pyruvate metabolism )	9823	INOH	Homo sapiens	2	30	0.07	0.462239	0.766546	DLD ; PDHA2 ;	DLD|IDBG-35812|ENSG00000091140|1738|1|0.0001| ; PDHA2|IDBG-30771|ENSG00000163114|5161|1.2|0.04318| ;
Transport of the SLBP Dependant Mature mRNA	1611	REACTOME	Homo sapiens	2	30	0.07	0.462239	0.766546	NUP43 ; NUP54 ;	NUP43|IDBG-97774|ENSG00000120253|348995|1|0.00011| ; NUP54|IDBG-25315|ENSG00000138750|53371|1.3|0.00474| ;
P53 signaling pathway	597	KEGG	Homo sapiens	4	68	0.06	0.467165	0.772569	ATR ; CCNE2 ; CCNG1 ; CDK1 ;	ATR|IDBG-59521|ENSG00000175054|545,648152,651921|1.4|<1.0E-5| ; CCNE2|IDBG-29174|ENSG00000175305|9134|1.6|<1.0E-5 ; CCNG1|IDBG-56515|ENSG00000113328|900|1.2|0.01378| ; CDK1|IDBG-75344|ENSG00000170312|983|1.3|0.00008| ;
Cell surface interactions at the vascular wall	1687	REACTOME	Homo sapiens	4	69	0.06	0.478562	0.78923	MAG ; PROC ; SELP ; TEK ;	MAG|IDBG-43939|ENSG00000105695|4099|-1.7|0.00042 ; PROC|IDBG-69078|ENSG00000115718|5624|-1.4|0.01743| ; SELP|IDBG-104675|ENSG00000174175|6403|-1.2|0.00002| ; TEK|IDBG-55143|ENSG00000120156|7010|1.3|0.00094| ;
Starch and sucrose metabolism	536	KEGG	Homo sapiens	3	50	0.06	0.479614	0.788786	AGL ; AMY2B ; PGM2L1 ;	AGL|IDBG-100451|ENSG00000162688|178|1.1|0.00009| ; AMY2B|IDBG-409447|ENSG00000240038|280|1.4|0.035| ; PGM2L1|IDBG-64260|ENSG00000165434|283209|1.4|<1.0E-5| ;
Metabolism of RNA	8774	REACTOME	Homo sapiens	5	89	0.06	0.487242	0.799131	DIS3 ; EIF4A2 ; EXOSC9 ; NUP43 ; NUP54 ;	DIS3|IDBG-37462|ENSG00000083520|22894|1.2|0.00012| ; EIF4A2|IDBG-69090|ENSG00000156976|1974|1.3|0.00002| ; EXOSC9|IDBG-36262|ENSG00000123737|5393|1|0.0002| ; NUP43|IDBG-97774|ENSG00000120253|348995|1|0.00011| ; NUP54|IDBG-25315|ENSG00000138750|53371|1.3|0.00474| ;
Signaling events mediated by Stem cell factor receptor (c-Kit)	9472	PID NCI	Homo sapiens	3	51	0.06	0.492887	0.806173	BCL2 ; KIT ; STAP1 ;	BCL2|IDBG-4354|ENSG00000171791|596|1|0.00061| ; KIT|IDBG-18980|ENSG00000157404|3815,652799,653882|1|0.00037| ; STAP1|IDBG-21034|ENSG00000035720|26228|1.2|0.00015| ;
Apoptotic cleavage of cellular proteins	1740	REACTOME	Homo sapiens	2	32	0.06	0.496323	0.794382	GAS2 ; MST4 ;	GAS2|IDBG-36228|ENSG00000148935|2620|1.1|0.01354| ; MST4|IDBG-86408|ENSG00000134602|51765|1|0.00005| ;
Glucose transport	1967	REACTOME	Homo sapiens	2	32	0.06	0.496323	0.794382	NUP43 ; NUP54 ;	NUP43|IDBG-97774|ENSG00000120253|348995|1|0.00011| ; NUP54|IDBG-25315|ENSG00000138750|53371|1.3|0.00474| ;
Glycine, serine and threonine metabolism	482	KEGG	Homo sapiens	2	32	0.06	0.496323	0.794382	ALAS2 ; DLD ;	ALAS2|IDBG-72056|ENSG00000158578|212|-1|0.01225| ; DLD|IDBG-35812|ENSG00000091140|1738|1|0.0001| ;
IL1-mediated signaling events	9384	PID NCI	Homo sapiens	2	32	0.06	0.496323	0.794382	MAP3K7 ; PRKCI ;	MAP3K7|IDBG-94374|ENSG00000135341|6885|1.1|0.00003| ; PRKCI|IDBG-64428|ENSG00000163558|5584|1.2|0.00017| ;
Noncanonical Wnt signaling pathway	9462	PID NCI	Homo sapiens	2	32	0.06	0.496323	0.794382	MAP3K7 ; YES1 ;	MAP3K7|IDBG-94374|ENSG00000135341|6885|1.1|0.00003| ; YES1|IDBG-363|ENSG00000176105|7525|1.5|0.00207 ;
Propanoate metabolism	472	KEGG	Homo sapiens	2	32	0.06	0.496323	0.794382	ACADM ; ACSS3 ;	ACADM|IDBG-99766|ENSG00000117054|34|1.2|0.00629| ; ACSS3|IDBG-49702|ENSG00000111058|79611|1|0.00008| ;
Rho cell motility signaling pathway	4044	PID BIOCARTA	Homo sapiens	2	32	0.06	0.496323	0.794382	ARAP2 ; ARHGAP5 ;	ARAP2|IDBG-13031|ENSG00000047365|116984|1.3|<1.0E-5| ; ARHGAP5|IDBG-4437|ENSG00000100852|394|28.1|0.00265 ;
Transport of Mature mRNA Derived from an Intronless Transcript	1505	REACTOME	Homo sapiens	2	32	0.06	0.496323	0.794382	NUP43 ; NUP54 ;	NUP43|IDBG-97774|ENSG00000120253|348995|1|0.00011| ; NUP54|IDBG-25315|ENSG00000138750|53371|1.3|0.00474| ;
Dilated cardiomyopathy	5714	KEGG	Homo sapiens	5	90	0.06	0.497188	0.79364	CACNA2D1 ; ITGA2 ; ITGA7 ; PLN ; SGCB ;	CACNA2D1|IDBG-24291|ENSG00000153956|781|2|0.0105 ; ITGA2|IDBG-20326|ENSG00000164171|3673|1.1|0.04036| ; ITGA7|IDBG-38762|ENSG00000135424|3679|3.1|0.01499 ; PLN|IDBG-95885|ENSG00000198523|5350|2|0.02888 ; SGCB|IDBG-18069|ENSG00000163069|6443|1.3|0.00396| ;
E2F transcription factor network	9317	PID NCI	Homo sapiens	4	71	0.06	0.501063	0.793461	CCNE2 ; CDK1 ; CES2 ; RBBP8 ;	CCNE2|IDBG-29174|ENSG00000175305|9134|1.6|<1.0E-5 ; CDK1|IDBG-75344|ENSG00000170312|983|1.3|0.00008| ; CES2|IDBG-35809|ENSG00000172831|8824|-1|0.01616| ; RBBP8|IDBG-1496|ENSG00000101773|5932|1.1|0.00008| ;
Gastric acid secretion	10356	KEGG	Homo sapiens	4	71	0.06	0.501063	0.793461	GNAI1 ; KCNJ10 ; PLCB1 ; PRKCG ;	GNAI1|IDBG-23949|ENSG00000127955|2770|1.2|0.00082| ; KCNJ10|IDBG-103978|ENSG00000177807|3766|1.4|0.00028| ; PLCB1|IDBG-52543|ENSG00000182621|23236|1.4|0.0055| ; PRKCG|IDBG-67841|ENSG00000126583|5582|-1.7|<1.0E-5 ;
RIG-I-like receptor signaling pathway	5713	KEGG	Homo sapiens	4	71	0.06	0.501063	0.793461	DDX58 ; IL12B ; MAP3K7 ; TBK1 ;	DDX58|IDBG-55854|ENSG00000107201|23586|1.3|<1.0E-5| ; IL12B|IDBG-55893|ENSG00000113302|3593|1|0.00217| ; MAP3K7|IDBG-94374|ENSG00000135341|6885|1.1|0.00003| ; TBK1|IDBG-44993|ENSG00000183735|29110|1.1|0.00005| ;
Heterotrimeric GTP-binding protein coupled receptor signaling pathway (through G alpha s, cholera toxin, adenylate cyclase and cAMP) ( GPCR signaling (cholera toxin) )	9790	INOH	Homo sapiens	13	246	0.05	0.503371	0.795007	GNAI1 ; HGF ; IL12B ; IL18 ; INHBA ; NRG2 ; RGS1 ; RGS13 ; RGS17 ; RGS20 ; TAC3 ; TNFSF10 ; WNT8B ;	GNAI1|IDBG-23949|ENSG00000127955|2770|1.2|0.00082| ; HGF|IDBG-24150|ENSG00000019991|3082|1.5|0.00124 ; IL12B|IDBG-55893|ENSG00000113302|3593|1|0.00217| ; IL18|IDBG-71390|ENSG00000150782|3606|1.1|0.00089| ; INHBA|IDBG-13490|ENSG00000122641|3624|2.1|0.04688 ; NRG2|IDBG-48049|ENSG00000158458|9542|-2.1|0.02778 ; RGS1|IDBG-105443|ENSG00000090104|5996|1.2|0.00011| ; RGS13|IDBG-105448|ENSG00000127074|60…
Global Genomic NER (GG-NER)	1187	REACTOME	Homo sapiens	2	33	0.06	0.512842	0.805702	CDK7 ; GTF2H3 ;	CDK7|IDBG-25495|ENSG00000134058|1022|1.1|0.00166| ; GTF2H3|IDBG-63638|ENSG00000111358|2967|1|0.00104| ;
Transport of Mature mRNAs Derived from Intronless Transcripts	1469	REACTOME	Homo sapiens	2	33	0.06	0.512842	0.805702	NUP43 ; NUP54 ;	NUP43|IDBG-97774|ENSG00000120253|348995|1|0.00011| ; NUP54|IDBG-25315|ENSG00000138750|53371|1.3|0.00474| ;
RAC1 signaling pathway	9359	PID NCI	Homo sapiens	3	53	0.06	0.518917	0.810977	ACTR2 ; ARHGAP5 ; NCKAP1 ;	ACTR2|IDBG-54239|ENSG00000138071|10097|1.8|0.0007 ; ARHGAP5|IDBG-4437|ENSG00000100852|394|28.1|0.00265 ; NCKAP1|IDBG-76903|ENSG00000061676|10787|1.45|0.01741| ;
Staphylococcus aureus infection	10357	KEGG	Homo sapiens	3	53	0.06	0.518917	0.810977	CFI ; MASP2 ; SELP ;	CFI|IDBG-33966|ENSG00000205403|3426|1.6|0.00074 ; MASP2|IDBG-89176|ENSG00000009724|10747|1.2|0.00003| ; SELP|IDBG-104675|ENSG00000174175|6403|-1.2|0.00002| ;
Adherens junction	505	KEGG	Homo sapiens	4	73	0.05	0.523135	0.815434	MAP3K7 ; SSX2IP ; TGFBR1 ; YES1 ;	MAP3K7|IDBG-94374|ENSG00000135341|6885|1.1|0.00003| ; SSX2IP|IDBG-99995|ENSG00000117155|117178|1|0.00067| ; TGFBR1|IDBG-78488|ENSG00000106799|7046|1|0.00014| ; YES1|IDBG-363|ENSG00000176105|7525|1.5|0.00207 ;
Arf6 signaling events	9469	PID NCI	Homo sapiens	2	34	0.06	0.529001	0.816056	ARAP2 ; HGF ;	ARAP2|IDBG-13031|ENSG00000047365|116984|1.3|<1.0E-5| ; HGF|IDBG-24150|ENSG00000019991|3082|1.5|0.00124 ;
Hexose transport	1607	REACTOME	Homo sapiens	2	34	0.06	0.529001	0.816056	NUP43 ; NUP54 ;	NUP43|IDBG-97774|ENSG00000120253|348995|1|0.00011| ; NUP54|IDBG-25315|ENSG00000138750|53371|1.3|0.00474| ;
Metabolism of water-soluble vitamins and cofactors	1867	REACTOME	Homo sapiens	2	34	0.06	0.529001	0.816056	NMNAT2 ; PBEF1 ;	NMNAT2|IDBG-105296|ENSG00000157064|23057|-2.8|<1.0E-5 ; PBEF1|IDBG-35259|ENSG00000105835|10135|1|0.00018| ;
Signaling mediated by p38-alpha and p38-beta	9445	PID NCI	Homo sapiens	2	34	0.06	0.529001	0.816056	NOS2 ; PLA2G4A ;	NOS2|IDBG-36000|ENSG00000007171|4843|-2.4|<1.0E-5 ; PLA2G4A|IDBG-105429|ENSG00000116711|5321|1|0.00156| ;
G alpha (q) signalling events	5337	REACTOME	Homo sapiens	6	113	0.05	0.529557	0.814809	BDKRB1 ; CHRM1 ; DGKI ; GPR4 ; LPAR6 ; PLCB1 ;	BDKRB1|IDBG-19028|ENSG00000100739|623|-2.3|0.04506 ; CHRM1|IDBG-52216|ENSG00000168539|1128|-3.8|0.00284 ; DGKI|IDBG-42996|ENSG00000157680|9162|-1.7|0.00073 ; GPR4|IDBG-57785|ENSG00000177464|2828|-1.4|<1.0E-5| ; LPAR6|IDBG-32562|ENSG00000139679|10161|1.4|<1.0E-5| ; PLCB1|IDBG-52543|ENSG00000182621|23236|1.4|0.0055| ;
Cytosolic DNA-sensing pathway	8117	KEGG	Homo sapiens	3	54	0.06	0.531659	0.815939	DDX58 ; IL18 ; TBK1 ;	DDX58|IDBG-55854|ENSG00000107201|23586|1.3|<1.0E-5| ; IL18|IDBG-71390|ENSG00000150782|3606|1.1|0.00089| ; TBK1|IDBG-44993|ENSG00000183735|29110|1.1|0.00005| ;
Arrhythmogenic right ventricular cardiomyopathy (ARVC)	4353	KEGG	Homo sapiens	4	74	0.05	0.533995	0.817423	CACNA2D1 ; ITGA2 ; ITGA7 ; SGCB ;	CACNA2D1|IDBG-24291|ENSG00000153956|781|2|0.0105 ; ITGA2|IDBG-20326|ENSG00000164171|3673|1.1|0.04036| ; ITGA7|IDBG-38762|ENSG00000135424|3679|3.1|0.01499 ; SGCB|IDBG-18069|ENSG00000163069|6443|1.3|0.00396| ;
Signaling events mediated by HDAC Class I	9374	PID NCI	Homo sapiens	3	55	0.05	0.544209	0.830928	GATA1 ; NR2C1 ; XPO1 ;	GATA1|IDBG-63880|ENSG00000102145|2623|-1.2|<1.0E-5| ; NR2C1|IDBG-51526|ENSG00000120798|7181|1.2|0.00005| ; XPO1|IDBG-53335|ENSG00000082898|7514|1|0.00004| ;
Fructose and mannose metabolism	548	KEGG	Homo sapiens	2	35	0.06	0.544793	0.823395	FBP1 ; MTMR7 ;	FBP1|IDBG-76936|ENSG00000165140|2203|-2.3|<1.0E-5 ; MTMR7|IDBG-8670|ENSG00000003987|9108|1.3|0.00004| ;
Glycine and Serine metabolism ( Glycine and Serine metabolism )	10164	INOH	Homo sapiens	2	35	0.06	0.544793	0.823395	ALAS2 ; DLD ;	ALAS2|IDBG-72056|ENSG00000158578|212|-1|0.01225| ; DLD|IDBG-35812|ENSG00000091140|1738|1|0.0001| ;
Primary immunodeficiency	2815	KEGG	Homo sapiens	2	35	0.06	0.544793	0.823395	DCLRE1C ; ICOS ;	DCLRE1C|IDBG-56338|ENSG00000152457|64421|1.1|0.00009| ; ICOS|IDBG-79246|ENSG00000163600|29851|1.2|0.00006| ;
Telomere Maintenance	1427	REACTOME	Homo sapiens	2	35	0.06	0.544793	0.823395	DNA2 ; POT1 ;	DNA2|IDBG-76116|ENSG00000138346|1763|1.5|0.00069 ; POT1|IDBG-39151|ENSG00000128513|25913|1|0.00014| ;
Cyclin A:Cdk2-associated events at S phase entry	1849	REACTOME	Homo sapiens	3	56	0.05	0.556563	0.839062	CDK7 ; PSMA2 ; PSMC6 ;	CDK7|IDBG-25495|ENSG00000134058|1022|1.1|0.00166| ; PSMA2|IDBG-13609|ENSG00000106588|5683|1.2|0.00068| ; PSMC6|IDBG-6838|ENSG00000100519|5706|1.2|0.0042| ;
Rac1 cell motility signaling pathway	4120	PID BIOCARTA	Homo sapiens	2	36	0.06	0.560212	0.840318	ARAP2 ; ARHGAP5 ;	ARAP2|IDBG-13031|ENSG00000047365|116984|1.3|<1.0E-5| ; ARHGAP5|IDBG-4437|ENSG00000100852|394|28.1|0.00265 ;
Signaling events mediated by HDAC Class II	9414	PID NCI	Homo sapiens	2	36	0.06	0.560212	0.840318	GATA1 ; XPO1 ;	GATA1|IDBG-63880|ENSG00000102145|2623|-1.2|<1.0E-5| ; XPO1|IDBG-53335|ENSG00000082898|7514|1|0.00004| ;
Neuroactive ligand-receptor interaction	416	KEGG	Homo sapiens	16	316	0.05	0.566244	0.847237	BDKRB1 ; CHRM1 ; CHRNA2 ; CHRNB4 ; GHSR ; GPR83 ; GRIA3 ; GRIK3 ; GRIN2D ; GRIN3A ; GZMA ; LPAR6 ; PRSS1 ; TAC3 ; UTS2 ; VIPR1 ;	BDKRB1|IDBG-19028|ENSG00000100739|623|-2.3|0.04506 ; CHRM1|IDBG-52216|ENSG00000168539|1128|-3.8|0.00284 ; CHRNA2|IDBG-14049|ENSG00000120903|1135|1.2|0.0208| ; CHRNB4|IDBG-25047|ENSG00000117971|1143|-2.8|0.01068 ; GHSR|IDBG-65129|ENSG00000121853|2693|1.2|0.00041| ; GPR83|IDBG-68179|ENSG00000123901|10888|1.2|0.01358| ; GRIA3|IDBG-84939|ENSG00000125675|2892|1.4|0.01374| ; GRIK3|IDBG-96392|ENSG000001…
Endocytosis	4386	KEGG	Homo sapiens	10	198	0.05	0.572378	0.854274	ARAP2 ; DAB2 ; DNM3 ; KIT ; NEDD4 ; PARD6G ; PRKCI ; STAM2 ; TGFBR1 ; VPS45 ;	ARAP2|IDBG-13031|ENSG00000047365|116984|1.3|<1.0E-5| ; DAB2|IDBG-17973|ENSG00000153071|1601|-1.3|0.00003| ; DNM3|IDBG-104822|ENSG00000197959|26052|-2.1|0.04506 ; KIT|IDBG-18980|ENSG00000157404|3815,652799,653882|1|0.00037| ; NEDD4|IDBG-13236|ENSG00000069869|4734|1.3|0.00009| ; PARD6G|IDBG-5716|ENSG00000178184|84552|1.2|0.01505| ; PRKCI|IDBG-64428|ENSG00000163558|5584|1.2|0.00017| ; STAM2|IDBG-724…
Melanogenesis	595	KEGG	Homo sapiens	5	98	0.05	0.573773	0.854221	GNAI1 ; KIT ; PLCB1 ; PRKCG ; WNT8B ;	GNAI1|IDBG-23949|ENSG00000127955|2770|1.2|0.00082| ; KIT|IDBG-18980|ENSG00000157404|3815,652799,653882|1|0.00037| ; PLCB1|IDBG-52543|ENSG00000182621|23236|1.4|0.0055| ; PRKCG|IDBG-67841|ENSG00000126583|5582|-1.7|<1.0E-5 ; WNT8B|IDBG-86499|ENSG00000075290|7479|2.6|0.00648 ;
CXCR3-mediated signaling events	9354	PID NCI	Homo sapiens	2	37	0.05	0.575255	0.852177	GNAI1 ; RICTOR ;	GNAI1|IDBG-23949|ENSG00000127955|2770|1.2|0.00082| ; RICTOR|IDBG-17688|ENSG00000164327|253260|1|0.00009| ;
Regulation of RAC1 activity	9366	PID NCI	Homo sapiens	2	37	0.05	0.575255	0.852177	NGEF ; TIAM2 ;	NGEF|IDBG-83399|ENSG00000066248|25791|-1.5|0.00178 ; TIAM2|IDBG-98237|ENSG00000146426|26230|1.1|0.0001| ;
Heterotrimeric GPCR signaling pathway (through G alpha s ACs PKA BRaf and ERKcascade)(canonical) ( GPCR signaling (G alpha s, PKA and ERK) )	9755	INOH	Homo sapiens	13	259	0.05	0.579966	0.857029	GNAI1 ; HGF ; IL12B ; IL18 ; INHBA ; NRG2 ; RGS1 ; RGS13 ; RGS17 ; RGS20 ; TAC3 ; TNFSF10 ; WNT8B ;	GNAI1|IDBG-23949|ENSG00000127955|2770|1.2|0.00082| ; HGF|IDBG-24150|ENSG00000019991|3082|1.5|0.00124 ; IL12B|IDBG-55893|ENSG00000113302|3593|1|0.00217| ; IL18|IDBG-71390|ENSG00000150782|3606|1.1|0.00089| ; INHBA|IDBG-13490|ENSG00000122641|3624|2.1|0.04688 ; NRG2|IDBG-48049|ENSG00000158458|9542|-2.1|0.02778 ; RGS1|IDBG-105443|ENSG00000090104|5996|1.2|0.00011| ; RGS13|IDBG-105448|ENSG00000127074|60…
Fc-epsilon receptor I signaling in mast cells	2694	PID NCI	Homo sapiens	3	58	0.05	0.580661	0.853829	MS4A2 ; PLA2G4A ; PTPN13 ;	MS4A2|IDBG-48886|ENSG00000149534|2206|1.5|0.00001 ; PLA2G4A|IDBG-105429|ENSG00000116711|5321|1|0.00156| ; PTPN13|IDBG-28517|ENSG00000163629|5783|2.2|0.0001 ;
Platelet activation triggers	1496	REACTOME	Homo sapiens	3	58	0.05	0.580661	0.853829	GNAI1 ; P2RY12 ; PLA2G4A ;	GNAI1|IDBG-23949|ENSG00000127955|2770|1.2|0.00082| ; P2RY12|IDBG-61579|ENSG00000169313|64805|1.2|0.00002| ; PLA2G4A|IDBG-105429|ENSG00000116711|5321|1|0.00156| ;
Peroxisome	8122	KEGG	Homo sapiens	4	79	0.05	0.586351	0.860078	ACOX2 ; ACSL3 ; NOS2 ; NUDT12 ;	ACOX2|IDBG-42297|ENSG00000168306|8309|1.1|0.02286| ; ACSL3|IDBG-82223|ENSG00000123983|2181|1|0.00015| ; NOS2|IDBG-36000|ENSG00000007171|4843|-2.4|<1.0E-5 ; NUDT12|IDBG-36029|ENSG00000112874|83594|1|0.00099| ;
Fatty acid, triacylglycerol, and ketone body metabolism	9255	REACTOME	Homo sapiens	4	80	0.05	0.596406	0.872683	ABCA1 ; ACADM ; ACSL3 ; TIAM2 ;	ABCA1|IDBG-79441|ENSG00000165029|19|1.1|0.00003| ; ACADM|IDBG-99766|ENSG00000117054|34|1.2|0.00629| ; ACSL3|IDBG-82223|ENSG00000123983|2181|1|0.00015| ; TIAM2|IDBG-98237|ENSG00000146426|26230|1.1|0.0001| ;
Vascular smooth muscle contraction	4376	KEGG	Homo sapiens	6	121	0.05	0.597371	0.871958	MRVI1 ; PLA2G10 ; PLA2G4A ; PLCB1 ; PRKCG ; RAMP3 ;	MRVI1|IDBG-31828|ENSG00000072952|10335|-1.7|0.01188 ; PLA2G10|IDBG-15446|ENSG00000069764|8399|2|0.02888 ; PLA2G4A|IDBG-105429|ENSG00000116711|5321|1|0.00156| ; PLCB1|IDBG-52543|ENSG00000182621|23236|1.4|0.0055| ; PRKCG|IDBG-67841|ENSG00000126583|5582|-1.7|<1.0E-5 ; RAMP3|IDBG-15634|ENSG00000122679|10268|-1.6|0.00878 ;
Arf6 trafficking events	9345	PID NCI	Homo sapiens	2	39	0.05	0.604206	0.873392	EXOC1 ; EXOC6 ;	EXOC1|IDBG-19751|ENSG00000090989|55763|1.2|0.00002| ; EXOC6|IDBG-82578|ENSG00000138190|54536|1.1|0.00003| ;
Formation of HIV-1 elongation complex containing HIV-1 Tat	1434	REACTOME	Homo sapiens	2	39	0.05	0.604206	0.873392	CDK7 ; GTF2H3 ;	CDK7|IDBG-25495|ENSG00000134058|1022|1.1|0.00166| ; GTF2H3|IDBG-63638|ENSG00000111358|2967|1|0.00104| ;
HIV-1 Transcription Elongation	1584	REACTOME	Homo sapiens	2	39	0.05	0.604206	0.873392	CDK7 ; GTF2H3 ;	CDK7|IDBG-25495|ENSG00000134058|1022|1.1|0.00166| ; GTF2H3|IDBG-63638|ENSG00000111358|2967|1|0.00104| ;
Tat-mediated elongation of the HIV-1 transcript	1403	REACTOME	Homo sapiens	2	39	0.05	0.604206	0.873392	CDK7 ; GTF2H3 ;	CDK7|IDBG-25495|ENSG00000134058|1022|1.1|0.00166| ; GTF2H3|IDBG-63638|ENSG00000111358|2967|1|0.00104| ;
Signaling in Immune system	1959	REACTOME	Homo sapiens	13	264	0.05	0.608139	0.876954	BTLA ; CD226 ; CDK1 ; CTLA4 ; ENAH ; IL18 ; KLRK1 ; MAP3K7 ; PIK3C3 ; RICTOR ; TBK1 ; TLR3 ; TRAT1 ;	BTLA|IDBG-49858|ENSG00000186265|151888|1.2|0.00001| ; CD226|IDBG-4779|ENSG00000150637|10666|1.1|0.00012| ; CDK1|IDBG-75344|ENSG00000170312|983|1.3|0.00008| ; CTLA4|IDBG-79215|ENSG00000163599|1493|1.8|0.00008 ; ENAH|IDBG-106949|ENSG00000154380|55740|1.1|0.00039| ; IL18|IDBG-71390|ENSG00000150782|3606|1.1|0.00089| ; KLRK1|IDBG-237489|ENSG00000213809|22914|1|0.00041| ; MAP3K7|IDBG-94374|ENSG00000135…
Integrin signaling pathway ( Integrin signaling pathway )	9504	INOH	Homo sapiens	6	123	0.05	0.613498	0.88255	BGN ; COL1A1 ; COL1A2 ; ITGA2 ; ITGA7 ; SMC3 ;	BGN|IDBG-89505|ENSG00000182492|633|-1.8|0.02429 ; COL1A1|IDBG-58238|ENSG00000108821|1277|-2.5|<1.0E-5 ; COL1A2|IDBG-27319|ENSG00000164692|1278|-2.5|<1.0E-5 ; ITGA2|IDBG-20326|ENSG00000164171|3673|1.1|0.04036| ; ITGA7|IDBG-38762|ENSG00000135424|3679|3.1|0.01499 ; SMC3|IDBG-89416|ENSG00000108055|9126|1.1|<1.0E-5| ;
Plasma membrane estrogen receptor signaling	9369	PID NCI	Homo sapiens	2	40	0.05	0.618113	0.884924	GNAI1 ; PLCB1 ;	GNAI1|IDBG-23949|ENSG00000127955|2770|1.2|0.00082| ; PLCB1|IDBG-52543|ENSG00000182621|23236|1.4|0.0055| ;
Tyrosine metabolism	575	KEGG	Homo sapiens	2	40	0.05	0.618113	0.884924	DDC ; TRMT11 ;	DDC|IDBG-16596|ENSG00000132437|1644|2|0.01766 ; TRMT11|IDBG-96151|ENSG00000066651|60487|1|0.00445| ;
Chagas disease (American trypanosomiasis)	10366	KEGG	Homo sapiens	5	103	0.05	0.61841	0.881123	GNAI1 ; IL12B ; NOS2 ; PLCB1 ; TGFBR1 ;	GNAI1|IDBG-23949|ENSG00000127955|2770|1.2|0.00082| ; IL12B|IDBG-55893|ENSG00000113302|3593|1|0.00217| ; NOS2|IDBG-36000|ENSG00000007171|4843|-2.4|<1.0E-5 ; PLCB1|IDBG-52543|ENSG00000182621|23236|1.4|0.0055| ; TGFBR1|IDBG-78488|ENSG00000106799|7046|1|0.00014| ;
TGF-beta super family signaling pathway(canonical) ( TGF-beta super family signaling pathway(canonical) )	9542	INOH	Homo sapiens	5	103	0.05	0.61841	0.881123	BMPR1A ; INHBA ; PSMA2 ; SMAD9 ; TGFBR1 ;	BMPR1A|IDBG-81081|ENSG00000107779|657|1.6|0.00056 ; INHBA|IDBG-13490|ENSG00000122641|3624|2.1|0.04688 ; PSMA2|IDBG-13609|ENSG00000106588|5683|1.2|0.00068| ; SMAD9|IDBG-24637|ENSG00000120693|4093|1|0.00322| ; TGFBR1|IDBG-78488|ENSG00000106799|7046|1|0.00014| ;
Salivary secretion	10375	KEGG	Homo sapiens	4	83	0.05	0.625682	0.889362	CAMP ; CD38 ; PLCB1 ; PRKCG ;	CAMP|IDBG-32341|ENSG00000164047|820|-1.8|0.01188 ; CD38|IDBG-10668|ENSG00000004468|952|1.2|0.00029| ; PLCB1|IDBG-52543|ENSG00000182621|23236|1.4|0.0055| ; PRKCG|IDBG-67841|ENSG00000126583|5582|-1.7|<1.0E-5 ;
Colorectal cancer	442	KEGG	Homo sapiens	3	62	0.05	0.626306	0.888134	BCL2 ; MSH2 ; TGFBR1 ;	BCL2|IDBG-4354|ENSG00000171791|596|1|0.00061| ; MSH2|IDBG-50900|ENSG00000095002|4436|1.2|<1.0E-5| ; TGFBR1|IDBG-78488|ENSG00000106799|7046|1|0.00014| ;
Spliceosome	8120	KEGG	Homo sapiens	6	125	0.05	0.629261	0.89021	BCAS2 ; CDC40 ; HNRNPA3 ; PLRG1 ; PRPF38A ; THOC1 ;	BCAS2|IDBG-101291|ENSG00000116752|10286|1|0.02346| ; CDC40|IDBG-95222|ENSG00000168438|51362|1.2|0.00001| ; HNRNPA3|IDBG-75837|ENSG00000170144|220988|1.3|0.00126| ; PLRG1|IDBG-42004|ENSG00000171566|5356|1|0.00014| ; PRPF38A|IDBG-98633|ENSG00000134748|84950|1.1|0.00002| ; THOC1|IDBG-282|ENSG00000079134|9984|1.2|0.00001| ;
Actions of nitric oxide in the heart	3993	PID BIOCARTA	Homo sapiens	2	41	0.05	0.631641	0.881051	CHRM1 ; PLN ;	CHRM1|IDBG-52216|ENSG00000168539|1128|-3.8|0.00284 ; PLN|IDBG-95885|ENSG00000198523|5350|2|0.02888 ;
Apoptotic execution phase	1335	REACTOME	Homo sapiens	2	41	0.05	0.631641	0.881051	GAS2 ; MST4 ;	GAS2|IDBG-36228|ENSG00000148935|2620|1.1|0.01354| ; MST4|IDBG-86408|ENSG00000134602|51765|1|0.00005| ;
Arginine and Proline metabolism ( Arginine and Proline metabolism )	9952	INOH	Homo sapiens	2	41	0.05	0.631641	0.881051	NOS2 ; RARS ;	NOS2|IDBG-36000|ENSG00000007171|4843|-2.4|<1.0E-5 ; RARS|IDBG-56879|ENSG00000113643|5917|1|0.00006| ;
Lipid digestion, mobilization, and transport	1651	REACTOME	Homo sapiens	2	41	0.05	0.631641	0.881051	ABCA1 ; SAR1B ;	ABCA1|IDBG-79441|ENSG00000165029|19|1.1|0.00003| ; SAR1B|IDBG-44984|ENSG00000152700|51128|1.1|0.00023| ;
Metabolism of vitamins and cofactors	1909	REACTOME	Homo sapiens	2	41	0.05	0.631641	0.881051	NMNAT2 ; PBEF1 ;	NMNAT2|IDBG-105296|ENSG00000157064|23057|-2.8|<1.0E-5 ; PBEF1|IDBG-35259|ENSG00000105835|10135|1|0.00018| ;
TRNA Aminoacylation	3462	REACTOME	Homo sapiens	2	41	0.05	0.631641	0.881051	LARS ; RARS ;	LARS|IDBG-51947|ENSG00000133706|51520|1|0.00007| ; RARS|IDBG-56879|ENSG00000113643|5917|1|0.00006| ;
Tryptophan degradation ( Tryptophan degradation )	10017	INOH	Homo sapiens	3	63	0.05	0.63717	0.886691	DDC ; KMO ; KYNU ;	DDC|IDBG-16596|ENSG00000132437|1644|2|0.01766 ; KMO|IDBG-107692|ENSG00000117009|8564|1.4|0.00824| ; KYNU|IDBG-71532|ENSG00000115919|8942|1|0.00035| ;
Apoptosis	1882	REACTOME	Homo sapiens	6	127	0.05	0.644646	0.895009	BCL2 ; GAS2 ; MST4 ; PSMA2 ; PSMC6 ; TNFSF10 ;	BCL2|IDBG-4354|ENSG00000171791|596|1|0.00061| ; GAS2|IDBG-36228|ENSG00000148935|2620|1.1|0.01354| ; MST4|IDBG-86408|ENSG00000134602|51765|1|0.00005| ; PSMA2|IDBG-13609|ENSG00000106588|5683|1.2|0.00068| ; PSMC6|IDBG-6838|ENSG00000100519|5706|1.2|0.0042| ; TNFSF10|IDBG-65161|ENSG00000121858|8743|1|0.0001| ;
Hormone biosynthesis	3877	REACTOME	Homo sapiens	2	42	0.05	0.644793	0.889011	ALOX5 ; DDC ;	ALOX5|IDBG-71893|ENSG00000012779|240|-1.5|<1.0E-5 ; DDC|IDBG-16596|ENSG00000132437|1644|2|0.01766 ;
Porphyrin and chlorophyll metabolism	603	KEGG	Homo sapiens	2	42	0.05	0.644793	0.889011	ALAS2 ; CP ;	ALAS2|IDBG-72056|ENSG00000158578|212|-1|0.01225| ; CP|IDBG-60595|ENSG00000047457|1356|1.4|0.00035| ;
Regulation of activated PAK-2p34 by proteasome mediated degradation	3863	REACTOME	Homo sapiens	2	42	0.05	0.644793	0.889011	PSMA2 ; PSMC6 ;	PSMA2|IDBG-13609|ENSG00000106588|5683|1.2|0.00068| ; PSMC6|IDBG-6838|ENSG00000100519|5706|1.2|0.0042| ;
Glycolysis / Gluconeogenesis	414	KEGG	Homo sapiens	3	64	0.05	0.647812	0.889067	DLD ; FBP1 ; PDHA2 ;	DLD|IDBG-35812|ENSG00000091140|1738|1|0.0001| ; FBP1|IDBG-76936|ENSG00000165140|2203|-2.3|<1.0E-5 ; PDHA2|IDBG-30771|ENSG00000163114|5161|1.2|0.04318| ;
HIF-1-alpha transcription factor network	9370	PID NCI	Homo sapiens	3	64	0.05	0.647812	0.889067	CP ; NOS2 ; NT5E ;	CP|IDBG-60595|ENSG00000047457|1356|1.4|0.00035| ; NOS2|IDBG-36000|ENSG00000007171|4843|-2.4|<1.0E-5 ; NT5E|IDBG-93979|ENSG00000135318|4907|1.5|0.00088 ;
Axon guidance	494	KEGG	Homo sapiens	6	128	0.05	0.652194	0.893027	EFNA4 ; GNAI1 ; NGEF ; PAK6 ; SEMA3C ; SLIT3 ;	EFNA4|IDBG-409441|ENSG00000243364|1945|-1.4|0.00416| ; GNAI1|IDBG-23949|ENSG00000127955|2770|1.2|0.00082| ; NGEF|IDBG-83399|ENSG00000066248|25791|-1.5|0.00178 ; PAK6|IDBG-6170|ENSG00000137843|56924|-1|0.00124| ; SEMA3C|IDBG-24094|ENSG00000075223|10512|1.3|0.00049| ; SLIT3|IDBG-56989|ENSG00000184347|6586|-1.3|<1.0E-5| ;
Phagosome	10394	KEGG	Homo sapiens	7	149	0.05	0.653271	0.892454	ATP6V1B1 ; COLEC12 ; ITGA2 ; PIK3C3 ; PLA2R1 ; THBS2 ; TUBA1C ;	ATP6V1B1|IDBG-55733|ENSG00000116039|525|27.6|0.01805 ; COLEC12|IDBG-285|ENSG00000158270|81035|-1.6|0.04506 ; ITGA2|IDBG-20326|ENSG00000164171|3673|1.1|0.04036| ; PIK3C3|IDBG-2711|ENSG00000078142|5289|1.1|0.00006| ; PLA2R1|IDBG-73343|ENSG00000153246|22925|27.6|0.01805 ; THBS2|IDBG-99215|ENSG00000186340|7058|3.6|0.00163 ; TUBA1C|IDBG-31264|ENSG00000167553|84790|1.7|0.00536 ;
FOXA2 and FOXA3 transcription factor networks	9349	PID NCI	Homo sapiens	2	43	0.05	0.657572	0.888169	ACADM ; HNF1A ;	ACADM|IDBG-99766|ENSG00000117054|34|1.2|0.00629| ; HNF1A|IDBG-61093|ENSG00000135100|6927|2|0.00084 ;
Fatty acid metabolism	520	KEGG	Homo sapiens	2	43	0.05	0.657572	0.888169	ACADM ; ACSL3 ;	ACADM|IDBG-99766|ENSG00000117054|34|1.2|0.00629| ; ACSL3|IDBG-82223|ENSG00000123983|2181|1|0.00015| ;
Pyrimidine Nucleotides and Nucleosides metabolism ( Pyrimidine Nucleotides and Nucleosides metabolism )	10141	INOH	Homo sapiens	2	43	0.05	0.657572	0.888169	NT5C3 ; NT5E ;	NT5C3|IDBG-11769|ENSG00000122643|51251|1.4|0.00068| ; NT5E|IDBG-93979|ENSG00000135318|4907|1.5|0.00088 ;
Regulation of activated PAK-2p34 by proteasome mediated degradation	3708	REACTOME	Homo sapiens	2	43	0.05	0.657572	0.888169	PSMA2 ; PSMC6 ;	PSMA2|IDBG-13609|ENSG00000106588|5683|1.2|0.00068| ; PSMC6|IDBG-6838|ENSG00000100519|5706|1.2|0.0042| ;
Transcription-coupled NER (TC-NER)	1793	REACTOME	Homo sapiens	2	43	0.05	0.657572	0.888169	CDK7 ; GTF2H3 ;	CDK7|IDBG-25495|ENSG00000134058|1022|1.1|0.00166| ; GTF2H3|IDBG-63638|ENSG00000111358|2967|1|0.00104| ;
IL2	3904	NETPATH	Homo sapiens	3	65	0.05	0.658232	0.883066	BCL2 ; PLCB1 ; STAM2 ;	BCL2|IDBG-4354|ENSG00000171791|596|1|0.00061| ; PLCB1|IDBG-52543|ENSG00000182621|23236|1.4|0.0055| ; STAM2|IDBG-72415|ENSG00000115145|10254|1|0.00017| ;
KitReceptor	3914	NETPATH	Homo sapiens	3	65	0.05	0.658232	0.883066	KIT ; STAP1 ; YES1 ;	KIT|IDBG-18980|ENSG00000157404|3815,652799,653882|1|0.00037| ; STAP1|IDBG-21034|ENSG00000035720|26228|1.2|0.00015| ; YES1|IDBG-363|ENSG00000176105|7525|1.5|0.00207 ;
P75(NTR)-mediated signaling	9319	PID NCI	Homo sapiens	3	65	0.05	0.658232	0.883066	MAG ; OMG ; PRKCI ;	MAG|IDBG-43939|ENSG00000105695|4099|-1.7|0.00042 ; OMG|IDBG-39625|ENSG00000126861|4974|1.4|<1.0E-5| ; PRKCI|IDBG-64428|ENSG00000163558|5584|1.2|0.00017| ;
T cell receptor signaling pathway	563	KEGG	Homo sapiens	5	108	0.05	0.660178	0.883691	CTLA4 ; DLG1 ; ICOS ; MAP3K7 ; PAK6 ;	CTLA4|IDBG-79215|ENSG00000163599|1493|1.8|0.00008 ; DLG1|IDBG-71508|ENSG00000075711|1739|1.1|0.00007| ; ICOS|IDBG-79246|ENSG00000163600|29851|1.2|0.00006| ; MAP3K7|IDBG-94374|ENSG00000135341|6885|1.1|0.00003| ; PAK6|IDBG-6170|ENSG00000137843|56924|-1|0.00124| ;
MRNA Processing	1788	REACTOME	Homo sapiens	7	150	0.05	0.660191	0.879764	CDK7 ; CP ; GTF2H3 ; HNRNPA3 ; NUP43 ; NUP54 ; UPF3B ;	CDK7|IDBG-25495|ENSG00000134058|1022|1.1|0.00166| ; CP|IDBG-60595|ENSG00000047457|1356|1.4|0.00035| ; GTF2H3|IDBG-63638|ENSG00000111358|2967|1|0.00104| ; HNRNPA3|IDBG-75837|ENSG00000170144|220988|1.3|0.00126| ; NUP43|IDBG-97774|ENSG00000120253|348995|1|0.00011| ; NUP54|IDBG-25315|ENSG00000138750|53371|1.3|0.00474| ; UPF3B|IDBG-83985|ENSG00000125351|65109|1|0.0013| ;
Peptide ligand-binding receptors	3851	REACTOME	Homo sapiens	7	150	0.05	0.660191	0.879764	BDKRB1 ; CCL19 ; CCL22 ; CCRL1 ; PROK2 ; TAC3 ; UTS2 ;	BDKRB1|IDBG-19028|ENSG00000100739|623|-2.3|0.04506 ; CCL19|IDBG-61011|ENSG00000172724|6363|-2|0.00354 ; CCL22|IDBG-33170|ENSG00000102962|6367|-2.6|0.00465 ; CCRL1|IDBG-57099|ENSG00000129048|51554|2.2|0.00214 ; PROK2|IDBG-44696|ENSG00000163421|60675|1.2|0.00066| ; TAC3|IDBG-41810|ENSG00000166863|6866|-1.7|<1.0E-5 ; UTS2|IDBG-88258|ENSG00000049247|10911|28.1|0.00265 ;
Hypertrophic cardiomyopathy (HCM)	4395	KEGG	Homo sapiens	4	87	0.05	0.662562	0.880956	CACNA2D1 ; ITGA2 ; ITGA7 ; SGCB ;	CACNA2D1|IDBG-24291|ENSG00000153956|781|2|0.0105 ; ITGA2|IDBG-20326|ENSG00000164171|3673|1.1|0.04036| ; ITGA7|IDBG-38762|ENSG00000135424|3679|3.1|0.01499 ; SGCB|IDBG-18069|ENSG00000163069|6443|1.3|0.00396| ;
Metabolic pathways	4373	KEGG	Homo sapiens	54	1096	0.05	0.663889	0.88076	ACADM ; ACOX2 ; ACSL3 ; ACSM3 ; ACSS3 ; AGL ; ALAS2 ; ALG10B ; ALG13 ; ALG6 ; ALOX15 ; ALOX5 ; AMY2B ; ATP5L ; ATP6V1B1 ; B3GNT1 ; CD38 ; COQ3 ; CRLS1 ; DBT ; DDC ; DGKI ; DLD ; DNMT3L ; EPT1 ; FBP1 ; GALNTL1 ; GCNT3 ; GNPDA2 ; GPT ; HAL ; HSD17B7 ; ITPKA ; KMO ; KYNU ; MGAT3 ; NMNAT2 ; NOS2 ; NT5C3 ; NT5E ; PDHA2 ; PIGK ; PIK3C2A ; PIK3C3 ; PLA2G10 ; PLA2G4A ; PLCB1 ; REV3L ; SMPD3 ; SPAM1 ; ST8…	ACADM|IDBG-99766|ENSG00000117054|34|1.2|0.00629| ; ACOX2|IDBG-42297|ENSG00000168306|8309|1.1|0.02286| ; ACSL3|IDBG-82223|ENSG00000123983|2181|1|0.00015| ; ACSM3|IDBG-18609|ENSG00000005187|6296|2.1|0.00257 ; ACSS3|IDBG-49702|ENSG00000111058|79611|1|0.00008| ; AGL|IDBG-100451|ENSG00000162688|178|1.1|0.00009| ; ALAS2|IDBG-72056|ENSG00000158578|212|-1|0.01225| ; ALG10B|IDBG-26732|ENSG00000175548|1442…
Host Interactions of HIV factors	1473	REACTOME	Homo sapiens	5	109	0.05	0.668169	0.884472	NUP43 ; NUP54 ; PSMA2 ; PSMC6 ; XPO1 ;	NUP43|IDBG-97774|ENSG00000120253|348995|1|0.00011| ; NUP54|IDBG-25315|ENSG00000138750|53371|1.3|0.00474| ; PSMA2|IDBG-13609|ENSG00000106588|5683|1.2|0.00068| ; PSMC6|IDBG-6838|ENSG00000100519|5706|1.2|0.0042| ; XPO1|IDBG-53335|ENSG00000082898|7514|1|0.00004| ;
CDK-mediated phosphorylation and removal of Cdc6	1656	REACTOME	Homo sapiens	2	44	0.05	0.669981	0.875227	PSMA2 ; PSMC6 ;	PSMA2|IDBG-13609|ENSG00000106588|5683|1.2|0.00068| ; PSMC6|IDBG-6838|ENSG00000100519|5706|1.2|0.0042| ;
Metabolism of non-coding RNA	1965	REACTOME	Homo sapiens	2	44	0.05	0.669981	0.875227	NUP43 ; NUP54 ;	NUP43|IDBG-97774|ENSG00000120253|348995|1|0.00011| ; NUP54|IDBG-25315|ENSG00000138750|53371|1.3|0.00474| ;
Regulation of ornithine decarboxylase (ODC)	3265	REACTOME	Homo sapiens	2	44	0.05	0.669981	0.875227	PSMA2 ; PSMC6 ;	PSMA2|IDBG-13609|ENSG00000106588|5683|1.2|0.00068| ; PSMC6|IDBG-6838|ENSG00000100519|5706|1.2|0.0042| ;
SnRNP Assembly	1779	REACTOME	Homo sapiens	2	44	0.05	0.669981	0.875227	NUP43 ; NUP54 ;	NUP43|IDBG-97774|ENSG00000120253|348995|1|0.00011| ; NUP54|IDBG-25315|ENSG00000138750|53371|1.3|0.00474| ;
Ubiquitin-dependent degradation of Cyclin D	1453	REACTOME	Homo sapiens	2	44	0.05	0.669981	0.875227	PSMA2 ; PSMC6 ;	PSMA2|IDBG-13609|ENSG00000106588|5683|1.2|0.00068| ; PSMC6|IDBG-6838|ENSG00000100519|5706|1.2|0.0042| ;
Ubiquitin-dependent degradation of Cyclin D1	1513	REACTOME	Homo sapiens	2	44	0.05	0.669981	0.875227	PSMA2 ; PSMC6 ;	PSMA2|IDBG-13609|ENSG00000106588|5683|1.2|0.00068| ; PSMC6|IDBG-6838|ENSG00000100519|5706|1.2|0.0042| ;
Long-term potentiation	507	KEGG	Homo sapiens	3	67	0.04	0.6784	0.88429	GRIN2D ; PLCB1 ; PRKCG ;	GRIN2D|IDBG-60427|ENSG00000105464|2906|-1.4|0.002| ; PLCB1|IDBG-52543|ENSG00000182621|23236|1.4|0.0055| ; PRKCG|IDBG-67841|ENSG00000126583|5582|-1.7|<1.0E-5 ;
NGF signalling via TRKA from the plasma membrane	1696	REACTOME	Homo sapiens	4	89	0.04	0.680053	0.884513	CDK1 ; PRKCG ; RICTOR ; RIT1 ;	CDK1|IDBG-75344|ENSG00000170312|983|1.3|0.00008| ; PRKCG|IDBG-67841|ENSG00000126583|5582|-1.7|<1.0E-5 ; RICTOR|IDBG-17688|ENSG00000164327|253260|1|0.00009| ; RIT1|IDBG-103321|ENSG00000143622|6016|1|0.00007| ;
Autodegradation of the E3 ubiquitin ligase COP1	7131	REACTOME	Homo sapiens	2	45	0.04	0.682024	0.875631	PSMA2 ; PSMC6 ;	PSMA2|IDBG-13609|ENSG00000106588|5683|1.2|0.00068| ; PSMC6|IDBG-6838|ENSG00000100519|5706|1.2|0.0042| ;
Calcineurin-regulated NFAT-dependent transcription in lymphocytes	9308	PID NCI	Homo sapiens	2	45	0.04	0.682024	0.875631	CTLA4 ; PTPRK ;	CTLA4|IDBG-79215|ENSG00000163599|1493|1.8|0.00008 ; PTPRK|IDBG-96274|ENSG00000152894|5796|1.9|0.02888 ;
P53-Independent DNA Damage Response	1226	REACTOME	Homo sapiens	2	45	0.04	0.682024	0.875631	PSMA2 ; PSMC6 ;	PSMA2|IDBG-13609|ENSG00000106588|5683|1.2|0.00068| ; PSMC6|IDBG-6838|ENSG00000100519|5706|1.2|0.0042| ;
P53-Independent G1/S DNA damage checkpoint	1614	REACTOME	Homo sapiens	2	45	0.04	0.682024	0.875631	PSMA2 ; PSMC6 ;	PSMA2|IDBG-13609|ENSG00000106588|5683|1.2|0.00068| ; PSMC6|IDBG-6838|ENSG00000100519|5706|1.2|0.0042| ;
Ubiquitin Mediated Degradation of Phosphorylated Cdc25A	1582	REACTOME	Homo sapiens	2	45	0.04	0.682024	0.875631	PSMA2 ; PSMC6 ;	PSMA2|IDBG-13609|ENSG00000106588|5683|1.2|0.00068| ; PSMC6|IDBG-6838|ENSG00000100519|5706|1.2|0.0042| ;
Vpu mediated degradation of CD4	1528	REACTOME	Homo sapiens	2	45	0.04	0.682024	0.875631	PSMA2 ; PSMC6 ;	PSMA2|IDBG-13609|ENSG00000106588|5683|1.2|0.00068| ; PSMC6|IDBG-6838|ENSG00000100519|5706|1.2|0.0042| ;
Viral myocarditis	8123	KEGG	Homo sapiens	3	68	0.04	0.68815	0.881599	MYH10 ; MYH3 ; SGCB ;	MYH10|IDBG-29180|ENSG00000133026|4628|1|0.00034| ; MYH3|IDBG-30560|ENSG00000109063|4621|1.6|0.00013 ; SGCB|IDBG-18069|ENSG00000163069|6443|1.3|0.00396| ;
Natural killer cell mediated cytotoxicity	578	KEGG	Homo sapiens	6	133	0.05	0.688436	0.880078	KLRD1 ; KLRK1 ; MICB ; PRKCG ; TNFSF10 ; ULBP3 ;	KLRD1|IDBG-18739|ENSG00000134539|3824|1.6|<1.0E-5 ; KLRK1|IDBG-237489|ENSG00000213809|22914|1|0.00041| ; MICB|IDBG-77697|ENSG00000204516|4277|1.3|0.00087| ; PRKCG|IDBG-67841|ENSG00000126583|5582|-1.7|<1.0E-5 ; TNFSF10|IDBG-65161|ENSG00000121858|8743|1|0.0001| ; ULBP3|IDBG-97867|ENSG00000131019|79465|30.15|<1.0E-5 ;
Metabolism of proteins	4497	REACTOME	Homo sapiens	10	218	0.05	0.69324	0.884325	ALG10B ; ALG13 ; ALG6 ; CCT6A ; CP ; EIF4A2 ; PIGK ; PROC ; PROZ ; RPL5 ;	ALG10B|IDBG-26732|ENSG00000175548|144245|1.1|0.00007| ; ALG13|IDBG-82767|ENSG00000101901|79868|1.7|<1.0E-5 ; ALG6|IDBG-99384|ENSG00000088035|29929|1.4|<1.0E-5| ; CCT6A|IDBG-17442|ENSG00000146731|908|1.2|0.00045| ; CP|IDBG-60595|ENSG00000047457|1356|1.4|0.00035| ; EIF4A2|IDBG-69090|ENSG00000156976|1974|1.3|0.00002| ; PIGK|IDBG-99796|ENSG00000142892|10026|1.4|0.00034| ; PROC|IDBG-69078|ENSG00000115…
Muscle contraction	4582	REACTOME	Homo sapiens	2	46	0.04	0.693706	0.879283	MYH3 ; NEB ;	MYH3|IDBG-30560|ENSG00000109063|4621|1.6|0.00013 ; NEB|IDBG-72258|ENSG00000183091|100134308,4703|1.2|0.00025| ;
Stabilization of p53	1903	REACTOME	Homo sapiens	2	46	0.04	0.693706	0.879283	PSMA2 ; PSMC6 ;	PSMA2|IDBG-13609|ENSG00000106588|5683|1.2|0.00068| ; PSMC6|IDBG-6838|ENSG00000100519|5706|1.2|0.0042| ;
Vif-mediated degradation of APOBEC3G	1326	REACTOME	Homo sapiens	2	46	0.04	0.693706	0.879283	PSMA2 ; PSMC6 ;	PSMA2|IDBG-13609|ENSG00000106588|5683|1.2|0.00068| ; PSMC6|IDBG-6838|ENSG00000100519|5706|1.2|0.0042| ;
Direct p53 effectors	9350	PID NCI	Homo sapiens	6	134	0.04	0.695379	0.879537	BCL2 ; CCNG1 ; CEBPZ ; HGF ; MSH2 ; TAF9 ;	BCL2|IDBG-4354|ENSG00000171791|596|1|0.00061| ; CCNG1|IDBG-56515|ENSG00000113328|900|1.2|0.01378| ; CEBPZ|IDBG-45201|ENSG00000115816|10153|1|0.00005| ; HGF|IDBG-24150|ENSG00000019991|3082|1.5|0.00124 ; MSH2|IDBG-50900|ENSG00000095002|4436|1.2|<1.0E-5| ; TAF9|IDBG-125230|ENSG00000085231|6880|1.1|0.00025| ;
Degradation of beta-catenin by the destruction complex	1503	REACTOME	Homo sapiens	2	47	0.04	0.705032	0.884252	PSMA2 ; PSMC6 ;	PSMA2|IDBG-13609|ENSG00000106588|5683|1.2|0.00068| ; PSMC6|IDBG-6838|ENSG00000100519|5706|1.2|0.0042| ;
SCF-beta-TrCP mediated degradation of Emi1	1948	REACTOME	Homo sapiens	2	47	0.04	0.705032	0.884252	PSMA2 ; PSMC6 ;	PSMA2|IDBG-13609|ENSG00000106588|5683|1.2|0.00068| ; PSMC6|IDBG-6838|ENSG00000100519|5706|1.2|0.0042| ;
Signaling by EGFR	1222	REACTOME	Homo sapiens	2	47	0.04	0.705032	0.884252	CDK1 ; STAM2 ;	CDK1|IDBG-75344|ENSG00000170312|983|1.3|0.00008| ; STAM2|IDBG-72415|ENSG00000115145|10254|1|0.00017| ;
Signaling by Wnt	1665	REACTOME	Homo sapiens	2	47	0.04	0.705032	0.884252	PSMA2 ; PSMC6 ;	PSMA2|IDBG-13609|ENSG00000106588|5683|1.2|0.00068| ; PSMC6|IDBG-6838|ENSG00000100519|5706|1.2|0.0042| ;
Leishmaniasis	10355	KEGG	Homo sapiens	3	70	0.04	0.706981	0.881144	IL12B ; MAP3K7 ; NOS2 ;	IL12B|IDBG-55893|ENSG00000113302|3593|1|0.00217| ; MAP3K7|IDBG-94374|ENSG00000135341|6885|1.1|0.00003| ; NOS2|IDBG-36000|ENSG00000007171|4843|-2.4|<1.0E-5 ;
Melanoma	490	KEGG	Homo sapiens	3	70	0.04	0.706981	0.881144	FGF12 ; HGF ; PDGFRB ;	FGF12|IDBG-69854|ENSG00000114279|2257|-27.3|0.03467 ; HGF|IDBG-24150|ENSG00000019991|3082|1.5|0.00124 ; PDGFRB|IDBG-53326|ENSG00000113721|5159|-27.3|0.03467 ;
Renal cell carcinoma	483	KEGG	Homo sapiens	3	70	0.04	0.706981	0.881144	CUL2 ; HGF ; PAK6 ;	CUL2|IDBG-69264|ENSG00000108094|8453|1|0.00013| ; HGF|IDBG-24150|ENSG00000019991|3082|1.5|0.00124 ; PAK6|IDBG-6170|ENSG00000137843|56924|-1|0.00124| ;
Pathways in cancer	4397	KEGG	Homo sapiens	15	325	0.05	0.708954	0.881762	BCL2 ; BRCA2 ; CCNE2 ; CUL2 ; FGF12 ; HGF ; ITGA2 ; KIT ; MSH2 ; NOS2 ; PDGFRB ; PRKCG ; SKP2 ; TGFBR1 ; WNT8B ;	BCL2|IDBG-4354|ENSG00000171791|596|1|0.00061| ; BRCA2|IDBG-22703|ENSG00000139618|675|1.1|0.00006| ; CCNE2|IDBG-29174|ENSG00000175305|9134|1.6|<1.0E-5 ; CUL2|IDBG-69264|ENSG00000108094|8453|1|0.00013| ; FGF12|IDBG-69854|ENSG00000114279|2257|-27.3|0.03467 ; HGF|IDBG-24150|ENSG00000019991|3082|1.5|0.00124 ; ITGA2|IDBG-20326|ENSG00000164171|3673|1.1|0.04036| ; KIT|IDBG-18980|ENSG00000157404|3815,6527…
Amb2 Integrin signaling	9367	PID NCI	Homo sapiens	2	48	0.04	0.716007	0.881353	SELP ; YES1 ;	SELP|IDBG-104675|ENSG00000174175|6403|-1.2|0.00002| ; YES1|IDBG-363|ENSG00000176105|7525|1.5|0.00207 ;
Amino sugar and nucleotide sugar metabolism	466	KEGG	Homo sapiens	2	48	0.04	0.716007	0.881353	CYB5R2 ; GNPDA2 ;	CYB5R2|IDBG-30156|ENSG00000166394|51700|-1.8|0.00371 ; GNPDA2|IDBG-16240|ENSG00000163281|132789|1.1|0.00016| ;
FoxO family signaling	9307	PID NCI	Homo sapiens	2	48	0.04	0.716007	0.881353	SKP2 ; XPO1 ;	SKP2|IDBG-16420|ENSG00000145604|6502|1.1|0.00635| ; XPO1|IDBG-53335|ENSG00000082898|7514|1|0.00004| ;
Nucleotide Excision Repair	1857	REACTOME	Homo sapiens	2	48	0.04	0.716007	0.881353	CDK7 ; GTF2H3 ;	CDK7|IDBG-25495|ENSG00000134058|1022|1.1|0.00166| ; GTF2H3|IDBG-63638|ENSG00000111358|2967|1|0.00104| ;
SCF(Skp2)-mediated degradation of p27/p21	1942	REACTOME	Homo sapiens	2	48	0.04	0.716007	0.881353	PSMA2 ; PSMC6 ;	PSMA2|IDBG-13609|ENSG00000106588|5683|1.2|0.00068| ; PSMC6|IDBG-6838|ENSG00000100519|5706|1.2|0.0042| ;
Caspase cascade in apoptosis	9311	PID NCI	Homo sapiens	2	49	0.04	0.726638	0.887123	BCL2 ; GAS2 ;	BCL2|IDBG-4354|ENSG00000171791|596|1|0.00061| ; GAS2|IDBG-36228|ENSG00000148935|2620|1.1|0.01354| ;
Heterotrimeric GPCR signaling pathway (through Dopamine and G alpha s) ( GPCR Dopamine D1like receptor signaling pathway )	9622	INOH	Homo sapiens	2	49	0.04	0.726638	0.887123	CACNA2D1 ; GRIN2D ;	CACNA2D1|IDBG-24291|ENSG00000153956|781|2|0.0105 ; GRIN2D|IDBG-60427|ENSG00000105464|2906|-1.4|0.002| ;
P53-Dependent G1 DNA Damage Response	1883	REACTOME	Homo sapiens	2	49	0.04	0.726638	0.887123	PSMA2 ; PSMC6 ;	PSMA2|IDBG-13609|ENSG00000106588|5683|1.2|0.00068| ; PSMC6|IDBG-6838|ENSG00000100519|5706|1.2|0.0042| ;
P53-Dependent G1/S DNA damage checkpoint	1289	REACTOME	Homo sapiens	2	49	0.04	0.726638	0.887123	PSMA2 ; PSMC6 ;	PSMA2|IDBG-13609|ENSG00000106588|5683|1.2|0.00068| ; PSMC6|IDBG-6838|ENSG00000100519|5706|1.2|0.0042| ;
Signaling events mediated by PTP1B	9342	PID NCI	Homo sapiens	2	50	0.04	0.736931	0.897852	PDGFRB ; YES1 ;	PDGFRB|IDBG-53326|ENSG00000113721|5159|-27.3|0.03467 ; YES1|IDBG-363|ENSG00000176105|7525|1.5|0.00207 ;
Innate Immunity Signaling	1702	REACTOME	Homo sapiens	5	119	0.04	0.741196	0.90121	CDK1 ; MAP3K7 ; PIK3C3 ; TBK1 ; TLR3 ;	CDK1|IDBG-75344|ENSG00000170312|983|1.3|0.00008| ; MAP3K7|IDBG-94374|ENSG00000135341|6885|1.1|0.00003| ; PIK3C3|IDBG-2711|ENSG00000078142|5289|1.1|0.00006| ; TBK1|IDBG-44993|ENSG00000183735|29110|1.1|0.00005| ; TLR3|IDBG-47294|ENSG00000164342|7098|1.1|0.00002| ;
G1/S DNA Damage Checkpoints	1773	REACTOME	Homo sapiens	2	51	0.04	0.746892	0.904451	PSMA2 ; PSMC6 ;	PSMA2|IDBG-13609|ENSG00000106588|5683|1.2|0.00068| ; PSMC6|IDBG-6838|ENSG00000100519|5706|1.2|0.0042| ;
Membrane Trafficking	1635	REACTOME	Homo sapiens	2	51	0.04	0.746892	0.904451	PLDN ; SAR1B ;	PLDN|IDBG-10516|ENSG00000104164|26258|1.2|0.00001| ; SAR1B|IDBG-44984|ENSG00000152700|51128|1.1|0.00023| ;
Protein processing in endoplasmic reticulum	10363	KEGG	Homo sapiens	7	164	0.04	0.747996	0.903955	BCL2 ; CRYAB ; DNAJA2 ; EDEM3 ; HSPH1 ; SAR1B ; YOD1 ;	BCL2|IDBG-4354|ENSG00000171791|596|1|0.00061| ; CRYAB|IDBG-71081|ENSG00000109846|1410|2.1|0.00509 ; DNAJA2|IDBG-29458|ENSG00000069345|10294|1.2|0.01225| ; EDEM3|IDBG-105359|ENSG00000116406|80267|1|0.00012| ; HSPH1|IDBG-21616|ENSG00000120694|10808|1.1|0.00004| ; SAR1B|IDBG-44984|ENSG00000152700|51128|1.1|0.00023| ; YOD1|IDBG-106308|ENSG00000180667|55432|1.3|0.00011| ;
Chemokine signaling pathway	4389	KEGG	Homo sapiens	8	186	0.04	0.749711	0.904197	CCL19 ; CCL22 ; CCL24 ; CXCL5 ; GNAI1 ; GNG12 ; PLCB1 ; TIAM2 ;	CCL19|IDBG-61011|ENSG00000172724|6363|-2|0.00354 ; CCL22|IDBG-33170|ENSG00000102962|6367|-2.6|0.00465 ; CCL24|IDBG-22726|ENSG00000106178|6369|-1.8|0.02613 ; CXCL5|IDBG-24181|ENSG00000163735|6374|-1.7|0.02888 ; GNAI1|IDBG-23949|ENSG00000127955|2770|1.2|0.00082| ; GNG12|IDBG-99585|ENSG00000172380|55970|1.6|0.01153 ; PLCB1|IDBG-52543|ENSG00000182621|23236|1.4|0.0055| ; TIAM2|IDBG-98237|ENSG000001464…
Cell junction organization	6970	REACTOME	Homo sapiens	3	75	0.04	0.750233	0.899376	CADM3 ; PARD6G ; PRKCI ;	CADM3|IDBG-103868|ENSG00000162706|57863|-3.4|0.01499 ; PARD6G|IDBG-5716|ENSG00000178184|84552|1.2|0.01505| ; PRKCI|IDBG-64428|ENSG00000163558|5584|1.2|0.00017| ;
Regulation of Wnt-mediated beta catenin signaling and target gene transcription	9468	PID NCI	Homo sapiens	3	75	0.04	0.750233	0.899376	MDFIC ; PITX2 ; XPO1 ;	MDFIC|IDBG-37093|ENSG00000135272|29969|1.1|0.00004| ; PITX2|IDBG-34290|ENSG00000164093|5308|27.3|0.03467 ; XPO1|IDBG-53335|ENSG00000082898|7514|1|0.00004| ;
VEGF signaling pathway	432	KEGG	Homo sapiens	3	75	0.04	0.750233	0.899376	PLA2G10 ; PLA2G4A ; PRKCG ;	PLA2G10|IDBG-15446|ENSG00000069764|8399|2|0.02888 ; PLA2G4A|IDBG-105429|ENSG00000116711|5321|1|0.00156| ; PRKCG|IDBG-67841|ENSG00000126583|5582|-1.7|<1.0E-5 ;
Regulation of Androgen receptor activity	9440	PID NCI	Homo sapiens	2	52	0.04	0.756528	0.899695	NR2C1 ; TMPRSS2 ;	NR2C1|IDBG-51526|ENSG00000120798|7181|1.2|0.00005| ; TMPRSS2|IDBG-3965|ENSG00000184012|7113|1.3|<1.0E-5| ;
Regulation of Apoptosis	3198	REACTOME	Homo sapiens	2	52	0.04	0.756528	0.899695	PSMA2 ; PSMC6 ;	PSMA2|IDBG-13609|ENSG00000106588|5683|1.2|0.00068| ; PSMC6|IDBG-6838|ENSG00000100519|5706|1.2|0.0042| ;
Ribosomal scanning and start codon recognition	1527	REACTOME	Homo sapiens	2	52	0.04	0.756528	0.899695	CP ; EIF4A2 ;	CP|IDBG-60595|ENSG00000047457|1356|1.4|0.00035| ; EIF4A2|IDBG-69090|ENSG00000156976|1974|1.3|0.00002| ;
Translation initiation complex formation	1685	REACTOME	Homo sapiens	2	52	0.04	0.756528	0.899695	CP ; EIF4A2 ;	CP|IDBG-60595|ENSG00000047457|1356|1.4|0.00035| ; EIF4A2|IDBG-69090|ENSG00000156976|1974|1.3|0.00002| ;
Gene Expression	1217	REACTOME	Homo sapiens	16	358	0.04	0.759246	0.901133	CCNC ; CCNT2 ; CDK7 ; CP ; EIF4A2 ; GTF2H3 ; HNRNPA3 ; LARS ; NUP43 ; NUP54 ; RARS ; RPL5 ; TAF13 ; TAF5 ; TAF9 ; UPF3B ;	CCNC|IDBG-94598|ENSG00000112237|892|1.3|0.00087| ; CCNT2|IDBG-70567|ENSG00000082258|905|1|0.00005| ; CDK7|IDBG-25495|ENSG00000134058|1022|1.1|0.00166| ; CP|IDBG-60595|ENSG00000047457|1356|1.4|0.00035| ; EIF4A2|IDBG-69090|ENSG00000156976|1974|1.3|0.00002| ; GTF2H3|IDBG-63638|ENSG00000111358|2967|1|0.00104| ; HNRNPA3|IDBG-75837|ENSG00000170144|220988|1.3|0.00126| ; LARS|IDBG-51947|ENSG00000133706|5…
Class A/1 (Rhodopsin-like receptors)	3887	REACTOME	Homo sapiens	11	253	0.04	0.762172	0.902811	BDKRB1 ; CCL19 ; CCL22 ; CCRL1 ; CHRM1 ; GPR4 ; LPAR6 ; P2RY12 ; PROK2 ; TAC3 ; UTS2 ;	BDKRB1|IDBG-19028|ENSG00000100739|623|-2.3|0.04506 ; CCL19|IDBG-61011|ENSG00000172724|6363|-2|0.00354 ; CCL22|IDBG-33170|ENSG00000102962|6367|-2.6|0.00465 ; CCRL1|IDBG-57099|ENSG00000129048|51554|2.2|0.00214 ; CHRM1|IDBG-52216|ENSG00000168539|1128|-3.8|0.00284 ; GPR4|IDBG-57785|ENSG00000177464|2828|-1.4|<1.0E-5| ; LPAR6|IDBG-32562|ENSG00000139679|10161|1.4|<1.0E-5| ; P2RY12|IDBG-61579|ENSG0000016…
Activation of the mRNA upon binding of the cap-binding complex and eIFs, and subsequent binding to 43S	1251	REACTOME	Homo sapiens	2	53	0.04	0.765846	0.898251	CP ; EIF4A2 ;	CP|IDBG-60595|ENSG00000047457|1356|1.4|0.00035| ; EIF4A2|IDBG-69090|ENSG00000156976|1974|1.3|0.00002| ;
Amyotrophic lateral sclerosis (ALS)	2798	KEGG	Homo sapiens	2	53	0.04	0.765846	0.898251	BCL2 ; GRIN2D ;	BCL2|IDBG-4354|ENSG00000171791|596|1|0.00061| ; GRIN2D|IDBG-60427|ENSG00000105464|2906|-1.4|0.002| ;
Keratinocyte differentiation	4032	PID BIOCARTA	Homo sapiens	2	53	0.04	0.765846	0.898251	BCL2 ; PRKCG ;	BCL2|IDBG-4354|ENSG00000171791|596|1|0.00061| ; PRKCG|IDBG-67841|ENSG00000126583|5582|-1.7|<1.0E-5 ;
PDGFR-beta signaling pathway	9385	PID NCI	Homo sapiens	2	53	0.04	0.765846	0.898251	PDGFRB ; YES1 ;	PDGFRB|IDBG-53326|ENSG00000113721|5159|-27.3|0.03467 ; YES1|IDBG-363|ENSG00000176105|7525|1.5|0.00207 ;
T cell receptor signaling pathway	4156	PID BIOCARTA	Homo sapiens	2	53	0.04	0.765846	0.898251	ARAP2 ; ARHGAP5 ;	ARAP2|IDBG-13031|ENSG00000047365|116984|1.3|<1.0E-5| ; ARHGAP5|IDBG-4437|ENSG00000100852|394|28.1|0.00265 ;
Validated targets of C-MYC transcriptional activation	9372	PID NCI	Homo sapiens	3	77	0.04	0.766044	0.896722	PDCD10 ; SERPINI1 ; TAF9 ;	PDCD10|IDBG-64018|ENSG00000114209|11235|1.45|0.00304| ; SERPINI1|IDBG-64026|ENSG00000163536|5274|1.1|0.00043| ; TAF9|IDBG-125230|ENSG00000085231|6880|1.1|0.00025| ;
Fc epsilon RI signaling pathway	435	KEGG	Homo sapiens	3	78	0.04	0.773639	0.903841	MS4A2 ; PLA2G10 ; PLA2G4A ;	MS4A2|IDBG-48886|ENSG00000149534|2206|1.5|0.00001 ; PLA2G10|IDBG-15446|ENSG00000069764|8399|2|0.02888 ; PLA2G4A|IDBG-105429|ENSG00000116711|5321|1|0.00156| ;
Vibrio cholerae infection	420	KEGG	Homo sapiens	2	54	0.04	0.774853	0.903491	ATP6V1B1 ; PRKCG ;	ATP6V1B1|IDBG-55733|ENSG00000116039|525|27.6|0.01805 ; PRKCG|IDBG-67841|ENSG00000126583|5582|-1.7|<1.0E-5 ;
Toll-like receptor signaling pathway	564	KEGG	Homo sapiens	4	102	0.04	0.778182	0.905604	IL12B ; MAP3K7 ; TBK1 ; TLR3 ;	IL12B|IDBG-55893|ENSG00000113302|3593|1|0.00217| ; MAP3K7|IDBG-94374|ENSG00000135341|6885|1.1|0.00003| ; TBK1|IDBG-44993|ENSG00000183735|29110|1.1|0.00005| ; TLR3|IDBG-47294|ENSG00000164342|7098|1.1|0.00002| ;
Glucocorticoid receptor regulatory network	9360	PID NCI	Homo sapiens	3	79	0.04	0.781032	0.905391	NR1I3 ; SELE ; VIPR1 ;	NR1I3|IDBG-104246|ENSG00000143257|9970|1.1|0.02142| ; SELE|IDBG-104701|ENSG00000007908|6401|2|<1.0E-5 ; VIPR1|IDBG-27717|ENSG00000114812|7433|-2.1|0.04506 ;
NOTCH	3916	NETPATH	Homo sapiens	3	79	0.04	0.781032	0.905391	GATA1 ; NOV ; SKP2 ;	GATA1|IDBG-63880|ENSG00000102145|2623|-1.2|<1.0E-5| ; NOV|IDBG-33777|ENSG00000136999|4856|-3.3|0.01499 ; SKP2|IDBG-16420|ENSG00000145604|6502|1.1|0.00635| ;
Coregulation of Androgen receptor activity	9406	PID NCI	Homo sapiens	2	55	0.04	0.783557	0.904803	MAK ; TMPRSS2 ;	MAK|IDBG-61290|ENSG00000111837|4117|1.3|0.02605| ; TMPRSS2|IDBG-3965|ENSG00000184012|7113|1.3|<1.0E-5| ;
IL2-mediated signaling events	9397	PID NCI	Homo sapiens	2	55	0.04	0.783557	0.904803	BCL2 ; STAM2 ;	BCL2|IDBG-4354|ENSG00000171791|596|1|0.00061| ; STAM2|IDBG-72415|ENSG00000115145|10254|1|0.00017| ;
Mapkinase signaling pathway	4137	PID BIOCARTA	Homo sapiens	2	56	0.04	0.791964	0.912746	MAP3K7 ; MAP4K5 ;	MAP3K7|IDBG-94374|ENSG00000135341|6885|1.1|0.00003| ; MAP4K5|IDBG-6029|ENSG00000012983|11183|1.1|0.00141| ;
Metabolism of carbohydrates	1815	REACTOME	Homo sapiens	3	83	0.04	0.808638	0.930168	AGL ; NUP43 ; NUP54 ;	AGL|IDBG-100451|ENSG00000162688|178|1.1|0.00009| ; NUP43|IDBG-97774|ENSG00000120253|348995|1|0.00011| ; NUP54|IDBG-25315|ENSG00000138750|53371|1.3|0.00474| ;
Neurotrophic factor-mediated Trk receptor signaling	9329	PID NCI	Homo sapiens	2	59	0.03	0.815481	0.936234	PRKCI ; RIT1 ;	PRKCI|IDBG-64428|ENSG00000163558|5584|1.2|0.00017| ; RIT1|IDBG-103321|ENSG00000143622|6016|1|0.00007| ;
Hematopoietic cell lineage	415	KEGG	Homo sapiens	3	85	0.04	0.821307	0.941113	CD38 ; ITGA2 ; KIT ;	CD38|IDBG-10668|ENSG00000004468|952|1.2|0.00029| ; ITGA2|IDBG-20326|ENSG00000164171|3673|1.1|0.04036| ; KIT|IDBG-18980|ENSG00000157404|3815,652799,653882|1|0.00037| ;
Processing of Capped Intron-Containing Pre-mRNA	1941	REACTOME	Homo sapiens	5	133	0.04	0.822596	0.940785	CP ; HNRNPA3 ; NUP43 ; NUP54 ; UPF3B ;	CP|IDBG-60595|ENSG00000047457|1356|1.4|0.00035| ; HNRNPA3|IDBG-75837|ENSG00000170144|220988|1.3|0.00126| ; NUP43|IDBG-97774|ENSG00000120253|348995|1|0.00011| ; NUP54|IDBG-25315|ENSG00000138750|53371|1.3|0.00474| ; UPF3B|IDBG-83985|ENSG00000125351|65109|1|0.0013| ;
MAPK signaling pathway	487	KEGG	Homo sapiens	11	268	0.04	0.822697	0.939101	CACNA2D1 ; FGF12 ; GNG12 ; MAP3K7 ; PDGFRB ; PLA2G10 ; PLA2G4A ; PRKCG ; RASA2 ; STK3 ; TGFBR1 ;	CACNA2D1|IDBG-24291|ENSG00000153956|781|2|0.0105 ; FGF12|IDBG-69854|ENSG00000114279|2257|-27.3|0.03467 ; GNG12|IDBG-99585|ENSG00000172380|55970|1.6|0.01153 ; MAP3K7|IDBG-94374|ENSG00000135341|6885|1.1|0.00003| ; PDGFRB|IDBG-53326|ENSG00000113721|5159|-27.3|0.03467 ; PLA2G10|IDBG-15446|ENSG00000069764|8399|2|0.02888 ; PLA2G4A|IDBG-105429|ENSG00000116711|5321|1|0.00156| ; PRKCG|IDBG-67841|ENSG00000…
Signaling events mediated by VEGFR1 and VEGFR2	9347	PID NCI	Homo sapiens	2	60	0.03	0.822776	0.937399	NEDD4 ; YES1 ;	NEDD4|IDBG-13236|ENSG00000069869|4734|1.3|0.00009| ; YES1|IDBG-363|ENSG00000176105|7525|1.5|0.00207 ;
ErbB signaling pathway	461	KEGG	Homo sapiens	3	86	0.03	0.827369	0.940837	NRG2 ; PAK6 ; PRKCG ;	NRG2|IDBG-48049|ENSG00000158458|9542|-2.1|0.02778 ; PAK6|IDBG-6170|ENSG00000137843|56924|-1|0.00124| ; PRKCG|IDBG-67841|ENSG00000126583|5582|-1.7|<1.0E-5 ;
BCR signaling pathway	2692	PID NCI	Homo sapiens	2	61	0.03	0.829812	0.938253	IBTK ; MAP3K7 ;	IBTK|IDBG-93669|ENSG00000005700|25998|1.2|<1.0E-5| ; MAP3K7|IDBG-94374|ENSG00000135341|6885|1.1|0.00003| ;
NOD-like receptor signaling pathway	8112	KEGG	Homo sapiens	2	61	0.03	0.829812	0.938253	IL18 ; MAP3K7 ;	IL18|IDBG-71390|ENSG00000150782|3606|1.1|0.00089| ; MAP3K7|IDBG-94374|ENSG00000135341|6885|1.1|0.00003| ;
Signaling events mediated by focal adhesion kinase	9380	PID NCI	Homo sapiens	2	61	0.03	0.829812	0.938253	RGNEF ; YES1 ;	RGNEF|IDBG-231005|ENSG00000214944|64283|1.7|0.02778 ; YES1|IDBG-363|ENSG00000176105|7525|1.5|0.00207 ;
Glioma	523	KEGG	Homo sapiens	2	62	0.03	0.836595	0.942353	PDGFRB ; PRKCG ;	PDGFRB|IDBG-53326|ENSG00000113721|5159|-27.3|0.03467 ; PRKCG|IDBG-67841|ENSG00000126583|5582|-1.7|<1.0E-5 ;
Metabolism of nucleotides	1371	REACTOME	Homo sapiens	2	62	0.03	0.836595	0.942353	NT5E ; SLC29A4 ;	NT5E|IDBG-93979|ENSG00000135318|4907|1.5|0.00088 ; SLC29A4|IDBG-7459|ENSG00000164638|100132308,100291422,100292708,222962|-1.3|0.00011| ;
Processing of Capped Transcripts	1364	REACTOME	Homo sapiens	5	136	0.04	0.837056	0.941097	CP ; HNRNPA3 ; NUP43 ; NUP54 ; UPF3B ;	CP|IDBG-60595|ENSG00000047457|1356|1.4|0.00035| ; HNRNPA3|IDBG-75837|ENSG00000170144|220988|1.3|0.00126| ; NUP43|IDBG-97774|ENSG00000120253|348995|1|0.00011| ; NUP54|IDBG-25315|ENSG00000138750|53371|1.3|0.00474| ; UPF3B|IDBG-83985|ENSG00000125351|65109|1|0.0013| ;
Prostate cancer	544	KEGG	Homo sapiens	3	88	0.03	0.838968	0.941474	BCL2 ; CCNE2 ; PDGFRB ;	BCL2|IDBG-4354|ENSG00000171791|596|1|0.00061| ; CCNE2|IDBG-29174|ENSG00000175305|9134|1.6|<1.0E-5 ; PDGFRB|IDBG-53326|ENSG00000113721|5159|-27.3|0.03467 ;
L1CAM interactions	8318	REACTOME	Homo sapiens	2	63	0.03	0.843134	0.944373	DLG1 ; NRCAM ;	DLG1|IDBG-71508|ENSG00000075711|1739|1.1|0.00007| ; NRCAM|IDBG-36081|ENSG00000091129|4897|2.2|0.00128 ;
Metabolism of lipids and lipoproteins	8971	REACTOME	Homo sapiens	9	231	0.04	0.849127	0.949304	ABCA1 ; ACADM ; ACOX2 ; ACSL3 ; ALOX5 ; FABP6 ; SAR1B ; SLC10A1 ; TIAM2 ;	ABCA1|IDBG-79441|ENSG00000165029|19|1.1|0.00003| ; ACADM|IDBG-99766|ENSG00000117054|34|1.2|0.00629| ; ACOX2|IDBG-42297|ENSG00000168306|8309|1.1|0.02286| ; ACSL3|IDBG-82223|ENSG00000123983|2181|1|0.00015| ; ALOX5|IDBG-71893|ENSG00000012779|240|-1.5|<1.0E-5 ; FABP6|IDBG-55997|ENSG00000170231|2172|1.4|0.00105| ; SAR1B|IDBG-44984|ENSG00000152700|51128|1.1|0.00023| ; SLC10A1|IDBG-10519|ENSG00000100652…
Leukocyte transendothelial migration	510	KEGG	Homo sapiens	4	115	0.03	0.850931	0.949543	ARHGAP5 ; GNAI1 ; PRKCG ; RAPGEF4 ;	ARHGAP5|IDBG-4437|ENSG00000100852|394|28.1|0.00265 ; GNAI1|IDBG-23949|ENSG00000127955|2770|1.2|0.00082| ; PRKCG|IDBG-67841|ENSG00000126583|5582|-1.7|<1.0E-5 ; RAPGEF4|IDBG-75192|ENSG00000091428|11069|2.2|0.04688 ;
Regulation of Telomerase	9323	PID NCI	Homo sapiens	2	65	0.03	0.855504	0.952866	POT1 ; WRN ;	POT1|IDBG-39151|ENSG00000128513|25913|1|0.00014| ; WRN|IDBG-16092|ENSG00000165392|652522,7486|1.2|<1.0E-5| ;
Fc gamma R-mediated phagocytosis	4359	KEGG	Homo sapiens	3	92	0.03	0.860162	0.956269	DNM3 ; PLA2G4A ; PRKCG ;	DNM3|IDBG-104822|ENSG00000197959|26052|-2.1|0.04506 ; PLA2G4A|IDBG-105429|ENSG00000116711|5321|1|0.00156| ; PRKCG|IDBG-67841|ENSG00000126583|5582|-1.7|<1.0E-5 ;
IL6	3910	NETPATH	Homo sapiens	2	66	0.03	0.861351	0.955811	HNF1A ; MAP3K7 ;	HNF1A|IDBG-61093|ENSG00000135100|6927|2|0.00084 ; MAP3K7|IDBG-94374|ENSG00000135341|6885|1.1|0.00003| ;
Immunoregulatory interactions between a Lymphoid and a non-Lymphoid cell	1460	REACTOME	Homo sapiens	2	67	0.03	0.86698	0.958494	CD226 ; KLRK1 ;	CD226|IDBG-4779|ENSG00000150637|10666|1.1|0.00012| ; KLRK1|IDBG-237489|ENSG00000213809|22914|1|0.00041| ;
Signaling by Interleukins	8996	REACTOME	Homo sapiens	2	67	0.03	0.86698	0.958494	IL18 ; MAP3K7 ;	IL18|IDBG-71390|ENSG00000150782|3606|1.1|0.00089| ; MAP3K7|IDBG-94374|ENSG00000135341|6885|1.1|0.00003| ;
ErbB1 downstream signaling	9381	PID NCI	Homo sapiens	3	95	0.03	0.874416	0.964928	ACTR2 ; NCKAP1 ; RICTOR ;	ACTR2|IDBG-54239|ENSG00000138071|10097|1.8|0.0007 ; NCKAP1|IDBG-76903|ENSG00000061676|10787|1.45|0.01741| ; RICTOR|IDBG-17688|ENSG00000164327|253260|1|0.00009| ;
Pyrimidine metabolism	409	KEGG	Homo sapiens	3	96	0.03	0.878874	0.968058	NT5C3 ; NT5E ; PNPT1 ;	NT5C3|IDBG-11769|ENSG00000122643|51251|1.4|0.00068| ; NT5E|IDBG-93979|ENSG00000135318|4907|1.5|0.00088 ; PNPT1|IDBG-52626|ENSG00000138035|87178|1.3|<1.0E-5| ;
Pancreatic cancer	593	KEGG	Homo sapiens	2	70	0.03	0.882633	0.970409	BRCA2 ; TGFBR1 ;	BRCA2|IDBG-22703|ENSG00000139618|675|1.1|0.00006| ; TGFBR1|IDBG-78488|ENSG00000106799|7046|1|0.00014| ;
GnRH signaling pathway	412	KEGG	Homo sapiens	3	97	0.03	0.883191	0.969237	PLA2G10 ; PLA2G4A ; PLCB1 ;	PLA2G10|IDBG-15446|ENSG00000069764|8399|2|0.02888 ; PLA2G4A|IDBG-105429|ENSG00000116711|5321|1|0.00156| ; PLCB1|IDBG-52543|ENSG00000182621|23236|1.4|0.0055| ;
Bile secretion	10379	KEGG	Homo sapiens	2	71	0.03	0.887461	0.970356	AQP9 ; SLC10A1 ;	AQP9|IDBG-14075|ENSG00000103569|366|1|0.00513| ; SLC10A1|IDBG-10519|ENSG00000100652|6554|1.1|0.00183| ;
IL3	3919	NETPATH	Homo sapiens	2	71	0.03	0.887461	0.970356	BCL2 ; GATA1 ;	BCL2|IDBG-4354|ENSG00000171791|596|1|0.00061| ; GATA1|IDBG-63880|ENSG00000102145|2623|-1.2|<1.0E-5| ;
Purine nucleotides and Nucleosides metabolism ( Purine nucleotides and Nucleosides metabolism )	9731	INOH	Homo sapiens	3	99	0.03	0.891417	0.972899	NT5C3 ; NT5E ; PDE6C ;	NT5C3|IDBG-11769|ENSG00000122643|51251|1.4|0.00068| ; NT5E|IDBG-93979|ENSG00000135318|4907|1.5|0.00088 ; PDE6C|IDBG-82906|ENSG00000095464|5146|2.5|0.01756 ;
Cardiac muscle contraction	4399	KEGG	Homo sapiens	2	72	0.03	0.892105	0.971873	CACNA2D1 ; UQCRC2 ;	CACNA2D1|IDBG-24291|ENSG00000153956|781|2|0.0105 ; UQCRC2|IDBG-19697|ENSG00000140740|7385|1.2|0.00052| ;
Wnt signaling pathway	445	KEGG	Homo sapiens	5	150	0.03	0.892296	0.970311	MAP3K7 ; PLCB1 ; PRKCG ; SFRP5 ; WNT8B ;	MAP3K7|IDBG-94374|ENSG00000135341|6885|1.1|0.00003| ; PLCB1|IDBG-52543|ENSG00000182621|23236|1.4|0.0055| ; PRKCG|IDBG-67841|ENSG00000126583|5582|-1.7|<1.0E-5 ; SFRP5|IDBG-85742|ENSG00000120057|6425|2.3|0.02876 ; WNT8B|IDBG-86499|ENSG00000075290|7479|2.6|0.00648 ;
GPCR ligand binding	8185	REACTOME	Homo sapiens	12	314	0.04	0.892705	0.968991	BDKRB1 ; CCL19 ; CCL22 ; CCRL1 ; CHRM1 ; GPR4 ; LPAR6 ; P2RY12 ; PROK2 ; TAC3 ; UTS2 ; VIPR1 ;	BDKRB1|IDBG-19028|ENSG00000100739|623|-2.3|0.04506 ; CCL19|IDBG-61011|ENSG00000172724|6363|-2|0.00354 ; CCL22|IDBG-33170|ENSG00000102962|6367|-2.6|0.00465 ; CCRL1|IDBG-57099|ENSG00000129048|51554|2.2|0.00214 ; CHRM1|IDBG-52216|ENSG00000168539|1128|-3.8|0.00284 ; GPR4|IDBG-57785|ENSG00000177464|2828|-1.4|<1.0E-5| ; LPAR6|IDBG-32562|ENSG00000139679|10161|1.4|<1.0E-5| ; P2RY12|IDBG-61579|ENSG0000016…
3` -UTR-mediated translational regulation	1525	REACTOME	Homo sapiens	3	100	0.03	0.895332	0.968321	CP ; EIF4A2 ; RPL5 ;	CP|IDBG-60595|ENSG00000047457|1356|1.4|0.00035| ; EIF4A2|IDBG-69090|ENSG00000156976|1974|1.3|0.00002| ; RPL5|IDBG-100292|ENSG00000122406|6125|1.8|<1.0E-5 ;
L13a-mediated translational silencing of Ceruloplasmin expression	1958	REACTOME	Homo sapiens	3	100	0.03	0.895332	0.968321	CP ; EIF4A2 ; RPL5 ;	CP|IDBG-60595|ENSG00000047457|1356|1.4|0.00035| ; EIF4A2|IDBG-69090|ENSG00000156976|1974|1.3|0.00002| ; RPL5|IDBG-100292|ENSG00000122406|6125|1.8|<1.0E-5 ;
Influenza Life Cycle	1252	REACTOME	Homo sapiens	4	126	0.03	0.895695	0.966961	NUP43 ; NUP54 ; RPL5 ; XPO1 ;	NUP43|IDBG-97774|ENSG00000120253|348995|1|0.00011| ; NUP54|IDBG-25315|ENSG00000138750|53371|1.3|0.00474| ; RPL5|IDBG-100292|ENSG00000122406|6125|1.8|<1.0E-5 ; XPO1|IDBG-53335|ENSG00000082898|7514|1|0.00004| ;
G alpha (s) signalling events	6279	REACTOME	Homo sapiens	2	73	0.03	0.89657	0.96616	GNAI1 ; VIPR1 ;	GNAI1|IDBG-23949|ENSG00000127955|2770|1.2|0.00082| ; VIPR1|IDBG-27717|ENSG00000114812|7433|-2.1|0.04506 ;
GTP hydrolysis and joining of the 60S ribosomal subunit	1919	REACTOME	Homo sapiens	3	101	0.03	0.899121	0.967162	CP ; EIF4A2 ; RPL5 ;	CP|IDBG-60595|ENSG00000047457|1356|1.4|0.00035| ; EIF4A2|IDBG-69090|ENSG00000156976|1974|1.3|0.00002| ; RPL5|IDBG-100292|ENSG00000122406|6125|1.8|<1.0E-5 ;
Signaling by Insulin receptor	1263	REACTOME	Homo sapiens	2	74	0.03	0.900864	0.967294	ATP6V1B1 ; CDK1 ;	ATP6V1B1|IDBG-55733|ENSG00000116039|525|27.6|0.01805 ; CDK1|IDBG-75344|ENSG00000170312|983|1.3|0.00008| ;
Signaling events mediated by Hepatocyte Growth Factor Receptor (c-Met)	9356	PID NCI	Homo sapiens	2	75	0.03	0.90499	0.969981	HGF ; PRKCI ;	HGF|IDBG-24150|ENSG00000019991|3082|1.5|0.00124 ; PRKCI|IDBG-64428|ENSG00000163558|5584|1.2|0.00017| ;
Influenza Infection	1356	REACTOME	Homo sapiens	4	131	0.03	0.911817	0.975547	NUP43 ; NUP54 ; RPL5 ; XPO1 ;	NUP43|IDBG-97774|ENSG00000120253|348995|1|0.00011| ; NUP54|IDBG-25315|ENSG00000138750|53371|1.3|0.00474| ; RPL5|IDBG-100292|ENSG00000122406|6125|1.8|<1.0E-5 ; XPO1|IDBG-53335|ENSG00000082898|7514|1|0.00004| ;
Integration of energy metabolism	1360	REACTOME	Homo sapiens	2	77	0.03	0.912768	0.974816	AKAP5 ; GNG12 ;	AKAP5|IDBG-9126|ENSG00000179841|9495|1|0.00014| ; GNG12|IDBG-99585|ENSG00000172380|55970|1.6|0.01153 ;
MRNA surveillance pathway	10376	KEGG	Homo sapiens	2	78	0.03	0.916429	0.975237	HBS1L ; UPF3B ;	HBS1L|IDBG-96822|ENSG00000112339|10767|1.1|0.00003| ; UPF3B|IDBG-83985|ENSG00000125351|65109|1|0.0013| ;
Respiratory electron transport, ATP synthesis by chemiosmotic coupling, and heat production by uncoupling proteins.	1789	REACTOME	Homo sapiens	2	78	0.03	0.916429	0.975237	ATP5L ; UQCRC2 ;	ATP5L|IDBG-73678|ENSG00000167283|10632|1.4|0.00302| ; UQCRC2|IDBG-19697|ENSG00000140740|7385|1.2|0.00052| ;
Cap-dependent Translation Initiation	1630	REACTOME	Homo sapiens	3	107	0.03	0.919369	0.97489	CP ; EIF4A2 ; RPL5 ;	CP|IDBG-60595|ENSG00000047457|1356|1.4|0.00035| ; EIF4A2|IDBG-69090|ENSG00000156976|1974|1.3|0.00002| ; RPL5|IDBG-100292|ENSG00000122406|6125|1.8|<1.0E-5 ;
Eukaryotic Translation Initiation	1272	REACTOME	Homo sapiens	3	107	0.03	0.919369	0.97489	CP ; EIF4A2 ; RPL5 ;	CP|IDBG-60595|ENSG00000047457|1356|1.4|0.00035| ; EIF4A2|IDBG-69090|ENSG00000156976|1974|1.3|0.00002| ; RPL5|IDBG-100292|ENSG00000122406|6125|1.8|<1.0E-5 ;
T cell receptor signaling pathway ( CD4 T cell receptor signaling )	9867	INOH	Homo sapiens	2	80	0.03	0.923323	0.977347	FOSB ; MAP3K7 ;	FOSB|IDBG-57590|ENSG00000125740|2354|-1|0.00006| ; MAP3K7|IDBG-94374|ENSG00000135341|6885|1.1|0.00003| ;
Eukaryotic Translation Termination	1706	REACTOME	Homo sapiens	2	81	0.02	0.926566	0.975591	CP ; RPL5 ;	CP|IDBG-60595|ENSG00000047457|1356|1.4|0.00035| ; RPL5|IDBG-100292|ENSG00000122406|6125|1.8|<1.0E-5 ;
Mammalian Wnt signaling pathway ( Mammalian Wnt signaling pathway Diagram )	9534	INOH	Homo sapiens	2	81	0.02	0.926566	0.975591	MAP3K7 ; WNT8B ;	MAP3K7|IDBG-94374|ENSG00000135341|6885|1.1|0.00003| ; WNT8B|IDBG-86499|ENSG00000075290|7479|2.6|0.00648 ;
Peptide chain elongation	1248	REACTOME	Homo sapiens	2	81	0.02	0.926566	0.975591	CP ; RPL5 ;	CP|IDBG-60595|ENSG00000047457|1356|1.4|0.00035| ; RPL5|IDBG-100292|ENSG00000122406|6125|1.8|<1.0E-5 ;
Insulin receptor signaling (Mammal) ( Insulin receptor signaling (Mammal) )	9661	INOH	Homo sapiens	2	82	0.02	0.92968	0.977146	EIF4A2 ; RICTOR ;	EIF4A2|IDBG-69090|ENSG00000156976|1974|1.3|0.00002| ; RICTOR|IDBG-17688|ENSG00000164327|253260|1|0.00009| ;
BCR	3931	NETPATH	Homo sapiens	4	139	0.03	0.93304	0.978954	ACTR2 ; BCL2 ; CDK7 ; MAP3K7 ;	ACTR2|IDBG-54239|ENSG00000138071|10097|1.8|0.0007 ; BCL2|IDBG-4354|ENSG00000171791|596|1|0.00061| ; CDK7|IDBG-25495|ENSG00000134058|1022|1.1|0.00166| ; MAP3K7|IDBG-94374|ENSG00000135341|6885|1.1|0.00003| ;
Eukaryotic Translation Elongation	1373	REACTOME	Homo sapiens	2	84	0.02	0.935537	0.979852	CP ; RPL5 ;	CP|IDBG-60595|ENSG00000047457|1356|1.4|0.00035| ; RPL5|IDBG-100292|ENSG00000122406|6125|1.8|<1.0E-5 ;
Translation	1305	REACTOME	Homo sapiens	3	114	0.03	0.938271	0.980994	CP ; EIF4A2 ; RPL5 ;	CP|IDBG-60595|ENSG00000047457|1356|1.4|0.00035| ; EIF4A2|IDBG-69090|ENSG00000156976|1974|1.3|0.00002| ; RPL5|IDBG-100292|ENSG00000122406|6125|1.8|<1.0E-5 ;
Insulin Synthesis and Processing	3825	REACTOME	Homo sapiens	3	117	0.03	0.945045	0.986349	CP ; EXOC6 ; RPL5 ;	CP|IDBG-60595|ENSG00000047457|1356|1.4|0.00035| ; EXOC6|IDBG-82578|ENSG00000138190|54536|1.1|0.00003| ; RPL5|IDBG-100292|ENSG00000122406|6125|1.8|<1.0E-5 ;
Apoptosis	485	KEGG	Homo sapiens	2	88	0.02	0.945894	0.982085	BCL2 ; TNFSF10 ;	BCL2|IDBG-4354|ENSG00000171791|596|1|0.00061| ; TNFSF10|IDBG-65161|ENSG00000121858|8743|1|0.0001| ;
Canonical Wnt signaling pathway ( Canonical Wnt signaling pathway Diagram )	9882	INOH	Homo sapiens	2	88	0.02	0.945894	0.982085	MAP3K7 ; WNT8B ;	MAP3K7|IDBG-94374|ENSG00000135341|6885|1.1|0.00003| ; WNT8B|IDBG-86499|ENSG00000075290|7479|2.6|0.00648 ;
Canonical Wnt signaling pathway ( Mammalian Wnt signaling pathway Diagram )	10351	INOH	Homo sapiens	2	88	0.02	0.945894	0.982085	MAP3K7 ; WNT8B ;	MAP3K7|IDBG-94374|ENSG00000135341|6885|1.1|0.00003| ; WNT8B|IDBG-86499|ENSG00000075290|7479|2.6|0.00648 ;
Oxidative phosphorylation	576	KEGG	Homo sapiens	3	118	0.03	0.947146	0.981677	ATP5L ; ATP6V1B1 ; UQCRC2 ;	ATP5L|IDBG-73678|ENSG00000167283|10632|1.4|0.00302| ; ATP6V1B1|IDBG-55733|ENSG00000116039|525|27.6|0.01805 ; UQCRC2|IDBG-19697|ENSG00000140740|7385|1.2|0.00052| ;
Axon guidance	5010	REACTOME	Homo sapiens	6	199	0.03	0.948509	0.981387	CDK1 ; DLG1 ; ENAH ; MYH10 ; NRCAM ; SLIT3 ;	CDK1|IDBG-75344|ENSG00000170312|983|1.3|0.00008| ; DLG1|IDBG-71508|ENSG00000075711|1739|1.1|0.00007| ; ENAH|IDBG-106949|ENSG00000154380|55740|1.1|0.00039| ; MYH10|IDBG-29180|ENSG00000133026|4628|1|0.00034| ; NRCAM|IDBG-36081|ENSG00000091129|4897|2.2|0.00128 ; SLIT3|IDBG-56989|ENSG00000184347|6586|-1.3|<1.0E-5| ;
Regulation of gene expression in beta cells	3250	REACTOME	Homo sapiens	2	93	0.02	0.956626	0.988072	CP ; RPL5 ;	CP|IDBG-60595|ENSG00000047457|1356|1.4|0.00035| ; RPL5|IDBG-100292|ENSG00000122406|6125|1.8|<1.0E-5 ;
TCR	3920	NETPATH	Homo sapiens	3	124	0.02	0.95826	0.988051	DLG1 ; ENAH ; TRAT1 ;	DLG1|IDBG-71508|ENSG00000075711|1739|1.1|0.00007| ; ENAH|IDBG-106949|ENSG00000154380|55740|1.1|0.00039| ; TRAT1|IDBG-49131|ENSG00000163519|50852|1.3|<1.0E-5| ;
AndrogenReceptor	3909	NETPATH	Homo sapiens	2	94	0.02	0.958513	0.986607	CDK1 ; PAK6 ;	CDK1|IDBG-75344|ENSG00000170312|983|1.3|0.00008| ; PAK6|IDBG-6170|ENSG00000137843|56924|-1|0.00124| ;
Jak-STAT signaling pathway	568	KEGG	Homo sapiens	4	155	0.03	0.962236	0.988735	IL12B ; IL22RA2 ; SOCS4 ; STAM2 ;	IL12B|IDBG-55893|ENSG00000113302|3593|1|0.00217| ; IL22RA2|IDBG-96992|ENSG00000164485|116379|2.1|0.00077 ; SOCS4|IDBG-7209|ENSG00000180008|122809|1.2|0.00001| ; STAM2|IDBG-72415|ENSG00000115145|10254|1|0.00017| ;
Osteoclast differentiation	10367	KEGG	Homo sapiens	3	128	0.02	0.964412	0.989268	FOSB ; MAP3K7 ; TGFBR1 ;	FOSB|IDBG-57590|ENSG00000125740|2354|-1|0.00006| ; MAP3K7|IDBG-94374|ENSG00000135341|6885|1.1|0.00003| ; TGFBR1|IDBG-78488|ENSG00000106799|7046|1|0.00014| ;
Alzheimer`s disease	521	KEGG	Homo sapiens	4	158	0.03	0.966183	0.989384	GRIN2D ; NAE1 ; PLCB1 ; UQCRC2 ;	GRIN2D|IDBG-60427|ENSG00000105464|2906|-1.4|0.002| ; NAE1|IDBG-35583|ENSG00000159593|8883|1.2|0.00005| ; PLCB1|IDBG-52543|ENSG00000182621|23236|1.4|0.0055| ; UQCRC2|IDBG-19697|ENSG00000140740|7385|1.2|0.00052| ;
Purine metabolism	503	KEGG	Homo sapiens	4	159	0.03	0.967411	0.988946	NT5C3 ; NT5E ; PDE6C ; PNPT1 ;	NT5C3|IDBG-11769|ENSG00000122643|51251|1.4|0.00068| ; NT5E|IDBG-93979|ENSG00000135318|4907|1.5|0.00088 ; PDE6C|IDBG-82906|ENSG00000095464|5146|2.5|0.01756 ; PNPT1|IDBG-52626|ENSG00000138035|87178|1.3|<1.0E-5| ;
Regulation of beta-cell development	3577	REACTOME	Homo sapiens	2	102	0.02	0.971023	0.990941	CP ; RPL5 ;	CP|IDBG-60595|ENSG00000047457|1356|1.4|0.00035| ; RPL5|IDBG-100292|ENSG00000122406|6125|1.8|<1.0E-5 ;
Hepatitis C	10404	KEGG	Homo sapiens	3	134	0.02	0.972062	0.990309	DDX58 ; TBK1 ; TLR3 ;	DDX58|IDBG-55854|ENSG00000107201|23586|1.3|<1.0E-5| ; TBK1|IDBG-44993|ENSG00000183735|29110|1.1|0.00005| ; TLR3|IDBG-47294|ENSG00000164342|7098|1.1|0.00002| ;
Insulin signaling pathway	531	KEGG	Homo sapiens	3	135	0.02	0.973175	0.989754	FBP1 ; PRKCI ; SOCS4 ;	FBP1|IDBG-76936|ENSG00000165140|2203|-2.3|<1.0E-5 ; PRKCI|IDBG-64428|ENSG00000163558|5584|1.2|0.00017| ; SOCS4|IDBG-7209|ENSG00000180008|122809|1.2|0.00001| ;
MRNA Splicing	1824	REACTOME	Homo sapiens	2	104	0.02	0.97353	0.986753	HNRNPA3 ; UPF3B ;	HNRNPA3|IDBG-75837|ENSG00000170144|220988|1.3|0.00126| ; UPF3B|IDBG-83985|ENSG00000125351|65109|1|0.0013| ;
MRNA Splicing - Major Pathway	1271	REACTOME	Homo sapiens	2	104	0.02	0.97353	0.986753	HNRNPA3 ; UPF3B ;	HNRNPA3|IDBG-75837|ENSG00000170144|220988|1.3|0.00126| ; UPF3B|IDBG-83985|ENSG00000125351|65109|1|0.0013| ;
Diabetes pathways	3522	REACTOME	Homo sapiens	6	229	0.03	0.980719	0.992355	AKAP5 ; CP ; EXOC6 ; FKBP14 ; IGF2BP2 ; RPL5 ;	AKAP5|IDBG-9126|ENSG00000179841|9495|1|0.00014| ; CP|IDBG-60595|ENSG00000047457|1356|1.4|0.00035| ; EXOC6|IDBG-82578|ENSG00000138190|54536|1.1|0.00003| ; FKBP14|IDBG-10945|ENSG00000106080|55033|1.4|0.00016| ; IGF2BP2|IDBG-68594|ENSG00000073792|10644|1.6|0.04195 ; RPL5|IDBG-100292|ENSG00000122406|6125|1.8|<1.0E-5 ;
Huntington`s disease	4392	KEGG	Homo sapiens	4	176	0.02	0.982866	0.992844	PLCB1 ; REST ; TGM2 ; UQCRC2 ;	PLCB1|IDBG-52543|ENSG00000182621|23236|1.4|0.0055| ; REST|IDBG-20380|ENSG00000084093|5978|1.3|0.02433| ; TGM2|IDBG-74569|ENSG00000198959|7052|-1.3|<1.0E-5| ; UQCRC2|IDBG-19697|ENSG00000140740|7385|1.2|0.00052| ;
TNFalpha	3903	NETPATH	Homo sapiens	4	189	0.02	0.98969	0.998049	CASP8AP2 ; LRPPRC ; MCC ; TBK1 ;	CASP8AP2|IDBG-94347|ENSG00000118412|9994|1.2|<1.0E-5| ; LRPPRC|IDBG-49387|ENSG00000138095|10128|1.1|0.00002| ; MCC|IDBG-37345|ENSG00000171444|4163|1.4|0.00249| ; TBK1|IDBG-44993|ENSG00000183735|29110|1.1|0.00005| ;
EGFR1	3918	NETPATH	Homo sapiens	3	175	0.02	0.995052	1	PKN2 ; PRKCG ; PRKCI ;	PKN2|IDBG-100129|ENSG00000065243|5586|1.2|0.00002| ; PRKCG|IDBG-67841|ENSG00000126583|5582|-1.7|<1.0E-5 ; PRKCI|IDBG-64428|ENSG00000163558|5584|1.2|0.00017| ;
GPCR downstream signaling	6204	REACTOME	Homo sapiens	14	553	0.03	0.999461	1	BDKRB1 ; CHRM1 ; DGKI ; GNAI1 ; GNAT2 ; GPR4 ; LPAR6 ; OR11A1 ; OR1D2 ; PLCB1 ; RGS1 ; RGS17 ; RGS20 ; VIPR1 ;	BDKRB1|IDBG-19028|ENSG00000100739|623|-2.3|0.04506 ; CHRM1|IDBG-52216|ENSG00000168539|1128|-3.8|0.00284 ; DGKI|IDBG-42996|ENSG00000157680|9162|-1.7|0.00073 ; GNAI1|IDBG-23949|ENSG00000127955|2770|1.2|0.00082| ; GNAT2|IDBG-100852|ENSG00000134183|2780|1.1|0.00012| ; GPR4|IDBG-57785|ENSG00000177464|2828|-1.4|<1.0E-5| ; LPAR6|IDBG-32562|ENSG00000139679|10161|1.4|<1.0E-5| ; OR11A1|IDBG-72604|ENSG00000…
Signaling by GPCR	3861	REACTOME	Homo sapiens	21	745	0.03	0.999608	1	BDKRB1 ; CCL19 ; CCL22 ; CCRL1 ; CHRM1 ; DGKI ; GNAI1 ; GNAT2 ; GPR4 ; LPAR6 ; OR11A1 ; OR1D2 ; P2RY12 ; PLCB1 ; PROK2 ; RGS1 ; RGS17 ; RGS20 ; TAC3 ; UTS2 ; VIPR1 ;	BDKRB1|IDBG-19028|ENSG00000100739|623|-2.3|0.04506 ; CCL19|IDBG-61011|ENSG00000172724|6363|-2|0.00354 ; CCL22|IDBG-33170|ENSG00000102962|6367|-2.6|0.00465 ; CCRL1|IDBG-57099|ENSG00000129048|51554|2.2|0.00214 ; CHRM1|IDBG-52216|ENSG00000168539|1128|-3.8|0.00284 ; DGKI|IDBG-42996|ENSG00000157680|9162|-1.7|0.00073 ; GNAI1|IDBG-23949|ENSG00000127955|2770|1.2|0.00082| ; GNAT2|IDBG-100852|ENSG000001341…
Olfactory Signaling Pathway	3731	REACTOME	Homo sapiens	2	343	0.01	1	1	OR11A1 ; OR1D2 ;	OR11A1|IDBG-72604|ENSG00000204694|26531|1.9|0.00532 ; OR1D2|IDBG-16630|ENSG00000184166|4991|3.1|0.01499 ;
Olfactory transduction	447	KEGG	Homo sapiens	2	370	0.01	1	1	OR11A1 ; OR1D2 ;	OR11A1|IDBG-72604|ENSG00000204694|26531|1.9|0.00532 ; OR1D2|IDBG-16630|ENSG00000184166|4991|3.1|0.01499 ;

## Sheet: Wean0vs1
Pathway Name	Pathway Id	Source Name	Organism	Pathway uploaded gene count	Genes in InnateDB for this entity	Genes Ratio	Pathway p-value	Pathway p-value (corrected)	Gene Symbols	Genes (Symbol|IDBG-ID|Ensembl|Entrez|Fold Change|P-Value)
Collagen adhesion via alpha 2 beta 1 glycoprotein	1286	REACTOME	Homo sapiens	3	4	0.75	7.27799e-06	0.00119359	COL1A1 ; COL1A2 ; ITGA2 ;	COL1A1|IDBG-58238|ENSG00000108821|1277|-1.2|<1.0E-5| ; COL1A2|IDBG-27319|ENSG00000164692|1278|-1|<1.0E-5| ; ITGA2|IDBG-20326|ENSG00000164171|3673|1.8|0.00434 ;
Collagen adhesion via Gp IV	1707	REACTOME	Homo sapiens	2	3	0.67	0.00045101	0.0369828	COL1A1 ; COL1A2 ;	COL1A1|IDBG-58238|ENSG00000108821|1277|-1.2|<1.0E-5| ; COL1A2|IDBG-27319|ENSG00000164692|1278|-1|<1.0E-5| ;
Platelet Adhesion to exposed collagen	1823	REACTOME	Homo sapiens	3	13	0.23	0.000479868	0.0262328	COL1A1 ; COL1A2 ; ITGA2 ;	COL1A1|IDBG-58238|ENSG00000108821|1277|-1.2|<1.0E-5| ; COL1A2|IDBG-27319|ENSG00000164692|1278|-1|<1.0E-5| ; ITGA2|IDBG-20326|ENSG00000164171|3673|1.8|0.00434 ;
Fibrinolysis pathway	3961	PID BIOCARTA	Homo sapiens	3	14	0.21	0.00060528	0.0248165	CPB2 ; PLAT ; SERPINB2 ;	CPB2|IDBG-30244|ENSG00000080618|1361|1.1|0.00293| ; PLAT|IDBG-19829|ENSG00000104368|5327|1.6|0.00912 ; SERPINB2|IDBG-4558|ENSG00000197632|5055|2.6|0.00427 ;
Cytokine-cytokine receptor interaction	515	KEGG	Homo sapiens	10	271	0.04	0.00181594	0.059563	BMP6 ; CCL2 ; CCL24 ; CXCL5 ; IL23R ; IL5RA ; IL8 ; LIFR ; PPBP ; XCL2 ;	BMP6|IDBG-60018|ENSG00000153162|654|-1.3|0.02482| ; CCL2|IDBG-40504|ENSG00000108691|6347|3|0.0012 ; CCL24|IDBG-22726|ENSG00000106178|6369|1.7|0.01331 ; CXCL5|IDBG-24181|ENSG00000163735|6374|2.3|0.00007 ; IL23R|IDBG-99558|ENSG00000162594|149233|1.3|0.03086| ; IL5RA|IDBG-13590|ENSG00000091181|3568|1.1|0.00001| ; IL8|IDBG-23954|ENSG00000169429|3576|2|<1.0E-5 ; LIFR|IDBG-17489|ENSG00000113594|3977|1.…
Peptide hormone biosynthesis	2934	REACTOME	Homo sapiens	2	6	0.33	0.00220095	0.0601594	PCSK1 ; TSHB ;	PCSK1|IDBG-34238|ENSG00000175426|5122|27.5|0.01733 ; TSHB|IDBG-101335|ENSG00000134200|7252|3|<1.0E-5 ;
VEGFR3 signaling in lymphatic endothelium	9413	PID NCI	Homo sapiens	3	22	0.14	0.00238365	0.0558456	COL1A1 ; COL1A2 ; ITGA2 ;	COL1A1|IDBG-58238|ENSG00000108821|1277|-1.2|<1.0E-5| ; COL1A2|IDBG-27319|ENSG00000164692|1278|-1|<1.0E-5| ; ITGA2|IDBG-20326|ENSG00000164171|3673|1.8|0.00434 ;
Integrins in angiogenesis	9344	PID NCI	Homo sapiens	4	46	0.09	0.00241224	0.049451	EDIL3 ; FGF2 ; IRS1 ; SPP1 ;	EDIL3|IDBG-32547|ENSG00000164176|10085|28|0.00243 ; FGF2|IDBG-37039|ENSG00000138685|2247|1.6|0.00912 ; IRS1|IDBG-82407|ENSG00000169047|3667|-1.7|0.02128 ; SPP1|IDBG-29322|ENSG00000118785|6696|1.7|0.01545 ;
Hemostasis	1894	REACTOME	Homo sapiens	9	247	0.04	0.00335779	0.0611864	ANGPT2 ; COL1A1 ; COL1A2 ; ITGA2 ; PDE3A ; PLA2G4A ; PLAT ; SERPINB2 ; TRPC3 ;	ANGPT2|IDBG-5893|ENSG00000091879|285|1.3|0.02877| ; COL1A1|IDBG-58238|ENSG00000108821|1277|-1.2|<1.0E-5| ; COL1A2|IDBG-27319|ENSG00000164692|1278|-1|<1.0E-5| ; ITGA2|IDBG-20326|ENSG00000164171|3673|1.8|0.00434 ; PDE3A|IDBG-22315|ENSG00000172572|5139|2.2|0.04442 ; PLA2G4A|IDBG-105429|ENSG00000116711|5321|1.2|0.00001| ; PLAT|IDBG-19829|ENSG00000104368|5327|1.6|0.00912 ; SERPINB2|IDBG-4558|ENSG00000…
Calcitonin-like ligand receptors	5214	REACTOME	Homo sapiens	2	8	0.25	0.00404263	0.0602719	ADM ; CALCRL ;	ADM|IDBG-31636|ENSG00000148926|133|-3.1|<1.0E-5 ; CALCRL|IDBG-77141|ENSG00000064989|10203|1.1|0.00002| ;
Dissolution of Fibrin Clot	1701	REACTOME	Homo sapiens	2	8	0.25	0.00404263	0.0602719	PLAT ; SERPINB2 ;	PLAT|IDBG-19829|ENSG00000104368|5327|1.6|0.00912 ; SERPINB2|IDBG-4558|ENSG00000197632|5055|2.6|0.00427 ;
Effects of Botulinum toxin	9304	PID NCI	Homo sapiens	2	9	0.22	0.00515592	0.0650439	SNAP25 ; STXBP1 ;	SNAP25|IDBG-53941|ENSG00000132639|6616|3.1|0.00071 ; STXBP1|IDBG-86143|ENSG00000136854|6812|-1.4|0.00928| ;
Sodium/Calcium exchangers	6207	REACTOME	Homo sapiens	2	9	0.22	0.00515592	0.0650439	SLC24A1 ; SLC24A5 ;	SLC24A1|IDBG-17643|ENSG00000074621|9187|1|0.00672| ; SLC24A5|IDBG-10776|ENSG00000188467|283652|1.3|<1.0E-5| ;
Transport of glucose and other sugars, bile salts and organic acids, metal ions and amine compounds	6261	REACTOME	Homo sapiens	5	91	0.05	0.00524881	0.061486	SLC22A1 ; SLC22A7 ; SLC5A11 ; SLC5A7 ; SLC6A15 ;	SLC22A1|IDBG-98656|ENSG00000175003|6580|-2|0.04211 ; SLC22A7|IDBG-87931|ENSG00000137204|10864|1.1|0.00205| ; SLC5A11|IDBG-21339|ENSG00000158865|115584|1.2|0.04922| ; SLC5A7|IDBG-64864|ENSG00000115665|60482|1.2|0.01421| ; SLC6A15|IDBG-49844|ENSG00000072041|55117|1|0.03433| ;
Arachidonic acid metabolism	418	KEGG	Homo sapiens	4	57	0.07	0.00526638	0.0575791	GPX5 ; PLA2G4A ; PTGDS ; PTGES ;	GPX5|IDBG-300364|ENSG00000224586|2880|3|0.0247 ; PLA2G4A|IDBG-105429|ENSG00000116711|5321|1.2|0.00001| ; PTGDS|IDBG-92911|ENSG00000107317|5730|-2.2|0.01666 ; PTGES|IDBG-89226|ENSG00000148344|9536|-1.8|0.00971 ;
IL4-mediated signaling events	9306	PID NCI	Homo sapiens	4	62	0.06	0.00709732	0.0727476	AICDA ; COL1A1 ; COL1A2 ; IRS1 ;	AICDA|IDBG-17253|ENSG00000111732|57379|2|0.02658 ; COL1A1|IDBG-58238|ENSG00000108821|1277|-1.2|<1.0E-5| ; COL1A2|IDBG-27319|ENSG00000164692|1278|-1|<1.0E-5| ; IRS1|IDBG-82407|ENSG00000169047|3667|-1.7|0.02128 ;
Organic cation/anion/zwitterion transport	9020	REACTOME	Homo sapiens	2	11	0.18	0.00775126	0.0706226	SLC22A1 ; SLC22A7 ;	SLC22A1|IDBG-98656|ENSG00000175003|6580|-2|0.04211 ; SLC22A7|IDBG-87931|ENSG00000137204|10864|1.1|0.00205| ;
PERK regulated gene expression	4638	REACTOME	Homo sapiens	2	11	0.18	0.00775126	0.0706226	CCL2 ; IL8 ;	CCL2|IDBG-40504|ENSG00000108691|6347|3|0.0012 ; IL8|IDBG-23954|ENSG00000169429|3576|2|<1.0E-5 ;
SLC-mediated transmembrane transport	6186	REACTOME	Homo sapiens	8	234	0.03	0.00820581	0.0708291	NUP54 ; SLC22A1 ; SLC22A7 ; SLC24A1 ; SLC24A5 ; SLC5A11 ; SLC5A7 ; SLC6A15 ;	NUP54|IDBG-25315|ENSG00000138750|53371|1.2|0.00351| ; SLC22A1|IDBG-98656|ENSG00000175003|6580|-2|0.04211 ; SLC22A7|IDBG-87931|ENSG00000137204|10864|1.1|0.00205| ; SLC24A1|IDBG-17643|ENSG00000074621|9187|1|0.00672| ; SLC24A5|IDBG-10776|ENSG00000188467|283652|1.3|<1.0E-5| ; SLC5A11|IDBG-21339|ENSG00000158865|115584|1.2|0.04922| ; SLC5A7|IDBG-64864|ENSG00000115665|60482|1.2|0.01421| ; SLC6A15|IDBG-4…
Integrin cell surface interactions	3146	REACTOME	Homo sapiens	4	65	0.06	0.00837565	0.0686803	COL1A1 ; COL1A2 ; ITGA2 ; SPP1 ;	COL1A1|IDBG-58238|ENSG00000108821|1277|-1.2|<1.0E-5| ; COL1A2|IDBG-27319|ENSG00000164692|1278|-1|<1.0E-5| ; ITGA2|IDBG-20326|ENSG00000164171|3673|1.8|0.00434 ; SPP1|IDBG-29322|ENSG00000118785|6696|1.7|0.01545 ;
Amoebiasis	10358	KEGG	Homo sapiens	5	105	0.05	0.00952393	0.0743774	COL1A1 ; COL1A2 ; IL8 ; SERPINB2 ; SERPINB4 ;	COL1A1|IDBG-58238|ENSG00000108821|1277|-1.2|<1.0E-5| ; COL1A2|IDBG-27319|ENSG00000164692|1278|-1|<1.0E-5| ; IL8|IDBG-23954|ENSG00000169429|3576|2|<1.0E-5 ; SERPINB2|IDBG-4558|ENSG00000197632|5055|2.6|0.00427 ; SERPINB4|IDBG-4510|ENSG00000206073|6318|1.2|0.0448| ;
Transmembrane transport of small molecules	3464	REACTOME	Homo sapiens	8	263	0.03	0.0158442	0.118111	NUP54 ; SLC22A1 ; SLC22A7 ; SLC24A1 ; SLC24A5 ; SLC5A11 ; SLC5A7 ; SLC6A15 ;	NUP54|IDBG-25315|ENSG00000138750|53371|1.2|0.00351| ; SLC22A1|IDBG-98656|ENSG00000175003|6580|-2|0.04211 ; SLC22A7|IDBG-87931|ENSG00000137204|10864|1.1|0.00205| ; SLC24A1|IDBG-17643|ENSG00000074621|9187|1|0.00672| ; SLC24A5|IDBG-10776|ENSG00000188467|283652|1.3|<1.0E-5| ; SLC5A11|IDBG-21339|ENSG00000158865|115584|1.2|0.04922| ; SLC5A7|IDBG-64864|ENSG00000115665|60482|1.2|0.01421| ; SLC6A15|IDBG-4…
Protein digestion and absorption	10383	KEGG	Homo sapiens	4	79	0.05	0.0163144	0.116329	COL1A1 ; COL1A2 ; CPB2 ; MME ;	COL1A1|IDBG-58238|ENSG00000108821|1277|-1.2|<1.0E-5| ; COL1A2|IDBG-27319|ENSG00000164692|1278|-1|<1.0E-5| ; CPB2|IDBG-30244|ENSG00000080618|1361|1.1|0.00293| ; MME|IDBG-62119|ENSG00000196549|4311|1.1|0.01994| ;
Vascular smooth muscle contraction	4376	KEGG	Homo sapiens	5	121	0.04	0.0168172	0.114918	ACTG2 ; ADM ; CALCRL ; MYLK ; PLA2G4A ;	ACTG2|IDBG-56729|ENSG00000163017|72|1.2|0.04922| ; ADM|IDBG-31636|ENSG00000148926|133|-3.1|<1.0E-5 ; CALCRL|IDBG-77141|ENSG00000064989|10203|1.1|0.00002| ; MYLK|IDBG-53043|ENSG00000065534|4638|1|0.02369| ; PLA2G4A|IDBG-105429|ENSG00000116711|5321|1.2|0.00001| ;
Formation of Platelet plug	1737	REACTOME	Homo sapiens	6	167	0.04	0.0171176	0.112292	COL1A1 ; COL1A2 ; ITGA2 ; PDE3A ; PLA2G4A ; TRPC3 ;	COL1A1|IDBG-58238|ENSG00000108821|1277|-1.2|<1.0E-5| ; COL1A2|IDBG-27319|ENSG00000164692|1278|-1|<1.0E-5| ; ITGA2|IDBG-20326|ENSG00000164171|3673|1.8|0.00434 ; PDE3A|IDBG-22315|ENSG00000172572|5139|2.2|0.04442 ; PLA2G4A|IDBG-105429|ENSG00000116711|5321|1.2|0.00001| ; TRPC3|IDBG-36538|ENSG00000138741|7222|1.7|0.0028 ;
Integrin signaling pathway ( Integrin signaling pathway )	9504	INOH	Homo sapiens	5	123	0.04	0.0179324	0.113112	BGN ; COL1A1 ; COL1A2 ; ITGA2 ; LUM ;	BGN|IDBG-89505|ENSG00000182492|633|-1.7|0.00651 ; COL1A1|IDBG-58238|ENSG00000108821|1277|-1.2|<1.0E-5| ; COL1A2|IDBG-27319|ENSG00000164692|1278|-1|<1.0E-5| ; ITGA2|IDBG-20326|ENSG00000164171|3673|1.8|0.00434 ; LUM|IDBG-50825|ENSG00000139329|4060|2.3|0.02687 ;
Muscle contraction	4582	REACTOME	Homo sapiens	3	46	0.07	0.0189848	0.115315	ACTG2 ; MYLK ; NEB ;	ACTG2|IDBG-56729|ENSG00000163017|72|1.2|0.04922| ; MYLK|IDBG-53043|ENSG00000065534|4638|1|0.02369| ; NEB|IDBG-72258|ENSG00000183091|100134308,4703|1.1|0.00061| ;
ECM-receptor interaction	468	KEGG	Homo sapiens	4	85	0.05	0.0207945	0.121796	COL1A1 ; COL1A2 ; ITGA2 ; SPP1 ;	COL1A1|IDBG-58238|ENSG00000108821|1277|-1.2|<1.0E-5| ; COL1A2|IDBG-27319|ENSG00000164692|1278|-1|<1.0E-5| ; ITGA2|IDBG-20326|ENSG00000164171|3673|1.8|0.00434 ; SPP1|IDBG-29322|ENSG00000118785|6696|1.7|0.01545 ;
Amb2 Integrin signaling	9367	PID NCI	Homo sapiens	3	48	0.06	0.021253	0.112435	CTGF ; PLAT ; YES1 ;	CTGF|IDBG-96631|ENSG00000118523|1490|2|0.00284 ; PLAT|IDBG-19829|ENSG00000104368|5327|1.6|0.00912 ; YES1|IDBG-363|ENSG00000176105|7525|1.8|0.00023 ;
Malaria	10359	KEGG	Homo sapiens	3	48	0.06	0.021253	0.112435	CCL2 ; IL8 ; KLRK1 ;	CCL2|IDBG-40504|ENSG00000108691|6347|3|0.0012 ; IL8|IDBG-23954|ENSG00000169429|3576|2|<1.0E-5 ; KLRK1|IDBG-237489|ENSG00000213809|22914|1.1|0.00001| ;
Platelet homeostasis	9271	REACTOME	Homo sapiens	3	48	0.06	0.021253	0.112435	PDE3A ; PLA2G4A ; TRPC3 ;	PDE3A|IDBG-22315|ENSG00000172572|5139|2.2|0.04442 ; PLA2G4A|IDBG-105429|ENSG00000116711|5321|1.2|0.00001| ; TRPC3|IDBG-36538|ENSG00000138741|7222|1.7|0.0028 ;
Deposition of New CENPA-containing Nucleosomes at the Centromere	8925	REACTOME	Homo sapiens	2	21	0.1	0.0273186	0.128007	CENPA ; OIP5 ;	CENPA|IDBG-36018|ENSG00000115163|1058|1.3|0.03992| ; OIP5|IDBG-7020|ENSG00000104147|11339|1.4|0.02786| ;
Glypican 1 network	9407	PID NCI	Homo sapiens	2	21	0.1	0.0273186	0.128007	FGF2 ; YES1 ;	FGF2|IDBG-37039|ENSG00000138685|2247|1.6|0.00912 ; YES1|IDBG-363|ENSG00000176105|7525|1.8|0.00023 ;
Nucleosome assembly	8203	REACTOME	Homo sapiens	2	21	0.1	0.0273186	0.128007	CENPA ; OIP5 ;	CENPA|IDBG-36018|ENSG00000115163|1058|1.3|0.03992| ; OIP5|IDBG-7020|ENSG00000104147|11339|1.4|0.02786| ;
Smooth Muscle Contraction	7283	REACTOME	Homo sapiens	2	21	0.1	0.0273186	0.128007	ACTG2 ; MYLK ;	ACTG2|IDBG-56729|ENSG00000163017|72|1.2|0.04922| ; MYLK|IDBG-53043|ENSG00000065534|4638|1|0.02369| ;
Chemokine signaling pathway	4389	KEGG	Homo sapiens	6	186	0.03	0.0274093	0.124864	CCL2 ; CCL24 ; CXCL5 ; IL8 ; PPBP ; XCL2 ;	CCL2|IDBG-40504|ENSG00000108691|6347|3|0.0012 ; CCL24|IDBG-22726|ENSG00000106178|6369|1.7|0.01331 ; CXCL5|IDBG-24181|ENSG00000163735|6374|2.3|0.00007 ; IL8|IDBG-23954|ENSG00000169429|3576|2|<1.0E-5 ; PPBP|IDBG-24129|ENSG00000163736|5473|1.2|0.00003| ; XCL2|IDBG-104630|ENSG00000143185|6846|3.1|0.0247 ;
Histidine degradation ( Histidine degradation )	10182	INOH	Homo sapiens	2	22	0.09	0.029812	0.128663	ALDH1A1 ; CNDP1 ;	ALDH1A1|IDBG-71008|ENSG00000165092|216|-2.3|<1.0E-5 ; CNDP1|IDBG-5062|ENSG00000150656|84735|1.6|0.02329 ;
Prostaglandin and Leukotriene metabolism ( Prostaglandin and Leukotriene metabolism )	9843	INOH	Homo sapiens	2	22	0.09	0.029812	0.128663	PTGDS ; PTGES ;	PTGDS|IDBG-92911|ENSG00000107317|5730|-2.2|0.01666 ; PTGES|IDBG-89226|ENSG00000148344|9536|-1.8|0.00971 ;
Chromosome Maintenance	8231	REACTOME	Homo sapiens	3	55	0.05	0.0303123	0.127467	CENPA ; OIP5 ; POLE2 ;	CENPA|IDBG-36018|ENSG00000115163|1058|1.3|0.03992| ; OIP5|IDBG-7020|ENSG00000104147|11339|1.4|0.02786| ; POLE2|IDBG-5761|ENSG00000100479|5427|1.1|0.00089| ;
Focal adhesion	546	KEGG	Homo sapiens	6	200	0.03	0.037193	0.152491	COL1A1 ; COL1A2 ; FLNC ; ITGA2 ; MYLK ; SPP1 ;	COL1A1|IDBG-58238|ENSG00000108821|1277|-1.2|<1.0E-5| ; COL1A2|IDBG-27319|ENSG00000164692|1278|-1|<1.0E-5| ; FLNC|IDBG-40116|ENSG00000128591|2318|2.8|0.00021 ; ITGA2|IDBG-20326|ENSG00000164171|3673|1.8|0.00434 ; MYLK|IDBG-53043|ENSG00000065534|4638|1|0.02369| ; SPP1|IDBG-29322|ENSG00000118785|6696|1.7|0.01545 ;
Amine compound SLC transporters	7344	REACTOME	Homo sapiens	2	27	0.07	0.0435356	0.169996	SLC5A7 ; SLC6A15 ;	SLC5A7|IDBG-64864|ENSG00000115665|60482|1.2|0.01421| ; SLC6A15|IDBG-49844|ENSG00000072041|55117|1|0.03433| ;
ID	3912	NETPATH	Homo sapiens	2	27	0.07	0.0435356	0.169996	ID1 ; PAX2 ;	ID1|IDBG-63543|ENSG00000125968|3397|-1.5|<1.0E-5 ; PAX2|IDBG-86634|ENSG00000075891|5076|-27.4|0.01733 ;
Metabolism of amino acids and derivatives	1437	REACTOME	Homo sapiens	5	164	0.03	0.0522345	0.19922	KMO ; PCSK1 ; PSMC6 ; SLC6A15 ; TSHB ;	KMO|IDBG-107692|ENSG00000117009|8564|1.5|0.00137 ; PCSK1|IDBG-34238|ENSG00000175426|5122|27.5|0.01733 ; PSMC6|IDBG-6838|ENSG00000100519|5706|1.2|0.00079| ; SLC6A15|IDBG-49844|ENSG00000072041|55117|1|0.03433| ; TSHB|IDBG-101335|ENSG00000134200|7252|3|<1.0E-5 ;
Syndecan-2-mediated signaling events	9411	PID NCI	Homo sapiens	2	33	0.06	0.0624588	0.232801	IL8 ; ITGA2 ;	IL8|IDBG-23954|ENSG00000169429|3576|2|<1.0E-5 ; ITGA2|IDBG-20326|ENSG00000164171|3673|1.8|0.00434 ;
Diabetes pathways	3522	REACTOME	Homo sapiens	6	229	0.03	0.0639415	0.233031	CCL2 ; IGF2 ; IL8 ; PCSK1 ; RPL17 ; RPL35A ;	CCL2|IDBG-40504|ENSG00000108691|6347|3|0.0012 ; IGF2|IDBG-20829|ENSG00000167244|3481|-1|0.04351| ; IL8|IDBG-23954|ENSG00000169429|3576|2|<1.0E-5 ; PCSK1|IDBG-34238|ENSG00000175426|5122|27.5|0.01733 ; RPL17|IDBG-228335|ENSG00000215472|6139|2|0.00284 ; RPL35A|IDBG-71902|ENSG00000182899|6165|1.5|0.01971 ;
PI3K Cascade	1445	REACTOME	Homo sapiens	2	36	0.06	0.0727877	0.259504	IRS1 ; PRKAG3 ;	IRS1|IDBG-82407|ENSG00000169047|3667|-1.7|0.02128 ; PRKAG3|IDBG-81160|ENSG00000115592|53632|-27.1|0.03366 ;
Heterotrimeric GPCR signaling pathway (through G alpha i and pertussis toxin) ( GPCR signaling (pertussis toxin) )	10167	INOH	Homo sapiens	6	239	0.03	0.0752648	0.257155	ADCY10 ; BMP6 ; FGF2 ; IL8 ; RGS2 ; TSHB ;	ADCY10|IDBG-104569|ENSG00000143199|55811|27.5|0.01733 ; BMP6|IDBG-60018|ENSG00000153162|654|-1.3|0.02482| ; FGF2|IDBG-37039|ENSG00000138685|2247|1.6|0.00912 ; IL8|IDBG-23954|ENSG00000169429|3576|2|<1.0E-5 ; RGS2|IDBG-105451|ENSG00000116741|5997|1|0.00008| ; TSHB|IDBG-101335|ENSG00000134200|7252|3|<1.0E-5 ;
Heterotrimeric GTP-binding protein coupled receptor signaling pathway (through G alpha i, adenylate cyclase and cAMP) ( GPCR signaling (G alpha i) )	9795	INOH	Homo sapiens	6	239	0.03	0.0752648	0.257155	ADCY10 ; BMP6 ; FGF2 ; IL8 ; RGS2 ; TSHB ;	ADCY10|IDBG-104569|ENSG00000143199|55811|27.5|0.01733 ; BMP6|IDBG-60018|ENSG00000153162|654|-1.3|0.02482| ; FGF2|IDBG-37039|ENSG00000138685|2247|1.6|0.00912 ; IL8|IDBG-23954|ENSG00000169429|3576|2|<1.0E-5 ; RGS2|IDBG-105451|ENSG00000116741|5997|1|0.00008| ; TSHB|IDBG-101335|ENSG00000134200|7252|3|<1.0E-5 ;
Chemokine receptors bind chemokines	3445	REACTOME	Homo sapiens	2	37	0.05	0.0763457	0.245504	CCL2 ; XCL2 ;	CCL2|IDBG-40504|ENSG00000108691|6347|3|0.0012 ; XCL2|IDBG-104630|ENSG00000143185|6846|3.1|0.0247 ;
IL23-mediated signaling events	9320	PID NCI	Homo sapiens	2	37	0.05	0.0763457	0.245504	CCL2 ; IL23R ;	CCL2|IDBG-40504|ENSG00000108691|6347|3|0.0012 ; IL23R|IDBG-99558|ENSG00000162594|149233|1.3|0.03086| ;
Signaling events regulated by Ret tyrosine kinase	9446	PID NCI	Homo sapiens	2	37	0.05	0.0763457	0.245504	GFRA1 ; IRS1 ;	GFRA1|IDBG-90594|ENSG00000151892|2674|1.4|0.01018| ; IRS1|IDBG-82407|ENSG00000169047|3667|-1.7|0.02128 ;
Aurora B signaling	9401	PID NCI	Homo sapiens	2	38	0.05	0.079958	0.252175	CENPA ; MYLK ;	CENPA|IDBG-36018|ENSG00000115163|1058|1.3|0.03992| ; MYLK|IDBG-53043|ENSG00000065534|4638|1|0.02369| ;
Cytokine receptor degradation signaling ( JAK-STAT pathway and regulation pathway Diagram )	9939	INOH	Homo sapiens	2	39	0.05	0.0836228	0.253966	IL5RA ; LIFR ;	IL5RA|IDBG-13590|ENSG00000091181|3568|1.1|0.00001| ; LIFR|IDBG-17489|ENSG00000113594|3977|1.8|0.02516 ;
Negative regulation of (Phosphorylation of cytokine receptor) in JAK STAT pathway ( JAK-STAT pathway and regulation pathway Diagram )	9527	INOH	Homo sapiens	2	39	0.05	0.0836228	0.253966	IL5RA ; LIFR ;	IL5RA|IDBG-13590|ENSG00000091181|3568|1.1|0.00001| ; LIFR|IDBG-17489|ENSG00000113594|3977|1.8|0.02516 ;
Heterotrimeric GTP-binding protein coupled receptor signaling pathway (through G alpha s, cholera toxin, adenylate cyclase and cAMP) ( GPCR signaling (cholera toxin) )	9790	INOH	Homo sapiens	6	246	0.02	0.0838345	0.249979	ADCY10 ; BMP6 ; FGF2 ; IL8 ; RGS2 ; TSHB ;	ADCY10|IDBG-104569|ENSG00000143199|55811|27.5|0.01733 ; BMP6|IDBG-60018|ENSG00000153162|654|-1.3|0.02482| ; FGF2|IDBG-37039|ENSG00000138685|2247|1.6|0.00912 ; IL8|IDBG-23954|ENSG00000169429|3576|2|<1.0E-5 ; RGS2|IDBG-105451|ENSG00000116741|5997|1|0.00008| ; TSHB|IDBG-101335|ENSG00000134200|7252|3|<1.0E-5 ;
Heterotrimeric GPCR signaling pathway (through G alpha s ACs Epac BRaf and ERKcascade) ( GPCR signaling (G alpha s, Epac and ERK) )	9828	INOH	Homo sapiens	6	248	0.02	0.0863796	0.252969	ADCY10 ; BMP6 ; FGF2 ; IL8 ; RGS2 ; TSHB ;	ADCY10|IDBG-104569|ENSG00000143199|55811|27.5|0.01733 ; BMP6|IDBG-60018|ENSG00000153162|654|-1.3|0.02482| ; FGF2|IDBG-37039|ENSG00000138685|2247|1.6|0.00912 ; IL8|IDBG-23954|ENSG00000169429|3576|2|<1.0E-5 ; RGS2|IDBG-105451|ENSG00000116741|5997|1|0.00008| ; TSHB|IDBG-101335|ENSG00000134200|7252|3|<1.0E-5 ;
Hematopoietic cell lineage	415	KEGG	Homo sapiens	3	85	0.04	0.0879148	0.252948	IL5RA ; ITGA2 ; MME ;	IL5RA|IDBG-13590|ENSG00000091181|3568|1.1|0.00001| ; ITGA2|IDBG-20326|ENSG00000164171|3673|1.8|0.00434 ; MME|IDBG-62119|ENSG00000196549|4311|1.1|0.01994| ;
Hypertrophic cardiomyopathy (HCM)	4395	KEGG	Homo sapiens	3	87	0.03	0.0927354	0.262217	CACNA2D1 ; ITGA2 ; PRKAG3 ;	CACNA2D1|IDBG-24291|ENSG00000153956|781|1.6|0.00081 ; ITGA2|IDBG-20326|ENSG00000164171|3673|1.8|0.00434 ; PRKAG3|IDBG-81160|ENSG00000115592|53632|-27.1|0.03366 ;
GPCR ligand binding	8185	REACTOME	Homo sapiens	7	314	0.02	0.0934193	0.259674	ADM ; CALCRL ; CCKAR ; CCL2 ; HCRT ; TSHB ; XCL2 ;	ADM|IDBG-31636|ENSG00000148926|133|-3.1|<1.0E-5 ; CALCRL|IDBG-77141|ENSG00000064989|10203|1.1|0.00002| ; CCKAR|IDBG-12723|ENSG00000163394|886|1|0.01388| ; CCL2|IDBG-40504|ENSG00000108691|6347|3|0.0012 ; HCRT|IDBG-50472|ENSG00000161610|3060|3.5|0.00447 ; TSHB|IDBG-101335|ENSG00000134200|7252|3|<1.0E-5 ; XCL2|IDBG-104630|ENSG00000143185|6846|3.1|0.0247 ;
Bladder cancer	514	KEGG	Homo sapiens	2	42	0.05	0.094914	0.255179	FGFR3 ; IL8 ;	FGFR3|IDBG-6932|ENSG00000068078|2261|-2|0.02516 ; IL8|IDBG-23954|ENSG00000169429|3576|2|<1.0E-5 ;
Hormone biosynthesis	3877	REACTOME	Homo sapiens	2	42	0.05	0.094914	0.255179	PCSK1 ; TSHB ;	PCSK1|IDBG-34238|ENSG00000175426|5122|27.5|0.01733 ; TSHB|IDBG-101335|ENSG00000134200|7252|3|<1.0E-5 ;
Pyrimidine Nucleotides and Nucleosides metabolism ( Pyrimidine Nucleotides and Nucleosides metabolism )	10141	INOH	Homo sapiens	2	43	0.05	0.0987709	0.261265	AICDA ; NT5E ;	AICDA|IDBG-17253|ENSG00000111732|57379|2|0.02658 ; NT5E|IDBG-93979|ENSG00000135318|4907|1.2|0.00239| ;
Heterotrimeric GPCR signaling pathway (through G alpha s ACs PKA BRaf and ERKcascade)(canonical) ( GPCR signaling (G alpha s, PKA and ERK) )	9755	INOH	Homo sapiens	6	259	0.02	0.101137	0.263276	ADCY10 ; BMP6 ; FGF2 ; IL8 ; RGS2 ; TSHB ;	ADCY10|IDBG-104569|ENSG00000143199|55811|27.5|0.01733 ; BMP6|IDBG-60018|ENSG00000153162|654|-1.3|0.02482| ; FGF2|IDBG-37039|ENSG00000138685|2247|1.6|0.00912 ; IL8|IDBG-23954|ENSG00000169429|3576|2|<1.0E-5 ; RGS2|IDBG-105451|ENSG00000116741|5997|1|0.00008| ; TSHB|IDBG-101335|ENSG00000134200|7252|3|<1.0E-5 ;
Transport of inorganic cations/anions and amino acids/oligopeptides	6804	REACTOME	Homo sapiens	3	91	0.03	0.102697	0.263162	SLC24A1 ; SLC24A5 ; SLC6A15 ;	SLC24A1|IDBG-17643|ENSG00000074621|9187|1|0.00672| ; SLC24A5|IDBG-10776|ENSG00000188467|283652|1.3|<1.0E-5| ; SLC6A15|IDBG-49844|ENSG00000072041|55117|1|0.03433| ;
Fat digestion and absorption	10369	KEGG	Homo sapiens	2	45	0.04	0.106614	0.268996	ABCA1 ; PLA2G4A ;	ABCA1|IDBG-79441|ENSG00000165029|19|1.1|<1.0E-5| ; PLA2G4A|IDBG-105429|ENSG00000116711|5321|1.2|0.00001| ;
Class B/2 (Secretin family receptors)	4776	REACTOME	Homo sapiens	2	46	0.04	0.110597	0.270716	ADM ; CALCRL ;	ADM|IDBG-31636|ENSG00000148926|133|-3.1|<1.0E-5 ; CALCRL|IDBG-77141|ENSG00000064989|10203|1.1|0.00002| ;
Negative feedback regulation of JAK STAT pathway by (cytokine receptor degradation signaling) ( JAK-STAT pathway and regulation pathway Diagram )	9645	INOH	Homo sapiens	2	46	0.04	0.110597	0.270716	IL5RA ; LIFR ;	IL5RA|IDBG-13590|ENSG00000091181|3568|1.1|0.00001| ; LIFR|IDBG-17489|ENSG00000113594|3977|1.8|0.02516 ;
FGF signaling pathway ( FGF signaling pathway )	10013	INOH	Homo sapiens	2	47	0.04	0.114619	0.272429	FGF2 ; FGFR3 ;	FGF2|IDBG-37039|ENSG00000138685|2247|1.6|0.00912 ; FGFR3|IDBG-6932|ENSG00000068078|2261|-2|0.02516 ;
IRS-mediated signalling	1482	REACTOME	Homo sapiens	2	47	0.04	0.114619	0.272429	IRS1 ; PRKAG3 ;	IRS1|IDBG-82407|ENSG00000169047|3667|-1.7|0.02128 ; PRKAG3|IDBG-81160|ENSG00000115592|53632|-27.1|0.03366 ;
Peptide ligand-binding receptors	3851	REACTOME	Homo sapiens	4	150	0.03	0.114818	0.269003	CCKAR ; CCL2 ; HCRT ; XCL2 ;	CCKAR|IDBG-12723|ENSG00000163394|886|1|0.01388| ; CCL2|IDBG-40504|ENSG00000108691|6347|3|0.0012 ; HCRT|IDBG-50472|ENSG00000161610|3060|3.5|0.00447 ; XCL2|IDBG-104630|ENSG00000143185|6846|3.1|0.0247 ;
Angiopoietin receptor Tie2-mediated signaling	9364	PID NCI	Homo sapiens	2	48	0.04	0.118679	0.274131	ANGPT2 ; FGF2 ;	ANGPT2|IDBG-5893|ENSG00000091879|285|1.3|0.02877| ; FGF2|IDBG-37039|ENSG00000138685|2247|1.6|0.00912 ;
IRS-related events	1785	REACTOME	Homo sapiens	2	49	0.04	0.122774	0.279652	IRS1 ; PRKAG3 ;	IRS1|IDBG-82407|ENSG00000169047|3667|-1.7|0.02128 ; PRKAG3|IDBG-81160|ENSG00000115592|53632|-27.1|0.03366 ;
Purine nucleotides and Nucleosides metabolism ( Purine nucleotides and Nucleosides metabolism )	9731	INOH	Homo sapiens	3	99	0.03	0.12382	0.278171	ADCY10 ; NT5E ; PDE3A ;	ADCY10|IDBG-104569|ENSG00000143199|55811|27.5|0.01733 ; NT5E|IDBG-93979|ENSG00000135318|4907|1.2|0.00239| ; PDE3A|IDBG-22315|ENSG00000172572|5139|2.2|0.04442 ;
JAK-STAT pathway and regulation pathway ( JAK-STAT pathway and regulation pathway Diagram )	10321	INOH	Homo sapiens	6	275	0.02	0.124832	0.276654	FGFR3 ; GFRA1 ; IL5RA ; IL8 ; LIFR ; PRKAG3 ;	FGFR3|IDBG-6932|ENSG00000068078|2261|-2|0.02516 ; GFRA1|IDBG-90594|ENSG00000151892|2674|1.4|0.01018| ; IL5RA|IDBG-13590|ENSG00000091181|3568|1.1|0.00001| ; IL8|IDBG-23954|ENSG00000169429|3576|2|<1.0E-5 ; LIFR|IDBG-17489|ENSG00000113594|3977|1.8|0.02516 ; PRKAG3|IDBG-81160|ENSG00000115592|53632|-27.1|0.03366 ;
Signaling events mediated by PTP1B	9342	PID NCI	Homo sapiens	2	50	0.04	0.126904	0.277496	IRS1 ; YES1 ;	IRS1|IDBG-82407|ENSG00000169047|3667|-1.7|0.02128 ; YES1|IDBG-363|ENSG00000176105|7525|1.8|0.00023 ;
Pancreatic secretion	10370	KEGG	Homo sapiens	3	101	0.03	0.129333	0.279086	CCKAR ; CPB2 ; PLA2G4A ;	CCKAR|IDBG-12723|ENSG00000163394|886|1|0.01388| ; CPB2|IDBG-30244|ENSG00000080618|1361|1.1|0.00293| ; PLA2G4A|IDBG-105429|ENSG00000116711|5321|1.2|0.00001| ;
Mitotic M-M/G1 phases	9071	REACTOME	Homo sapiens	4	157	0.03	0.129621	0.276075	CENPA ; NUF2 ; POLE2 ; PSMC6 ;	CENPA|IDBG-36018|ENSG00000115163|1058|1.3|0.03992| ; NUF2|IDBG-104442|ENSG00000143228|83540|1|0.00067| ; POLE2|IDBG-5761|ENSG00000100479|5427|1.1|0.00089| ; PSMC6|IDBG-6838|ENSG00000100519|5706|1.2|0.00079| ;
Insulin receptor signalling cascade	1380	REACTOME	Homo sapiens	2	51	0.04	0.131066	0.275575	IRS1 ; PRKAG3 ;	IRS1|IDBG-82407|ENSG00000169047|3667|-1.7|0.02128 ; PRKAG3|IDBG-81160|ENSG00000115592|53632|-27.1|0.03366 ;
Purine metabolism	503	KEGG	Homo sapiens	4	159	0.03	0.133991	0.278159	ADCY10 ; NT5E ; PDE3A ; POLE2 ;	ADCY10|IDBG-104569|ENSG00000143199|55811|27.5|0.01733 ; NT5E|IDBG-93979|ENSG00000135318|4907|1.2|0.00239| ; PDE3A|IDBG-22315|ENSG00000172572|5139|2.2|0.04442 ; POLE2|IDBG-5761|ENSG00000100479|5427|1.1|0.00089| ;
Unfolded Protein Response	5248	REACTOME	Homo sapiens	2	55	0.04	0.148017	0.303435	CCL2 ; IL8 ;	CCL2|IDBG-40504|ENSG00000108691|6347|3|0.0012 ; IL8|IDBG-23954|ENSG00000169429|3576|2|<1.0E-5 ;
G alpha (q) signalling events	5337	REACTOME	Homo sapiens	3	113	0.03	0.164115	0.332281	CCKAR ; RGS2 ; TRPC3 ;	CCKAR|IDBG-12723|ENSG00000163394|886|1|0.01388| ; RGS2|IDBG-105451|ENSG00000116741|5997|1|0.00008| ; TRPC3|IDBG-36538|ENSG00000138741|7222|1.7|0.0028 ;
Endothelins	2659	PID NCI	Homo sapiens	2	61	0.03	0.174202	0.344206	COL1A2 ; PLA2G4A ;	COL1A2|IDBG-27319|ENSG00000164692|1278|-1|<1.0E-5| ; PLA2G4A|IDBG-105429|ENSG00000116711|5321|1.2|0.00001| ;
NOD-like receptor signaling pathway	8112	KEGG	Homo sapiens	2	61	0.03	0.174202	0.344206	CCL2 ; IL8 ;	CCL2|IDBG-40504|ENSG00000108691|6347|3|0.0012 ; IL8|IDBG-23954|ENSG00000169429|3576|2|<1.0E-5 ;
DNA Replication	1964	REACTOME	Homo sapiens	4	177	0.02	0.175886	0.343396	CENPA ; NUF2 ; POLE2 ; PSMC6 ;	CENPA|IDBG-36018|ENSG00000115163|1058|1.3|0.03992| ; NUF2|IDBG-104442|ENSG00000143228|83540|1|0.00067| ; POLE2|IDBG-5761|ENSG00000100479|5427|1.1|0.00089| ; PSMC6|IDBG-6838|ENSG00000100519|5706|1.2|0.00079| ;
Insulin Synthesis and Processing	3825	REACTOME	Homo sapiens	3	117	0.03	0.176284	0.340123	PCSK1 ; RPL17 ; RPL35A ;	PCSK1|IDBG-34238|ENSG00000175426|5122|27.5|0.01733 ; RPL17|IDBG-228335|ENSG00000215472|6139|2|0.00284 ; RPL35A|IDBG-71902|ENSG00000182899|6165|1.5|0.01971 ;
Tryptophan degradation ( Tryptophan degradation )	10017	INOH	Homo sapiens	2	63	0.03	0.183093	0.349154	ALDH1A1 ; KMO ;	ALDH1A1|IDBG-71008|ENSG00000165092|216|-2.3|<1.0E-5 ; KMO|IDBG-107692|ENSG00000117009|8564|1.5|0.00137 ;
HIF-1-alpha transcription factor network	9370	PID NCI	Homo sapiens	2	64	0.03	0.187564	0.353569	ADM ; NT5E ;	ADM|IDBG-31636|ENSG00000148926|133|-3.1|<1.0E-5 ; NT5E|IDBG-93979|ENSG00000135318|4907|1.2|0.00239| ;
Heterotrimeric GPCR signaling pathway (through G alpha q, PLC beta and ERK cascade) ( GPCR signaling (G alpha q) )	9891	INOH	Homo sapiens	5	249	0.02	0.194931	0.36328	BMP6 ; FGF2 ; IL8 ; RGS2 ; TSHB ;	BMP6|IDBG-60018|ENSG00000153162|654|-1.3|0.02482| ; FGF2|IDBG-37039|ENSG00000138685|2247|1.6|0.00912 ; IL8|IDBG-23954|ENSG00000169429|3576|2|<1.0E-5 ; RGS2|IDBG-105451|ENSG00000116741|5997|1|0.00008| ; TSHB|IDBG-101335|ENSG00000134200|7252|3|<1.0E-5 ;
Immunoregulatory interactions between a Lymphoid and a non-Lymphoid cell	1460	REACTOME	Homo sapiens	2	67	0.03	0.201066	0.370503	CD160 ; KLRK1 ;	CD160|IDBG-101772|ENSG00000117281|11126|3|0.0247 ; KLRK1|IDBG-237489|ENSG00000213809|22914|1.1|0.00001| ;
Class A/1 (Rhodopsin-like receptors)	3887	REACTOME	Homo sapiens	5	253	0.02	0.203632	0.371062	CCKAR ; CCL2 ; HCRT ; TSHB ; XCL2 ;	CCKAR|IDBG-12723|ENSG00000163394|886|1|0.01388| ; CCL2|IDBG-40504|ENSG00000108691|6347|3|0.0012 ; HCRT|IDBG-50472|ENSG00000161610|3060|3.5|0.00447 ; TSHB|IDBG-101335|ENSG00000134200|7252|3|<1.0E-5 ; XCL2|IDBG-104630|ENSG00000143185|6846|3.1|0.0247 ;
Influenza Life Cycle	1252	REACTOME	Homo sapiens	3	126	0.02	0.204526	0.368596	NUP54 ; RPL17 ; RPL35A ;	NUP54|IDBG-25315|ENSG00000138750|53371|1.2|0.00351| ; RPL17|IDBG-228335|ENSG00000215472|6139|2|0.00284 ; RPL35A|IDBG-71902|ENSG00000182899|6165|1.5|0.01971 ;
Adipocytokine signaling pathway	590	KEGG	Homo sapiens	2	68	0.03	0.205593	0.366491	IRS1 ; PRKAG3 ;	IRS1|IDBG-82407|ENSG00000169047|3667|-1.7|0.02128 ; PRKAG3|IDBG-81160|ENSG00000115592|53632|-27.1|0.03366 ;
Complement and coagulation cascades	456	KEGG	Homo sapiens	2	69	0.03	0.210131	0.370553	CPB2 ; PLAT ;	CPB2|IDBG-30244|ENSG00000080618|1361|1.1|0.00293| ; PLAT|IDBG-19829|ENSG00000104368|5327|1.6|0.00912 ;
Bile secretion	10379	KEGG	Homo sapiens	2	71	0.03	0.219237	0.382499	SLC22A1 ; SLC22A7 ;	SLC22A1|IDBG-98656|ENSG00000175003|6580|-2|0.04211 ; SLC22A7|IDBG-87931|ENSG00000137204|10864|1.1|0.00205| ;
Influenza Infection	1356	REACTOME	Homo sapiens	3	131	0.02	0.220652	0.380915	NUP54 ; RPL17 ; RPL35A ;	NUP54|IDBG-25315|ENSG00000138750|53371|1.2|0.00351| ; RPL17|IDBG-228335|ENSG00000215472|6139|2|0.00284 ; RPL35A|IDBG-71902|ENSG00000182899|6165|1.5|0.01971 ;
Arrhythmogenic right ventricular cardiomyopathy (ARVC)	4353	KEGG	Homo sapiens	2	74	0.03	0.23296	0.385913	CACNA2D1 ; ITGA2 ;	CACNA2D1|IDBG-24291|ENSG00000153956|781|1.6|0.00081 ; ITGA2|IDBG-20326|ENSG00000164171|3673|1.8|0.00434 ;
DNA Replication Pre-Initiation	1623	REACTOME	Homo sapiens	2	74	0.03	0.23296	0.385913	POLE2 ; PSMC6 ;	POLE2|IDBG-5761|ENSG00000100479|5427|1.1|0.00089| ; PSMC6|IDBG-6838|ENSG00000100519|5706|1.2|0.00079| ;
M/G1 Transition	1667	REACTOME	Homo sapiens	2	74	0.03	0.23296	0.385913	POLE2 ; PSMC6 ;	POLE2|IDBG-5761|ENSG00000100479|5427|1.1|0.00089| ; PSMC6|IDBG-6838|ENSG00000100519|5706|1.2|0.00079| ;
Signaling by Insulin receptor	1263	REACTOME	Homo sapiens	2	74	0.03	0.23296	0.385913	IRS1 ; PRKAG3 ;	IRS1|IDBG-82407|ENSG00000169047|3667|-1.7|0.02128 ; PRKAG3|IDBG-81160|ENSG00000115592|53632|-27.1|0.03366 ;
Insulin signaling pathway	531	KEGG	Homo sapiens	3	135	0.02	0.233738	0.383331	IRS1 ; PDE3A ; PRKAG3 ;	IRS1|IDBG-82407|ENSG00000169047|3667|-1.7|0.02128 ; PDE3A|IDBG-22315|ENSG00000172572|5139|2.2|0.04442 ; PRKAG3|IDBG-81160|ENSG00000115592|53632|-27.1|0.03366 ;
MAPK signaling pathway	487	KEGG	Homo sapiens	5	268	0.02	0.23737	0.385432	CACNA2D1 ; FGF2 ; FGFR3 ; FLNC ; PLA2G4A ;	CACNA2D1|IDBG-24291|ENSG00000153956|781|1.6|0.00081 ; FGF2|IDBG-37039|ENSG00000138685|2247|1.6|0.00912 ; FGFR3|IDBG-6932|ENSG00000068078|2261|-2|0.02516 ; FLNC|IDBG-40116|ENSG00000128591|2318|2.8|0.00021 ; PLA2G4A|IDBG-105429|ENSG00000116711|5321|1.2|0.00001| ;
Cell junction organization	6970	REACTOME	Homo sapiens	2	75	0.03	0.237547	0.381938	CDH15 ; FLNC ;	CDH15|IDBG-47214|ENSG00000129910|1013|-1.7|0.02128 ; FLNC|IDBG-40116|ENSG00000128591|2318|2.8|0.00021 ;
Transmission across Chemical Synapses	2947	REACTOME	Homo sapiens	2	76	0.03	0.242139	0.385542	ACHE ; SLC5A7 ;	ACHE|IDBG-32513|ENSG00000087085|43|-1.1|0.00057| ; SLC5A7|IDBG-64864|ENSG00000115665|60482|1.2|0.01421| ;
Post-translational protein modification	8214	REACTOME	Homo sapiens	2	77	0.03	0.246736	0.389083	GFPT2 ; PGAP1 ;	GFPT2|IDBG-62273|ENSG00000131459|9945|1.3|0.00029| ; PGAP1|IDBG-77852|ENSG00000197121|80055|1.5|0.01221 ;
Glycerophospholipid metabolism	489	KEGG	Homo sapiens	2	78	0.03	0.251336	0.392562	ACHE ; PLA2G4A ;	ACHE|IDBG-32513|ENSG00000087085|43|-1.1|0.00057| ; PLA2G4A|IDBG-105429|ENSG00000116711|5321|1.2|0.00001| ;
Mitotic Prometaphase	1932	REACTOME	Homo sapiens	2	79	0.03	0.255938	0.39598	CENPA ; NUF2 ;	CENPA|IDBG-36018|ENSG00000115163|1058|1.3|0.03992| ; NUF2|IDBG-104442|ENSG00000143228|83540|1|0.00067| ;
Viral mRNA Translation	1921	REACTOME	Homo sapiens	2	80	0.03	0.260543	0.399337	RPL17 ; RPL35A ;	RPL17|IDBG-228335|ENSG00000215472|6139|2|0.00284 ; RPL35A|IDBG-71902|ENSG00000182899|6165|1.5|0.01971 ;
Regulation of actin cytoskeleton	404	KEGG	Homo sapiens	4	210	0.02	0.261959	0.39779	FGF2 ; FGFR3 ; ITGA2 ; MYLK ;	FGF2|IDBG-37039|ENSG00000138685|2247|1.6|0.00912 ; FGFR3|IDBG-6932|ENSG00000068078|2261|-2|0.02516 ; ITGA2|IDBG-20326|ENSG00000164171|3673|1.8|0.00434 ; MYLK|IDBG-53043|ENSG00000065534|4638|1|0.02369| ;
Eukaryotic Translation Termination	1706	REACTOME	Homo sapiens	2	81	0.02	0.265149	0.391752	RPL17 ; RPL35A ;	RPL17|IDBG-228335|ENSG00000215472|6139|2|0.00284 ; RPL35A|IDBG-71902|ENSG00000182899|6165|1.5|0.01971 ;
Peptide chain elongation	1248	REACTOME	Homo sapiens	2	81	0.02	0.265149	0.391752	RPL17 ; RPL35A ;	RPL17|IDBG-228335|ENSG00000215472|6139|2|0.00284 ; RPL35A|IDBG-71902|ENSG00000182899|6165|1.5|0.01971 ;
Synaptic Transmission	3274	REACTOME	Homo sapiens	2	81	0.02	0.265149	0.391752	ACHE ; SLC5A7 ;	ACHE|IDBG-32513|ENSG00000087085|43|-1.1|0.00057| ; SLC5A7|IDBG-64864|ENSG00000115665|60482|1.2|0.01421| ;
Insulin receptor signaling ( Insulin receptor signaling )	10277	INOH	Homo sapiens	2	82	0.02	0.269755	0.391504	IRS1 ; PRKAG3 ;	IRS1|IDBG-82407|ENSG00000169047|3667|-1.7|0.02128 ; PRKAG3|IDBG-81160|ENSG00000115592|53632|-27.1|0.03366 ;
Insulin receptor signaling (Mammal) ( Insulin receptor signaling (Mammal) )	9661	INOH	Homo sapiens	2	82	0.02	0.269755	0.391504	IRS1 ; PRKAG3 ;	IRS1|IDBG-82407|ENSG00000169047|3667|-1.7|0.02128 ; PRKAG3|IDBG-81160|ENSG00000115592|53632|-27.1|0.03366 ;
M Phase	1554	REACTOME	Homo sapiens	2	83	0.02	0.274362	0.394696	CENPA ; NUF2 ;	CENPA|IDBG-36018|ENSG00000115163|1058|1.3|0.03992| ; NUF2|IDBG-104442|ENSG00000143228|83540|1|0.00067| ;
Platelet Activation	1686	REACTOME	Homo sapiens	3	148	0.02	0.27712	0.395197	PDE3A ; PLA2G4A ; TRPC3 ;	PDE3A|IDBG-22315|ENSG00000172572|5139|2.2|0.04442 ; PLA2G4A|IDBG-105429|ENSG00000116711|5321|1.2|0.00001| ; TRPC3|IDBG-36538|ENSG00000138741|7222|1.7|0.0028 ;
Cell Cycle, Mitotic	1572	REACTOME	Homo sapiens	5	285	0.02	0.27735	0.392116	CENPA ; CP110 ; NUF2 ; POLE2 ; PSMC6 ;	CENPA|IDBG-36018|ENSG00000115163|1058|1.3|0.03992| ; CP110|IDBG-17857|ENSG00000103540|9738|1|0.00001| ; NUF2|IDBG-104442|ENSG00000143228|83540|1|0.00067| ; POLE2|IDBG-5761|ENSG00000100479|5427|1.1|0.00089| ; PSMC6|IDBG-6838|ENSG00000100519|5706|1.2|0.00079| ;
Eukaryotic Translation Elongation	1373	REACTOME	Homo sapiens	2	84	0.02	0.278967	0.387717	RPL17 ; RPL35A ;	RPL17|IDBG-228335|ENSG00000215472|6139|2|0.00284 ; RPL35A|IDBG-71902|ENSG00000182899|6165|1.5|0.01971 ;
TGF-beta signaling pathway	465	KEGG	Homo sapiens	2	84	0.02	0.278967	0.387717	BMP6 ; ID1 ;	BMP6|IDBG-60018|ENSG00000153162|654|-1.3|0.02482| ; ID1|IDBG-63543|ENSG00000125968|3397|-1.5|<1.0E-5 ;
Phagosome	10394	KEGG	Homo sapiens	3	149	0.02	0.280497	0.386568	CLEC7A ; ITGA2 ; MARCO ;	CLEC7A|IDBG-18428|ENSG00000172243|64581|1.1|0.00039| ; ITGA2|IDBG-20326|ENSG00000164171|3673|1.8|0.00434 ; MARCO|IDBG-67847|ENSG00000019169|8685|-2.5|0.00024 ;
Metabolism of proteins	4497	REACTOME	Homo sapiens	4	218	0.02	0.284034	0.38818	GFPT2 ; PGAP1 ; RPL17 ; RPL35A ;	GFPT2|IDBG-62273|ENSG00000131459|9945|1.3|0.00029| ; PGAP1|IDBG-77852|ENSG00000197121|80055|1.5|0.01221 ; RPL17|IDBG-228335|ENSG00000215472|6139|2|0.00284 ; RPL35A|IDBG-71902|ENSG00000182899|6165|1.5|0.01971 ;
Progesterone-mediated oocyte maturation	5712	KEGG	Homo sapiens	2	86	0.02	0.288172	0.387379	PDE3A ; SPDYA ;	PDE3A|IDBG-22315|ENSG00000172572|5139|2.2|0.04442 ; SPDYA|IDBG-41358|ENSG00000163806|245711|1.4|0.00306| ;
Synthesis of DNA	1808	REACTOME	Homo sapiens	2	86	0.02	0.288172	0.387379	POLE2 ; PSMC6 ;	POLE2|IDBG-5761|ENSG00000100479|5427|1.1|0.00089| ; PSMC6|IDBG-6838|ENSG00000100519|5706|1.2|0.00079| ;
Ribosome	474	KEGG	Homo sapiens	2	88	0.02	0.297366	0.396487	RPL17 ; RPL35A ;	RPL17|IDBG-228335|ENSG00000215472|6139|2|0.00284 ; RPL35A|IDBG-71902|ENSG00000182899|6165|1.5|0.01971 ;
Jak-STAT signaling pathway	568	KEGG	Homo sapiens	3	155	0.02	0.300836	0.397879	IL23R ; IL5RA ; LIFR ;	IL23R|IDBG-99558|ENSG00000162594|149233|1.3|0.03086| ; IL5RA|IDBG-13590|ENSG00000091181|3568|1.1|0.00001| ; LIFR|IDBG-17489|ENSG00000113594|3977|1.8|0.02516 ;
Dilated cardiomyopathy	5714	KEGG	Homo sapiens	2	90	0.02	0.306542	0.398992	CACNA2D1 ; ITGA2 ;	CACNA2D1|IDBG-24291|ENSG00000153956|781|1.6|0.00081 ; ITGA2|IDBG-20326|ENSG00000164171|3673|1.8|0.00434 ;
Formation of a pool of free 40S subunits	1923	REACTOME	Homo sapiens	2	90	0.02	0.306542	0.398992	RPL17 ; RPL35A ;	RPL17|IDBG-228335|ENSG00000215472|6139|2|0.00284 ; RPL35A|IDBG-71902|ENSG00000182899|6165|1.5|0.01971 ;
Regulation of gene expression in beta cells	3250	REACTOME	Homo sapiens	2	93	0.02	0.320267	0.413573	RPL17 ; RPL35A ;	RPL17|IDBG-228335|ENSG00000215472|6139|2|0.00284 ; RPL35A|IDBG-71902|ENSG00000182899|6165|1.5|0.01971 ;
G1/S Transition	1558	REACTOME	Homo sapiens	2	95	0.02	0.329382	0.418749	POLE2 ; PSMC6 ;	POLE2|IDBG-5761|ENSG00000100479|5427|1.1|0.00089| ; PSMC6|IDBG-6838|ENSG00000100519|5706|1.2|0.00079| ;
Influenza Viral RNA Transcription and Replication	1192	REACTOME	Homo sapiens	2	95	0.02	0.329382	0.418749	RPL17 ; RPL35A ;	RPL17|IDBG-228335|ENSG00000215472|6139|2|0.00284 ; RPL35A|IDBG-71902|ENSG00000182899|6165|1.5|0.01971 ;
Pyrimidine metabolism	409	KEGG	Homo sapiens	2	96	0.02	0.333928	0.421263	NT5E ; POLE2 ;	NT5E|IDBG-93979|ENSG00000135318|4907|1.2|0.00239| ; POLE2|IDBG-5761|ENSG00000100479|5427|1.1|0.00089| ;
S Phase	1692	REACTOME	Homo sapiens	2	97	0.02	0.338466	0.423728	POLE2 ; PSMC6 ;	POLE2|IDBG-5761|ENSG00000100479|5427|1.1|0.00089| ; PSMC6|IDBG-6838|ENSG00000100519|5706|1.2|0.00079| ;
3` -UTR-mediated translational regulation	1525	REACTOME	Homo sapiens	2	100	0.02	0.352022	0.434073	RPL17 ; RPL35A ;	RPL17|IDBG-228335|ENSG00000215472|6139|2|0.00284 ; RPL35A|IDBG-71902|ENSG00000182899|6165|1.5|0.01971 ;
L13a-mediated translational silencing of Ceruloplasmin expression	1958	REACTOME	Homo sapiens	2	100	0.02	0.352022	0.434073	RPL17 ; RPL35A ;	RPL17|IDBG-228335|ENSG00000215472|6139|2|0.00284 ; RPL35A|IDBG-71902|ENSG00000182899|6165|1.5|0.01971 ;
GTP hydrolysis and joining of the 60S ribosomal subunit	1919	REACTOME	Homo sapiens	2	101	0.02	0.356521	0.436339	RPL17 ; RPL35A ;	RPL17|IDBG-228335|ENSG00000215472|6139|2|0.00284 ; RPL35A|IDBG-71902|ENSG00000182899|6165|1.5|0.01971 ;
AKT(PKB)-Bad signaling ( EPO signaling pathway(JAK2 STAT1 STAT3 STAT5) )	10323	INOH	Homo sapiens	3	172	0.02	0.358717	0.43257	FGFR3 ; GFRA1 ; PRKAG3 ;	FGFR3|IDBG-6932|ENSG00000068078|2261|-2|0.02516 ; GFRA1|IDBG-90594|ENSG00000151892|2674|1.4|0.01018| ; PRKAG3|IDBG-81160|ENSG00000115592|53632|-27.1|0.03366 ;
AKT(PKB)-Bad signaling ( IL-7 signaling(JAK1 JAK3 STAT5) )	9859	INOH	Homo sapiens	3	172	0.02	0.358717	0.43257	FGFR3 ; GFRA1 ; PRKAG3 ;	FGFR3|IDBG-6932|ENSG00000068078|2261|-2|0.02516 ; GFRA1|IDBG-90594|ENSG00000151892|2674|1.4|0.01018| ; PRKAG3|IDBG-81160|ENSG00000115592|53632|-27.1|0.03366 ;
Regulation of beta-cell development	3577	REACTOME	Homo sapiens	2	102	0.02	0.361009	0.429025	RPL17 ; RPL35A ;	RPL17|IDBG-228335|ENSG00000215472|6139|2|0.00284 ; RPL35A|IDBG-71902|ENSG00000182899|6165|1.5|0.01971 ;
Toll-like receptor signaling pathway	564	KEGG	Homo sapiens	2	102	0.02	0.361009	0.429025	IL8 ; SPP1 ;	IL8|IDBG-23954|ENSG00000169429|3576|2|<1.0E-5 ; SPP1|IDBG-29322|ENSG00000118785|6696|1.7|0.01545 ;
Calcium signaling pathway	594	KEGG	Homo sapiens	3	173	0.02	0.362114	0.427243	CCKAR ; MYLK ; RYR3 ;	CCKAR|IDBG-12723|ENSG00000163394|886|1|0.01388| ; MYLK|IDBG-53043|ENSG00000065534|4638|1|0.02369| ; RYR3|IDBG-5249|ENSG00000198838|6263|1.1|0.00006| ;
Chagas disease (American trypanosomiasis)	10366	KEGG	Homo sapiens	2	103	0.02	0.365486	0.428141	CCL2 ; IL8 ;	CCL2|IDBG-40504|ENSG00000108691|6347|3|0.0012 ; IL8|IDBG-23954|ENSG00000169429|3576|2|<1.0E-5 ;
Positive regulation of (Transcription of SOCS by STAT dimer) in JAK STAT pathway ( JAK-STAT pathway and regulation pathway Diagram )	9481	INOH	Homo sapiens	3	177	0.02	0.375677	0.436958	FGFR3 ; GFRA1 ; PRKAG3 ;	FGFR3|IDBG-6932|ENSG00000068078|2261|-2|0.02516 ; GFRA1|IDBG-90594|ENSG00000151892|2674|1.4|0.01018| ; PRKAG3|IDBG-81160|ENSG00000115592|53632|-27.1|0.03366 ;
Mitotic G1-G1/S phases	9070	REACTOME	Homo sapiens	2	106	0.02	0.378845	0.437539	POLE2 ; PSMC6 ;	POLE2|IDBG-5761|ENSG00000100479|5427|1.1|0.00089| ; PSMC6|IDBG-6838|ENSG00000100519|5706|1.2|0.00079| ;
Cap-dependent Translation Initiation	1630	REACTOME	Homo sapiens	2	107	0.02	0.383273	0.436505	RPL17 ; RPL35A ;	RPL17|IDBG-228335|ENSG00000215472|6139|2|0.00284 ; RPL35A|IDBG-71902|ENSG00000182899|6165|1.5|0.01971 ;
Eukaryotic Translation Initiation	1272	REACTOME	Homo sapiens	2	107	0.02	0.383273	0.436505	RPL17 ; RPL35A ;	RPL17|IDBG-228335|ENSG00000215472|6139|2|0.00284 ; RPL35A|IDBG-71902|ENSG00000182899|6165|1.5|0.01971 ;
Host Interactions of HIV factors	1473	REACTOME	Homo sapiens	2	109	0.02	0.392089	0.443466	NUP54 ; PSMC6 ;	NUP54|IDBG-25315|ENSG00000138750|53371|1.2|0.00351| ; PSMC6|IDBG-6838|ENSG00000100519|5706|1.2|0.00079| ;
IL-7 signaling pathway(JAK1 JAK3 STAT5) ( IL-7 signaling(JAK1 JAK3 STAT5) )	10157	INOH	Homo sapiens	3	182	0.02	0.392554	0.440951	FGFR3 ; GFRA1 ; PRKAG3 ;	FGFR3|IDBG-6932|ENSG00000068078|2261|-2|0.02516 ; GFRA1|IDBG-90594|ENSG00000151892|2674|1.4|0.01018| ; PRKAG3|IDBG-81160|ENSG00000115592|53632|-27.1|0.03366 ;
EPO signaling pathway(JAK2 STAT1 STAT3 STAT5) ( EPO signaling pathway(JAK2 STAT1 STAT3 STAT5) )	9767	INOH	Homo sapiens	3	183	0.02	0.395918	0.441704	FGFR3 ; GFRA1 ; PRKAG3 ;	FGFR3|IDBG-6932|ENSG00000068078|2261|-2|0.02516 ; GFRA1|IDBG-90594|ENSG00000151892|2674|1.4|0.01018| ; PRKAG3|IDBG-81160|ENSG00000115592|53632|-27.1|0.03366 ;
VEGF signaling pathway ( VEGF signaling pathway )	9574	INOH	Homo sapiens	3	185	0.02	0.40263	0.446158	FGFR3 ; GFRA1 ; PRKAG3 ;	FGFR3|IDBG-6932|ENSG00000068078|2261|-2|0.02516 ; GFRA1|IDBG-90594|ENSG00000151892|2674|1.4|0.01018| ; PRKAG3|IDBG-81160|ENSG00000115592|53632|-27.1|0.03366 ;
Translation	1305	REACTOME	Homo sapiens	2	114	0.02	0.413882	0.455548	RPL17 ; RPL35A ;	RPL17|IDBG-228335|ENSG00000215472|6139|2|0.00284 ; RPL35A|IDBG-71902|ENSG00000182899|6165|1.5|0.01971 ;
Signaling by GPCR	3861	REACTOME	Homo sapiens	10	745	0.01	0.443198	0.484563	ADM ; CALCRL ; CCKAR ; CCL2 ; HCRT ; PDE3A ; RGS2 ; TRPC3 ; TSHB ; XCL2 ;	ADM|IDBG-31636|ENSG00000148926|133|-3.1|<1.0E-5 ; CALCRL|IDBG-77141|ENSG00000064989|10203|1.1|0.00002| ; CCKAR|IDBG-12723|ENSG00000163394|886|1|0.01388| ; CCL2|IDBG-40504|ENSG00000108691|6347|3|0.0012 ; HCRT|IDBG-50472|ENSG00000161610|3060|3.5|0.00447 ; PDE3A|IDBG-22315|ENSG00000172572|5139|2.2|0.04442 ; RGS2|IDBG-105451|ENSG00000116741|5997|1|0.00008| ; TRPC3|IDBG-36538|ENSG00000138741|7222|1.7|…
Natural killer cell mediated cytotoxicity	578	KEGG	Homo sapiens	2	133	0.02	0.492925	0.535362	KLRC1 ; KLRK1 ;	KLRC1|IDBG-19034|ENSG00000134545|3821|1.4|0.00306| ; KLRK1|IDBG-237489|ENSG00000213809|22914|1.1|0.00001| ;
Direct p53 effectors	9350	PID NCI	Homo sapiens	2	134	0.01	0.496902	0.536131	HIC1 ; SPP1 ;	HIC1|IDBG-16011|ENSG00000177374|3090|-1.2|<1.0E-5| ; SPP1|IDBG-29322|ENSG00000118785|6696|1.7|0.01545 ;
Neuroactive ligand-receptor interaction	416	KEGG	Homo sapiens	4	316	0.01	0.55399	0.593819	CALCRL ; CCKAR ; HCRT ; TSHB ;	CALCRL|IDBG-77141|ENSG00000064989|10203|1.1|0.00002| ; CCKAR|IDBG-12723|ENSG00000163394|886|1|0.01388| ; HCRT|IDBG-50472|ENSG00000161610|3060|3.5|0.00447 ; TSHB|IDBG-101335|ENSG00000134200|7252|3|<1.0E-5 ;
Pathways in cancer	4397	KEGG	Homo sapiens	4	325	0.01	0.576523	0.613959	FGF2 ; FGFR3 ; IL8 ; ITGA2 ;	FGF2|IDBG-37039|ENSG00000138685|2247|1.6|0.00912 ; FGFR3|IDBG-6932|ENSG00000068078|2261|-2|0.02516 ; IL8|IDBG-23954|ENSG00000169429|3576|2|<1.0E-5 ; ITGA2|IDBG-20326|ENSG00000164171|3673|1.8|0.00434 ;
Alzheimer`s disease	521	KEGG	Homo sapiens	2	158	0.01	0.586266	0.620308	MME ; RYR3 ;	MME|IDBG-62119|ENSG00000196549|4311|1.1|0.01994| ; RYR3|IDBG-5249|ENSG00000198838|6263|1.1|0.00006| ;
HIV Infection	1683	REACTOME	Homo sapiens	2	169	0.01	0.623189	0.655148	NUP54 ; PSMC6 ;	NUP54|IDBG-25315|ENSG00000138750|53371|1.2|0.00351| ; PSMC6|IDBG-6838|ENSG00000100519|5706|1.2|0.00079| ;
Signaling in Immune system	1959	REACTOME	Homo sapiens	3	264	0.01	0.640204	0.668748	CD160 ; IL5RA ; KLRK1 ;	CD160|IDBG-101772|ENSG00000117281|11126|3|0.0247 ; IL5RA|IDBG-13590|ENSG00000091181|3568|1.1|0.00001| ; KLRK1|IDBG-237489|ENSG00000213809|22914|1.1|0.00001| ;
Huntington`s disease	4392	KEGG	Homo sapiens	2	176	0.01	0.645352	0.669859	DNAL1 ; REST ;	DNAL1|IDBG-11598|ENSG00000119661|83544|1.6|0.01116 ; REST|IDBG-20380|ENSG00000084093|5978|1.2|0.03861| ;
Endocytosis	4386	KEGG	Homo sapiens	2	198	0.01	0.708397	0.730674	FGFR3 ; FOLR1 ;	FGFR3|IDBG-6932|ENSG00000068078|2261|-2|0.02516 ; FOLR1|IDBG-63244|ENSG00000110195|2348|-2.75|<1.0E-5 ;
Axon guidance	5010	REACTOME	Homo sapiens	2	199	0.01	0.711031	0.728807	GFRA1 ; TRPC3 ;	GFRA1|IDBG-90594|ENSG00000151892|2674|1.4|0.01018| ; TRPC3|IDBG-36538|ENSG00000138741|7222|1.7|0.0028 ;
Gene Expression	1217	REACTOME	Homo sapiens	3	358	0.01	0.82712	0.842532	NUP54 ; RPL17 ; RPL35A ;	NUP54|IDBG-25315|ENSG00000138750|53371|1.2|0.00351| ; RPL17|IDBG-228335|ENSG00000215472|6139|2|0.00284 ; RPL35A|IDBG-71902|ENSG00000182899|6165|1.5|0.01971 ;
Metabolic pathways	4373	KEGG	Homo sapiens	10	1096	0.01	0.889031	0.900007	ALDH1A1 ; CNDP1 ; GFPT2 ; KMO ; NT5E ; PGAP1 ; PLA2G4A ; POLE2 ; PTGDS ; PTGES ;	ALDH1A1|IDBG-71008|ENSG00000165092|216|-2.3|<1.0E-5 ; CNDP1|IDBG-5062|ENSG00000150656|84735|1.6|0.02329 ; GFPT2|IDBG-62273|ENSG00000131459|9945|1.3|0.00029| ; KMO|IDBG-107692|ENSG00000117009|8564|1.5|0.00137 ; NT5E|IDBG-93979|ENSG00000135318|4907|1.2|0.00239| ; PGAP1|IDBG-77852|ENSG00000197121|80055|1.5|0.01221 ; PLA2G4A|IDBG-105429|ENSG00000116711|5321|1.2|0.00001| ; POLE2|IDBG-5761|ENSG00000100…
GPCR downstream signaling	6204	REACTOME	Homo sapiens	4	553	0.01	0.919191	0.92483	CCKAR ; PDE3A ; RGS2 ; TRPC3 ;	CCKAR|IDBG-12723|ENSG00000163394|886|1|0.01388| ; PDE3A|IDBG-22315|ENSG00000172572|5139|2.2|0.04442 ; RGS2|IDBG-105451|ENSG00000116741|5997|1|0.00008| ; TRPC3|IDBG-36538|ENSG00000138741|7222|1.7|0.0028 ;
Olfactory transduction	447	KEGG	Homo sapiens	2	370	0.01	0.947886	0.947886	OR2H2 ; PDC ;	OR2H2|IDBG-73476|ENSG00000204657|7932|2.1|0.01666 ; PDC|IDBG-105423|ENSG00000116703|5132|2.9|0.04342 ;

## Sheet: Wean0vs2
Pathway Name	Pathway Id	Source Name	Organism	Pathway uploaded gene count	Genes in InnateDB for this entity	Genes Ratio	Pathway p-value	Pathway p-value (corrected)	Gene Symbols	Genes (Symbol|IDBG-ID|Ensembl|Entrez|Fold Change|P-Value)
ECM-receptor interaction	468	KEGG	Homo sapiens	10	85	0.12	2.88114e-07	6.0792e-05	COL1A1 ; COL1A2 ; COL3A1 ; COL5A2 ; COL6A2 ; HMMR ; ITGA11 ; ITGA2 ; SV2C ; TNC ;	COL1A1|IDBG-58238|ENSG00000108821|1277|-3.3|<1.0E-5 ; COL1A2|IDBG-27319|ENSG00000164692|1278|-3.4|<1.0E-5 ; COL3A1|IDBG-77195|ENSG00000168542|1281|-3|<1.0E-5 ; COL5A2|IDBG-77225|ENSG00000204262|1290|-2|0.04505 ; COL6A2|IDBG-6096|ENSG00000142173|1292|-1.1|0.01319| ; HMMR|IDBG-56581|ENSG00000072571|3161|1.1|0.00171| ; ITGA11|IDBG-18977|ENSG00000137809|22801|-27.3|0.03467 ; ITGA2|IDBG-20326|ENSG0000…
Integrin signaling pathway ( Integrin signaling pathway )	9504	INOH	Homo sapiens	11	123	0.09	1.18518e-06	0.000125036	BGN ; COL12A1 ; COL1A1 ; COL1A2 ; COL3A1 ; COL5A2 ; COL6A2 ; DCN ; ITGA11 ; ITGA2 ; TNC ;	BGN|IDBG-89505|ENSG00000182492|633|-1.8|0.01153 ; COL12A1|IDBG-92641|ENSG00000111799|1303|-27.6|0.01805 ; COL1A1|IDBG-58238|ENSG00000108821|1277|-3.3|<1.0E-5 ; COL1A2|IDBG-27319|ENSG00000164692|1278|-3.4|<1.0E-5 ; COL3A1|IDBG-77195|ENSG00000168542|1281|-3|<1.0E-5 ; COL5A2|IDBG-77225|ENSG00000204262|1290|-2|0.04505 ; COL6A2|IDBG-6096|ENSG00000142173|1292|-1.1|0.01319| ; DCN|IDBG-50872|ENSG00000011…
Protein digestion and absorption	10383	KEGG	Homo sapiens	9	79	0.11	1.54062e-06	0.000108357	CELA2A ; COL12A1 ; COL1A1 ; COL1A2 ; COL3A1 ; COL5A2 ; COL6A2 ; MME ; SLC1A1 ;	CELA2A|IDBG-90843|ENSG00000142615|63036|3.9|0.00094 ; COL12A1|IDBG-92641|ENSG00000111799|1303|-27.6|0.01805 ; COL1A1|IDBG-58238|ENSG00000108821|1277|-3.3|<1.0E-5 ; COL1A2|IDBG-27319|ENSG00000164692|1278|-3.4|<1.0E-5 ; COL3A1|IDBG-77195|ENSG00000168542|1281|-3|<1.0E-5 ; COL5A2|IDBG-77225|ENSG00000204262|1290|-2|0.04505 ; COL6A2|IDBG-6096|ENSG00000142173|1292|-1.1|0.01319| ; MME|IDBG-62119|ENSG0000…
Collagen adhesion via alpha 2 beta 1 glycoprotein	1286	REACTOME	Homo sapiens	3	4	0.75	1.11164e-05	0.000586391	COL1A1 ; COL1A2 ; ITGA2 ;	COL1A1|IDBG-58238|ENSG00000108821|1277|-3.3|<1.0E-5 ; COL1A2|IDBG-27319|ENSG00000164692|1278|-3.4|<1.0E-5 ; ITGA2|IDBG-20326|ENSG00000164171|3673|2|0.00367 ;
Heterotrimeric GPCR signaling pathway (through G alpha i and pertussis toxin) ( GPCR signaling (pertussis toxin) )	10167	INOH	Homo sapiens	13	239	0.05	3.12628e-05	0.00109941	ADCY10 ; EDN1 ; EREG ; FGF2 ; FZD3 ; FZD4 ; FZD7 ; IL1A ; IL8 ; NRG2 ; RGS1 ; RGS11 ; TSHB ;	ADCY10|IDBG-104569|ENSG00000143199|55811|27.6|0.01805 ; EDN1|IDBG-61847|ENSG00000078401|1906|2.6|0.01067 ; EREG|IDBG-24370|ENSG00000124882|2069|-27.4|0.03467 ; FGF2|IDBG-37039|ENSG00000138685|2247|1.7|0.01577 ; FZD3|IDBG-15189|ENSG00000104290|7976|1|0.00424| ; FZD4|IDBG-67034|ENSG00000174804|8322|-1|0.00077| ; FZD7|IDBG-78808|ENSG00000155760|8324|-1.1|0.00315| ; IL1A|IDBG-66482|ENSG00000115008|35…
Heterotrimeric GTP-binding protein coupled receptor signaling pathway (through G alpha i, adenylate cyclase and cAMP) ( GPCR signaling (G alpha i) )	9795	INOH	Homo sapiens	13	239	0.05	3.12628e-05	0.00109941	ADCY10 ; EDN1 ; EREG ; FGF2 ; FZD3 ; FZD4 ; FZD7 ; IL1A ; IL8 ; NRG2 ; RGS1 ; RGS11 ; TSHB ;	ADCY10|IDBG-104569|ENSG00000143199|55811|27.6|0.01805 ; EDN1|IDBG-61847|ENSG00000078401|1906|2.6|0.01067 ; EREG|IDBG-24370|ENSG00000124882|2069|-27.4|0.03467 ; FGF2|IDBG-37039|ENSG00000138685|2247|1.7|0.01577 ; FZD3|IDBG-15189|ENSG00000104290|7976|1|0.00424| ; FZD4|IDBG-67034|ENSG00000174804|8322|-1|0.00077| ; FZD7|IDBG-78808|ENSG00000155760|8324|-1.1|0.00315| ; IL1A|IDBG-66482|ENSG00000115008|35…
Heterotrimeric GTP-binding protein coupled receptor signaling pathway (through G alpha s, cholera toxin, adenylate cyclase and cAMP) ( GPCR signaling (cholera toxin) )	9790	INOH	Homo sapiens	13	246	0.05	4.22855e-05	0.00127461	ADCY10 ; EDN1 ; EREG ; FGF2 ; FZD3 ; FZD4 ; FZD7 ; IL1A ; IL8 ; NRG2 ; RGS1 ; RGS11 ; TSHB ;	ADCY10|IDBG-104569|ENSG00000143199|55811|27.6|0.01805 ; EDN1|IDBG-61847|ENSG00000078401|1906|2.6|0.01067 ; EREG|IDBG-24370|ENSG00000124882|2069|-27.4|0.03467 ; FGF2|IDBG-37039|ENSG00000138685|2247|1.7|0.01577 ; FZD3|IDBG-15189|ENSG00000104290|7976|1|0.00424| ; FZD4|IDBG-67034|ENSG00000174804|8322|-1|0.00077| ; FZD7|IDBG-78808|ENSG00000155760|8324|-1.1|0.00315| ; IL1A|IDBG-66482|ENSG00000115008|35…
Heterotrimeric GPCR signaling pathway (through G alpha s ACs Epac BRaf and ERKcascade) ( GPCR signaling (G alpha s, Epac and ERK) )	9828	INOH	Homo sapiens	13	248	0.05	4.60013e-05	0.00121328	ADCY10 ; EDN1 ; EREG ; FGF2 ; FZD3 ; FZD4 ; FZD7 ; IL1A ; IL8 ; NRG2 ; RGS1 ; RGS11 ; TSHB ;	ADCY10|IDBG-104569|ENSG00000143199|55811|27.6|0.01805 ; EDN1|IDBG-61847|ENSG00000078401|1906|2.6|0.01067 ; EREG|IDBG-24370|ENSG00000124882|2069|-27.4|0.03467 ; FGF2|IDBG-37039|ENSG00000138685|2247|1.7|0.01577 ; FZD3|IDBG-15189|ENSG00000104290|7976|1|0.00424| ; FZD4|IDBG-67034|ENSG00000174804|8322|-1|0.00077| ; FZD7|IDBG-78808|ENSG00000155760|8324|-1.1|0.00315| ; IL1A|IDBG-66482|ENSG00000115008|35…
Heterotrimeric GPCR signaling pathway (through G alpha q, PLC beta and ERK cascade) ( GPCR signaling (G alpha q) )	9891	INOH	Homo sapiens	13	249	0.05	4.79638e-05	0.00112448	EDN1 ; EREG ; FGF2 ; FZD3 ; FZD4 ; FZD7 ; IL1A ; IL8 ; NRG2 ; PLCB4 ; RGS1 ; RGS11 ; TSHB ;	EDN1|IDBG-61847|ENSG00000078401|1906|2.6|0.01067 ; EREG|IDBG-24370|ENSG00000124882|2069|-27.4|0.03467 ; FGF2|IDBG-37039|ENSG00000138685|2247|1.7|0.01577 ; FZD3|IDBG-15189|ENSG00000104290|7976|1|0.00424| ; FZD4|IDBG-67034|ENSG00000174804|8322|-1|0.00077| ; FZD7|IDBG-78808|ENSG00000155760|8324|-1.1|0.00315| ; IL1A|IDBG-66482|ENSG00000115008|3552|1.5|0.03174 ; IL8|IDBG-23954|ENSG00000169429|3576|1.6…
Heterotrimeric GPCR signaling pathway (through G alpha s ACs PKA BRaf and ERKcascade)(canonical) ( GPCR signaling (G alpha s, PKA and ERK) )	9755	INOH	Homo sapiens	13	259	0.05	7.19789e-05	0.00151876	ADCY10 ; EDN1 ; EREG ; FGF2 ; FZD3 ; FZD4 ; FZD7 ; IL1A ; IL8 ; NRG2 ; RGS1 ; RGS11 ; TSHB ;	ADCY10|IDBG-104569|ENSG00000143199|55811|27.6|0.01805 ; EDN1|IDBG-61847|ENSG00000078401|1906|2.6|0.01067 ; EREG|IDBG-24370|ENSG00000124882|2069|-27.4|0.03467 ; FGF2|IDBG-37039|ENSG00000138685|2247|1.7|0.01577 ; FZD3|IDBG-15189|ENSG00000104290|7976|1|0.00424| ; FZD4|IDBG-67034|ENSG00000174804|8322|-1|0.00077| ; FZD7|IDBG-78808|ENSG00000155760|8324|-1.1|0.00315| ; IL1A|IDBG-66482|ENSG00000115008|35…
GPCR ligand binding	8185	REACTOME	Homo sapiens	13	314	0.04	0.000483941	0.00928287	ADM ; ADRB3 ; CCL19 ; CCRL1 ; CXCL10 ; EDN1 ; FZD4 ; FZD7 ; OXTR ; P2RY12 ; P2RY14 ; TSHB ; VIPR1 ;	ADM|IDBG-31636|ENSG00000148926|133|-3.1|<1.0E-5 ; ADRB3|IDBG-17239|ENSG00000188778|155|-1.4|<1.0E-5| ; CCL19|IDBG-61011|ENSG00000172724|6363|-1.5|0.01896 ; CCRL1|IDBG-57099|ENSG00000129048|51554|1.4|0.02367| ; CXCL10|IDBG-25212|ENSG00000169245|3627|1.1|0.00008| ; EDN1|IDBG-61847|ENSG00000078401|1906|2.6|0.01067 ; FZD4|IDBG-67034|ENSG00000174804|8322|-1|0.00077| ; FZD7|IDBG-78808|ENSG00000155760|8…
Amine compound SLC transporters	7344	REACTOME	Homo sapiens	4	27	0.15	0.000530016	0.00931944	RHCG ; SLC5A7 ; SLC6A15 ; SLC6A2 ;	RHCG|IDBG-29352|ENSG00000140519|51458|-2|0.00009 ; SLC5A7|IDBG-64864|ENSG00000115665|60482|1.8|0.00011 ; SLC6A15|IDBG-49844|ENSG00000072041|55117|1.6|0.001 ; SLC6A2|IDBG-31382|ENSG00000103546|6530|2|<1.0E-5 ;
Collagen adhesion via Gp IV	1707	REACTOME	Homo sapiens	2	3	0.67	0.000597118	0.00969169	COL1A1 ; COL1A2 ;	COL1A1|IDBG-58238|ENSG00000108821|1277|-3.3|<1.0E-5 ; COL1A2|IDBG-27319|ENSG00000164692|1278|-3.4|<1.0E-5 ;
Platelet Adhesion to exposed collagen	1823	REACTOME	Homo sapiens	3	13	0.23	0.000723755	0.010908	COL1A1 ; COL1A2 ; ITGA2 ;	COL1A1|IDBG-58238|ENSG00000108821|1277|-3.3|<1.0E-5 ; COL1A2|IDBG-27319|ENSG00000164692|1278|-3.4|<1.0E-5 ; ITGA2|IDBG-20326|ENSG00000164171|3673|2|0.00367 ;
Transmembrane transport of small molecules	3464	REACTOME	Homo sapiens	11	263	0.04	0.00123601	0.0173865	CFTR ; RHCG ; SLC1A1 ; SLC24A1 ; SLC24A5 ; SLC2A13 ; SLC4A1 ; SLC5A7 ; SLC6A15 ; SLC6A2 ; SLC7A11 ;	CFTR|IDBG-37713|ENSG00000001626|1080|-3.1|0.02606 ; RHCG|IDBG-29352|ENSG00000140519|51458|-2|0.00009 ; SLC1A1|IDBG-45967|ENSG00000106688|6505|1.2|0.02078| ; SLC24A1|IDBG-17643|ENSG00000074621|9187|1.4|0.00065| ; SLC24A5|IDBG-10776|ENSG00000188467|283652|1.1|0.00122| ; SLC2A13|IDBG-27084|ENSG00000151229|114134|1|0.00227| ; SLC4A1|IDBG-53601|ENSG00000004939|6521|2.9|0.00392 ; SLC5A7|IDBG-64864|ENSG…
Hypertrophic cardiomyopathy (HCM)	4395	KEGG	Homo sapiens	6	87	0.07	0.00143768	0.0189594	ACE ; CACNA2D1 ; CACNB4 ; EDN1 ; ITGA11 ; ITGA2 ;	ACE|IDBG-63266|ENSG00000159640|1636|-1.4|<1.0E-5| ; CACNA2D1|IDBG-24291|ENSG00000153956|781|1.6|0.00415 ; CACNB4|IDBG-72371|ENSG00000182389|785|1.4|0.04468| ; EDN1|IDBG-61847|ENSG00000078401|1906|2.6|0.01067 ; ITGA11|IDBG-18977|ENSG00000137809|22801|-27.3|0.03467 ; ITGA2|IDBG-20326|ENSG00000164171|3673|2|0.00367 ;
Endothelins	2659	PID NCI	Homo sapiens	5	61	0.08	0.00168391	0.0209002	COL1A2 ; COL3A1 ; EDN1 ; PLA2G4A ; TRPC6 ;	COL1A2|IDBG-27319|ENSG00000164692|1278|-3.4|<1.0E-5 ; COL3A1|IDBG-77195|ENSG00000168542|1281|-3|<1.0E-5 ; EDN1|IDBG-61847|ENSG00000078401|1906|2.6|0.01067 ; PLA2G4A|IDBG-105429|ENSG00000116711|5321|1.3|0.00002| ; TRPC6|IDBG-68841|ENSG00000137672|7225|1|0.0004| ;
SLC-mediated transmembrane transport	6186	REACTOME	Homo sapiens	10	234	0.04	0.0017639	0.0206768	RHCG ; SLC1A1 ; SLC24A1 ; SLC24A5 ; SLC2A13 ; SLC4A1 ; SLC5A7 ; SLC6A15 ; SLC6A2 ; SLC7A11 ;	RHCG|IDBG-29352|ENSG00000140519|51458|-2|0.00009 ; SLC1A1|IDBG-45967|ENSG00000106688|6505|1.2|0.02078| ; SLC24A1|IDBG-17643|ENSG00000074621|9187|1.4|0.00065| ; SLC24A5|IDBG-10776|ENSG00000188467|283652|1.1|0.00122| ; SLC2A13|IDBG-27084|ENSG00000151229|114134|1|0.00227| ; SLC4A1|IDBG-53601|ENSG00000004939|6521|2.9|0.00392 ; SLC5A7|IDBG-64864|ENSG00000115665|60482|1.8|0.00011 ; SLC6A15|IDBG-49844|E…
Transport of inorganic cations/anions and amino acids/oligopeptides	6804	REACTOME	Homo sapiens	6	91	0.07	0.00181277	0.0201312	SLC1A1 ; SLC24A1 ; SLC24A5 ; SLC4A1 ; SLC6A15 ; SLC7A11 ;	SLC1A1|IDBG-45967|ENSG00000106688|6505|1.2|0.02078| ; SLC24A1|IDBG-17643|ENSG00000074621|9187|1.4|0.00065| ; SLC24A5|IDBG-10776|ENSG00000188467|283652|1.1|0.00122| ; SLC4A1|IDBG-53601|ENSG00000004939|6521|2.9|0.00392 ; SLC6A15|IDBG-49844|ENSG00000072041|55117|1.6|0.001 ; SLC7A11|IDBG-38125|ENSG00000151012|23657|3.1|0.00007 ;
Integrin cell surface interactions	3146	REACTOME	Homo sapiens	5	65	0.08	0.0022353	0.0235824	COL1A1 ; COL1A2 ; ITGA11 ; ITGA2 ; TNC ;	COL1A1|IDBG-58238|ENSG00000108821|1277|-3.3|<1.0E-5 ; COL1A2|IDBG-27319|ENSG00000164692|1278|-3.4|<1.0E-5 ; ITGA11|IDBG-18977|ENSG00000137809|22801|-27.3|0.03467 ; ITGA2|IDBG-20326|ENSG00000164171|3673|2|0.00367 ; TNC|IDBG-82348|ENSG00000041982|3371|-27.1|0.03467 ;
Metabolism of amino acids and derivatives	1437	REACTOME	Homo sapiens	8	164	0.05	0.00226608	0.0227687	AADAT ; HAAO ; KMO ; PCSK1 ; PSMC6 ; SLC6A15 ; SLC7A11 ; TSHB ;	AADAT|IDBG-44521|ENSG00000109576|51166|27.6|0.00946 ; HAAO|IDBG-48645|ENSG00000162882|23498|-1|0.03804| ; KMO|IDBG-107692|ENSG00000117009|8564|1.4|0.0068| ; PCSK1|IDBG-34238|ENSG00000175426|5122|27.4|0.03467 ; PSMC6|IDBG-6838|ENSG00000100519|5706|1.2|0.00267| ; SLC6A15|IDBG-49844|ENSG00000072041|55117|1.6|0.001 ; SLC7A11|IDBG-38125|ENSG00000151012|23657|3.1|0.00007 ; TSHB|IDBG-101335|ENSG00000134…
Formation of Platelet plug	1737	REACTOME	Homo sapiens	8	167	0.05	0.00253753	0.0243372	COL1A1 ; COL1A2 ; ITGA2 ; MPL ; P2RY12 ; PLA2G4A ; TRPC3 ; TRPC6 ;	COL1A1|IDBG-58238|ENSG00000108821|1277|-3.3|<1.0E-5 ; COL1A2|IDBG-27319|ENSG00000164692|1278|-3.4|<1.0E-5 ; ITGA2|IDBG-20326|ENSG00000164171|3673|2|0.00367 ; MPL|IDBG-97403|ENSG00000117400|4352|-1.7|0.02612 ; P2RY12|IDBG-61579|ENSG00000169313|64805|1.1|0.00006| ; PLA2G4A|IDBG-105429|ENSG00000116711|5321|1.3|0.00002| ; TRPC3|IDBG-36538|ENSG00000138741|7222|1.6|0.0077 ; TRPC6|IDBG-68841|ENSG0000013…
Tryptophan metabolism	504	KEGG	Homo sapiens	4	42	0.1	0.00287007	0.0263298	AADAT ; CYP1A2 ; HAAO ; KMO ;	AADAT|IDBG-44521|ENSG00000109576|51166|27.6|0.00946 ; CYP1A2|IDBG-22558|ENSG00000140505|1544|3.2|0.02606 ; HAAO|IDBG-48645|ENSG00000162882|23498|-1|0.03804| ; KMO|IDBG-107692|ENSG00000117009|8564|1.4|0.0068| ;
Elevation of cytosolic Ca2+ levels	1406	REACTOME	Homo sapiens	2	6	0.33	0.00290308	0.024502	TRPC3 ; TRPC6 ;	TRPC3|IDBG-36538|ENSG00000138741|7222|1.6|0.0077 ; TRPC6|IDBG-68841|ENSG00000137672|7225|1|0.0004| ;
Peptide hormone biosynthesis	2934	REACTOME	Homo sapiens	2	6	0.33	0.00290308	0.024502	PCSK1 ; TSHB ;	PCSK1|IDBG-34238|ENSG00000175426|5122|27.4|0.03467 ; TSHB|IDBG-101335|ENSG00000134200|7252|2.6|0.00138 ;
Stabilization and accumulation of cytoplasmic beta-catenin (Canonical) ( Canonical Wnt signaling pathway Diagram )	9780	INOH	Homo sapiens	3	22	0.14	0.00355052	0.0258331	FZD3 ; FZD4 ; FZD7 ;	FZD3|IDBG-15189|ENSG00000104290|7976|1|0.00424| ; FZD4|IDBG-67034|ENSG00000174804|8322|-1|0.00077| ; FZD7|IDBG-78808|ENSG00000155760|8324|-1.1|0.00315| ;
Stabilization and accumulation of cytoplasmic beta-catenin (Canonical) ( Mammalian Wnt signaling pathway Diagram )	10217	INOH	Homo sapiens	3	22	0.14	0.00355052	0.0258331	FZD3 ; FZD4 ; FZD7 ;	FZD3|IDBG-15189|ENSG00000104290|7976|1|0.00424| ; FZD4|IDBG-67034|ENSG00000174804|8322|-1|0.00077| ; FZD7|IDBG-78808|ENSG00000155760|8324|-1.1|0.00315| ;
Stabilization and accumulation of cytoplasmic beta-catenin (Mammal) ( Mammalian Wnt signaling pathway Diagram )	9636	INOH	Homo sapiens	3	22	0.14	0.00355052	0.0258331	FZD3 ; FZD4 ; FZD7 ;	FZD3|IDBG-15189|ENSG00000104290|7976|1|0.00424| ; FZD4|IDBG-67034|ENSG00000174804|8322|-1|0.00077| ; FZD7|IDBG-78808|ENSG00000155760|8324|-1.1|0.00315| ;
VEGFR3 signaling in lymphatic endothelium	9413	PID NCI	Homo sapiens	3	22	0.14	0.00355052	0.0258331	COL1A1 ; COL1A2 ; ITGA2 ;	COL1A1|IDBG-58238|ENSG00000108821|1277|-3.3|<1.0E-5 ; COL1A2|IDBG-27319|ENSG00000164692|1278|-3.4|<1.0E-5 ; ITGA2|IDBG-20326|ENSG00000164171|3673|2|0.00367 ;
Amoebiasis	10358	KEGG	Homo sapiens	6	105	0.06	0.00372961	0.0262316	COL1A1 ; COL1A2 ; COL3A1 ; COL5A2 ; IL8 ; PLCB4 ;	COL1A1|IDBG-58238|ENSG00000108821|1277|-3.3|<1.0E-5 ; COL1A2|IDBG-27319|ENSG00000164692|1278|-3.4|<1.0E-5 ; COL3A1|IDBG-77195|ENSG00000168542|1281|-3|<1.0E-5 ; COL5A2|IDBG-77225|ENSG00000204262|1290|-2|0.04505 ; IL8|IDBG-23954|ENSG00000169429|3576|1.6|0.00174 ; PLCB4|IDBG-52923|ENSG00000101333|5332|1.1|0.04235| ;
Class B/2 (Secretin family receptors)	4776	REACTOME	Homo sapiens	4	46	0.09	0.00400634	0.027269	ADM ; FZD4 ; FZD7 ; VIPR1 ;	ADM|IDBG-31636|ENSG00000148926|133|-3.1|<1.0E-5 ; FZD4|IDBG-67034|ENSG00000174804|8322|-1|0.00077| ; FZD7|IDBG-78808|ENSG00000155760|8324|-1.1|0.00315| ; VIPR1|IDBG-27717|ENSG00000114812|7433|-1.4|0.04193| ;
Tryptophan catabolism	1724	REACTOME	Homo sapiens	2	8	0.25	0.00531905	0.0350725	HAAO ; KMO ;	HAAO|IDBG-48645|ENSG00000162882|23498|-1|0.03804| ; KMO|IDBG-107692|ENSG00000117009|8564|1.4|0.0068| ;
Mammalian Wnt signaling pathway ( Mammalian Wnt signaling pathway Diagram )	9534	INOH	Homo sapiens	5	81	0.06	0.00579669	0.0370637	DKK4 ; FZD3 ; FZD4 ; FZD7 ; SKP1 ;	DKK4|IDBG-20225|ENSG00000104371|27121|2.8|0.04523 ; FZD3|IDBG-15189|ENSG00000104290|7976|1|0.00424| ; FZD4|IDBG-67034|ENSG00000174804|8322|-1|0.00077| ; FZD7|IDBG-78808|ENSG00000155760|8324|-1.1|0.00315| ; SKP1|IDBG-44621|ENSG00000113558|6500|1.1|0.00676| ;
Sodium/Calcium exchangers	6207	REACTOME	Homo sapiens	2	9	0.22	0.00677546	0.0420477	SLC24A1 ; SLC24A5 ;	SLC24A1|IDBG-17643|ENSG00000074621|9187|1.4|0.00065| ; SLC24A5|IDBG-10776|ENSG00000188467|283652|1.1|0.00122| ;
Focal adhesion	546	KEGG	Homo sapiens	8	200	0.04	0.00751922	0.0453301	COL1A1 ; COL1A2 ; COL3A1 ; COL5A2 ; COL6A2 ; ITGA11 ; ITGA2 ; TNC ;	COL1A1|IDBG-58238|ENSG00000108821|1277|-3.3|<1.0E-5 ; COL1A2|IDBG-27319|ENSG00000164692|1278|-3.4|<1.0E-5 ; COL3A1|IDBG-77195|ENSG00000168542|1281|-3|<1.0E-5 ; COL5A2|IDBG-77225|ENSG00000204262|1290|-2|0.04505 ; COL6A2|IDBG-6096|ENSG00000142173|1292|-1.1|0.01319| ; ITGA11|IDBG-18977|ENSG00000137809|22801|-27.3|0.03467 ; ITGA2|IDBG-20326|ENSG00000164171|3673|2|0.00367 ; TNC|IDBG-82348|ENSG00000041…
Canonical Wnt signaling pathway ( Canonical Wnt signaling pathway Diagram )	9882	INOH	Homo sapiens	5	88	0.06	0.00819735	0.046747	DKK4 ; FZD3 ; FZD4 ; FZD7 ; SKP1 ;	DKK4|IDBG-20225|ENSG00000104371|27121|2.8|0.04523 ; FZD3|IDBG-15189|ENSG00000104290|7976|1|0.00424| ; FZD4|IDBG-67034|ENSG00000174804|8322|-1|0.00077| ; FZD7|IDBG-78808|ENSG00000155760|8324|-1.1|0.00315| ; SKP1|IDBG-44621|ENSG00000113558|6500|1.1|0.00676| ;
Canonical Wnt signaling pathway ( Mammalian Wnt signaling pathway Diagram )	10351	INOH	Homo sapiens	5	88	0.06	0.00819735	0.046747	DKK4 ; FZD3 ; FZD4 ; FZD7 ; SKP1 ;	DKK4|IDBG-20225|ENSG00000104371|27121|2.8|0.04523 ; FZD3|IDBG-15189|ENSG00000104290|7976|1|0.00424| ; FZD4|IDBG-67034|ENSG00000174804|8322|-1|0.00077| ; FZD7|IDBG-78808|ENSG00000155760|8324|-1.1|0.00315| ; SKP1|IDBG-44621|ENSG00000113558|6500|1.1|0.00676| ;
Role of second messengers in netrin-1 signaling	8808	REACTOME	Homo sapiens	2	10	0.2	0.00839101	0.0465922	TRPC3 ; TRPC6 ;	TRPC3|IDBG-36538|ENSG00000138741|7222|1.6|0.0077 ; TRPC6|IDBG-68841|ENSG00000137672|7225|1|0.0004| ;
Transport of glucose and other sugars, bile salts and organic acids, metal ions and amine compounds	6261	REACTOME	Homo sapiens	5	91	0.05	0.00941101	0.050916	RHCG ; SLC2A13 ; SLC5A7 ; SLC6A15 ; SLC6A2 ;	RHCG|IDBG-29352|ENSG00000140519|51458|-2|0.00009 ; SLC2A13|IDBG-27084|ENSG00000151229|114134|1|0.00227| ; SLC5A7|IDBG-64864|ENSG00000115665|60482|1.8|0.00011 ; SLC6A15|IDBG-49844|ENSG00000072041|55117|1.6|0.001 ; SLC6A2|IDBG-31382|ENSG00000103546|6530|2|<1.0E-5 ;
Syndecan-4-mediated signaling events	9425	PID NCI	Homo sapiens	3	31	0.1	0.00944667	0.0498312	FGF2 ; FZD7 ; TNC ;	FGF2|IDBG-37039|ENSG00000138685|2247|1.7|0.01577 ; FZD7|IDBG-78808|ENSG00000155760|8324|-1.1|0.00315| ; TNC|IDBG-82348|ENSG00000041982|3371|-27.1|0.03467 ;
Class A/1 (Rhodopsin-like receptors)	3887	REACTOME	Homo sapiens	9	253	0.04	0.00978064	0.0503345	ADRB3 ; CCL19 ; CCRL1 ; CXCL10 ; EDN1 ; OXTR ; P2RY12 ; P2RY14 ; TSHB ;	ADRB3|IDBG-17239|ENSG00000188778|155|-1.4|<1.0E-5| ; CCL19|IDBG-61011|ENSG00000172724|6363|-1.5|0.01896 ; CCRL1|IDBG-57099|ENSG00000129048|51554|1.4|0.02367| ; CXCL10|IDBG-25212|ENSG00000169245|3627|1.1|0.00008| ; EDN1|IDBG-61847|ENSG00000078401|1906|2.6|0.01067 ; OXTR|IDBG-14899|ENSG00000180914|5021|27.1|0.03467 ; P2RY12|IDBG-61579|ENSG00000169313|64805|1.1|0.00006| ; P2RY14|IDBG-61501|ENSG00000…
Syndecan-2-mediated signaling events	9411	PID NCI	Homo sapiens	3	33	0.09	0.0112336	0.0564353	IL8 ; ITGA2 ; MMP2 ;	IL8|IDBG-23954|ENSG00000169429|3576|1.6|0.00174 ; ITGA2|IDBG-20326|ENSG00000164171|3673|2|0.00367 ; MMP2|IDBG-31271|ENSG00000087245|4313|-2.5|0.00052 ;
ErbB receptor signaling network	9387	PID NCI	Homo sapiens	2	12	0.17	0.0120806	0.057932	EREG ; NRG2 ;	EREG|IDBG-24370|ENSG00000124882|2069|-27.4|0.03467 ; NRG2|IDBG-48049|ENSG00000158458|9542|1.4|0.04468| ;
P2Y receptors	5183	REACTOME	Homo sapiens	2	12	0.17	0.0120806	0.057932	P2RY12 ; P2RY14 ;	P2RY12|IDBG-61579|ENSG00000169313|64805|1.1|0.00006| ; P2RY14|IDBG-61501|ENSG00000174944|9934|1.9|<1.0E-5 ;
Tryptophan degradation ( Tryptophan degradation )	10017	INOH	Homo sapiens	4	63	0.06	0.0121673	0.0570512	ALDH1A1 ; CYP1A2 ; HAAO ; KMO ;	ALDH1A1|IDBG-71008|ENSG00000165092|216|-2.8|<1.0E-5 ; CYP1A2|IDBG-22558|ENSG00000140505|1544|3.2|0.02606 ; HAAO|IDBG-48645|ENSG00000162882|23498|-1|0.03804| ; KMO|IDBG-107692|ENSG00000117009|8564|1.4|0.0068| ;
G alpha s GDP-GTP exchange signaling ( GPCR signaling (G alpha q) )	9626	INOH	Homo sapiens	3	34	0.09	0.0121951	0.0536077	FZD3 ; FZD4 ; FZD7 ;	FZD3|IDBG-15189|ENSG00000104290|7976|1|0.00424| ; FZD4|IDBG-67034|ENSG00000174804|8322|-1|0.00077| ; FZD7|IDBG-78808|ENSG00000155760|8324|-1.1|0.00315| ;
G alpha s GDP-GTP exchange signaling ( GPCR signaling (G alpha s, PKA and ERK) )	10122	INOH	Homo sapiens	3	34	0.09	0.0121951	0.0536077	FZD3 ; FZD4 ; FZD7 ;	FZD3|IDBG-15189|ENSG00000104290|7976|1|0.00424| ; FZD4|IDBG-67034|ENSG00000174804|8322|-1|0.00077| ; FZD7|IDBG-78808|ENSG00000155760|8324|-1.1|0.00315| ;
G alpha s GDP-GTP exchange signaling ( GPCR signaling (cholera toxin) )	9805	INOH	Homo sapiens	3	34	0.09	0.0121951	0.0536077	FZD3 ; FZD4 ; FZD7 ;	FZD3|IDBG-15189|ENSG00000104290|7976|1|0.00424| ; FZD4|IDBG-67034|ENSG00000174804|8322|-1|0.00077| ; FZD7|IDBG-78808|ENSG00000155760|8324|-1.1|0.00315| ;
Melanogenesis	595	KEGG	Homo sapiens	5	98	0.05	0.0127135	0.0547461	EDN1 ; FZD3 ; FZD4 ; FZD7 ; PLCB4 ;	EDN1|IDBG-61847|ENSG00000078401|1906|2.6|0.01067 ; FZD3|IDBG-15189|ENSG00000104290|7976|1|0.00424| ; FZD4|IDBG-67034|ENSG00000174804|8322|-1|0.00077| ; FZD7|IDBG-78808|ENSG00000155760|8324|-1.1|0.00315| ; PLCB4|IDBG-52923|ENSG00000101333|5332|1.1|0.04235| ;
G alpha i GDP-GTP exchange signaling ( GPCR signaling (G alpha i) )	10314	INOH	Homo sapiens	3	35	0.09	0.0132026	0.0546224	FZD3 ; FZD4 ; FZD7 ;	FZD3|IDBG-15189|ENSG00000104290|7976|1|0.00424| ; FZD4|IDBG-67034|ENSG00000174804|8322|-1|0.00077| ; FZD7|IDBG-78808|ENSG00000155760|8324|-1.1|0.00315| ;
G alpha i GDP-GTP exchange signaling ( GPCR signaling (pertussis toxin) )	9508	INOH	Homo sapiens	3	35	0.09	0.0132026	0.0546224	FZD3 ; FZD4 ; FZD7 ;	FZD3|IDBG-15189|ENSG00000104290|7976|1|0.00424| ; FZD4|IDBG-67034|ENSG00000174804|8322|-1|0.00077| ; FZD7|IDBG-78808|ENSG00000155760|8324|-1.1|0.00315| ;
MAPK signaling pathway	487	KEGG	Homo sapiens	9	268	0.03	0.0138936	0.0563759	CACNA2D1 ; CACNB4 ; DUSP4 ; FGF2 ; FGFR2 ; FGFR3 ; HSPA6 ; IL1A ; PLA2G4A ;	CACNA2D1|IDBG-24291|ENSG00000153956|781|1.6|0.00415 ; CACNB4|IDBG-72371|ENSG00000182389|785|1.4|0.04468| ; DUSP4|IDBG-15549|ENSG00000120875|1846|1|0.0067| ; FGF2|IDBG-37039|ENSG00000138685|2247|1.7|0.01577 ; FGFR2|IDBG-91347|ENSG00000066468|2263|-3.5|0.0086 ; FGFR3|IDBG-6932|ENSG00000068078|2261|-2.3|0.01167 ; HSPA6|IDBG-104287|ENSG00000173110|3310|1.7|<1.0E-5 ; IL1A|IDBG-66482|ENSG00000115008|35…
BMP2 signaling pathway(through Smad) ( TGF-beta BMP Diagram(MolecularVariation) )	10148	INOH	Homo sapiens	2	13	0.15	0.0141455	0.0563151	BAMBI ; SMAD1 ;	BAMBI|IDBG-66015|ENSG00000095739|25805|1.2|0.00923| ; SMAD1|IDBG-39936|ENSG00000170365|4086|1.4|0.00343| ;
Chemokine receptors bind chemokines	3445	REACTOME	Homo sapiens	3	37	0.08	0.0153563	0.0600035	CCL19 ; CCRL1 ; CXCL10 ;	CCL19|IDBG-61011|ENSG00000172724|6363|-1.5|0.01896 ; CCRL1|IDBG-57099|ENSG00000129048|51554|1.4|0.02367| ; CXCL10|IDBG-25212|ENSG00000169245|3627|1.1|0.00008| ;
Regulation of Insulin-like Growth Factor (IGF) Activity by Insulin-like Growth Factor Binding Proteins (IGFBPs)	3163	REACTOME	Homo sapiens	2	14	0.14	0.0163511	0.0627289	IGFBP3 ; MMP2 ;	IGFBP3|IDBG-15809|ENSG00000146674|3486|-1.4|0.02608| ; MMP2|IDBG-31271|ENSG00000087245|4313|-2.5|0.00052 ;
Netrin-1 signaling	8342	REACTOME	Homo sapiens	3	38	0.08	0.0165031	0.0621815	NTN4 ; TRPC3 ; TRPC6 ;	NTN4|IDBG-51764|ENSG00000074527|59277|-1.3|0.03498| ; TRPC3|IDBG-36538|ENSG00000138741|7222|1.6|0.0077 ; TRPC6|IDBG-68841|ENSG00000137672|7225|1|0.0004| ;
Cytokine receptor degradation signaling ( JAK-STAT pathway and regulation pathway Diagram )	9939	INOH	Homo sapiens	3	39	0.08	0.0176968	0.0643798	IL15RA ; IL5RA ; MPL ;	IL15RA|IDBG-50371|ENSG00000134470|3601|1|0.00007| ; IL5RA|IDBG-13590|ENSG00000091181|3568|1.3|<1.0E-5| ; MPL|IDBG-97403|ENSG00000117400|4352|-1.7|0.02612 ;
Negative regulation of (Phosphorylation of cytokine receptor) in JAK STAT pathway ( JAK-STAT pathway and regulation pathway Diagram )	9527	INOH	Homo sapiens	3	39	0.08	0.0176968	0.0643798	IL15RA ; IL5RA ; MPL ;	IL15RA|IDBG-50371|ENSG00000134470|3601|1|0.00007| ; IL5RA|IDBG-13590|ENSG00000091181|3568|1.3|<1.0E-5| ; MPL|IDBG-97403|ENSG00000117400|4352|-1.7|0.02612 ;
Nucleotide-like (purinergic) receptors	5068	REACTOME	Homo sapiens	2	15	0.13	0.0186932	0.0657377	P2RY12 ; P2RY14 ;	P2RY12|IDBG-61579|ENSG00000169313|64805|1.1|0.00006| ; P2RY14|IDBG-61501|ENSG00000174944|9934|1.9|<1.0E-5 ;
Signal amplification	7426	REACTOME	Homo sapiens	2	15	0.13	0.0186932	0.0657377	P2RY12 ; PLA2G4A ;	P2RY12|IDBG-61579|ENSG00000169313|64805|1.1|0.00006| ; PLA2G4A|IDBG-105429|ENSG00000116711|5321|1.3|0.00002| ;
Wnt signaling pathway	445	KEGG	Homo sapiens	6	150	0.04	0.0198751	0.0687483	DKK4 ; FZD3 ; FZD4 ; FZD7 ; PLCB4 ; SKP1 ;	DKK4|IDBG-20225|ENSG00000104371|27121|2.8|0.04523 ; FZD3|IDBG-15189|ENSG00000104290|7976|1|0.00424| ; FZD4|IDBG-67034|ENSG00000174804|8322|-1|0.00077| ; FZD7|IDBG-78808|ENSG00000155760|8324|-1.1|0.00315| ; PLCB4|IDBG-52923|ENSG00000101333|5332|1.1|0.04235| ; SKP1|IDBG-44621|ENSG00000113558|6500|1.1|0.00676| ;
Arrhythmogenic right ventricular cardiomyopathy (ARVC)	4353	KEGG	Homo sapiens	4	74	0.05	0.0208815	0.0710646	CACNA2D1 ; CACNB4 ; ITGA11 ; ITGA2 ;	CACNA2D1|IDBG-24291|ENSG00000153956|781|1.6|0.00415 ; CACNB4|IDBG-72371|ENSG00000182389|785|1.4|0.04468| ; ITGA11|IDBG-18977|ENSG00000137809|22801|-27.3|0.03467 ; ITGA2|IDBG-20326|ENSG00000164171|3673|2|0.00367 ;
Platelet calcium homeostasis	9051	REACTOME	Homo sapiens	2	16	0.13	0.0211674	0.070894	TRPC3 ; TRPC6 ;	TRPC3|IDBG-36538|ENSG00000138741|7222|1.6|0.0077 ; TRPC6|IDBG-68841|ENSG00000137672|7225|1|0.0004| ;
Bladder cancer	514	KEGG	Homo sapiens	3	42	0.07	0.0215603	0.0699882	FGFR3 ; IL8 ; MMP2 ;	FGFR3|IDBG-6932|ENSG00000068078|2261|-2.3|0.01167 ; IL8|IDBG-23954|ENSG00000169429|3576|1.6|0.00174 ; MMP2|IDBG-31271|ENSG00000087245|4313|-2.5|0.00052 ;
Ion channels and their functional role in vascular endothelium	4141	PID BIOCARTA	Homo sapiens	3	42	0.07	0.0215603	0.0699882	EDN1 ; TRPC3 ; TRPC6 ;	EDN1|IDBG-61847|ENSG00000078401|1906|2.6|0.01067 ; TRPC3|IDBG-36538|ENSG00000138741|7222|1.6|0.0077 ; TRPC6|IDBG-68841|ENSG00000137672|7225|1|0.0004| ;
Regulation of Wnt-mediated beta catenin signaling and target gene transcription	9468	PID NCI	Homo sapiens	4	75	0.05	0.0218227	0.0697665	DKK4 ; IL8 ; MMP2 ; SKP1 ;	DKK4|IDBG-20225|ENSG00000104371|27121|2.8|0.04523 ; IL8|IDBG-23954|ENSG00000169429|3576|1.6|0.00174 ; MMP2|IDBG-31271|ENSG00000087245|4313|-2.5|0.00052 ; SKP1|IDBG-44621|ENSG00000113558|6500|1.1|0.00676| ;
Renin-angiotensin system	403	KEGG	Homo sapiens	2	17	0.12	0.0237696	0.0748565	ACE ; MME ;	ACE|IDBG-63266|ENSG00000159640|1636|-1.4|<1.0E-5| ; MME|IDBG-62119|ENSG00000196549|4311|1.1|0.02784| ;
Hemostasis	1894	REACTOME	Homo sapiens	8	247	0.03	0.0242382	0.0752096	COL1A1 ; COL1A2 ; ITGA2 ; MPL ; P2RY12 ; PLA2G4A ; TRPC3 ; TRPC6 ;	COL1A1|IDBG-58238|ENSG00000108821|1277|-3.3|<1.0E-5 ; COL1A2|IDBG-27319|ENSG00000164692|1278|-3.4|<1.0E-5 ; ITGA2|IDBG-20326|ENSG00000164171|3673|2|0.00367 ; MPL|IDBG-97403|ENSG00000117400|4352|-1.7|0.02612 ; P2RY12|IDBG-61579|ENSG00000169313|64805|1.1|0.00006| ; PLA2G4A|IDBG-105429|ENSG00000116711|5321|1.3|0.00002| ; TRPC3|IDBG-36538|ENSG00000138741|7222|1.6|0.0077 ; TRPC6|IDBG-68841|ENSG0000013…
ABC transporters	562	KEGG	Homo sapiens	3	44	0.07	0.0243721	0.0745292	ABCA1 ; ABCC11 ; CFTR ;	ABCA1|IDBG-79441|ENSG00000165029|19|1.2|<1.0E-5| ; ABCC11|IDBG-29877|ENSG00000121270|85320|-27.4|0.03467 ; CFTR|IDBG-37713|ENSG00000001626|1080|-3.1|0.02606 ;
Effects of PIP2 hydrolysis	1421	REACTOME	Homo sapiens	2	18	0.11	0.0264957	0.0787408	TRPC3 ; TRPC6 ;	TRPC3|IDBG-36538|ENSG00000138741|7222|1.6|0.0077 ; TRPC6|IDBG-68841|ENSG00000137672|7225|1|0.0004| ;
Na+/Cl- dependent neurotransmitter transporters	7334	REACTOME	Homo sapiens	2	18	0.11	0.0264957	0.0787408	SLC6A15 ; SLC6A2 ;	SLC6A15|IDBG-49844|ENSG00000072041|55117|1.6|0.001 ; SLC6A2|IDBG-31382|ENSG00000103546|6530|2|<1.0E-5 ;
Amino acid and oligopeptide SLC transporters	6303	REACTOME	Homo sapiens	3	46	0.07	0.0273727	0.0791185	SLC1A1 ; SLC6A15 ; SLC7A11 ;	SLC1A1|IDBG-45967|ENSG00000106688|6505|1.2|0.02078| ; SLC6A15|IDBG-49844|ENSG00000072041|55117|1.6|0.001 ; SLC7A11|IDBG-38125|ENSG00000151012|23657|3.1|0.00007 ;
Negative feedback regulation of JAK STAT pathway by (cytokine receptor degradation signaling) ( JAK-STAT pathway and regulation pathway Diagram )	9645	INOH	Homo sapiens	3	46	0.07	0.0273727	0.0791185	IL15RA ; IL5RA ; MPL ;	IL15RA|IDBG-50371|ENSG00000134470|3601|1|0.00007| ; IL5RA|IDBG-13590|ENSG00000091181|3568|1.3|<1.0E-5| ; MPL|IDBG-97403|ENSG00000117400|4352|-1.7|0.02612 ;
FGF signaling pathway ( FGF signaling pathway )	10013	INOH	Homo sapiens	3	47	0.06	0.0289437	0.0825287	FGF2 ; FGFR2 ; FGFR3 ;	FGF2|IDBG-37039|ENSG00000138685|2247|1.7|0.01577 ; FGFR2|IDBG-91347|ENSG00000066468|2263|-3.5|0.0086 ; FGFR3|IDBG-6932|ENSG00000068078|2261|-2.3|0.01167 ;
Salivary secretion	10375	KEGG	Homo sapiens	4	83	0.05	0.0302868	0.0852067	ADRB3 ; CAMP ; PLCB4 ; RYR3 ;	ADRB3|IDBG-17239|ENSG00000188778|155|-1.4|<1.0E-5| ; CAMP|IDBG-32341|ENSG00000164047|820|1.95|0.02326 ; PLCB4|IDBG-52923|ENSG00000101333|5332|1.1|0.04235| ; RYR3|IDBG-5249|ENSG00000198838|6263|1.8|<1.0E-5 ;
Platelet homeostasis	9271	REACTOME	Homo sapiens	3	48	0.06	0.0305617	0.0848488	PLA2G4A ; TRPC3 ; TRPC6 ;	PLA2G4A|IDBG-105429|ENSG00000116711|5321|1.3|0.00002| ; TRPC3|IDBG-36538|ENSG00000138741|7222|1.6|0.0077 ; TRPC6|IDBG-68841|ENSG00000137672|7225|1|0.0004| ;
Cystic fibrosis transmembrane conductance regulator (cftr) and beta 2 adrenergic receptor (b2ar) pathway	4007	PID BIOCARTA	Homo sapiens	2	20	0.1	0.0323038	0.0841495	CFTR ; EDN1 ;	CFTR|IDBG-37713|ENSG00000001626|1080|-3.1|0.02606 ; EDN1|IDBG-61847|ENSG00000078401|1906|2.6|0.01067 ;
Lysine degradation ( Lysine degradation )	9613	INOH	Homo sapiens	2	20	0.1	0.0323038	0.0841495	AADAT ; ALDH1A1 ;	AADAT|IDBG-44521|ENSG00000109576|51166|27.6|0.00946 ; ALDH1A1|IDBG-71008|ENSG00000165092|216|-2.8|<1.0E-5 ;
Negative regulation of (G alpha GDP-GTP exchange signaling) ( GPCR signaling (G alpha s, PKA and ERK) )	9612	INOH	Homo sapiens	2	20	0.1	0.0323038	0.0841495	RGS1 ; RGS11 ;	RGS1|IDBG-105443|ENSG00000090104|5996|1.2|0.00004| ; RGS11|IDBG-7261|ENSG00000076344|8786|1.9|0.04505 ;
Negative regulation of (G alpha s GDP-GTP exchange signaling) ( GPCR signaling (cholera toxin) )	10281	INOH	Homo sapiens	2	20	0.1	0.0323038	0.0841495	RGS1 ; RGS11 ;	RGS1|IDBG-105443|ENSG00000090104|5996|1.2|0.00004| ; RGS11|IDBG-7261|ENSG00000076344|8786|1.9|0.04505 ;
Negative regulation of heterotrimeric GPCR signaling pathway (through G alpha q and PLC beta) ( GPCR signaling (G alpha q) )	9495	INOH	Homo sapiens	2	20	0.1	0.0323038	0.0841495	RGS1 ; RGS11 ;	RGS1|IDBG-105443|ENSG00000090104|5996|1.2|0.00004| ; RGS11|IDBG-7261|ENSG00000076344|8786|1.9|0.04505 ;
Hematopoietic cell lineage	415	KEGG	Homo sapiens	4	85	0.05	0.0326666	0.0840569	IL1A ; IL5RA ; ITGA2 ; MME ;	IL1A|IDBG-66482|ENSG00000115008|3552|1.5|0.03174 ; IL5RA|IDBG-13590|ENSG00000091181|3568|1.3|<1.0E-5| ; ITGA2|IDBG-20326|ENSG00000164171|3673|2|0.00367 ; MME|IDBG-62119|ENSG00000196549|4311|1.1|0.02784| ;
Signaling by GPCR	3861	REACTOME	Homo sapiens	17	745	0.02	0.0335563	0.0853058	ADM ; ADRB3 ; CCL19 ; CCRL1 ; CXCL10 ; EDN1 ; FZD4 ; FZD7 ; OXTR ; P2RY12 ; P2RY14 ; PLCB4 ; RGS1 ; TRPC3 ; TRPC6 ; TSHB ; VIPR1 ;	ADM|IDBG-31636|ENSG00000148926|133|-3.1|<1.0E-5 ; ADRB3|IDBG-17239|ENSG00000188778|155|-1.4|<1.0E-5| ; CCL19|IDBG-61011|ENSG00000172724|6363|-1.5|0.01896 ; CCRL1|IDBG-57099|ENSG00000129048|51554|1.4|0.02367| ; CXCL10|IDBG-25212|ENSG00000169245|3627|1.1|0.00008| ; EDN1|IDBG-61847|ENSG00000078401|1906|2.6|0.01067 ; FZD4|IDBG-67034|ENSG00000174804|8322|-1|0.00077| ; FZD7|IDBG-78808|ENSG00000155760|8…
Glypican 1 network	9407	PID NCI	Homo sapiens	2	21	0.1	0.0353781	0.0867998	FGF2 ; YES1 ;	FGF2|IDBG-37039|ENSG00000138685|2247|1.7|0.01577 ; YES1|IDBG-363|ENSG00000176105|7525|1.8|0.00073 ;
Negative regulation of (G alpha i GDP-GTP exchange signaling) ( GPCR signaling (G alpha i) )	9982	INOH	Homo sapiens	2	21	0.1	0.0353781	0.0867998	RGS1 ; RGS11 ;	RGS1|IDBG-105443|ENSG00000090104|5996|1.2|0.00004| ; RGS11|IDBG-7261|ENSG00000076344|8786|1.9|0.04505 ;
Negative regulation of (G alpha i GDP-GTP exchange signaling) ( GPCR signaling (pertussis toxin) )	9490	INOH	Homo sapiens	2	21	0.1	0.0353781	0.0867998	RGS1 ; RGS11 ;	RGS1|IDBG-105443|ENSG00000090104|5996|1.2|0.00004| ; RGS11|IDBG-7261|ENSG00000076344|8786|1.9|0.04505 ;
Neuroactive ligand-receptor interaction	416	KEGG	Homo sapiens	9	316	0.03	0.0357051	0.0865952	ADRB3 ; CHRNA2 ; EDN1 ; GHSR ; NMUR2 ; OXTR ; P2RY14 ; TSHB ; VIPR1 ;	ADRB3|IDBG-17239|ENSG00000188778|155|-1.4|<1.0E-5| ; CHRNA2|IDBG-14049|ENSG00000120903|1135|1.2|0.00954| ; EDN1|IDBG-61847|ENSG00000078401|1906|2.6|0.01067 ; GHSR|IDBG-65129|ENSG00000121853|2693|1.1|0.00138| ; NMUR2|IDBG-54702|ENSG00000132911|56923|3|<1.0E-5 ; OXTR|IDBG-14899|ENSG00000180914|5021|27.1|0.03467 ; P2RY14|IDBG-61501|ENSG00000174944|9934|1.9|<1.0E-5 ; TSHB|IDBG-101335|ENSG00000134200|…
Cytokine-cytokine receptor interaction	515	KEGG	Homo sapiens	8	271	0.03	0.0389757	0.093453	CCL19 ; CXCL10 ; IL15RA ; IL1A ; IL23R ; IL5RA ; IL8 ; MPL ;	CCL19|IDBG-61011|ENSG00000172724|6363|-1.5|0.01896 ; CXCL10|IDBG-25212|ENSG00000169245|3627|1.1|0.00008| ; IL15RA|IDBG-50371|ENSG00000134470|3601|1|0.00007| ; IL1A|IDBG-66482|ENSG00000115008|3552|1.5|0.03174 ; IL23R|IDBG-99558|ENSG00000162594|149233|1.2|0.03989| ; IL5RA|IDBG-13590|ENSG00000091181|3568|1.3|<1.0E-5| ; IL8|IDBG-23954|ENSG00000169429|3576|1.6|0.00174 ; MPL|IDBG-97403|ENSG00000117400|…
Dilated cardiomyopathy	5714	KEGG	Homo sapiens	4	90	0.04	0.039085	0.0926621	CACNA2D1 ; CACNB4 ; ITGA11 ; ITGA2 ;	CACNA2D1|IDBG-24291|ENSG00000153956|781|1.6|0.00415 ; CACNB4|IDBG-72371|ENSG00000182389|785|1.4|0.04468| ; ITGA11|IDBG-18977|ENSG00000137809|22801|-27.3|0.03467 ; ITGA2|IDBG-20326|ENSG00000164171|3673|2|0.00367 ;
Pathways in cancer	4397	KEGG	Homo sapiens	9	325	0.03	0.0415399	0.097388	FGF2 ; FGFR2 ; FGFR3 ; FZD3 ; FZD4 ; FZD7 ; IL8 ; ITGA2 ; MMP2 ;	FGF2|IDBG-37039|ENSG00000138685|2247|1.7|0.01577 ; FGFR2|IDBG-91347|ENSG00000066468|2263|-3.5|0.0086 ; FGFR3|IDBG-6932|ENSG00000068078|2261|-2.3|0.01167 ; FZD3|IDBG-15189|ENSG00000104290|7976|1|0.00424| ; FZD4|IDBG-67034|ENSG00000174804|8322|-1|0.00077| ; FZD7|IDBG-78808|ENSG00000155760|8324|-1.1|0.00315| ; IL8|IDBG-23954|ENSG00000169429|3576|1.6|0.00174 ; ITGA2|IDBG-20326|ENSG00000164171|3673|2|…
Basal cell carcinoma	570	KEGG	Homo sapiens	3	55	0.05	0.0431874	0.096942	FZD3 ; FZD4 ; FZD7 ;	FZD3|IDBG-15189|ENSG00000104290|7976|1|0.00424| ; FZD4|IDBG-67034|ENSG00000174804|8322|-1|0.00077| ; FZD7|IDBG-78808|ENSG00000155760|8324|-1.1|0.00315| ;
Signaling with Wnt (Canonical) ( Canonical Wnt signaling pathway Diagram )	9586	INOH	Homo sapiens	3	55	0.05	0.0431874	0.096942	FZD3 ; FZD4 ; FZD7 ;	FZD3|IDBG-15189|ENSG00000104290|7976|1|0.00424| ; FZD4|IDBG-67034|ENSG00000174804|8322|-1|0.00077| ; FZD7|IDBG-78808|ENSG00000155760|8324|-1.1|0.00315| ;
Signaling with Wnt (Canonical) ( Mammalian Wnt signaling pathway Diagram )	9712	INOH	Homo sapiens	3	55	0.05	0.0431874	0.096942	FZD3 ; FZD4 ; FZD7 ;	FZD3|IDBG-15189|ENSG00000104290|7976|1|0.00424| ; FZD4|IDBG-67034|ENSG00000174804|8322|-1|0.00077| ; FZD7|IDBG-78808|ENSG00000155760|8324|-1.1|0.00315| ;
Signaling with Wnt (Mammal) ( Mammalian Wnt signaling pathway Diagram )	10285	INOH	Homo sapiens	3	55	0.05	0.0431874	0.096942	FZD3 ; FZD4 ; FZD7 ;	FZD3|IDBG-15189|ENSG00000104290|7976|1|0.00424| ; FZD4|IDBG-67034|ENSG00000174804|8322|-1|0.00077| ; FZD7|IDBG-78808|ENSG00000155760|8324|-1.1|0.00315| ;
Diabetes pathways	3522	REACTOME	Homo sapiens	7	229	0.03	0.0444974	0.098831	IGF2 ; IGFBP3 ; IL8 ; MMP2 ; PCSK1 ; RPL35A ; RPS4X ;	IGF2|IDBG-20829|ENSG00000167244|3481|-1.3|0.00954| ; IGFBP3|IDBG-15809|ENSG00000146674|3486|-1.4|0.02608| ; IL8|IDBG-23954|ENSG00000169429|3576|1.6|0.00174 ; MMP2|IDBG-31271|ENSG00000087245|4313|-2.5|0.00052 ; PCSK1|IDBG-34238|ENSG00000175426|5122|27.4|0.03467 ; RPL35A|IDBG-71902|ENSG00000182899|6165|1.3|0.04863| ; RPS4X|IDBG-76537|ENSG00000198034|6191|1.7|0.02428 ;
IL-1 signaling(through IKK-NFkB cascade)(canonical) ( IL-1 signaling pathway (through NF-kappaB) )	10138	INOH	Homo sapiens	2	24	0.08	0.0452373	0.0994278	IL1A ; SKP1 ;	IL1A|IDBG-66482|ENSG00000115008|3552|1.5|0.03174 ; SKP1|IDBG-44621|ENSG00000113558|6500|1.1|0.00676| ;
Platelet activation triggers	1496	REACTOME	Homo sapiens	3	58	0.05	0.0492814	0.1072	MPL ; P2RY12 ; PLA2G4A ;	MPL|IDBG-97403|ENSG00000117400|4352|-1.7|0.02612 ; P2RY12|IDBG-61579|ENSG00000169313|64805|1.1|0.00006| ; PLA2G4A|IDBG-105429|ENSG00000116711|5321|1.3|0.00002| ;
Pancreatic secretion	10370	KEGG	Homo sapiens	4	101	0.04	0.0555717	0.119649	CELA2A ; CFTR ; PLA2G4A ; PLCB4 ;	CELA2A|IDBG-90843|ENSG00000142615|63036|3.9|0.00094 ; CFTR|IDBG-37713|ENSG00000001626|1080|-3.1|0.02606 ; PLA2G4A|IDBG-105429|ENSG00000116711|5321|1.3|0.00002| ; PLCB4|IDBG-52923|ENSG00000101333|5332|1.1|0.04235| ;
IL4-mediated signaling events	9306	PID NCI	Homo sapiens	3	62	0.05	0.0580227	0.123665	AICDA ; COL1A1 ; COL1A2 ;	AICDA|IDBG-17253|ENSG00000111732|57379|2|0.04505 ; COL1A1|IDBG-58238|ENSG00000108821|1277|-3.3|<1.0E-5 ; COL1A2|IDBG-27319|ENSG00000164692|1278|-3.4|<1.0E-5 ;
Platelet Activation	1686	REACTOME	Homo sapiens	5	148	0.03	0.0596448	0.12585	MPL ; P2RY12 ; PLA2G4A ; TRPC3 ; TRPC6 ;	MPL|IDBG-97403|ENSG00000117400|4352|-1.7|0.02612 ; P2RY12|IDBG-61579|ENSG00000169313|64805|1.1|0.00006| ; PLA2G4A|IDBG-105429|ENSG00000116711|5321|1.3|0.00002| ; TRPC3|IDBG-36538|ENSG00000138741|7222|1.6|0.0077 ; TRPC6|IDBG-68841|ENSG00000137672|7225|1|0.0004| ;
Linoleic acid metabolism	539	KEGG	Homo sapiens	2	28	0.07	0.0597366	0.123573	CYP1A2 ; PLA2G4A ;	CYP1A2|IDBG-22558|ENSG00000140505|1544|3.2|0.02606 ; PLA2G4A|IDBG-105429|ENSG00000116711|5321|1.3|0.00002| ;
Wnt signaling network	9312	PID NCI	Homo sapiens	2	28	0.07	0.0597366	0.123573	FZD4 ; FZD7 ;	FZD4|IDBG-67034|ENSG00000174804|8322|-1|0.00077| ; FZD7|IDBG-78808|ENSG00000155760|8324|-1.1|0.00315| ;
Peptide ligand-binding receptors	3851	REACTOME	Homo sapiens	5	150	0.03	0.0624654	0.127963	CCL19 ; CCRL1 ; CXCL10 ; EDN1 ; OXTR ;	CCL19|IDBG-61011|ENSG00000172724|6363|-1.5|0.01896 ; CCRL1|IDBG-57099|ENSG00000129048|51554|1.4|0.02367| ; CXCL10|IDBG-25212|ENSG00000169245|3627|1.1|0.00008| ; EDN1|IDBG-61847|ENSG00000078401|1906|2.6|0.01067 ; OXTR|IDBG-14899|ENSG00000180914|5021|27.1|0.03467 ;
Amino acid transport across the plasma membrane	3073	REACTOME	Homo sapiens	2	29	0.07	0.0635809	0.128996	SLC6A15 ; SLC7A11 ;	SLC6A15|IDBG-49844|ENSG00000072041|55117|1.6|0.001 ; SLC7A11|IDBG-38125|ENSG00000151012|23657|3.1|0.00007 ;
Signaling by Interleukins	8996	REACTOME	Homo sapiens	3	67	0.04	0.0699033	0.140472	IL1A ; IL5RA ; SKP1 ;	IL1A|IDBG-66482|ENSG00000115008|3552|1.5|0.03174 ; IL5RA|IDBG-13590|ENSG00000091181|3568|1.3|<1.0E-5| ; SKP1|IDBG-44621|ENSG00000113558|6500|1.1|0.00676| ;
Regulation of Lipid Metabolism by Peroxisome proliferator-activated receptor alpha (PPARalpha)	5891	REACTOME	Homo sapiens	2	31	0.06	0.0715108	0.142347	ABCA1 ; TIAM2 ;	ABCA1|IDBG-79441|ENSG00000165029|19|1.2|<1.0E-5| ; TIAM2|IDBG-98237|ENSG00000146426|26230|1.3|<1.0E-5| ;
Noncanonical Wnt signaling pathway	9462	PID NCI	Homo sapiens	2	32	0.06	0.0755903	0.149061	FZD7 ; YES1 ;	FZD7|IDBG-78808|ENSG00000155760|8324|-1.1|0.00315| ; YES1|IDBG-363|ENSG00000176105|7525|1.8|0.00073 ;
G alpha (q) signalling events	5337	REACTOME	Homo sapiens	4	113	0.04	0.077214	0.150853	OXTR ; PLCB4 ; TRPC3 ; TRPC6 ;	OXTR|IDBG-14899|ENSG00000180914|5021|27.1|0.03467 ; PLCB4|IDBG-52923|ENSG00000101333|5332|1.1|0.04235| ; TRPC3|IDBG-36538|ENSG00000138741|7222|1.6|0.0077 ; TRPC6|IDBG-68841|ENSG00000137672|7225|1|0.0004| ;
Regulation of actin cytoskeleton	404	KEGG	Homo sapiens	6	210	0.03	0.0786504	0.15225	FGF2 ; FGFR2 ; FGFR3 ; ITGA11 ; ITGA2 ; TIAM2 ;	FGF2|IDBG-37039|ENSG00000138685|2247|1.7|0.01577 ; FGFR2|IDBG-91347|ENSG00000066468|2263|-3.5|0.0086 ; FGFR3|IDBG-6932|ENSG00000068078|2261|-2.3|0.01167 ; ITGA11|IDBG-18977|ENSG00000137809|22801|-27.3|0.03467 ; ITGA2|IDBG-20326|ENSG00000164171|3673|2|0.00367 ; TIAM2|IDBG-98237|ENSG00000146426|26230|1.3|<1.0E-5| ;
Ether lipid metabolism	567	KEGG	Homo sapiens	2	34	0.06	0.0839641	0.161058	EPT1 ; PLA2G4A ;	EPT1|IDBG-35563|ENSG00000138018||1.3|0.0003| ; PLA2G4A|IDBG-105429|ENSG00000116711|5321|1.3|0.00002| ;
Interleukin-1 signaling	8145	REACTOME	Homo sapiens	2	35	0.06	0.0882527	0.166262	IL1A ; SKP1 ;	IL1A|IDBG-66482|ENSG00000115008|3552|1.5|0.03174 ; SKP1|IDBG-44621|ENSG00000113558|6500|1.1|0.00676| ;
PLC beta mediated events	3571	REACTOME	Homo sapiens	2	35	0.06	0.0882527	0.166262	PLA2G4A ; PLCB4 ;	PLA2G4A|IDBG-105429|ENSG00000116711|5321|1.3|0.00002| ; PLCB4|IDBG-52923|ENSG00000101333|5332|1.1|0.04235| ;
G-protein mediated events	3233	REACTOME	Homo sapiens	2	36	0.06	0.0926054	0.172918	PLA2G4A ; PLCB4 ;	PLA2G4A|IDBG-105429|ENSG00000116711|5321|1.3|0.00002| ; PLCB4|IDBG-52923|ENSG00000101333|5332|1.1|0.04235| ;
Vascular smooth muscle contraction	4376	KEGG	Homo sapiens	4	121	0.03	0.0936735	0.173378	ADM ; EDN1 ; PLA2G4A ; PLCB4 ;	ADM|IDBG-31636|ENSG00000148926|133|-3.1|<1.0E-5 ; EDN1|IDBG-61847|ENSG00000078401|1906|2.6|0.01067 ; PLA2G4A|IDBG-105429|ENSG00000116711|5321|1.3|0.00002| ; PLCB4|IDBG-52923|ENSG00000101333|5332|1.1|0.04235| ;
JAK-STAT pathway and regulation pathway ( JAK-STAT pathway and regulation pathway Diagram )	10321	INOH	Homo sapiens	7	275	0.03	0.0967128	0.177447	FGFR2 ; FGFR3 ; IL15RA ; IL1A ; IL5RA ; IL8 ; MPL ;	FGFR2|IDBG-91347|ENSG00000066468|2263|-3.5|0.0086 ; FGFR3|IDBG-6932|ENSG00000068078|2261|-2.3|0.01167 ; IL15RA|IDBG-50371|ENSG00000134470|3601|1|0.00007| ; IL1A|IDBG-66482|ENSG00000115008|3552|1.5|0.03174 ; IL5RA|IDBG-13590|ENSG00000091181|3568|1.3|<1.0E-5| ; IL8|IDBG-23954|ENSG00000169429|3576|1.6|0.00174 ; MPL|IDBG-97403|ENSG00000117400|4352|-1.7|0.02612 ;
Glycerophospholipid metabolism	489	KEGG	Homo sapiens	3	78	0.04	0.0994906	0.18097	ACHE ; EPT1 ; PLA2G4A ;	ACHE|IDBG-32513|ENSG00000087085|43|-1.4|0.0003| ; EPT1|IDBG-35563|ENSG00000138018||1.3|0.0003| ; PLA2G4A|IDBG-105429|ENSG00000116711|5321|1.3|0.00002| ;
NOTCH	3916	NETPATH	Homo sapiens	3	79	0.04	0.102398	0.184666	HES6 ; SKP1 ; SMAD1 ;	HES6|IDBG-84508|ENSG00000144485|55502|-1.3|0.01373| ; SKP1|IDBG-44621|ENSG00000113558|6500|1.1|0.00676| ; SMAD1|IDBG-39936|ENSG00000170365|4086|1.4|0.00343| ;
BMP receptor signaling	9404	PID NCI	Homo sapiens	2	41	0.05	0.115241	0.206066	BAMBI ; SMAD1 ;	BAMBI|IDBG-66015|ENSG00000095739|25805|1.2|0.00923| ; SMAD1|IDBG-39936|ENSG00000170365|4086|1.4|0.00343| ;
TGF-beta signaling pathway	465	KEGG	Homo sapiens	3	84	0.04	0.117428	0.208213	DCN ; SKP1 ; SMAD1 ;	DCN|IDBG-50872|ENSG00000011465|1634|-3.5|0.00007 ; SKP1|IDBG-44621|ENSG00000113558|6500|1.1|0.00676| ; SMAD1|IDBG-39936|ENSG00000170365|4086|1.4|0.00343| ;
Hormone biosynthesis	3877	REACTOME	Homo sapiens	2	42	0.05	0.119925	0.210867	PCSK1 ; TSHB ;	PCSK1|IDBG-34238|ENSG00000175426|5122|27.4|0.03467 ; TSHB|IDBG-101335|ENSG00000134200|7252|2.6|0.00138 ;
Chemokine signaling pathway	4389	KEGG	Homo sapiens	5	186	0.03	0.125638	0.219087	CCL19 ; CXCL10 ; IL8 ; PLCB4 ; TIAM2 ;	CCL19|IDBG-61011|ENSG00000172724|6363|-1.5|0.01896 ; CXCL10|IDBG-25212|ENSG00000169245|3627|1.1|0.00008| ; IL8|IDBG-23954|ENSG00000169429|3576|1.6|0.00174 ; PLCB4|IDBG-52923|ENSG00000101333|5332|1.1|0.04235| ; TIAM2|IDBG-98237|ENSG00000146426|26230|1.3|<1.0E-5| ;
Fat digestion and absorption	10369	KEGG	Homo sapiens	2	45	0.04	0.134249	0.230296	ABCA1 ; PLA2G4A ;	ABCA1|IDBG-79441|ENSG00000165029|19|1.2|<1.0E-5| ; PLA2G4A|IDBG-105429|ENSG00000116711|5321|1.3|0.00002| ;
Vpu mediated degradation of CD4	1528	REACTOME	Homo sapiens	2	45	0.04	0.134249	0.230296	PSMC6 ; SKP1 ;	PSMC6|IDBG-6838|ENSG00000100519|5706|1.2|0.00267| ; SKP1|IDBG-44621|ENSG00000113558|6500|1.1|0.00676| ;
Intestinal immune network for IgA production	8118	KEGG	Homo sapiens	2	46	0.04	0.139107	0.236706	AICDA ; IL15RA ;	AICDA|IDBG-17253|ENSG00000111732|57379|2|0.04505 ; IL15RA|IDBG-50371|ENSG00000134470|3601|1|0.00007| ;
Degradation of beta-catenin by the destruction complex	1503	REACTOME	Homo sapiens	2	47	0.04	0.144003	0.239249	PSMC6 ; SKP1 ;	PSMC6|IDBG-6838|ENSG00000100519|5706|1.2|0.00267| ; SKP1|IDBG-44621|ENSG00000113558|6500|1.1|0.00676| ;
SCF-beta-TrCP mediated degradation of Emi1	1948	REACTOME	Homo sapiens	2	47	0.04	0.144003	0.239249	PSMC6 ; SKP1 ;	PSMC6|IDBG-6838|ENSG00000100519|5706|1.2|0.00267| ; SKP1|IDBG-44621|ENSG00000113558|6500|1.1|0.00676| ;
Signaling by Wnt	1665	REACTOME	Homo sapiens	2	47	0.04	0.144003	0.239249	PSMC6 ; SKP1 ;	PSMC6|IDBG-6838|ENSG00000100519|5706|1.2|0.00267| ; SKP1|IDBG-44621|ENSG00000113558|6500|1.1|0.00676| ;
ATF-2 transcription factor network	9362	PID NCI	Homo sapiens	2	48	0.04	0.148935	0.239888	ACHE ; MMP2 ;	ACHE|IDBG-32513|ENSG00000087085|43|-1.4|0.0003| ; MMP2|IDBG-31271|ENSG00000087245|4313|-2.5|0.00052 ;
Amb2 Integrin signaling	9367	PID NCI	Homo sapiens	2	48	0.04	0.148935	0.239888	MMP2 ; YES1 ;	MMP2|IDBG-31271|ENSG00000087245|4313|-2.5|0.00052 ; YES1|IDBG-363|ENSG00000176105|7525|1.8|0.00073 ;
Angiopoietin receptor Tie2-mediated signaling	9364	PID NCI	Homo sapiens	2	48	0.04	0.148935	0.239888	FGF2 ; MMP2 ;	FGF2|IDBG-37039|ENSG00000138685|2247|1.7|0.01577 ; MMP2|IDBG-31271|ENSG00000087245|4313|-2.5|0.00052 ;
SCF(Skp2)-mediated degradation of p27/p21	1942	REACTOME	Homo sapiens	2	48	0.04	0.148935	0.239888	PSMC6 ; SKP1 ;	PSMC6|IDBG-6838|ENSG00000100519|5706|1.2|0.00267| ; SKP1|IDBG-44621|ENSG00000113558|6500|1.1|0.00676| ;
Endocytosis	4386	KEGG	Homo sapiens	5	198	0.03	0.151514	0.242192	ADRB3 ; FGFR2 ; FGFR3 ; FOLR1 ; HSPA6 ;	ADRB3|IDBG-17239|ENSG00000188778|155|-1.4|<1.0E-5| ; FGFR2|IDBG-91347|ENSG00000066468|2263|-3.5|0.0086 ; FGFR3|IDBG-6932|ENSG00000068078|2261|-2.3|0.01167 ; FOLR1|IDBG-63244|ENSG00000110195|2348|-1.9|0.00058 ; HSPA6|IDBG-104287|ENSG00000173110|3310|1.7|<1.0E-5 ;
Axon guidance	5010	REACTOME	Homo sapiens	5	199	0.03	0.153766	0.243945	CACNB4 ; NRCAM ; NTN4 ; TRPC3 ; TRPC6 ;	CACNB4|IDBG-72371|ENSG00000182389|785|1.4|0.04468| ; NRCAM|IDBG-36081|ENSG00000091129|4897|1.2|0.01495| ; NTN4|IDBG-51764|ENSG00000074527|59277|-1.3|0.03498| ; TRPC3|IDBG-36538|ENSG00000138741|7222|1.6|0.0077 ; TRPC6|IDBG-68841|ENSG00000137672|7225|1|0.0004| ;
Heterotrimeric GPCR signaling pathway (through Dopamine and G alpha s) ( GPCR Dopamine D1like receptor signaling pathway )	9622	INOH	Homo sapiens	2	49	0.04	0.153901	0.240542	CACNA2D1 ; CACNB4 ;	CACNA2D1|IDBG-24291|ENSG00000153956|781|1.6|0.00415 ; CACNB4|IDBG-72371|ENSG00000182389|785|1.4|0.04468| ;
Opioid Signalling	3816	REACTOME	Homo sapiens	2	49	0.04	0.153901	0.240542	PLA2G4A ; PLCB4 ;	PLA2G4A|IDBG-105429|ENSG00000116711|5321|1.3|0.00002| ; PLCB4|IDBG-52923|ENSG00000101333|5332|1.1|0.04235| ;
GnRH signaling pathway	412	KEGG	Homo sapiens	3	97	0.03	0.159931	0.248128	MMP2 ; PLA2G4A ; PLCB4 ;	MMP2|IDBG-31271|ENSG00000087245|4313|-2.5|0.00052 ; PLA2G4A|IDBG-105429|ENSG00000116711|5321|1.3|0.00002| ; PLCB4|IDBG-52923|ENSG00000101333|5332|1.1|0.04235| ;
Jak-STAT signaling pathway	568	KEGG	Homo sapiens	4	155	0.03	0.17926	0.276087	IL15RA ; IL23R ; IL5RA ; MPL ;	IL15RA|IDBG-50371|ENSG00000134470|3601|1|0.00007| ; IL23R|IDBG-99558|ENSG00000162594|149233|1.2|0.03989| ; IL5RA|IDBG-13590|ENSG00000091181|3568|1.3|<1.0E-5| ; MPL|IDBG-97403|ENSG00000117400|4352|-1.7|0.02612 ;
Chagas disease (American trypanosomiasis)	10366	KEGG	Homo sapiens	3	103	0.03	0.180942	0.276658	ACE ; IL8 ; PLCB4 ;	ACE|IDBG-63266|ENSG00000159640|1636|-1.4|<1.0E-5| ; IL8|IDBG-23954|ENSG00000169429|3576|1.6|0.00174 ; PLCB4|IDBG-52923|ENSG00000101333|5332|1.1|0.04235| ;
Cyclin A:Cdk2-associated events at S phase entry	1849	REACTOME	Homo sapiens	2	56	0.04	0.189463	0.285548	PSMC6 ; SKP1 ;	PSMC6|IDBG-6838|ENSG00000100519|5706|1.2|0.00267| ; SKP1|IDBG-44621|ENSG00000113558|6500|1.1|0.00676| ;
Phase 1 - Functionalization of compounds	3606	REACTOME	Homo sapiens	2	56	0.04	0.189463	0.285548	ALDH1A1 ; CYP1A2 ;	ALDH1A1|IDBG-71008|ENSG00000165092|216|-2.8|<1.0E-5 ; CYP1A2|IDBG-22558|ENSG00000140505|1544|3.2|0.02606 ;
Wnt	3906	NETPATH	Homo sapiens	3	106	0.03	0.19172	0.286899	FZD4 ; FZD7 ; SKP1 ;	FZD4|IDBG-67034|ENSG00000174804|8322|-1|0.00077| ; FZD7|IDBG-78808|ENSG00000155760|8324|-1.1|0.00315| ; SKP1|IDBG-44621|ENSG00000113558|6500|1.1|0.00676| ;
Cyclin E associated events during G1/S transition	1261	REACTOME	Homo sapiens	2	58	0.03	0.199827	0.296926	PSMC6 ; SKP1 ;	PSMC6|IDBG-6838|ENSG00000100519|5706|1.2|0.00267| ; SKP1|IDBG-44621|ENSG00000113558|6500|1.1|0.00676| ;
Retinol metabolism	512	KEGG	Homo sapiens	2	62	0.03	0.220744	0.325713	ALDH1A1 ; CYP1A2 ;	ALDH1A1|IDBG-71008|ENSG00000165092|216|-2.8|<1.0E-5 ; CYP1A2|IDBG-22558|ENSG00000140505|1544|3.2|0.02606 ;
LPA receptor mediated events	9441	PID NCI	Homo sapiens	2	63	0.03	0.226004	0.331158	IL8 ; MMP2 ;	IL8|IDBG-23954|ENSG00000169429|3576|1.6|0.00174 ; MMP2|IDBG-31271|ENSG00000087245|4313|-2.5|0.00052 ;
HIF-1-alpha transcription factor network	9370	PID NCI	Homo sapiens	2	64	0.03	0.231273	0.336543	ADM ; EDN1 ;	ADM|IDBG-31636|ENSG00000148926|133|-3.1|<1.0E-5 ; EDN1|IDBG-61847|ENSG00000078401|1906|2.6|0.01067 ;
Calcium signaling pathway	594	KEGG	Homo sapiens	4	173	0.02	0.232449	0.335936	ADRB3 ; OXTR ; PLCB4 ; RYR3 ;	ADRB3|IDBG-17239|ENSG00000188778|155|-1.4|<1.0E-5| ; OXTR|IDBG-14899|ENSG00000180914|5021|27.1|0.03467 ; PLCB4|IDBG-52923|ENSG00000101333|5332|1.1|0.04235| ; RYR3|IDBG-5249|ENSG00000198838|6263|1.8|<1.0E-5 ;
Insulin Synthesis and Processing	3825	REACTOME	Homo sapiens	3	117	0.03	0.232488	0.333707	PCSK1 ; RPL35A ; RPS4X ;	PCSK1|IDBG-34238|ENSG00000175426|5122|27.4|0.03467 ; RPL35A|IDBG-71902|ENSG00000182899|6165|1.3|0.04863| ; RPS4X|IDBG-76537|ENSG00000198034|6191|1.7|0.02428 ;
KitReceptor	3914	NETPATH	Homo sapiens	2	65	0.03	0.236551	0.337245	MPDZ ; YES1 ;	MPDZ|IDBG-49995|ENSG00000107186|8777|2.4|0.02875 ; YES1|IDBG-363|ENSG00000176105|7525|1.8|0.00073 ;
Long-term depression	555	KEGG	Homo sapiens	2	69	0.03	0.257718	0.360123	PLA2G4A ; PLCB4 ;	PLA2G4A|IDBG-105429|ENSG00000116711|5321|1.3|0.00002| ; PLCB4|IDBG-52923|ENSG00000101333|5332|1.1|0.04235| ;
Metabolism of xenobiotics by cytochrome P450	599	KEGG	Homo sapiens	2	69	0.03	0.257718	0.360123	CYP1A2 ; DHDH ;	CYP1A2|IDBG-22558|ENSG00000140505|1544|3.2|0.02606 ; DHDH|IDBG-61438|ENSG00000104808|27294|1.8|0.01153 ;
Regulation of APC/C activators between G1/S and early anaphase	1927	REACTOME	Homo sapiens	2	69	0.03	0.257718	0.360123	PSMC6 ; SKP1 ;	PSMC6|IDBG-6838|ENSG00000100519|5706|1.2|0.00267| ; SKP1|IDBG-44621|ENSG00000113558|6500|1.1|0.00676| ;
Gastric acid secretion	10356	KEGG	Homo sapiens	2	71	0.03	0.268319	0.370035	CFTR ; PLCB4 ;	CFTR|IDBG-37713|ENSG00000001626|1080|-3.1|0.02606 ; PLCB4|IDBG-52923|ENSG00000101333|5332|1.1|0.04235| ;
RIG-I-like receptor signaling pathway	5713	KEGG	Homo sapiens	2	71	0.03	0.268319	0.370035	CXCL10 ; IL8 ;	CXCL10|IDBG-25212|ENSG00000169245|3627|1.1|0.00008| ; IL8|IDBG-23954|ENSG00000169429|3576|1.6|0.00174 ;
APC/C-mediated degradation of cell cycle proteins	1893	REACTOME	Homo sapiens	2	72	0.03	0.27362	0.370089	PSMC6 ; SKP1 ;	PSMC6|IDBG-6838|ENSG00000100519|5706|1.2|0.00267| ; SKP1|IDBG-44621|ENSG00000113558|6500|1.1|0.00676| ;
Cardiac muscle contraction	4399	KEGG	Homo sapiens	2	72	0.03	0.27362	0.370089	CACNA2D1 ; CACNB4 ;	CACNA2D1|IDBG-24291|ENSG00000153956|781|1.6|0.00415 ; CACNB4|IDBG-72371|ENSG00000182389|785|1.4|0.04468| ;
Regulation of mitotic cell cycle	8794	REACTOME	Homo sapiens	2	72	0.03	0.27362	0.370089	PSMC6 ; SKP1 ;	PSMC6|IDBG-6838|ENSG00000100519|5706|1.2|0.00267| ; SKP1|IDBG-44621|ENSG00000113558|6500|1.1|0.00676| ;
G alpha (s) signalling events	6279	REACTOME	Homo sapiens	2	73	0.03	0.27892	0.374854	ADRB3 ; VIPR1 ;	ADRB3|IDBG-17239|ENSG00000188778|155|-1.4|<1.0E-5| ; VIPR1|IDBG-27717|ENSG00000114812|7433|-1.4|0.04193| ;
CXCR4-mediated signaling events	9433	PID NCI	Homo sapiens	2	76	0.03	0.294802	0.391215	RGS1 ; YES1 ;	RGS1|IDBG-105443|ENSG00000090104|5996|1.2|0.00004| ; YES1|IDBG-363|ENSG00000176105|7525|1.8|0.00073 ;
Transmission across Chemical Synapses	2947	REACTOME	Homo sapiens	2	76	0.03	0.294802	0.391215	ACHE ; SLC5A7 ;	ACHE|IDBG-32513|ENSG00000087085|43|-1.4|0.0003| ; SLC5A7|IDBG-64864|ENSG00000115665|60482|1.8|0.00011 ;
Glucocorticoid receptor regulatory network	9360	PID NCI	Homo sapiens	2	79	0.03	0.310637	0.409653	IL8 ; VIPR1 ;	IL8|IDBG-23954|ENSG00000169429|3576|1.6|0.00174 ; VIPR1|IDBG-27717|ENSG00000114812|7433|-1.4|0.04193| ;
Fatty acid, triacylglycerol, and ketone body metabolism	9255	REACTOME	Homo sapiens	2	80	0.03	0.315901	0.411452	ABCA1 ; TIAM2 ;	ABCA1|IDBG-79441|ENSG00000165029|19|1.2|<1.0E-5| ; TIAM2|IDBG-98237|ENSG00000146426|26230|1.3|<1.0E-5| ;
Viral mRNA Translation	1921	REACTOME	Homo sapiens	2	80	0.03	0.315901	0.411452	RPL35A ; RPS4X ;	RPL35A|IDBG-71902|ENSG00000182899|6165|1.3|0.04863| ; RPS4X|IDBG-76537|ENSG00000198034|6191|1.7|0.02428 ;
Eukaryotic Translation Termination	1706	REACTOME	Homo sapiens	2	81	0.02	0.321157	0.410691	RPL35A ; RPS4X ;	RPL35A|IDBG-71902|ENSG00000182899|6165|1.3|0.04863| ; RPS4X|IDBG-76537|ENSG00000198034|6191|1.7|0.02428 ;
Peptide chain elongation	1248	REACTOME	Homo sapiens	2	81	0.02	0.321157	0.410691	RPL35A ; RPS4X ;	RPL35A|IDBG-71902|ENSG00000182899|6165|1.3|0.04863| ; RPS4X|IDBG-76537|ENSG00000198034|6191|1.7|0.02428 ;
Synaptic Transmission	3274	REACTOME	Homo sapiens	2	81	0.02	0.321157	0.410691	ACHE ; SLC5A7 ;	ACHE|IDBG-32513|ENSG00000087085|43|-1.4|0.0003| ; SLC5A7|IDBG-64864|ENSG00000115665|60482|1.8|0.00011 ;
Signaling in Immune system	1959	REACTOME	Homo sapiens	5	264	0.02	0.323013	0.410576	C1S ; CD200 ; IL1A ; IL5RA ; SKP1 ;	C1S|IDBG-15857|ENSG00000182326|716|-1.2|0.04279| ; CD200|IDBG-49799|ENSG00000091972|4345|1.4|0.00065| ; IL1A|IDBG-66482|ENSG00000115008|3552|1.5|0.03174 ; IL5RA|IDBG-13590|ENSG00000091181|3568|1.3|<1.0E-5| ; SKP1|IDBG-44621|ENSG00000113558|6500|1.1|0.00676| ;
Eukaryotic Translation Elongation	1373	REACTOME	Homo sapiens	2	84	0.02	0.336863	0.425617	RPL35A ; RPS4X ;	RPL35A|IDBG-71902|ENSG00000182899|6165|1.3|0.04863| ; RPS4X|IDBG-76537|ENSG00000198034|6191|1.7|0.02428 ;
ErbB signaling pathway	461	KEGG	Homo sapiens	2	86	0.02	0.347276	0.436162	EREG ; NRG2 ;	EREG|IDBG-24370|ENSG00000124882|2069|-27.4|0.03467 ; NRG2|IDBG-48049|ENSG00000158458|9542|1.4|0.04468| ;
Biological oxidations	3694	REACTOME	Homo sapiens	2	87	0.02	0.352463	0.440058	ALDH1A1 ; CYP1A2 ;	ALDH1A1|IDBG-71008|ENSG00000165092|216|-2.8|<1.0E-5 ; CYP1A2|IDBG-22558|ENSG00000140505|1544|3.2|0.02606 ;
Ribosome	474	KEGG	Homo sapiens	2	88	0.02	0.357637	0.44389	RPL35A ; RPS4X ;	RPL35A|IDBG-71902|ENSG00000182899|6165|1.3|0.04863| ; RPS4X|IDBG-76537|ENSG00000198034|6191|1.7|0.02428 ;
Formation of a pool of free 40S subunits	1923	REACTOME	Homo sapiens	2	90	0.02	0.367939	0.454007	RPL35A ; RPS4X ;	RPL35A|IDBG-71902|ENSG00000182899|6165|1.3|0.04863| ; RPS4X|IDBG-76537|ENSG00000198034|6191|1.7|0.02428 ;
Regulation of gene expression in beta cells	3250	REACTOME	Homo sapiens	2	93	0.02	0.383273	0.470178	RPL35A ; RPS4X ;	RPL35A|IDBG-71902|ENSG00000182899|6165|1.3|0.04863| ; RPS4X|IDBG-76537|ENSG00000198034|6191|1.7|0.02428 ;
Alzheimer`s disease	521	KEGG	Homo sapiens	3	158	0.02	0.391787	0.477844	MME ; PLCB4 ; RYR3 ;	MME|IDBG-62119|ENSG00000196549|4311|1.1|0.02784| ; PLCB4|IDBG-52923|ENSG00000101333|5332|1.1|0.04235| ; RYR3|IDBG-5249|ENSG00000198838|6263|1.8|<1.0E-5 ;
G1/S Transition	1558	REACTOME	Homo sapiens	2	95	0.02	0.393409	0.474339	PSMC6 ; SKP1 ;	PSMC6|IDBG-6838|ENSG00000100519|5706|1.2|0.00267| ; SKP1|IDBG-44621|ENSG00000113558|6500|1.1|0.00676| ;
Influenza Viral RNA Transcription and Replication	1192	REACTOME	Homo sapiens	2	95	0.02	0.393409	0.474339	RPL35A ; RPS4X ;	RPL35A|IDBG-71902|ENSG00000182899|6165|1.3|0.04863| ; RPS4X|IDBG-76537|ENSG00000198034|6191|1.7|0.02428 ;
S Phase	1692	REACTOME	Homo sapiens	2	97	0.02	0.403471	0.483707	PSMC6 ; SKP1 ;	PSMC6|IDBG-6838|ENSG00000100519|5706|1.2|0.00267| ; SKP1|IDBG-44621|ENSG00000113558|6500|1.1|0.00676| ;
Purine nucleotides and Nucleosides metabolism ( Purine nucleotides and Nucleosides metabolism )	9731	INOH	Homo sapiens	2	99	0.02	0.413455	0.492875	ADCY10 ; AMPD1 ;	ADCY10|IDBG-104569|ENSG00000143199|55811|27.6|0.01805 ; AMPD1|IDBG-101299|ENSG00000116748|270|3.7|0.00284 ;
Protein processing in endoplasmic reticulum	10363	KEGG	Homo sapiens	3	164	0.02	0.414891	0.491808	ATXN3 ; HSPA6 ; SKP1 ;	ATXN3|IDBG-16734|ENSG00000066427|4287|1.1|0.01058| ; HSPA6|IDBG-104287|ENSG00000173110|3310|1.7|<1.0E-5 ; SKP1|IDBG-44621|ENSG00000113558|6500|1.1|0.00676| ;
3` -UTR-mediated translational regulation	1525	REACTOME	Homo sapiens	2	100	0.02	0.418416	0.490477	RPL35A ; RPS4X ;	RPL35A|IDBG-71902|ENSG00000182899|6165|1.3|0.04863| ; RPS4X|IDBG-76537|ENSG00000198034|6191|1.7|0.02428 ;
L13a-mediated translational silencing of Ceruloplasmin expression	1958	REACTOME	Homo sapiens	2	100	0.02	0.418416	0.490477	RPL35A ; RPS4X ;	RPL35A|IDBG-71902|ENSG00000182899|6165|1.3|0.04863| ; RPS4X|IDBG-76537|ENSG00000198034|6191|1.7|0.02428 ;
GTP hydrolysis and joining of the 60S ribosomal subunit	1919	REACTOME	Homo sapiens	2	101	0.02	0.423357	0.493527	RPL35A ; RPS4X ;	RPL35A|IDBG-71902|ENSG00000182899|6165|1.3|0.04863| ; RPS4X|IDBG-76537|ENSG00000198034|6191|1.7|0.02428 ;
Regulation of beta-cell development	3577	REACTOME	Homo sapiens	2	102	0.02	0.428276	0.493805	RPL35A ; RPS4X ;	RPL35A|IDBG-71902|ENSG00000182899|6165|1.3|0.04863| ; RPS4X|IDBG-76537|ENSG00000198034|6191|1.7|0.02428 ;
Toll-like receptor signaling pathway	564	KEGG	Homo sapiens	2	102	0.02	0.428276	0.493805	CXCL10 ; IL8 ;	CXCL10|IDBG-25212|ENSG00000169245|3627|1.1|0.00008| ; IL8|IDBG-23954|ENSG00000169429|3576|1.6|0.00174 ;
Mitotic G1-G1/S phases	9070	REACTOME	Homo sapiens	2	106	0.02	0.447733	0.513433	PSMC6 ; SKP1 ;	PSMC6|IDBG-6838|ENSG00000100519|5706|1.2|0.00267| ; SKP1|IDBG-44621|ENSG00000113558|6500|1.1|0.00676| ;
Cap-dependent Translation Initiation	1630	REACTOME	Homo sapiens	2	107	0.02	0.452541	0.513366	RPL35A ; RPS4X ;	RPL35A|IDBG-71902|ENSG00000182899|6165|1.3|0.04863| ; RPS4X|IDBG-76537|ENSG00000198034|6191|1.7|0.02428 ;
Eukaryotic Translation Initiation	1272	REACTOME	Homo sapiens	2	107	0.02	0.452541	0.513366	RPL35A ; RPS4X ;	RPL35A|IDBG-71902|ENSG00000182899|6165|1.3|0.04863| ; RPS4X|IDBG-76537|ENSG00000198034|6191|1.7|0.02428 ;
Host Interactions of HIV factors	1473	REACTOME	Homo sapiens	2	109	0.02	0.462085	0.52139	PSMC6 ; SKP1 ;	PSMC6|IDBG-6838|ENSG00000100519|5706|1.2|0.00267| ; SKP1|IDBG-44621|ENSG00000113558|6500|1.1|0.00676| ;
Translation	1305	REACTOME	Homo sapiens	2	114	0.02	0.485519	0.544918	RPL35A ; RPS4X ;	RPL35A|IDBG-71902|ENSG00000182899|6165|1.3|0.04863| ; RPS4X|IDBG-76537|ENSG00000198034|6191|1.7|0.02428 ;
TNFalpha	3903	NETPATH	Homo sapiens	3	189	0.02	0.507612	0.566699	ALPL ; SKP1 ; ZIM2 ;	ALPL|IDBG-93194|ENSG00000162551|249|1.2|<1.0E-5| ; SKP1|IDBG-44621|ENSG00000113558|6500|1.1|0.00676| ; ZIM2|IDBG-71716|ENSG00000198300|23619,5178|-3.9|0.00054 ;
Influenza Life Cycle	1252	REACTOME	Homo sapiens	2	126	0.02	0.539133	0.598721	RPL35A ; RPS4X ;	RPL35A|IDBG-71902|ENSG00000182899|6165|1.3|0.04863| ; RPS4X|IDBG-76537|ENSG00000198034|6191|1.7|0.02428 ;
Toxoplasmosis	10385	KEGG	Homo sapiens	2	127	0.02	0.543426	0.600329	HSPA6 ; PLA2G4A ;	HSPA6|IDBG-104287|ENSG00000173110|3310|1.7|<1.0E-5 ; PLA2G4A|IDBG-105429|ENSG00000116711|5321|1.3|0.00002| ;
Cell adhesion molecules (CAMs)	440	KEGG	Homo sapiens	2	130	0.02	0.556141	0.611176	CD274 ; NRCAM ;	CD274|IDBG-47487|ENSG00000120217|29126|1.3|<1.0E-5| ; NRCAM|IDBG-36081|ENSG00000091129|4897|1.2|0.01495| ;
Influenza Infection	1356	REACTOME	Homo sapiens	2	131	0.02	0.560324	0.612582	RPL35A ; RPS4X ;	RPL35A|IDBG-71902|ENSG00000182899|6165|1.3|0.04863| ; RPS4X|IDBG-76537|ENSG00000198034|6191|1.7|0.02428 ;
Tight junction	522	KEGG	Homo sapiens	2	132	0.02	0.56448	0.613944	MPDZ ; YES1 ;	MPDZ|IDBG-49995|ENSG00000107186|8777|2.4|0.02875 ; YES1|IDBG-363|ENSG00000176105|7525|1.8|0.00073 ;
Direct p53 effectors	9350	PID NCI	Homo sapiens	2	134	0.01	0.572707	0.619698	IGFBP3 ; MMP2 ;	IGFBP3|IDBG-15809|ENSG00000146674|3486|-1.4|0.02608| ; MMP2|IDBG-31271|ENSG00000087245|4313|-2.5|0.00052 ;
Phagosome	10394	KEGG	Homo sapiens	2	149	0.01	0.630835	0.679113	ITGA2 ; MARCO ;	ITGA2|IDBG-20326|ENSG00000164171|3673|2|0.00367 ; MARCO|IDBG-67847|ENSG00000019169|8685|-2.6|0.0002 ;
Purine metabolism	503	KEGG	Homo sapiens	2	159	0.01	0.666095	0.713431	ADCY10 ; AMPD1 ;	ADCY10|IDBG-104569|ENSG00000143199|55811|27.6|0.01805 ; AMPD1|IDBG-101299|ENSG00000116748|270|3.7|0.00284 ;
GPCR downstream signaling	6204	REACTOME	Homo sapiens	7	553	0.01	0.681828	0.726594	ADRB3 ; OXTR ; PLCB4 ; RGS1 ; TRPC3 ; TRPC6 ; VIPR1 ;	ADRB3|IDBG-17239|ENSG00000188778|155|-1.4|<1.0E-5| ; OXTR|IDBG-14899|ENSG00000180914|5021|27.1|0.03467 ; PLCB4|IDBG-52923|ENSG00000101333|5332|1.1|0.04235| ; RGS1|IDBG-105443|ENSG00000090104|5996|1.2|0.00004| ; TRPC3|IDBG-36538|ENSG00000138741|7222|1.6|0.0077 ; TRPC6|IDBG-68841|ENSG00000137672|7225|1|0.0004| ; VIPR1|IDBG-27717|ENSG00000114812|7433|-1.4|0.04193| ;
HIV Infection	1683	REACTOME	Homo sapiens	2	169	0.01	0.698623	0.740751	PSMC6 ; SKP1 ;	PSMC6|IDBG-6838|ENSG00000100519|5706|1.2|0.00267| ; SKP1|IDBG-44621|ENSG00000113558|6500|1.1|0.00676| ;
AKT(PKB)-Bad signaling ( EPO signaling pathway(JAK2 STAT1 STAT3 STAT5) )	10323	INOH	Homo sapiens	2	172	0.01	0.707862	0.743079	FGFR2 ; FGFR3 ;	FGFR2|IDBG-91347|ENSG00000066468|2263|-3.5|0.0086 ; FGFR3|IDBG-6932|ENSG00000068078|2261|-2.3|0.01167 ;
AKT(PKB)-Bad signaling ( IL-7 signaling(JAK1 JAK3 STAT5) )	9859	INOH	Homo sapiens	2	172	0.01	0.707862	0.743079	FGFR2 ; FGFR3 ;	FGFR2|IDBG-91347|ENSG00000066468|2263|-3.5|0.0086 ; FGFR3|IDBG-6932|ENSG00000068078|2261|-2.3|0.01167 ;
Huntington`s disease	4392	KEGG	Homo sapiens	2	176	0.01	0.719817	0.751888	DNAL1 ; PLCB4 ;	DNAL1|IDBG-11598|ENSG00000119661|83544|1.6|0.01474 ; PLCB4|IDBG-52923|ENSG00000101333|5332|1.1|0.04235| ;
Positive regulation of (Transcription of SOCS by STAT dimer) in JAK STAT pathway ( JAK-STAT pathway and regulation pathway Diagram )	9481	INOH	Homo sapiens	2	177	0.01	0.722741	0.751223	FGFR2 ; FGFR3 ;	FGFR2|IDBG-91347|ENSG00000066468|2263|-3.5|0.0086 ; FGFR3|IDBG-6932|ENSG00000068078|2261|-2.3|0.01167 ;
IL-7 signaling pathway(JAK1 JAK3 STAT5) ( IL-7 signaling(JAK1 JAK3 STAT5) )	10157	INOH	Homo sapiens	2	182	0.01	0.736983	0.762272	FGFR2 ; FGFR3 ;	FGFR2|IDBG-91347|ENSG00000066468|2263|-3.5|0.0086 ; FGFR3|IDBG-6932|ENSG00000068078|2261|-2.3|0.01167 ;
EPO signaling pathway(JAK2 STAT1 STAT3 STAT5) ( EPO signaling pathway(JAK2 STAT1 STAT3 STAT5) )	9767	INOH	Homo sapiens	2	183	0.01	0.739756	0.761408	FGFR2 ; FGFR3 ;	FGFR2|IDBG-91347|ENSG00000066468|2263|-3.5|0.0086 ; FGFR3|IDBG-6932|ENSG00000068078|2261|-2.3|0.01167 ;
VEGF signaling pathway ( VEGF signaling pathway )	9574	INOH	Homo sapiens	2	185	0.01	0.745229	0.763317	FGFR2 ; FGFR3 ;	FGFR2|IDBG-91347|ENSG00000066468|2263|-3.5|0.0086 ; FGFR3|IDBG-6932|ENSG00000068078|2261|-2.3|0.01167 ;
Metabolism of proteins	4497	REACTOME	Homo sapiens	2	218	0.01	0.822267	0.838156	RPL35A ; RPS4X ;	RPL35A|IDBG-71902|ENSG00000182899|6165|1.3|0.04863| ; RPS4X|IDBG-76537|ENSG00000198034|6191|1.7|0.02428 ;
Metabolism of lipids and lipoproteins	8971	REACTOME	Homo sapiens	2	231	0.01	0.846448	0.858657	ABCA1 ; TIAM2 ;	ABCA1|IDBG-79441|ENSG00000165029|19|1.2|<1.0E-5| ; TIAM2|IDBG-98237|ENSG00000146426|26230|1.3|<1.0E-5| ;
Cell Cycle, Mitotic	1572	REACTOME	Homo sapiens	2	285	0.01	0.918184	0.926971	PSMC6 ; SKP1 ;	PSMC6|IDBG-6838|ENSG00000100519|5706|1.2|0.00267| ; SKP1|IDBG-44621|ENSG00000113558|6500|1.1|0.00676| ;
Metabolic pathways	4373	KEGG	Homo sapiens	11	1096	0.01	0.926185	0.930595	AADAT ; ALDH1A1 ; ALPL ; AMPD1 ; CYP1A2 ; EPT1 ; HAAO ; KMO ; MTAP ; PLA2G4A ; PLCB4 ;	AADAT|IDBG-44521|ENSG00000109576|51166|27.6|0.00946 ; ALDH1A1|IDBG-71008|ENSG00000165092|216|-2.8|<1.0E-5 ; ALPL|IDBG-93194|ENSG00000162551|249|1.2|<1.0E-5| ; AMPD1|IDBG-101299|ENSG00000116748|270|3.7|0.00284 ; CYP1A2|IDBG-22558|ENSG00000140505|1544|3.2|0.02606 ; EPT1|IDBG-35563|ENSG00000138018||1.3|0.0003| ; HAAO|IDBG-48645|ENSG00000162882|23498|-1|0.03804| ; KMO|IDBG-107692|ENSG00000117009|8564…
Gene Expression	1217	REACTOME	Homo sapiens	2	358	0.01	0.966627	0.966627	RPL35A ; RPS4X ;	RPL35A|IDBG-71902|ENSG00000182899|6165|1.3|0.04863| ; RPS4X|IDBG-76537|ENSG00000198034|6191|1.7|0.02428 ;

## Sheet: Wean0vs7
Pathway Name	Pathway Id	Source Name	Organism	Pathway uploaded gene count	Genes in InnateDB for this entity	Genes Ratio	Pathway p-value	Pathway p-value (corrected)	Gene Symbols	Genes (Symbol|IDBG-ID|Ensembl|Entrez|Fold Change|P-Value)
Collagen adhesion via alpha 2 beta 1 glycoprotein	1286	REACTOME	Homo sapiens	3	4	0.75	1.45542e-05	0.00336203	COL1A1 ; COL1A2 ; ITGA2 ;	COL1A1|IDBG-58238|ENSG00000108821|1277|-3.1|<1.0E-5 ; COL1A2|IDBG-27319|ENSG00000164692|1278|-3.5|<1.0E-5 ; ITGA2|IDBG-20326|ENSG00000164171|3673|2.2|0.00025 ;
ECM-receptor interaction	468	KEGG	Homo sapiens	7	85	0.08	0.000335704	0.0387738	COL1A1 ; COL1A2 ; COL3A1 ; ITGA11 ; ITGA2 ; ITGA9 ; SV2C ;	COL1A1|IDBG-58238|ENSG00000108821|1277|-3.1|<1.0E-5 ; COL1A2|IDBG-27319|ENSG00000164692|1278|-3.5|<1.0E-5 ; COL3A1|IDBG-77195|ENSG00000168542|1281|-2.2|<1.0E-5 ; ITGA11|IDBG-18977|ENSG00000137809|22801|1.1|0.00467| ; ITGA2|IDBG-20326|ENSG00000164171|3673|2.2|0.00025 ; ITGA9|IDBG-25124|ENSG00000144668|3680|1|0.00631| ; SV2C|IDBG-29446|ENSG00000122012|22987|1.9|0.00121 ;
Collagen adhesion via Gp IV	1707	REACTOME	Homo sapiens	2	3	0.67	0.00071388	0.0549688	COL1A1 ; COL1A2 ;	COL1A1|IDBG-58238|ENSG00000108821|1277|-3.1|<1.0E-5 ; COL1A2|IDBG-27319|ENSG00000164692|1278|-3.5|<1.0E-5 ;
Platelet Adhesion to exposed collagen	1823	REACTOME	Homo sapiens	3	13	0.23	0.000939068	0.0542312	COL1A1 ; COL1A2 ; ITGA2 ;	COL1A1|IDBG-58238|ENSG00000108821|1277|-3.1|<1.0E-5 ; COL1A2|IDBG-27319|ENSG00000164692|1278|-3.5|<1.0E-5 ; ITGA2|IDBG-20326|ENSG00000164171|3673|2.2|0.00025 ;
Heterotrimeric GPCR signaling pathway (through G alpha s ACs Epac BRaf and ERKcascade) ( GPCR signaling (G alpha s, Epac and ERK) )	9828	INOH	Homo sapiens	11	248	0.04	0.00160105	0.0739683	ADCY8 ; CD80 ; FZD4 ; FZD7 ; IFNG ; LIF ; RAPGEF4 ; RGS1 ; RGS2 ; TAC3 ; TSHB ;	ADCY8|IDBG-35780|ENSG00000155897|114|-1.4|0.04351| ; CD80|IDBG-51287|ENSG00000121594|941|1.8|0.04112 ; FZD4|IDBG-67034|ENSG00000174804|8322|1.2|0.00152| ; FZD7|IDBG-78808|ENSG00000155760|8324|1.8|0.00733 ; IFNG|IDBG-45916|ENSG00000111537|3458|2.3|0.02829 ; LIF|IDBG-3968|ENSG00000128342|3976|2|0.0283 ; RAPGEF4|IDBG-75192|ENSG00000091428|11069|-1.6|0.00228 ; RGS1|IDBG-105443|ENSG00000090104|5996|1.…
Ifn gamma signaling pathway	4171	PID BIOCARTA	Homo sapiens	2	5	0.4	0.00233136	0.0897575	IFNG ; JAK2 ;	IFNG|IDBG-45916|ENSG00000111537|3458|2.3|0.02829 ; JAK2|IDBG-47039|ENSG00000096968|3717|3.6|0.00276 ;
Endothelins	2659	PID NCI	Homo sapiens	5	61	0.08	0.00249491	0.082332	ADCY8 ; COL1A2 ; COL3A1 ; EDNRB ; JAK2 ;	ADCY8|IDBG-35780|ENSG00000155897|114|-1.4|0.04351| ; COL1A2|IDBG-27319|ENSG00000164692|1278|-3.5|<1.0E-5 ; COL3A1|IDBG-77195|ENSG00000168542|1281|-2.2|<1.0E-5 ; EDNRB|IDBG-40388|ENSG00000136160|1910|-1.6|0.00321 ; JAK2|IDBG-47039|ENSG00000096968|3717|3.6|0.00276 ;
Integrin signaling pathway ( Integrin signaling pathway )	9504	INOH	Homo sapiens	7	123	0.06	0.00297501	0.0859034	COL1A1 ; COL1A2 ; COL3A1 ; DCN ; ITGA11 ; ITGA2 ; ITGA9 ;	COL1A1|IDBG-58238|ENSG00000108821|1277|-3.1|<1.0E-5 ; COL1A2|IDBG-27319|ENSG00000164692|1278|-3.5|<1.0E-5 ; COL3A1|IDBG-77195|ENSG00000168542|1281|-2.2|<1.0E-5 ; DCN|IDBG-50872|ENSG00000011465|1634|-4.5|0.00001 ; ITGA11|IDBG-18977|ENSG00000137809|22801|1.1|0.00467| ; ITGA2|IDBG-20326|ENSG00000164171|3673|2.2|0.00025 ; ITGA9|IDBG-25124|ENSG00000144668|3680|1|0.00631| ;
Integrin cell surface interactions	3146	REACTOME	Homo sapiens	5	65	0.08	0.00329759	0.0846381	COL1A1 ; COL1A2 ; ITGA11 ; ITGA2 ; ITGA9 ;	COL1A1|IDBG-58238|ENSG00000108821|1277|-3.1|<1.0E-5 ; COL1A2|IDBG-27319|ENSG00000164692|1278|-3.5|<1.0E-5 ; ITGA11|IDBG-18977|ENSG00000137809|22801|1.1|0.00467| ; ITGA2|IDBG-20326|ENSG00000164171|3673|2.2|0.00025 ; ITGA9|IDBG-25124|ENSG00000144668|3680|1|0.00631| ;
IFN gamma signaling pathway(JAK1 JAK2 STAT1) ( IFN gamma signaling(JAK1 JAK2 STAT1) )	9893	INOH	Homo sapiens	2	6	0.33	0.00346148	0.0799602	IFNG ; JAK2 ;	IFNG|IDBG-45916|ENSG00000111537|3458|2.3|0.02829 ; JAK2|IDBG-47039|ENSG00000096968|3717|3.6|0.00276 ;
Heterotrimeric GPCR signaling pathway (through G alpha i and pertussis toxin) ( GPCR signaling (pertussis toxin) )	10167	INOH	Homo sapiens	10	239	0.04	0.00397292	0.0764787	ADCY8 ; CD80 ; FZD4 ; FZD7 ; IFNG ; LIF ; RGS1 ; RGS2 ; TAC3 ; TSHB ;	ADCY8|IDBG-35780|ENSG00000155897|114|-1.4|0.04351| ; CD80|IDBG-51287|ENSG00000121594|941|1.8|0.04112 ; FZD4|IDBG-67034|ENSG00000174804|8322|1.2|0.00152| ; FZD7|IDBG-78808|ENSG00000155760|8324|1.8|0.00733 ; IFNG|IDBG-45916|ENSG00000111537|3458|2.3|0.02829 ; LIF|IDBG-3968|ENSG00000128342|3976|2|0.0283 ; RGS1|IDBG-105443|ENSG00000090104|5996|1.3|0.00119| ; RGS2|IDBG-105451|ENSG00000116741|5997|1.3|<…
Heterotrimeric GTP-binding protein coupled receptor signaling pathway (through G alpha i, adenylate cyclase and cAMP) ( GPCR signaling (G alpha i) )	9795	INOH	Homo sapiens	10	239	0.04	0.00397292	0.0764787	ADCY8 ; CD80 ; FZD4 ; FZD7 ; IFNG ; LIF ; RGS1 ; RGS2 ; TAC3 ; TSHB ;	ADCY8|IDBG-35780|ENSG00000155897|114|-1.4|0.04351| ; CD80|IDBG-51287|ENSG00000121594|941|1.8|0.04112 ; FZD4|IDBG-67034|ENSG00000174804|8322|1.2|0.00152| ; FZD7|IDBG-78808|ENSG00000155760|8324|1.8|0.00733 ; IFNG|IDBG-45916|ENSG00000111537|3458|2.3|0.02829 ; LIF|IDBG-3968|ENSG00000128342|3976|2|0.0283 ; RGS1|IDBG-105443|ENSG00000090104|5996|1.3|0.00119| ; RGS2|IDBG-105451|ENSG00000116741|5997|1.3|<…
VEGFR3 signaling in lymphatic endothelium	9413	PID NCI	Homo sapiens	3	22	0.14	0.00456594	0.0811332	COL1A1 ; COL1A2 ; ITGA2 ;	COL1A1|IDBG-58238|ENSG00000108821|1277|-3.1|<1.0E-5 ; COL1A2|IDBG-27319|ENSG00000164692|1278|-3.5|<1.0E-5 ; ITGA2|IDBG-20326|ENSG00000164171|3673|2.2|0.00025 ;
Heterotrimeric GTP-binding protein coupled receptor signaling pathway (through G alpha s, cholera toxin, adenylate cyclase and cAMP) ( GPCR signaling (cholera toxin) )	9790	INOH	Homo sapiens	10	246	0.04	0.00486877	0.0803348	ADCY8 ; CD80 ; FZD4 ; FZD7 ; IFNG ; LIF ; RGS1 ; RGS2 ; TAC3 ; TSHB ;	ADCY8|IDBG-35780|ENSG00000155897|114|-1.4|0.04351| ; CD80|IDBG-51287|ENSG00000121594|941|1.8|0.04112 ; FZD4|IDBG-67034|ENSG00000174804|8322|1.2|0.00152| ; FZD7|IDBG-78808|ENSG00000155760|8324|1.8|0.00733 ; IFNG|IDBG-45916|ENSG00000111537|3458|2.3|0.02829 ; LIF|IDBG-3968|ENSG00000128342|3976|2|0.0283 ; RGS1|IDBG-105443|ENSG00000090104|5996|1.3|0.00119| ; RGS2|IDBG-105451|ENSG00000116741|5997|1.3|<…
Visual signal transduction: Cones	9416	PID NCI	Homo sapiens	3	23	0.13	0.00519183	0.0799542	CNGA3 ; PDE6C ; RPE65 ;	CNGA3|IDBG-62858|ENSG00000144191|1261|1.5|0.0057 ; PDE6C|IDBG-82906|ENSG00000095464|5146|2.5|0.0172 ; RPE65|IDBG-99605|ENSG00000116745|6121|2.5|0.02829 ;
Inhibition of matrix metalloproteinases	4164	PID BIOCARTA	Homo sapiens	2	8	0.25	0.00633092	0.0914026	MMP2 ; TIMP4 ;	MMP2|IDBG-31271|ENSG00000087245|4313|1.4|0.00068| ; TIMP4|IDBG-18927|ENSG00000157150|7079|2.4|0.00714 ;
Heterotrimeric GPCR signaling pathway (through G alpha s ACs PKA BRaf and ERKcascade)(canonical) ( GPCR signaling (G alpha s, PKA and ERK) )	9755	INOH	Homo sapiens	10	259	0.04	0.00694931	0.0944288	ADCY8 ; CD80 ; FZD4 ; FZD7 ; IFNG ; LIF ; RGS1 ; RGS2 ; TAC3 ; TSHB ;	ADCY8|IDBG-35780|ENSG00000155897|114|-1.4|0.04351| ; CD80|IDBG-51287|ENSG00000121594|941|1.8|0.04112 ; FZD4|IDBG-67034|ENSG00000174804|8322|1.2|0.00152| ; FZD7|IDBG-78808|ENSG00000155760|8324|1.8|0.00733 ; IFNG|IDBG-45916|ENSG00000111537|3458|2.3|0.02829 ; LIF|IDBG-3968|ENSG00000128342|3976|2|0.0283 ; RGS1|IDBG-105443|ENSG00000090104|5996|1.3|0.00119| ; RGS2|IDBG-105451|ENSG00000116741|5997|1.3|<…
Protein digestion and absorption	10383	KEGG	Homo sapiens	5	79	0.06	0.00757749	0.0972445	COL14A1 ; COL1A1 ; COL1A2 ; COL3A1 ; CPB2 ;	COL14A1|IDBG-34088|ENSG00000187955|7373|-1.2|0.04173| ; COL1A1|IDBG-58238|ENSG00000108821|1277|-3.1|<1.0E-5 ; COL1A2|IDBG-27319|ENSG00000164692|1278|-3.5|<1.0E-5 ; COL3A1|IDBG-77195|ENSG00000168542|1281|-2.2|<1.0E-5 ; CPB2|IDBG-30244|ENSG00000080618|1361|1.5|0.00007 ;
No2-dependent il-12 pathway in nk cells	3943	PID BIOCARTA	Homo sapiens	2	9	0.22	0.00805727	0.0979595	IFNG ; JAK2 ;	IFNG|IDBG-45916|ENSG00000111537|3458|2.3|0.02829 ; JAK2|IDBG-47039|ENSG00000096968|3717|3.6|0.00276 ;
LIF signaling pathway ( LIF signaling(JAK1 JAK2 STAT3) )	9770	INOH	Homo sapiens	2	10	0.2	0.00996967	0.11515	JAK2 ; LIF ;	JAK2|IDBG-47039|ENSG00000096968|3717|3.6|0.00276 ; LIF|IDBG-3968|ENSG00000128342|3976|2|0.0283 ;
Endocytosis	4386	KEGG	Homo sapiens	8	198	0.04	0.0118845	0.130729	ADRB2 ; DAB2 ; EEA1 ; EPN3 ; FOLR1 ; KDR ; PSD2 ; VPS45 ;	ADRB2|IDBG-52685|ENSG00000169252|154|27.4|0.03442 ; DAB2|IDBG-17973|ENSG00000153071|1601|-1.9|0.00046 ; EEA1|IDBG-51091|ENSG00000102189|8411|-1.6|0.03756 ; EPN3|IDBG-58726|ENSG00000049283|55040|1.1|0.03614| ; FOLR1|IDBG-63244|ENSG00000110195|2348|1.95|0.00043 ; KDR|IDBG-19161|ENSG00000128052|3791|1.2|0.00011| ; PSD2|IDBG-48009|ENSG00000146005|84249|2.8|0.04479 ; VPS45|IDBG-102045|ENSG00000136631|…
Folate biosynthesis	513	KEGG	Homo sapiens	2	11	0.18	0.012062	0.121144	ALPL ; DHFR ;	ALPL|IDBG-93194|ENSG00000162551|249|1.4|0.00045| ; DHFR|IDBG-302986|ENSG00000228716|100291317,1719|1.5|0.01121 ;
MRNA Decay by 3` to 5` Exoribonuclease	7750	REACTOME	Homo sapiens	2	11	0.18	0.012062	0.121144	DIS3 ; EXOSC9 ;	DIS3|IDBG-37462|ENSG00000083520|22894|-0.05|0.01737| ; EXOSC9|IDBG-36262|ENSG00000123737|5393|-1.4|0.0345| ;
Noncanonical Wnt signaling pathway	9462	PID NCI	Homo sapiens	3	32	0.09	0.0131395	0.126468	FZD7 ; MAP3K7 ; YES1 ;	FZD7|IDBG-78808|ENSG00000155760|8324|1.8|0.00733 ; MAP3K7|IDBG-94374|ENSG00000135341|6885|1|0.02925| ; YES1|IDBG-363|ENSG00000176105|7525|2.1|0.00001 ;
Heterotrimeric GPCR signaling pathway (through G alpha q, PLC beta and ERK cascade) ( GPCR signaling (G alpha q) )	9891	INOH	Homo sapiens	9	249	0.04	0.0153644	0.141967	CD80 ; FZD4 ; FZD7 ; IFNG ; LIF ; RGS1 ; RGS2 ; TAC3 ; TSHB ;	CD80|IDBG-51287|ENSG00000121594|941|1.8|0.04112 ; FZD4|IDBG-67034|ENSG00000174804|8322|1.2|0.00152| ; FZD7|IDBG-78808|ENSG00000155760|8324|1.8|0.00733 ; IFNG|IDBG-45916|ENSG00000111537|3458|2.3|0.02829 ; LIF|IDBG-3968|ENSG00000128342|3976|2|0.0283 ; RGS1|IDBG-105443|ENSG00000090104|5996|1.3|0.00119| ; RGS2|IDBG-105451|ENSG00000116741|5997|1.3|<1.0E-5| ; TAC3|IDBG-41810|ENSG00000166863|6866|-1.5|<…
Il 6 signaling pathway	3992	PID BIOCARTA	Homo sapiens	2	13	0.15	0.0167627	0.14893	JAK2 ; LRPPRC ;	JAK2|IDBG-47039|ENSG00000096968|3717|3.6|0.00276 ; LRPPRC|IDBG-49387|ENSG00000138095|10128|1.2|0.0345| ;
Basal transcription factors	501	KEGG	Homo sapiens	3	36	0.08	0.0180856	0.154732	GTF2A1 ; TAF5 ; TAF7L ;	GTF2A1|IDBG-14595|ENSG00000165417|2957|2.3|0.04627 ; TAF5|IDBG-88423|ENSG00000148835|6877|1.6|0.0141 ; TAF7L|IDBG-79564|ENSG00000102387|54457|1.3|0.00355| ;
Il12 and stat4 dependent signaling pathway in th1 development	4054	PID BIOCARTA	Homo sapiens	2	15	0.13	0.0221132	0.182434	IFNG ; JAK2 ;	IFNG|IDBG-45916|ENSG00000111537|3458|2.3|0.02829 ; JAK2|IDBG-47039|ENSG00000096968|3717|3.6|0.00276 ;
GPCR ligand binding	8185	REACTOME	Homo sapiens	10	314	0.03	0.0241482	0.192353	ADM ; ADRB2 ; CCL4 ; EDNRB ; FZD4 ; FZD7 ; HTR2B ; TAC3 ; TSHB ; UTS2 ;	ADM|IDBG-31636|ENSG00000148926|133|-2.6|<1.0E-5 ; ADRB2|IDBG-52685|ENSG00000169252|154|27.4|0.03442 ; CCL4|IDBG-42537|ENSG00000129277|6351|1.3|0.0345| ; EDNRB|IDBG-40388|ENSG00000136160|1910|-1.6|0.00321 ; FZD4|IDBG-67034|ENSG00000174804|8322|1.2|0.00152| ; FZD7|IDBG-78808|ENSG00000155760|8324|1.8|0.00733 ; HTR2B|IDBG-83044|ENSG00000135914|3357|1.5|0.00461 ; TAC3|IDBG-41810|ENSG00000166863|6866|-…
Chaperones modulate interferon signaling pathway	3952	PID BIOCARTA	Homo sapiens	2	16	0.13	0.0250183	0.192641	IFNG ; JAK2 ;	IFNG|IDBG-45916|ENSG00000111537|3458|2.3|0.02829 ; JAK2|IDBG-47039|ENSG00000096968|3717|3.6|0.00276 ;
Ion channels and their functional role in vascular endothelium	4141	PID BIOCARTA	Homo sapiens	3	42	0.07	0.0271952	0.202648	ADRB2 ; CCL4 ; TRPC5 ;	ADRB2|IDBG-52685|ENSG00000169252|154|27.4|0.03442 ; CCL4|IDBG-42537|ENSG00000129277|6351|1.3|0.0345| ; TRPC5|IDBG-82797|ENSG00000072315|7224|2.8|0.04479 ;
Glyoxylate and dicarboxylate metabolism	484	KEGG	Homo sapiens	2	18	0.11	0.0312619	0.225672	ACAT1 ; MUT ;	ACAT1|IDBG-70137|ENSG00000075239|38|1|0.0355| ; MUT|IDBG-90173|ENSG00000146085|4594|1.5|0.01211 ;
Class B/2 (Secretin family receptors)	4776	REACTOME	Homo sapiens	3	46	0.07	0.0343959	0.240771	ADM ; FZD4 ; FZD7 ;	ADM|IDBG-31636|ENSG00000148926|133|-2.6|<1.0E-5 ; FZD4|IDBG-67034|ENSG00000174804|8322|1.2|0.00152| ; FZD7|IDBG-78808|ENSG00000155760|8324|1.8|0.00733 ;
Focal adhesion	546	KEGG	Homo sapiens	7	200	0.04	0.0361863	0.245854	COL1A1 ; COL1A2 ; COL3A1 ; ITGA11 ; ITGA2 ; ITGA9 ; KDR ;	COL1A1|IDBG-58238|ENSG00000108821|1277|-3.1|<1.0E-5 ; COL1A2|IDBG-27319|ENSG00000164692|1278|-3.5|<1.0E-5 ; COL3A1|IDBG-77195|ENSG00000168542|1281|-2.2|<1.0E-5 ; ITGA11|IDBG-18977|ENSG00000137809|22801|1.1|0.00467| ; ITGA2|IDBG-20326|ENSG00000164171|3673|2.2|0.00025 ; ITGA9|IDBG-25124|ENSG00000144668|3680|1|0.00631| ; KDR|IDBG-19161|ENSG00000128052|3791|1.2|0.00011| ;
Cystic fibrosis transmembrane conductance regulator (cftr) and beta 2 adrenergic receptor (b2ar) pathway	4007	PID BIOCARTA	Homo sapiens	2	20	0.1	0.0380493	0.225369	ADRB2 ; CCL4 ;	ADRB2|IDBG-52685|ENSG00000169252|154|27.4|0.03442 ; CCL4|IDBG-42537|ENSG00000129277|6351|1.3|0.0345| ;
Lysine degradation ( Lysine degradation )	9613	INOH	Homo sapiens	2	20	0.1	0.0380493	0.225369	ACAT1 ; ALDH1A1 ;	ACAT1|IDBG-70137|ENSG00000075239|38|1|0.0355| ; ALDH1A1|IDBG-71008|ENSG00000165092|216|-3.3|<1.0E-5 ;
Negative regulation of (G alpha GDP-GTP exchange signaling) ( GPCR signaling (G alpha s, PKA and ERK) )	9612	INOH	Homo sapiens	2	20	0.1	0.0380493	0.225369	RGS1 ; RGS2 ;	RGS1|IDBG-105443|ENSG00000090104|5996|1.3|0.00119| ; RGS2|IDBG-105451|ENSG00000116741|5997|1.3|<1.0E-5| ;
Negative regulation of (G alpha s GDP-GTP exchange signaling) ( GPCR signaling (cholera toxin) )	10281	INOH	Homo sapiens	2	20	0.1	0.0380493	0.225369	RGS1 ; RGS2 ;	RGS1|IDBG-105443|ENSG00000090104|5996|1.3|0.00119| ; RGS2|IDBG-105451|ENSG00000116741|5997|1.3|<1.0E-5| ;
Negative regulation of heterotrimeric GPCR signaling pathway (through G alpha q and PLC beta) ( GPCR signaling (G alpha q) )	9495	INOH	Homo sapiens	2	20	0.1	0.0380493	0.225369	RGS1 ; RGS2 ;	RGS1|IDBG-105443|ENSG00000090104|5996|1.3|0.00119| ; RGS2|IDBG-105451|ENSG00000116741|5997|1.3|<1.0E-5| ;
Negative regulation of (G alpha i GDP-GTP exchange signaling) ( GPCR signaling (G alpha i) )	9982	INOH	Homo sapiens	2	21	0.1	0.0416347	0.234576	RGS1 ; RGS2 ;	RGS1|IDBG-105443|ENSG00000090104|5996|1.3|0.00119| ; RGS2|IDBG-105451|ENSG00000116741|5997|1.3|<1.0E-5| ;
Negative regulation of (G alpha i GDP-GTP exchange signaling) ( GPCR signaling (pertussis toxin) )	9490	INOH	Homo sapiens	2	21	0.1	0.0416347	0.234576	RGS1 ; RGS2 ;	RGS1|IDBG-105443|ENSG00000090104|5996|1.3|0.00119| ; RGS2|IDBG-105451|ENSG00000116741|5997|1.3|<1.0E-5| ;
Histidine degradation ( Histidine degradation )	10182	INOH	Homo sapiens	2	22	0.09	0.0453416	0.227694	ALDH1A1 ; HAL ;	ALDH1A1|IDBG-71008|ENSG00000165092|216|-3.3|<1.0E-5 ; HAL|IDBG-51903|ENSG00000084110|3034|1.2|0.00103| ;
Propanoate metabolism ( Propanoate metabolism )	10337	INOH	Homo sapiens	2	22	0.09	0.0453416	0.227694	ALDH1A1 ; MUT ;	ALDH1A1|IDBG-71008|ENSG00000165092|216|-3.3|<1.0E-5 ; MUT|IDBG-90173|ENSG00000146085|4594|1.5|0.01211 ;
Stabilization and accumulation of cytoplasmic beta-catenin (Canonical) ( Canonical Wnt signaling pathway Diagram )	9780	INOH	Homo sapiens	2	22	0.09	0.0453416	0.227694	FZD4 ; FZD7 ;	FZD4|IDBG-67034|ENSG00000174804|8322|1.2|0.00152| ; FZD7|IDBG-78808|ENSG00000155760|8324|1.8|0.00733 ;
Stabilization and accumulation of cytoplasmic beta-catenin (Canonical) ( Mammalian Wnt signaling pathway Diagram )	10217	INOH	Homo sapiens	2	22	0.09	0.0453416	0.227694	FZD4 ; FZD7 ;	FZD4|IDBG-67034|ENSG00000174804|8322|1.2|0.00152| ; FZD7|IDBG-78808|ENSG00000155760|8324|1.8|0.00733 ;
Stabilization and accumulation of cytoplasmic beta-catenin (Mammal) ( Mammalian Wnt signaling pathway Diagram )	9636	INOH	Homo sapiens	2	22	0.09	0.0453416	0.227694	FZD4 ; FZD7 ;	FZD4|IDBG-67034|ENSG00000174804|8322|1.2|0.00152| ; FZD7|IDBG-78808|ENSG00000155760|8324|1.8|0.00733 ;
Visual signal transduction: Rods	9450	PID NCI	Homo sapiens	2	23	0.09	0.0491654	0.241643	RPE65 ; SAG ;	RPE65|IDBG-99605|ENSG00000116745|6121|2.5|0.02829 ; SAG|IDBG-83475|ENSG00000130561|6295|1.7|0.03756 ;
Dilated cardiomyopathy	5714	KEGG	Homo sapiens	4	90	0.04	0.0513798	0.247265	ADCY8 ; ITGA11 ; ITGA2 ; ITGA9 ;	ADCY8|IDBG-35780|ENSG00000155897|114|-1.4|0.04351| ; ITGA11|IDBG-18977|ENSG00000137809|22801|1.1|0.00467| ; ITGA2|IDBG-20326|ENSG00000164171|3673|2.2|0.00025 ; ITGA9|IDBG-25124|ENSG00000144668|3680|1|0.00631| ;
ALK1 signaling events	9430	PID NCI	Homo sapiens	2	24	0.08	0.0531016	0.250336	ID1 ; TLX2 ;	ID1|IDBG-63543|ENSG00000125968|3397|1|0.0018| ; TLX2|IDBG-57593|ENSG00000115297|3196|-2.3|0.02829 ;
Signaling in Immune system	1959	REACTOME	Homo sapiens	8	264	0.03	0.0532505	0.246017	C1S ; CD200 ; CD200R1 ; CD80 ; EEA1 ; JAK2 ; KLRK1 ; MAP3K7 ;	C1S|IDBG-15857|ENSG00000182326|716|1.5|0.00191 ; CD200|IDBG-49799|ENSG00000091972|4345|1|0.00259| ; CD200R1|IDBG-50029|ENSG00000163606|131450|1.5|0.0016 ; CD80|IDBG-51287|ENSG00000121594|941|1.8|0.04112 ; EEA1|IDBG-51091|ENSG00000102189|8411|-1.6|0.03756 ; JAK2|IDBG-47039|ENSG00000096968|3717|3.6|0.00276 ; KLRK1|IDBG-237489|ENSG00000213809|22914|1.1|0.00012| ; MAP3K7|IDBG-94374|ENSG00000135341|68…
Phase 1 - Functionalization of compounds	3606	REACTOME	Homo sapiens	3	56	0.05	0.0562354	0.254713	ALDH1A1 ; CYP24A1 ; CYP8B1 ;	ALDH1A1|IDBG-71008|ENSG00000165092|216|-3.3|<1.0E-5 ; CYP24A1|IDBG-81619|ENSG00000019186|1591|2.6|0.0172 ; CYP8B1|IDBG-28185|ENSG00000180432|1582|1.6|0.02778 ;
Corticosteroids and cardioprotection	3970	PID BIOCARTA	Homo sapiens	2	25	0.08	0.0571459	0.244458	ADRB2 ; CCL4 ;	ADRB2|IDBG-52685|ENSG00000169252|154|27.4|0.03442 ; CCL4|IDBG-42537|ENSG00000129277|6351|1.3|0.0345| ;
Glycosylphosphatidylinositol(GPI)-anchor biosynthesis	480	KEGG	Homo sapiens	2	25	0.08	0.0571459	0.244458	PGAP1 ; PIGA ;	PGAP1|IDBG-77852|ENSG00000197121|80055|1.5|0.01308 ; PIGA|IDBG-46055|ENSG00000165195|5277|-3.2|0.01474 ;
Post-translational modification: synthesis of GPI-anchored proteins	1524	REACTOME	Homo sapiens	2	25	0.08	0.0571459	0.244458	PGAP1 ; PIGA ;	PGAP1|IDBG-77852|ENSG00000197121|80055|1.5|0.01308 ; PIGA|IDBG-46055|ENSG00000165195|5277|-3.2|0.01474 ;
Bile acid and bile salt metabolism	1244	REACTOME	Homo sapiens	2	26	0.08	0.061294	0.244119	CYP8B1 ; FABP6 ;	CYP8B1|IDBG-28185|ENSG00000180432|1582|1.6|0.02778 ; FABP6|IDBG-55997|ENSG00000170231|2172|1|0.00174| ;
Ephrin B reverse signaling	9426	PID NCI	Homo sapiens	2	26	0.08	0.061294	0.244119	MAP3K7 ; YES1 ;	MAP3K7|IDBG-94374|ENSG00000135341|6885|1|0.02925| ; YES1|IDBG-363|ENSG00000176105|7525|2.1|0.00001 ;
IL27-mediated signaling events	9389	PID NCI	Homo sapiens	2	26	0.08	0.061294	0.244119	IFNG ; JAK2 ;	IFNG|IDBG-45916|ENSG00000111537|3458|2.3|0.02829 ; JAK2|IDBG-47039|ENSG00000096968|3717|3.6|0.00276 ;
Ss-arrestins in gpcr desensitization	4015	PID BIOCARTA	Homo sapiens	2	26	0.08	0.061294	0.244119	ADRB2 ; CCL4 ;	ADRB2|IDBG-52685|ENSG00000169252|154|27.4|0.03442 ; CCL4|IDBG-42537|ENSG00000129277|6351|1.3|0.0345| ;
IL12-mediated signaling events	9386	PID NCI	Homo sapiens	3	59	0.05	0.0638103	0.241642	CCL4 ; IFNG ; JAK2 ;	CCL4|IDBG-42537|ENSG00000129277|6351|1.3|0.0345| ; IFNG|IDBG-45916|ENSG00000111537|3458|2.3|0.02829 ; JAK2|IDBG-47039|ENSG00000096968|3717|3.6|0.00276 ;
Loss of Nlp from mitotic centrosomes	3102	REACTOME	Homo sapiens	3	59	0.05	0.0638103	0.241642	CEP78 ; NEDD1 ; PCM1 ;	CEP78|IDBG-72569|ENSG00000148019|84131|1.6|0.03756 ; NEDD1|IDBG-52158|ENSG00000139350|121441|1.3|0.01411| ; PCM1|IDBG-8866|ENSG00000078674|5108|1|0.00552| ;
Loss of proteins required for interphase microtubule organizationÂ from the centrosome	3656	REACTOME	Homo sapiens	3	59	0.05	0.0638103	0.241642	CEP78 ; NEDD1 ; PCM1 ;	CEP78|IDBG-72569|ENSG00000148019|84131|1.6|0.03756 ; NEDD1|IDBG-52158|ENSG00000139350|121441|1.3|0.01411| ; PCM1|IDBG-8866|ENSG00000078674|5108|1|0.00552| ;
Activation of camp-dependent protein kinase pka	4094	PID BIOCARTA	Homo sapiens	2	27	0.07	0.0655418	0.244196	ADRB2 ; CCL4 ;	ADRB2|IDBG-52685|ENSG00000169252|154|27.4|0.03442 ; CCL4|IDBG-42537|ENSG00000129277|6351|1.3|0.0345| ;
Melanogenesis	595	KEGG	Homo sapiens	4	98	0.04	0.0662004	0.242735	ADCY8 ; EDNRB ; FZD4 ; FZD7 ;	ADCY8|IDBG-35780|ENSG00000155897|114|-1.4|0.04351| ; EDNRB|IDBG-40388|ENSG00000136160|1910|-1.6|0.00321 ; FZD4|IDBG-67034|ENSG00000174804|8322|1.2|0.00152| ; FZD7|IDBG-78808|ENSG00000155760|8324|1.8|0.00733 ;
Purine nucleotides and Nucleosides metabolism ( Purine nucleotides and Nucleosides metabolism )	9731	INOH	Homo sapiens	4	99	0.04	0.0681944	0.246139	ADCY8 ; NT5E ; PDE5A ; PDE6C ;	ADCY8|IDBG-35780|ENSG00000155897|114|-1.4|0.04351| ; NT5E|IDBG-93979|ENSG00000135318|4907|1.1|0.00057| ; PDE5A|IDBG-35773|ENSG00000138735|8654|-2.5|0.0172 ; PDE6C|IDBG-82906|ENSG00000095464|5146|2.5|0.0172 ;
Histidine metabolism	423	KEGG	Homo sapiens	2	28	0.07	0.0698852	0.237404	HAL ; TRMT11 ;	HAL|IDBG-51903|ENSG00000084110|3034|1.2|0.00103| ; TRMT11|IDBG-96151|ENSG00000066651|60487|1.2|0.02385| ;
Role of erbb2 in signal transduction and oncology	4019	PID BIOCARTA	Homo sapiens	2	28	0.07	0.0698852	0.237404	JAK2 ; LRPPRC ;	JAK2|IDBG-47039|ENSG00000096968|3717|3.6|0.00276 ; LRPPRC|IDBG-49387|ENSG00000138095|10128|1.2|0.0345| ;
Role of Ã?-arrestins in the activation and targeting of map kinases	3945	PID BIOCARTA	Homo sapiens	2	28	0.07	0.0698852	0.237404	ADRB2 ; CCL4 ;	ADRB2|IDBG-52685|ENSG00000169252|154|27.4|0.03442 ; CCL4|IDBG-42537|ENSG00000129277|6351|1.3|0.0345| ;
Wnt signaling network	9312	PID NCI	Homo sapiens	2	28	0.07	0.0698852	0.237404	FZD4 ; FZD7 ;	FZD4|IDBG-67034|ENSG00000174804|8322|1.2|0.00152| ; FZD7|IDBG-78808|ENSG00000155760|8324|1.8|0.00733 ;
IL4-mediated signaling events	9306	PID NCI	Homo sapiens	3	62	0.05	0.0718314	0.240479	COL1A1 ; COL1A2 ; JAK2 ;	COL1A1|IDBG-58238|ENSG00000108821|1277|-3.1|<1.0E-5 ; COL1A2|IDBG-27319|ENSG00000164692|1278|-3.5|<1.0E-5 ; JAK2|IDBG-47039|ENSG00000096968|3717|3.6|0.00276 ;
IL12 signaling mediated by STAT4	9351	PID NCI	Homo sapiens	2	29	0.07	0.0743203	0.245257	CD80 ; IFNG ;	CD80|IDBG-51287|ENSG00000121594|941|1.8|0.04112 ; IFNG|IDBG-45916|ENSG00000111537|3458|2.3|0.02829 ;
HIF-1-alpha transcription factor network	9370	PID NCI	Homo sapiens	3	64	0.05	0.0774185	0.251883	ADM ; HNF4A ; NT5E ;	ADM|IDBG-31636|ENSG00000148926|133|-2.6|<1.0E-5 ; HNF4A|IDBG-76498|ENSG00000101076|3172|-1|0.00112| ; NT5E|IDBG-93979|ENSG00000135318|4907|1.1|0.00057| ;
G alpha (i) signalling events	6833	REACTOME	Homo sapiens	2	30	0.07	0.0788432	0.252955	ADCY8 ; RGS1 ;	ADCY8|IDBG-35780|ENSG00000155897|114|-1.4|0.04351| ; RGS1|IDBG-105443|ENSG00000090104|5996|1.3|0.00119| ;
KitReceptor	3914	NETPATH	Homo sapiens	3	65	0.05	0.0802819	0.254043	JAK2 ; SOCS6 ; YES1 ;	JAK2|IDBG-47039|ENSG00000096968|3717|3.6|0.00276 ; SOCS6|IDBG-4847|ENSG00000170677|9306|1.2|0.02241| ; YES1|IDBG-363|ENSG00000176105|7525|2.1|0.00001 ;
Amoebiasis	10358	KEGG	Homo sapiens	4	105	0.04	0.0808032	0.252237	COL1A1 ; COL1A2 ; COL3A1 ; IFNG ;	COL1A1|IDBG-58238|ENSG00000108821|1277|-3.1|<1.0E-5 ; COL1A2|IDBG-27319|ENSG00000164692|1278|-3.5|<1.0E-5 ; COL3A1|IDBG-77195|ENSG00000168542|1281|-2.2|<1.0E-5 ; IFNG|IDBG-45916|ENSG00000111537|3458|2.3|0.02829 ;
Wnt	3906	NETPATH	Homo sapiens	4	106	0.04	0.0830103	0.255672	DAB2 ; FZD4 ; FZD7 ; MAP3K7 ;	DAB2|IDBG-17973|ENSG00000153071|1601|-1.9|0.00046 ; FZD4|IDBG-67034|ENSG00000174804|8322|1.2|0.00152| ; FZD7|IDBG-78808|ENSG00000155760|8324|1.8|0.00733 ; MAP3K7|IDBG-94374|ENSG00000135341|6885|1|0.02925| ;
Centrosome maturation	3187	REACTOME	Homo sapiens	3	67	0.04	0.0861451	0.251893	CEP78 ; NEDD1 ; PCM1 ;	CEP78|IDBG-72569|ENSG00000148019|84131|1.6|0.03756 ; NEDD1|IDBG-52158|ENSG00000139350|121441|1.3|0.01411| ; PCM1|IDBG-8866|ENSG00000078674|5108|1|0.00552| ;
Immunoregulatory interactions between a Lymphoid and a non-Lymphoid cell	1460	REACTOME	Homo sapiens	3	67	0.04	0.0861451	0.251893	CD200 ; CD200R1 ; KLRK1 ;	CD200|IDBG-49799|ENSG00000091972|4345|1|0.00259| ; CD200R1|IDBG-50029|ENSG00000163606|131450|1.5|0.0016 ; KLRK1|IDBG-237489|ENSG00000213809|22914|1.1|0.00012| ;
RNA degradation	5710	KEGG	Homo sapiens	3	67	0.04	0.0861451	0.251893	DHX36 ; DIS3 ; EXOSC9 ;	DHX36|IDBG-62011|ENSG00000174953|170506|27.1|0.03442 ; DIS3|IDBG-37462|ENSG00000083520|22894|-0.05|0.01737| ; EXOSC9|IDBG-36262|ENSG00000123737|5393|-1.4|0.0345| ;
Recruitment of mitotic centrosome proteins and complexes	2958	REACTOME	Homo sapiens	3	67	0.04	0.0861451	0.251893	CEP78 ; NEDD1 ; PCM1 ;	CEP78|IDBG-72569|ENSG00000148019|84131|1.6|0.03756 ; NEDD1|IDBG-52158|ENSG00000139350|121441|1.3|0.01411| ; PCM1|IDBG-8866|ENSG00000078674|5108|1|0.00552| ;
Propanoate metabolism	472	KEGG	Homo sapiens	2	32	0.06	0.0881376	0.251355	ACAT1 ; MUT ;	ACAT1|IDBG-70137|ENSG00000075239|38|1|0.0355| ; MUT|IDBG-90173|ENSG00000146085|4594|1.5|0.01211 ;
Roles of Ã? arrestin dependent recruitment of src kinases in gpcr signaling	4114	PID BIOCARTA	Homo sapiens	2	32	0.06	0.0881376	0.251355	ADRB2 ; CCL4 ;	ADRB2|IDBG-52685|ENSG00000169252|154|27.4|0.03442 ; CCL4|IDBG-42537|ENSG00000129277|6351|1.3|0.0345| ;
Complement and coagulation cascades	456	KEGG	Homo sapiens	3	69	0.04	0.0921854	0.259693	C1S ; CFI ; CPB2 ;	C1S|IDBG-15857|ENSG00000182326|716|1.5|0.00191 ; CFI|IDBG-33966|ENSG00000205403|3426|-1.1|0.01618| ; CPB2|IDBG-30244|ENSG00000080618|1361|1.5|0.00007 ;
Syndecan-2-mediated signaling events	9411	PID NCI	Homo sapiens	2	33	0.06	0.0929018	0.258558	ITGA2 ; MMP2 ;	ITGA2|IDBG-20326|ENSG00000164171|3673|2.2|0.00025 ; MMP2|IDBG-31271|ENSG00000087245|4313|1.4|0.00068| ;
Leishmaniasis	10355	KEGG	Homo sapiens	3	70	0.04	0.0952702	0.261993	IFNG ; JAK2 ; MAP3K7 ;	IFNG|IDBG-45916|ENSG00000111537|3458|2.3|0.02829 ; JAK2|IDBG-47039|ENSG00000096968|3717|3.6|0.00276 ; MAP3K7|IDBG-94374|ENSG00000135341|6885|1|0.02925| ;
G alpha s GDP-GTP exchange signaling ( GPCR signaling (G alpha q) )	9626	INOH	Homo sapiens	2	34	0.06	0.0977394	0.256566	FZD4 ; FZD7 ;	FZD4|IDBG-67034|ENSG00000174804|8322|1.2|0.00152| ; FZD7|IDBG-78808|ENSG00000155760|8324|1.8|0.00733 ;
G alpha s GDP-GTP exchange signaling ( GPCR signaling (G alpha s, PKA and ERK) )	10122	INOH	Homo sapiens	2	34	0.06	0.0977394	0.256566	FZD4 ; FZD7 ;	FZD4|IDBG-67034|ENSG00000174804|8322|1.2|0.00152| ; FZD7|IDBG-78808|ENSG00000155760|8324|1.8|0.00733 ;
G alpha s GDP-GTP exchange signaling ( GPCR signaling (cholera toxin) )	9805	INOH	Homo sapiens	2	34	0.06	0.0977394	0.256566	FZD4 ; FZD7 ;	FZD4|IDBG-67034|ENSG00000174804|8322|1.2|0.00152| ; FZD7|IDBG-78808|ENSG00000155760|8324|1.8|0.00733 ;
Regulation of autophagy	431	KEGG	Homo sapiens	2	34	0.06	0.0977394	0.256566	ATG4C ; IFNG ;	ATG4C|IDBG-99370|ENSG00000125703|84938|3.2|0.01474 ; IFNG|IDBG-45916|ENSG00000111537|3458|2.3|0.02829 ;
Class A/1 (Rhodopsin-like receptors)	3887	REACTOME	Homo sapiens	7	253	0.03	0.0992336	0.257561	ADRB2 ; CCL4 ; EDNRB ; HTR2B ; TAC3 ; TSHB ; UTS2 ;	ADRB2|IDBG-52685|ENSG00000169252|154|27.4|0.03442 ; CCL4|IDBG-42537|ENSG00000129277|6351|1.3|0.0345| ; EDNRB|IDBG-40388|ENSG00000136160|1910|-1.6|0.00321 ; HTR2B|IDBG-83044|ENSG00000135914|3357|1.5|0.00461 ; TAC3|IDBG-41810|ENSG00000166863|6866|-1.5|<1.0E-5 ; TSHB|IDBG-101335|ENSG00000134200|7252|3.8|0.00091 ; UTS2|IDBG-88258|ENSG00000049247|10911|-27.3|0.03442 ;
Allograft rejection	2793	KEGG	Homo sapiens	2	35	0.06	0.102647	0.254962	CD80 ; IFNG ;	CD80|IDBG-51287|ENSG00000121594|941|1.8|0.04112 ; IFNG|IDBG-45916|ENSG00000111537|3458|2.3|0.02829 ;
Amine ligand-binding receptors	5029	REACTOME	Homo sapiens	2	35	0.06	0.102647	0.254962	ADRB2 ; HTR2B ;	ADRB2|IDBG-52685|ENSG00000169252|154|27.4|0.03442 ; HTR2B|IDBG-83044|ENSG00000135914|3357|1.5|0.00461 ;
G alpha i GDP-GTP exchange signaling ( GPCR signaling (G alpha i) )	10314	INOH	Homo sapiens	2	35	0.06	0.102647	0.254962	FZD4 ; FZD7 ;	FZD4|IDBG-67034|ENSG00000174804|8322|1.2|0.00152| ; FZD7|IDBG-78808|ENSG00000155760|8324|1.8|0.00733 ;
G alpha i GDP-GTP exchange signaling ( GPCR signaling (pertussis toxin) )	9508	INOH	Homo sapiens	2	35	0.06	0.102647	0.254962	FZD4 ; FZD7 ;	FZD4|IDBG-67034|ENSG00000174804|8322|1.2|0.00152| ; FZD7|IDBG-78808|ENSG00000155760|8324|1.8|0.00733 ;
Adherens junction	505	KEGG	Homo sapiens	3	73	0.04	0.104774	0.257477	MAP3K7 ; PTPRF ; YES1 ;	MAP3K7|IDBG-94374|ENSG00000135341|6885|1|0.02925| ; PTPRF|IDBG-97490|ENSG00000142949|5792|1.1|0.00562| ; YES1|IDBG-363|ENSG00000176105|7525|2.1|0.00001 ;
Arrhythmogenic right ventricular cardiomyopathy (ARVC)	4353	KEGG	Homo sapiens	3	74	0.04	0.108023	0.262666	ITGA11 ; ITGA2 ; ITGA9 ;	ITGA11|IDBG-18977|ENSG00000137809|22801|1.1|0.00467| ; ITGA2|IDBG-20326|ENSG00000164171|3673|2.2|0.00025 ; ITGA9|IDBG-25124|ENSG00000144668|3680|1|0.00631| ;
Graft-versus-host disease	2807	KEGG	Homo sapiens	2	37	0.05	0.112659	0.26829	CD80 ; IFNG ;	CD80|IDBG-51287|ENSG00000121594|941|1.8|0.04112 ; IFNG|IDBG-45916|ENSG00000111537|3458|2.3|0.02829 ;
IL23-mediated signaling events	9320	PID NCI	Homo sapiens	2	37	0.05	0.112659	0.26829	IFNG ; JAK2 ;	IFNG|IDBG-45916|ENSG00000111537|3458|2.3|0.02829 ; JAK2|IDBG-47039|ENSG00000096968|3717|3.6|0.00276 ;
CXCR4-mediated signaling events	9433	PID NCI	Homo sapiens	3	76	0.04	0.114637	0.270215	JAK2 ; RGS1 ; YES1 ;	JAK2|IDBG-47039|ENSG00000096968|3717|3.6|0.00276 ; RGS1|IDBG-105443|ENSG00000090104|5996|1.3|0.00119| ; YES1|IDBG-363|ENSG00000176105|7525|2.1|0.00001 ;
Chrebp regulation by carbohydrates and camp	4074	PID BIOCARTA	Homo sapiens	2	38	0.05	0.117757	0.259065	ADRB2 ; CCL4 ;	ADRB2|IDBG-52685|ENSG00000169252|154|27.4|0.03442 ; CCL4|IDBG-42537|ENSG00000129277|6351|1.3|0.0345| ;
HIV-1 Transcription Initiation	1862	REACTOME	Homo sapiens	2	38	0.05	0.117757	0.259065	GTF2A1 ; TAF5 ;	GTF2A1|IDBG-14595|ENSG00000165417|2957|2.3|0.04627 ; TAF5|IDBG-88423|ENSG00000148835|6877|1.6|0.0141 ;
RNA Polymerase II HIV-1 Promoter Escape	1494	REACTOME	Homo sapiens	2	38	0.05	0.117757	0.259065	GTF2A1 ; TAF5 ;	GTF2A1|IDBG-14595|ENSG00000165417|2957|2.3|0.04627 ; TAF5|IDBG-88423|ENSG00000148835|6877|1.6|0.0141 ;
RNA Polymerase II Promoter Escape	1432	REACTOME	Homo sapiens	2	38	0.05	0.117757	0.259065	GTF2A1 ; TAF5 ;	GTF2A1|IDBG-14595|ENSG00000165417|2957|2.3|0.04627 ; TAF5|IDBG-88423|ENSG00000148835|6877|1.6|0.0141 ;
RNA Polymerase II Transcription Initiation	1207	REACTOME	Homo sapiens	2	38	0.05	0.117757	0.259065	GTF2A1 ; TAF5 ;	GTF2A1|IDBG-14595|ENSG00000165417|2957|2.3|0.04627 ; TAF5|IDBG-88423|ENSG00000148835|6877|1.6|0.0141 ;
RNA Polymerase II Transcription Initiation And Promoter Clearance	1216	REACTOME	Homo sapiens	2	38	0.05	0.117757	0.259065	GTF2A1 ; TAF5 ;	GTF2A1|IDBG-14595|ENSG00000165417|2957|2.3|0.04627 ; TAF5|IDBG-88423|ENSG00000148835|6877|1.6|0.0141 ;
RNA Polymerase II Transcription Pre-Initiation And Promoter Opening	1629	REACTOME	Homo sapiens	2	38	0.05	0.117757	0.259065	GTF2A1 ; TAF5 ;	GTF2A1|IDBG-14595|ENSG00000165417|2957|2.3|0.04627 ; TAF5|IDBG-88423|ENSG00000148835|6877|1.6|0.0141 ;
Formation of Platelet plug	1737	REACTOME	Homo sapiens	5	167	0.03	0.118807	0.25891	COL1A1 ; COL1A2 ; ITGA2 ; PDE5A ; STXBP3 ;	COL1A1|IDBG-58238|ENSG00000108821|1277|-3.1|<1.0E-5 ; COL1A2|IDBG-27319|ENSG00000164692|1278|-3.5|<1.0E-5 ; ITGA2|IDBG-20326|ENSG00000164171|3673|2.2|0.00025 ; PDE5A|IDBG-35773|ENSG00000138735|8654|-2.5|0.0172 ; STXBP3|IDBG-100704|ENSG00000116266|6814|1|0.0027| ;
Neuroactive ligand-receptor interaction	416	KEGG	Homo sapiens	8	316	0.03	0.118969	0.256839	ADRB2 ; CHRNG ; EDNRB ; GRIN3A ; HTR2B ; TAC3 ; TSHB ; UTS2 ;	ADRB2|IDBG-52685|ENSG00000169252|154|27.4|0.03442 ; CHRNG|IDBG-83279|ENSG00000196811|1146|1.1|0.00021| ; EDNRB|IDBG-40388|ENSG00000136160|1910|-1.6|0.00321 ; GRIN3A|IDBG-79119|ENSG00000198785|116443|1.2|0.04938| ; HTR2B|IDBG-83044|ENSG00000135914|3357|1.5|0.00461 ; TAC3|IDBG-41810|ENSG00000166863|6866|-1.5|<1.0E-5 ; TSHB|IDBG-101335|ENSG00000134200|7252|3.8|0.00091 ; UTS2|IDBG-88258|ENSG000000492…
Activation of csk by camp-dependent protein kinase inhibits signaling through the t cell receptor	4160	PID BIOCARTA	Homo sapiens	2	39	0.05	0.122912	0.258115	ADRB2 ; CCL4 ;	ADRB2|IDBG-52685|ENSG00000169252|154|27.4|0.03442 ; CCL4|IDBG-42537|ENSG00000129277|6351|1.3|0.0345| ;
Arf6 trafficking events	9345	PID NCI	Homo sapiens	2	39	0.05	0.122912	0.258115	ADRB2 ; EDNRB ;	ADRB2|IDBG-52685|ENSG00000169252|154|27.4|0.03442 ; EDNRB|IDBG-40388|ENSG00000136160|1910|-1.6|0.00321 ;
IFN-gamma pathway	9375	PID NCI	Homo sapiens	2	39	0.05	0.122912	0.258115	IFNG ; JAK2 ;	IFNG|IDBG-45916|ENSG00000111537|3458|2.3|0.02829 ; JAK2|IDBG-47039|ENSG00000096968|3717|3.6|0.00276 ;
G2/M Transition	1652	REACTOME	Homo sapiens	3	79	0.04	0.124837	0.259796	CEP78 ; NEDD1 ; PCM1 ;	CEP78|IDBG-72569|ENSG00000148019|84131|1.6|0.03756 ; NEDD1|IDBG-52158|ENSG00000139350|121441|1.3|0.01411| ; PCM1|IDBG-8866|ENSG00000078674|5108|1|0.00552| ;
Fatty acid, triacylglycerol, and ketone body metabolism	9255	REACTOME	Homo sapiens	3	80	0.04	0.128308	0.262294	ABCA1 ; ACAT1 ; MUT ;	ABCA1|IDBG-79441|ENSG00000165029|19|1.1|0.00002| ; ACAT1|IDBG-70137|ENSG00000075239|38|1|0.0355| ; MUT|IDBG-90173|ENSG00000146085|4594|1.5|0.01211 ;
T cell receptor signaling pathway ( CD4 T cell receptor signaling )	9867	INOH	Homo sapiens	3	80	0.04	0.128308	0.262294	CD80 ; FOSB ; MAP3K7 ;	CD80|IDBG-51287|ENSG00000121594|941|1.8|0.04112 ; FOSB|IDBG-57590|ENSG00000125740|2354|3.3|0.01474 ; MAP3K7|IDBG-94374|ENSG00000135341|6885|1|0.02925| ;
Mammalian Wnt signaling pathway ( Mammalian Wnt signaling pathway Diagram )	9534	INOH	Homo sapiens	3	81	0.04	0.131814	0.267098	FZD4 ; FZD7 ; MAP3K7 ;	FZD4|IDBG-67034|ENSG00000174804|8322|1.2|0.00152| ; FZD7|IDBG-78808|ENSG00000155760|8324|1.8|0.00733 ; MAP3K7|IDBG-94374|ENSG00000135341|6885|1|0.02925| ;
CD4 T cell receptor signaling (through Vav, Rac and JNK cascade ( CD4 T cell receptor signaling (JNK cascade) )	10184	INOH	Homo sapiens	2	41	0.05	0.133382	0.263344	CD80 ; FOSB ;	CD80|IDBG-51287|ENSG00000121594|941|1.8|0.04112 ; FOSB|IDBG-57590|ENSG00000125740|2354|3.3|0.01474 ;
Metabolism of vitamins and cofactors	1909	REACTOME	Homo sapiens	2	41	0.05	0.133382	0.263344	CYP24A1 ; DHFR ;	CYP24A1|IDBG-81619|ENSG00000019186|1591|2.6|0.0172 ; DHFR|IDBG-302986|ENSG00000228716|100291317,1719|1.5|0.01121 ;
Type I diabetes mellitus	525	KEGG	Homo sapiens	2	41	0.05	0.133382	0.263344	CD80 ; IFNG ;	CD80|IDBG-51287|ENSG00000121594|941|1.8|0.04112 ; IFNG|IDBG-45916|ENSG00000111537|3458|2.3|0.02829 ;
Mitotic G2-G2/M phases	8687	REACTOME	Homo sapiens	3	82	0.04	0.135354	0.264973	CEP78 ; NEDD1 ; PCM1 ;	CEP78|IDBG-72569|ENSG00000148019|84131|1.6|0.03756 ; NEDD1|IDBG-52158|ENSG00000139350|121441|1.3|0.01411| ; PCM1|IDBG-8866|ENSG00000078674|5108|1|0.00552| ;
JAK-STAT pathway and regulation pathway ( JAK-STAT pathway and regulation pathway Diagram )	10321	INOH	Homo sapiens	7	275	0.03	0.136621	0.265206	IFNG ; JAK2 ; KDR ; LIF ; MAP3K7 ; MAP4K3 ; SOCS6 ;	IFNG|IDBG-45916|ENSG00000111537|3458|2.3|0.02829 ; JAK2|IDBG-47039|ENSG00000096968|3717|3.6|0.00276 ; KDR|IDBG-19161|ENSG00000128052|3791|1.2|0.00011| ; LIF|IDBG-3968|ENSG00000128342|3976|2|0.0283 ; MAP3K7|IDBG-94374|ENSG00000135341|6885|1|0.02925| ; MAP4K3|IDBG-47398|ENSG00000011566|8491|-1.2|0.00995| ; SOCS6|IDBG-4847|ENSG00000170677|9306|1.2|0.02241| ;
Hormone biosynthesis	3877	REACTOME	Homo sapiens	2	42	0.05	0.138691	0.266981	CYP24A1 ; TSHB ;	CYP24A1|IDBG-81619|ENSG00000019186|1591|2.6|0.0172 ; TSHB|IDBG-101335|ENSG00000134200|7252|3.8|0.00091 ;
TGF-beta signaling pathway	465	KEGG	Homo sapiens	3	84	0.04	0.142531	0.272104	DCN ; ID1 ; IFNG ;	DCN|IDBG-50872|ENSG00000011465|1634|-4.5|0.00001 ; ID1|IDBG-63543|ENSG00000125968|3397|1|0.0018| ; IFNG|IDBG-45916|ENSG00000111537|3458|2.3|0.02829 ;
Class I PI3K signaling events	9467	PID NCI	Homo sapiens	2	43	0.05	0.144047	0.270527	PLEKHA1 ; YES1 ;	PLEKHA1|IDBG-91879|ENSG00000107679|59338|1.4|0.00998| ; YES1|IDBG-363|ENSG00000176105|7525|2.1|0.00001 ;
Fatty acid metabolism	520	KEGG	Homo sapiens	2	43	0.05	0.144047	0.270527	ACAT1 ; PECI ;	ACAT1|IDBG-70137|ENSG00000075239|38|1|0.0355| ; PECI|IDBG-58292|ENSG00000198721|10455|1.4|0.02054| ;
Valine, leucine and isoleucine degradation	453	KEGG	Homo sapiens	2	44	0.05	0.149445	0.278401	ACAT1 ; MUT ;	ACAT1|IDBG-70137|ENSG00000075239|38|1|0.0355| ; MUT|IDBG-90173|ENSG00000146085|4594|1.5|0.01211 ;
Progesterone-mediated oocyte maturation	5712	KEGG	Homo sapiens	3	86	0.03	0.149833	0.276891	ADCY8 ; CPEB1 ; SPDYA ;	ADCY8|IDBG-35780|ENSG00000155897|114|-1.4|0.04351| ; CPEB1|IDBG-232678|ENSG00000214575|64506|1.3|0.02764| ; SPDYA|IDBG-41358|ENSG00000163806|245711|1|0.02861| ;
Metabolism of lipids and lipoproteins	8971	REACTOME	Homo sapiens	6	231	0.03	0.150856	0.27657	ABCA1 ; ACAT1 ; CYP24A1 ; CYP8B1 ; FABP6 ; MUT ;	ABCA1|IDBG-79441|ENSG00000165029|19|1.1|0.00002| ; ACAT1|IDBG-70137|ENSG00000075239|38|1|0.0355| ; CYP24A1|IDBG-81619|ENSG00000019186|1591|2.6|0.0172 ; CYP8B1|IDBG-28185|ENSG00000180432|1582|1.6|0.02778 ; FABP6|IDBG-55997|ENSG00000170231|2172|1|0.00174| ; MUT|IDBG-90173|ENSG00000146085|4594|1.5|0.01211 ;
Biological oxidations	3694	REACTOME	Homo sapiens	3	87	0.03	0.153529	0.274924	ALDH1A1 ; CYP24A1 ; CYP8B1 ;	ALDH1A1|IDBG-71008|ENSG00000165092|216|-3.3|<1.0E-5 ; CYP24A1|IDBG-81619|ENSG00000019186|1591|2.6|0.0172 ; CYP8B1|IDBG-28185|ENSG00000180432|1582|1.6|0.02778 ;
Hypertrophic cardiomyopathy (HCM)	4395	KEGG	Homo sapiens	3	87	0.03	0.153529	0.274924	ITGA11 ; ITGA2 ; ITGA9 ;	ITGA11|IDBG-18977|ENSG00000137809|22801|1.1|0.00467| ; ITGA2|IDBG-20326|ENSG00000164171|3673|2.2|0.00025 ; ITGA9|IDBG-25124|ENSG00000144668|3680|1|0.00631| ;
Late Phase of HIV Life Cycle	1355	REACTOME	Homo sapiens	3	87	0.03	0.153529	0.274924	GTF2A1 ; NUP43 ; TAF5 ;	GTF2A1|IDBG-14595|ENSG00000165417|2957|2.3|0.04627 ; NUP43|IDBG-97774|ENSG00000120253|348995|-27.4|0.01787 ; TAF5|IDBG-88423|ENSG00000148835|6877|1.6|0.0141 ;
Cytochrome P450 - arranged by substrate type	3441	REACTOME	Homo sapiens	2	45	0.04	0.154884	0.269008	CYP24A1 ; CYP8B1 ;	CYP24A1|IDBG-81619|ENSG00000019186|1591|2.6|0.0172 ; CYP8B1|IDBG-28185|ENSG00000180432|1582|1.6|0.02778 ;
Deadenylation-dependent mRNA decay	7787	REACTOME	Homo sapiens	2	45	0.04	0.154884	0.269008	DIS3 ; EXOSC9 ;	DIS3|IDBG-37462|ENSG00000083520|22894|-0.05|0.01737| ; EXOSC9|IDBG-36262|ENSG00000123737|5393|-1.4|0.0345| ;
Metabolism of mRNA	7104	REACTOME	Homo sapiens	2	45	0.04	0.154884	0.269008	DIS3 ; EXOSC9 ;	DIS3|IDBG-37462|ENSG00000083520|22894|-0.05|0.01737| ; EXOSC9|IDBG-36262|ENSG00000123737|5393|-1.4|0.0345| ;
TNF receptor signaling pathway	9463	PID NCI	Homo sapiens	2	45	0.04	0.154884	0.269008	MAP3K7 ; MAP4K3 ;	MAP3K7|IDBG-94374|ENSG00000135341|6885|1|0.02925| ; MAP4K3|IDBG-47398|ENSG00000011566|8491|-1.2|0.00995| ;
Direct p53 effectors	9350	PID NCI	Homo sapiens	4	134	0.03	0.155873	0.268706	JMY ; LIF ; MMP2 ; TP53BP2 ;	JMY|IDBG-30979|ENSG00000152409|133746|2.4|0.00714 ; LIF|IDBG-3968|ENSG00000128342|3976|2|0.0283 ; MMP2|IDBG-31271|ENSG00000087245|4313|1.4|0.00068| ; TP53BP2|IDBG-106878|ENSG00000143514|7159|1.1|0.00784| ;
Canonical Wnt signaling pathway ( Canonical Wnt signaling pathway Diagram )	9882	INOH	Homo sapiens	3	88	0.03	0.157254	0.2671	FZD4 ; FZD7 ; MAP3K7 ;	FZD4|IDBG-67034|ENSG00000174804|8322|1.2|0.00152| ; FZD7|IDBG-78808|ENSG00000155760|8324|1.8|0.00733 ; MAP3K7|IDBG-94374|ENSG00000135341|6885|1|0.02925| ;
Canonical Wnt signaling pathway ( Mammalian Wnt signaling pathway Diagram )	10351	INOH	Homo sapiens	3	88	0.03	0.157254	0.2671	FZD4 ; FZD7 ; MAP3K7 ;	FZD4|IDBG-67034|ENSG00000174804|8322|1.2|0.00152| ; FZD7|IDBG-78808|ENSG00000155760|8324|1.8|0.00733 ; MAP3K7|IDBG-94374|ENSG00000135341|6885|1|0.02925| ;
Metabolism of RNA	8774	REACTOME	Homo sapiens	3	89	0.03	0.161006	0.269511	DIS3 ; EXOSC9 ; NUP43 ;	DIS3|IDBG-37462|ENSG00000083520|22894|-0.05|0.01737| ; EXOSC9|IDBG-36262|ENSG00000123737|5393|-1.4|0.0345| ; NUP43|IDBG-97774|ENSG00000120253|348995|-27.4|0.01787 ;
Systemic lupus erythematosus	2805	KEGG	Homo sapiens	3	89	0.03	0.161006	0.269511	C1S ; CD80 ; IFNG ;	C1S|IDBG-15857|ENSG00000182326|716|1.5|0.00191 ; CD80|IDBG-51287|ENSG00000121594|941|1.8|0.04112 ; IFNG|IDBG-45916|ENSG00000111537|3458|2.3|0.02829 ;
ATF-2 transcription factor network	9362	PID NCI	Homo sapiens	2	48	0.04	0.171418	0.280833	IFNG ; MMP2 ;	IFNG|IDBG-45916|ENSG00000111537|3458|2.3|0.02829 ; MMP2|IDBG-31271|ENSG00000087245|4313|1.4|0.00068| ;
Amb2 Integrin signaling	9367	PID NCI	Homo sapiens	2	48	0.04	0.171418	0.280833	MMP2 ; YES1 ;	MMP2|IDBG-31271|ENSG00000087245|4313|1.4|0.00068| ; YES1|IDBG-363|ENSG00000176105|7525|2.1|0.00001 ;
Malaria	10359	KEGG	Homo sapiens	2	48	0.04	0.171418	0.280833	IFNG ; KLRK1 ;	IFNG|IDBG-45916|ENSG00000111537|3458|2.3|0.02829 ; KLRK1|IDBG-237489|ENSG00000213809|22914|1.1|0.00012| ;
TNFalpha	3903	NETPATH	Homo sapiens	5	189	0.03	0.171584	0.279126	ALPL ; CASP8AP2 ; LRPPRC ; TANK ; ZIM2 ;	ALPL|IDBG-93194|ENSG00000162551|249|1.4|0.00045| ; CASP8AP2|IDBG-94347|ENSG00000118412|9994|1.1|0.00641| ; LRPPRC|IDBG-49387|ENSG00000138095|10128|1.2|0.0345| ; TANK|IDBG-73552|ENSG00000136560|10010|1.4|0.04898| ; ZIM2|IDBG-71716|ENSG00000198300|23619,5178|1.2|0.00087| ;
Autoimmune thyroid disease	2799	KEGG	Homo sapiens	2	50	0.04	0.182598	0.288906	CD80 ; TSHB ;	CD80|IDBG-51287|ENSG00000121594|941|1.8|0.04112 ; TSHB|IDBG-101335|ENSG00000134200|7252|3.8|0.00091 ;
Glycerolipid metabolism	602	KEGG	Homo sapiens	2	50	0.04	0.182598	0.288906	AGPAT9 ; LIPG ;	AGPAT9|IDBG-27850|ENSG00000138678|84803|-1|0.01553| ; LIPG|IDBG-3261|ENSG00000101670|9388|-1.1|0.01775| ;
Signaling events mediated by PTP1B	9342	PID NCI	Homo sapiens	2	50	0.04	0.182598	0.288906	JAK2 ; YES1 ;	JAK2|IDBG-47039|ENSG00000096968|3717|3.6|0.00276 ; YES1|IDBG-363|ENSG00000176105|7525|2.1|0.00001 ;
T cell receptor signaling (PLC gamma, PKC, Ras and IKK-NF-kappaB cascade) ( CD4 T cell receptor signaling (NF-kB cascade) )	10152	INOH	Homo sapiens	2	50	0.04	0.182598	0.288906	CD80 ; MAP3K7 ;	CD80|IDBG-51287|ENSG00000121594|941|1.8|0.04112 ; MAP3K7|IDBG-94374|ENSG00000135341|6885|1|0.02925| ;
HIV Life Cycle	1333	REACTOME	Homo sapiens	3	96	0.03	0.187998	0.295426	GTF2A1 ; NUP43 ; TAF5 ;	GTF2A1|IDBG-14595|ENSG00000165417|2957|2.3|0.04627 ; NUP43|IDBG-97774|ENSG00000120253|348995|-27.4|0.01787 ; TAF5|IDBG-88423|ENSG00000148835|6877|1.6|0.0141 ;
TGF-beta receptor signaling	9443	PID NCI	Homo sapiens	2	51	0.04	0.188229	0.29379	DAB2 ; MAP3K7 ;	DAB2|IDBG-17973|ENSG00000153071|1601|-1.9|0.00046 ; MAP3K7|IDBG-94374|ENSG00000135341|6885|1|0.02925| ;
Staphylococcus aureus infection	10357	KEGG	Homo sapiens	2	53	0.04	0.199561	0.309387	C1S ; CFI ;	C1S|IDBG-15857|ENSG00000182326|716|1.5|0.00191 ; CFI|IDBG-33966|ENSG00000205403|3426|-1.1|0.01618| ;
Peptide ligand-binding receptors	3851	REACTOME	Homo sapiens	4	150	0.03	0.205428	0.316359	CCL4 ; EDNRB ; TAC3 ; UTS2 ;	CCL4|IDBG-42537|ENSG00000129277|6351|1.3|0.0345| ; EDNRB|IDBG-40388|ENSG00000136160|1910|-1.6|0.00321 ; TAC3|IDBG-41810|ENSG00000166863|6866|-1.5|<1.0E-5 ; UTS2|IDBG-88258|ENSG00000049247|10911|-27.3|0.03442 ;
Basal cell carcinoma	570	KEGG	Homo sapiens	2	55	0.04	0.210973	0.316459	FZD4 ; FZD7 ;	FZD4|IDBG-67034|ENSG00000174804|8322|1.2|0.00152| ; FZD7|IDBG-78808|ENSG00000155760|8324|1.8|0.00733 ;
Signaling with Wnt (Canonical) ( Canonical Wnt signaling pathway Diagram )	9586	INOH	Homo sapiens	2	55	0.04	0.210973	0.316459	FZD4 ; FZD7 ;	FZD4|IDBG-67034|ENSG00000174804|8322|1.2|0.00152| ; FZD7|IDBG-78808|ENSG00000155760|8324|1.8|0.00733 ;
Signaling with Wnt (Canonical) ( Mammalian Wnt signaling pathway Diagram )	9712	INOH	Homo sapiens	2	55	0.04	0.210973	0.316459	FZD4 ; FZD7 ;	FZD4|IDBG-67034|ENSG00000174804|8322|1.2|0.00152| ; FZD7|IDBG-78808|ENSG00000155760|8324|1.8|0.00733 ;
Signaling with Wnt (Mammal) ( Mammalian Wnt signaling pathway Diagram )	10285	INOH	Homo sapiens	2	55	0.04	0.210973	0.316459	FZD4 ; FZD7 ;	FZD4|IDBG-67034|ENSG00000174804|8322|1.2|0.00152| ; FZD7|IDBG-78808|ENSG00000155760|8324|1.8|0.00733 ;
TGFBR	3930	NETPATH	Homo sapiens	4	152	0.03	0.21193	0.315844	DAB2 ; FOSB ; HNF4A ; MAP3K7 ;	DAB2|IDBG-17973|ENSG00000153071|1601|-1.9|0.00046 ; FOSB|IDBG-57590|ENSG00000125740|2354|3.3|0.01474 ; HNF4A|IDBG-76498|ENSG00000101076|3172|-1|0.00112| ; MAP3K7|IDBG-94374|ENSG00000135341|6885|1|0.02925| ;
Toll-like receptor signaling pathway	564	KEGG	Homo sapiens	3	102	0.03	0.212	0.313923	CCL4 ; CD80 ; MAP3K7 ;	CCL4|IDBG-42537|ENSG00000129277|6351|1.3|0.0345| ; CD80|IDBG-51287|ENSG00000121594|941|1.8|0.04112 ; MAP3K7|IDBG-94374|ENSG00000135341|6885|1|0.02925| ;
Mapkinase signaling pathway	4137	PID BIOCARTA	Homo sapiens	2	56	0.04	0.216704	0.316827	MAP3K7 ; MAP4K3 ;	MAP3K7|IDBG-94374|ENSG00000135341|6885|1|0.02925| ; MAP4K3|IDBG-47398|ENSG00000011566|8491|-1.2|0.00995| ;
RNA Polymerase II Pre-transcription Events	8187	REACTOME	Homo sapiens	2	56	0.04	0.216704	0.316827	GTF2A1 ; TAF5 ;	GTF2A1|IDBG-14595|ENSG00000165417|2957|2.3|0.04627 ; TAF5|IDBG-88423|ENSG00000148835|6877|1.6|0.0141 ;
[truncated: 73 more rows]

## Sheet: Con0vs1
Pathway Name	Pathway Id	Source Name	Organism	Pathway uploaded gene count	Genes in InnateDB for this entity	Genes Ratio	Pathway p-value	Pathway p-value (corrected)	Gene Symbols	Genes (Symbol|IDBG-ID|Ensembl|Entrez|Fold Change|P-Value)
[truncated: 45 more rows]

## Sheet: Con0vs2
Pathway Name	Pathway Id	Source Name	Organism	Pathway uploaded gene count	Genes in InnateDB for this entity	Genes Ratio	Pathway p-value	Pathway p-value (corrected)	Gene Symbols	Genes (Symbol|IDBG-ID|Ensembl|Entrez|Fold Change|P-Value)
[truncated: 63 more rows]

[truncated: 1 more sheets: Con0vs7]
