# Supplementary material for: Transcriptomic analysis of the stress response to weaning at housing in bovine leukocytes using RNA-seq technology
Source: BMC Genomics. 2012 Jun 18;13:250. doi: 10.1186/1471-2164-13-250 (PMC3583219; doi:10.1186/1471-2164-13-250)
Supplement: Additional file 8 — Table S8.Alternatively spliced genes. This file contains a list of genes that underwent alternative splicing for each comparison. [file 1471-2164-13-250-S8.xls]

## Sheet: Wean0vs1
Ensembl Gene ID
ENSBTAG00000000176
ENSBTAG00000000385
ENSBTAG00000000409
ENSBTAG00000000579
ENSBTAG00000000830
ENSBTAG00000001032
ENSBTAG00000001393
ENSBTAG00000001573
ENSBTAG00000001673
ENSBTAG00000001805
ENSBTAG00000001887
ENSBTAG00000001902
ENSBTAG00000002006
ENSBTAG00000002020
ENSBTAG00000002163
ENSBTAG00000002304
ENSBTAG00000002445
ENSBTAG00000002504
ENSBTAG00000002603
ENSBTAG00000002612
ENSBTAG00000002726
ENSBTAG00000002781
ENSBTAG00000003081
ENSBTAG00000003456
ENSBTAG00000003702
ENSBTAG00000004029
ENSBTAG00000004322
ENSBTAG00000004394
ENSBTAG00000004427
ENSBTAG00000004471
ENSBTAG00000004532
ENSBTAG00000004926
ENSBTAG00000005077
ENSBTAG00000005165
ENSBTAG00000005383
ENSBTAG00000005443
ENSBTAG00000005833
ENSBTAG00000005893
ENSBTAG00000005905
ENSBTAG00000006177
ENSBTAG00000006296
ENSBTAG00000006448
ENSBTAG00000006645
ENSBTAG00000007272
ENSBTAG00000007323
ENSBTAG00000007508
ENSBTAG00000007566
ENSBTAG00000007591
ENSBTAG00000007730
ENSBTAG00000008182
ENSBTAG00000008183
ENSBTAG00000008184
ENSBTAG00000008219
ENSBTAG00000008755
ENSBTAG00000008993
ENSBTAG00000009085
ENSBTAG00000009210
ENSBTAG00000009341
ENSBTAG00000009362
ENSBTAG00000009459
ENSBTAG00000009521
ENSBTAG00000009631
ENSBTAG00000009747
ENSBTAG00000010134
ENSBTAG00000010196
ENSBTAG00000010388
ENSBTAG00000010898
ENSBTAG00000011045
ENSBTAG00000011081
ENSBTAG00000011105
ENSBTAG00000011146
ENSBTAG00000011147
ENSBTAG00000011197
ENSBTAG00000011200
ENSBTAG00000011400
ENSBTAG00000011936
ENSBTAG00000012375
ENSBTAG00000012408
ENSBTAG00000012741
ENSBTAG00000012774
ENSBTAG00000013317
ENSBTAG00000013460
ENSBTAG00000013652
ENSBTAG00000013755
ENSBTAG00000014021
ENSBTAG00000014030
ENSBTAG00000014042
ENSBTAG00000014069
ENSBTAG00000014158
ENSBTAG00000014249
ENSBTAG00000014432
ENSBTAG00000014520
ENSBTAG00000014615
ENSBTAG00000014884
ENSBTAG00000014906
ENSBTAG00000015010
ENSBTAG00000015151
ENSBTAG00000015222
ENSBTAG00000015277
ENSBTAG00000015386
ENSBTAG00000015428
ENSBTAG00000015534
ENSBTAG00000015554
ENSBTAG00000015649
ENSBTAG00000015662
ENSBTAG00000015781
ENSBTAG00000015837
ENSBTAG00000016074
ENSBTAG00000016229
ENSBTAG00000016343
ENSBTAG00000016782
ENSBTAG00000016911
ENSBTAG00000017123
ENSBTAG00000017375
ENSBTAG00000017592
ENSBTAG00000017694
ENSBTAG00000017981
ENSBTAG00000018059
ENSBTAG00000018322
ENSBTAG00000018430
ENSBTAG00000018752
ENSBTAG00000018774
ENSBTAG00000019095
ENSBTAG00000019229
ENSBTAG00000019314
ENSBTAG00000019458
ENSBTAG00000019639
ENSBTAG00000019652
ENSBTAG00000019695
ENSBTAG00000019750
ENSBTAG00000019884
ENSBTAG00000019924
ENSBTAG00000020059
ENSBTAG00000020174
ENSBTAG00000020219
ENSBTAG00000020399
ENSBTAG00000020505
ENSBTAG00000020567
ENSBTAG00000020635
ENSBTAG00000020735
ENSBTAG00000021116
ENSBTAG00000021263
ENSBTAG00000021445
ENSBTAG00000021633
ENSBTAG00000021962
ENSBTAG00000022161
ENSBTAG00000024449
ENSBTAG00000025219
ENSBTAG00000025443
ENSBTAG00000025803
ENSBTAG00000026290
ENSBTAG00000031165
ENSBTAG00000033076
ENSBTAG00000034295
ENSBTAG00000035437
ENSBTAG00000036087
ENSBTAG00000037813
ENSBTAG00000038487
ENSBTAG00000039366
ENSBTAG00000039922

## Sheet: Wean0vs2
Ensembl Gene ID
ENSBTAG00000000507
ENSBTAG00000002020
ENSBTAG00000004950
ENSBTAG00000007153
ENSBTAG00000008182
ENSBTAG00000009773
ENSBTAG00000010743
ENSBTAG00000012463
ENSBTAG00000014906
ENSBTAG00000016388
ENSBTAG00000016782
ENSBTAG00000017140
ENSBTAG00000018046
ENSBTAG00000018252
ENSBTAG00000018280
ENSBTAG00000018694
ENSBTAG00000019182
ENSBTAG00000019272
ENSBTAG00000019652
ENSBTAG00000026986
ENSBTAG00000031962
ENSBTAG00000036087

## Sheet: Wean0vs7
Ensembl Gene ID
ENSBTAG00000019458
ENSBTAG00000038141

## Sheet: Day 1
Ensembl Gene ID
ENSBTAG00000001308
ENSBTAG00000002006
ENSBTAG00000005182
ENSBTAG00000007397
ENSBTAG00000019669
ENSBTAG00000021077
ENSBTAG00000032573
ENSBTAG00000038128

## Sheet: Day 2
Ensembl Gene ID
ENSBTAG00000000183
ENSBTAG00000000505
ENSBTAG00000001292
ENSBTAG00000001968
ENSBTAG00000002603
ENSBTAG00000003960
ENSBTAG00000005182
ENSBTAG00000009639
ENSBTAG00000012271
ENSBTAG00000015781
ENSBTAG00000017450
ENSBTAG00000018694
ENSBTAG00000018945
ENSBTAG00000019458
ENSBTAG00000025276
ENSBTAG00000032573
ENSBTAG00000035995
ENSBTAG00000037605
ENSBTAG00000040230

## Sheet: Day 7
Ensembl Gene ID
ENSBTAG00000000049
ENSBTAG00000000081
ENSBTAG00000000137
ENSBTAG00000000147
ENSBTAG00000000175
ENSBTAG00000000205
ENSBTAG00000000223
ENSBTAG00000000253
ENSBTAG00000000290
ENSBTAG00000000297
ENSBTAG00000000385
ENSBTAG00000000415
ENSBTAG00000000495
ENSBTAG00000000504
ENSBTAG00000000579
ENSBTAG00000000586
ENSBTAG00000000677
ENSBTAG00000000682
ENSBTAG00000000744
ENSBTAG00000000827
ENSBTAG00000000851
ENSBTAG00000000878
ENSBTAG00000000957
ENSBTAG00000000974
ENSBTAG00000000993
ENSBTAG00000000998
ENSBTAG00000001083
ENSBTAG00000001113
ENSBTAG00000001114
ENSBTAG00000001123
ENSBTAG00000001178
ENSBTAG00000001182
ENSBTAG00000001235
ENSBTAG00000001282
ENSBTAG00000001283
ENSBTAG00000001290
ENSBTAG00000001308
ENSBTAG00000001356
ENSBTAG00000001405
ENSBTAG00000001424
ENSBTAG00000001444
ENSBTAG00000001499
ENSBTAG00000001513
ENSBTAG00000001575
ENSBTAG00000001600
ENSBTAG00000001644
ENSBTAG00000001673
ENSBTAG00000001707
ENSBTAG00000001737
ENSBTAG00000001739
ENSBTAG00000001749
ENSBTAG00000001983
ENSBTAG00000002002
ENSBTAG00000002020
ENSBTAG00000002048
ENSBTAG00000002086
ENSBTAG00000002126
ENSBTAG00000002127
ENSBTAG00000002163
ENSBTAG00000002220
ENSBTAG00000002251
ENSBTAG00000002279
ENSBTAG00000002287
ENSBTAG00000002293
ENSBTAG00000002313
ENSBTAG00000002323
ENSBTAG00000002395
ENSBTAG00000002487
ENSBTAG00000002504
ENSBTAG00000002531
ENSBTAG00000002573
ENSBTAG00000002580
ENSBTAG00000002586
ENSBTAG00000002590
ENSBTAG00000002612
ENSBTAG00000002623
ENSBTAG00000002624
ENSBTAG00000002626
ENSBTAG00000002705
ENSBTAG00000002747
ENSBTAG00000002755
ENSBTAG00000002767
ENSBTAG00000002783
ENSBTAG00000002795
ENSBTAG00000002970
ENSBTAG00000002993
ENSBTAG00000003062
ENSBTAG00000003063
ENSBTAG00000003064
ENSBTAG00000003081
ENSBTAG00000003097
ENSBTAG00000003100
ENSBTAG00000003111
ENSBTAG00000003113
ENSBTAG00000003208
ENSBTAG00000003326
ENSBTAG00000003354
ENSBTAG00000003371
ENSBTAG00000003384
ENSBTAG00000003399
ENSBTAG00000003401
ENSBTAG00000003456
ENSBTAG00000003495
ENSBTAG00000003501
ENSBTAG00000003552
ENSBTAG00000003622
ENSBTAG00000003697
ENSBTAG00000003702
ENSBTAG00000003789
ENSBTAG00000003804
ENSBTAG00000003892
ENSBTAG00000003902
ENSBTAG00000003985
ENSBTAG00000004019
ENSBTAG00000004023
ENSBTAG00000004034
ENSBTAG00000004059
ENSBTAG00000004079
ENSBTAG00000004110
ENSBTAG00000004139
ENSBTAG00000004227
ENSBTAG00000004240
ENSBTAG00000004362
ENSBTAG00000004387
ENSBTAG00000004427
ENSBTAG00000004461
ENSBTAG00000004471
ENSBTAG00000004489
ENSBTAG00000004495
ENSBTAG00000004517
ENSBTAG00000004547
ENSBTAG00000004575
ENSBTAG00000004593
ENSBTAG00000004601
ENSBTAG00000004631
ENSBTAG00000004636
ENSBTAG00000004641
ENSBTAG00000004662
ENSBTAG00000004804
ENSBTAG00000004805
ENSBTAG00000004806
ENSBTAG00000004834
ENSBTAG00000004902
ENSBTAG00000004930
ENSBTAG00000004933
ENSBTAG00000004995
ENSBTAG00000004999
ENSBTAG00000005025
ENSBTAG00000005055
ENSBTAG00000005062
ENSBTAG00000005068
ENSBTAG00000005182
ENSBTAG00000005209
ENSBTAG00000005210
ENSBTAG00000005211
ENSBTAG00000005310
ENSBTAG00000005408
ENSBTAG00000005444
ENSBTAG00000005481
ENSBTAG00000005497
ENSBTAG00000005526
ENSBTAG00000005724
ENSBTAG00000005726
ENSBTAG00000005773
ENSBTAG00000005810
ENSBTAG00000005833
ENSBTAG00000005847
ENSBTAG00000005869
ENSBTAG00000005957
ENSBTAG00000005967
ENSBTAG00000005978
ENSBTAG00000006027
ENSBTAG00000006040
ENSBTAG00000006044
ENSBTAG00000006049
ENSBTAG00000006142
ENSBTAG00000006177
ENSBTAG00000006186
ENSBTAG00000006225
ENSBTAG00000006270
ENSBTAG00000006296
ENSBTAG00000006307
ENSBTAG00000006405
ENSBTAG00000006420
ENSBTAG00000006470
ENSBTAG00000006479
ENSBTAG00000006548
ENSBTAG00000006556
ENSBTAG00000006581
ENSBTAG00000006654
ENSBTAG00000006690
ENSBTAG00000006702
ENSBTAG00000006712
ENSBTAG00000006748
ENSBTAG00000006751
ENSBTAG00000006759
ENSBTAG00000006786
ENSBTAG00000006824
ENSBTAG00000006828
ENSBTAG00000006836
ENSBTAG00000006893
ENSBTAG00000006911
ENSBTAG00000006950
ENSBTAG00000007089
ENSBTAG00000007122
ENSBTAG00000007272
ENSBTAG00000007300
ENSBTAG00000007371
ENSBTAG00000007395
ENSBTAG00000007438
ENSBTAG00000007442
ENSBTAG00000007489
ENSBTAG00000007559
ENSBTAG00000007566
ENSBTAG00000007594
ENSBTAG00000007689
ENSBTAG00000007696
ENSBTAG00000007721
ENSBTAG00000007730
ENSBTAG00000007743
ENSBTAG00000007822
ENSBTAG00000007842
ENSBTAG00000007844
ENSBTAG00000007860
ENSBTAG00000007863
ENSBTAG00000007872
ENSBTAG00000007901
ENSBTAG00000007933
ENSBTAG00000007939
ENSBTAG00000007963
ENSBTAG00000007970
ENSBTAG00000007988
ENSBTAG00000008048
ENSBTAG00000008068
ENSBTAG00000008082
ENSBTAG00000008112
ENSBTAG00000008142
ENSBTAG00000008167
ENSBTAG00000008183
ENSBTAG00000008293
ENSBTAG00000008386
ENSBTAG00000008403
ENSBTAG00000008483
ENSBTAG00000008518
ENSBTAG00000008562
ENSBTAG00000008595
ENSBTAG00000008636
ENSBTAG00000008703
ENSBTAG00000008755
ENSBTAG00000008817
ENSBTAG00000008862
ENSBTAG00000008863
ENSBTAG00000008896
ENSBTAG00000008908
ENSBTAG00000008915
ENSBTAG00000008951
ENSBTAG00000008968
ENSBTAG00000009012
ENSBTAG00000009061
ENSBTAG00000009085
ENSBTAG00000009106
ENSBTAG00000009109
ENSBTAG00000009131
ENSBTAG00000009142
ENSBTAG00000009177
ENSBTAG00000009232
ENSBTAG00000009242
ENSBTAG00000009246
ENSBTAG00000009256
ENSBTAG00000009362
ENSBTAG00000009407
ENSBTAG00000009411
ENSBTAG00000009482
ENSBTAG00000009522
ENSBTAG00000009552
ENSBTAG00000009565
ENSBTAG00000009617
ENSBTAG00000009647
ENSBTAG00000009665
ENSBTAG00000009698
ENSBTAG00000009732
ENSBTAG00000009777
ENSBTAG00000009778
ENSBTAG00000009805
ENSBTAG00000009838
ENSBTAG00000009885
ENSBTAG00000009912
ENSBTAG00000009933
ENSBTAG00000009939
ENSBTAG00000009949
ENSBTAG00000009994
ENSBTAG00000010059
ENSBTAG00000010118
ENSBTAG00000010125
ENSBTAG00000010255
ENSBTAG00000010286
ENSBTAG00000010290
ENSBTAG00000010345
ENSBTAG00000010367
ENSBTAG00000010381
ENSBTAG00000010437
ENSBTAG00000010496
ENSBTAG00000010510
ENSBTAG00000010518
ENSBTAG00000010546
ENSBTAG00000010549
ENSBTAG00000010571
ENSBTAG00000010591
ENSBTAG00000010593
ENSBTAG00000010639
ENSBTAG00000010718
ENSBTAG00000010778
ENSBTAG00000010787
ENSBTAG00000010826
ENSBTAG00000010841
ENSBTAG00000010935
ENSBTAG00000010945
ENSBTAG00000010980
ENSBTAG00000011068
ENSBTAG00000011087
ENSBTAG00000011105
ENSBTAG00000011146
ENSBTAG00000011172
ENSBTAG00000011319
ENSBTAG00000011333
ENSBTAG00000011354
ENSBTAG00000011417
ENSBTAG00000011505
ENSBTAG00000011511
ENSBTAG00000011515
ENSBTAG00000011524
ENSBTAG00000011597
ENSBTAG00000011626
ENSBTAG00000011721
ENSBTAG00000011761
ENSBTAG00000011767
ENSBTAG00000011798
ENSBTAG00000011819
ENSBTAG00000011829
ENSBTAG00000011841
ENSBTAG00000011851
ENSBTAG00000011911
ENSBTAG00000011943
ENSBTAG00000011953
ENSBTAG00000011985
ENSBTAG00000012047
ENSBTAG00000012064
ENSBTAG00000012099
ENSBTAG00000012116
ENSBTAG00000012163
ENSBTAG00000012239
ENSBTAG00000012265
ENSBTAG00000012267
ENSBTAG00000012271
ENSBTAG00000012293
ENSBTAG00000012321
ENSBTAG00000012357
ENSBTAG00000012371
ENSBTAG00000012383
ENSBTAG00000012397
ENSBTAG00000012418
ENSBTAG00000012423
ENSBTAG00000012456
ENSBTAG00000012463
ENSBTAG00000012490
ENSBTAG00000012544
ENSBTAG00000012552
ENSBTAG00000012658
ENSBTAG00000012712
ENSBTAG00000012815
ENSBTAG00000012833
ENSBTAG00000012855
ENSBTAG00000012873
ENSBTAG00000012885
ENSBTAG00000012887
ENSBTAG00000012946
ENSBTAG00000013016
ENSBTAG00000013042
ENSBTAG00000013063
ENSBTAG00000013182
ENSBTAG00000013317
ENSBTAG00000013371
ENSBTAG00000013380
ENSBTAG00000013412
ENSBTAG00000013449
ENSBTAG00000013454
ENSBTAG00000013460
ENSBTAG00000013493
ENSBTAG00000013513
ENSBTAG00000013515
ENSBTAG00000013531
ENSBTAG00000013602
ENSBTAG00000013615
ENSBTAG00000013821
ENSBTAG00000013859
ENSBTAG00000013885
ENSBTAG00000013895
ENSBTAG00000013938
ENSBTAG00000013949
ENSBTAG00000013957
ENSBTAG00000014021
ENSBTAG00000014044
ENSBTAG00000014074
ENSBTAG00000014076
ENSBTAG00000014080
ENSBTAG00000014106
ENSBTAG00000014111
ENSBTAG00000014124
ENSBTAG00000014227
ENSBTAG00000014233
ENSBTAG00000014249
ENSBTAG00000014272
ENSBTAG00000014289
ENSBTAG00000014310
ENSBTAG00000014339
ENSBTAG00000014373
ENSBTAG00000014515
ENSBTAG00000014520
ENSBTAG00000014529
ENSBTAG00000014534
ENSBTAG00000014561
ENSBTAG00000014604
ENSBTAG00000014679
ENSBTAG00000014710
ENSBTAG00000014714
ENSBTAG00000014752
ENSBTAG00000014772
ENSBTAG00000014782
ENSBTAG00000014786
ENSBTAG00000014804
ENSBTAG00000014826
ENSBTAG00000014843
ENSBTAG00000014917
ENSBTAG00000014927
ENSBTAG00000015010
ENSBTAG00000015076
ENSBTAG00000015082
ENSBTAG00000015107
ENSBTAG00000015172
ENSBTAG00000015182
ENSBTAG00000015200
ENSBTAG00000015222
ENSBTAG00000015242
ENSBTAG00000015277
ENSBTAG00000015286
ENSBTAG00000015346
ENSBTAG00000015424
ENSBTAG00000015428
ENSBTAG00000015497
ENSBTAG00000015554
ENSBTAG00000015607
ENSBTAG00000015649
ENSBTAG00000015666
ENSBTAG00000015766
ENSBTAG00000015904
ENSBTAG00000015944
ENSBTAG00000015973
ENSBTAG00000015977
ENSBTAG00000015978
ENSBTAG00000016046
ENSBTAG00000016074
ENSBTAG00000016080
ENSBTAG00000016230
ENSBTAG00000016250
ENSBTAG00000016309
ENSBTAG00000016344
ENSBTAG00000016430
ENSBTAG00000016445
ENSBTAG00000016495
ENSBTAG00000016547
ENSBTAG00000016562
ENSBTAG00000016563
ENSBTAG00000016572
ENSBTAG00000016656
ENSBTAG00000016666
ENSBTAG00000016708
ENSBTAG00000016779
ENSBTAG00000016804
ENSBTAG00000016836
ENSBTAG00000016838
ENSBTAG00000016882
ENSBTAG00000016980
ENSBTAG00000017021
ENSBTAG00000017028
ENSBTAG00000017053
ENSBTAG00000017078
ENSBTAG00000017118
ENSBTAG00000017164
ENSBTAG00000017177
ENSBTAG00000017210
ENSBTAG00000017266
ENSBTAG00000017362
ENSBTAG00000017393
ENSBTAG00000017425
ENSBTAG00000017437
ENSBTAG00000017450
ENSBTAG00000017554
ENSBTAG00000017595
ENSBTAG00000017611
ENSBTAG00000017626
ENSBTAG00000017682
ENSBTAG00000017713
ENSBTAG00000017745
ENSBTAG00000017809
ENSBTAG00000017868
ENSBTAG00000017907
ENSBTAG00000017999
ENSBTAG00000018024
ENSBTAG00000018043
ENSBTAG00000018077
ENSBTAG00000018196
ENSBTAG00000018240
ENSBTAG00000018256
ENSBTAG00000018260
ENSBTAG00000018313
ENSBTAG00000018322
ENSBTAG00000018358
ENSBTAG00000018363
ENSBTAG00000018528
ENSBTAG00000018546
ENSBTAG00000018590
ENSBTAG00000018653
ENSBTAG00000018717
ENSBTAG00000018743
ENSBTAG00000018768
ENSBTAG00000018851
ENSBTAG00000018898
ENSBTAG00000018915
ENSBTAG00000018954
ENSBTAG00000019020
ENSBTAG00000019029
ENSBTAG00000019071
ENSBTAG00000019133
ENSBTAG00000019156
ENSBTAG00000019182
ENSBTAG00000019209
ENSBTAG00000019211
ENSBTAG00000019235
ENSBTAG00000019256
ENSBTAG00000019272
ENSBTAG00000019298
ENSBTAG00000019300
ENSBTAG00000019314
ENSBTAG00000019341
ENSBTAG00000019366
ENSBTAG00000019409
ENSBTAG00000019437
ENSBTAG00000019461
ENSBTAG00000019472
ENSBTAG00000019534
ENSBTAG00000019564
ENSBTAG00000019651
ENSBTAG00000019730
ENSBTAG00000019748
ENSBTAG00000019759
ENSBTAG00000019821
ENSBTAG00000019852
ENSBTAG00000019854
ENSBTAG00000019857
ENSBTAG00000019900
ENSBTAG00000019924
ENSBTAG00000019937
ENSBTAG00000019944
ENSBTAG00000019952
ENSBTAG00000019975
ENSBTAG00000020012
ENSBTAG00000020041
ENSBTAG00000020066
ENSBTAG00000020089
ENSBTAG00000020164
ENSBTAG00000020169
ENSBTAG00000020175
ENSBTAG00000020180
ENSBTAG00000020233
ENSBTAG00000020268
ENSBTAG00000020281
ENSBTAG00000020296
ENSBTAG00000020301
ENSBTAG00000020303
ENSBTAG00000020399
ENSBTAG00000020403
ENSBTAG00000020420
ENSBTAG00000020421
ENSBTAG00000020451
ENSBTAG00000020538
ENSBTAG00000020580
ENSBTAG00000020591
ENSBTAG00000020602
ENSBTAG00000020629
ENSBTAG00000020642
ENSBTAG00000020681
ENSBTAG00000020735
ENSBTAG00000020815
ENSBTAG00000020860
ENSBTAG00000020878
ENSBTAG00000020884
ENSBTAG00000020935
ENSBTAG00000020994
ENSBTAG00000021020
ENSBTAG00000021024
ENSBTAG00000021064
ENSBTAG00000021087
ENSBTAG00000021209
ENSBTAG00000021237
ENSBTAG00000021263
ENSBTAG00000021445
ENSBTAG00000021520
ENSBTAG00000021577
ENSBTAG00000021587
ENSBTAG00000021661
ENSBTAG00000021691
ENSBTAG00000021791
ENSBTAG00000021872
ENSBTAG00000021880
ENSBTAG00000021883
ENSBTAG00000021944
ENSBTAG00000021948
ENSBTAG00000021965
ENSBTAG00000022007
ENSBTAG00000022520
ENSBTAG00000022779
ENSBTAG00000022801
ENSBTAG00000022847
ENSBTAG00000022991
ENSBTAG00000023018
ENSBTAG00000023867
ENSBTAG00000023885
ENSBTAG00000024144
ENSBTAG00000024482
ENSBTAG00000024485
ENSBTAG00000024688
ENSBTAG00000024822
ENSBTAG00000024918
ENSBTAG00000025029
ENSBTAG00000025358
ENSBTAG00000025853
ENSBTAG00000026008
ENSBTAG00000026246
ENSBTAG00000026842
ENSBTAG00000026953
ENSBTAG00000026962
ENSBTAG00000026995
ENSBTAG00000027074
ENSBTAG00000027159
ENSBTAG00000027722
ENSBTAG00000027932
ENSBTAG00000027937
ENSBTAG00000031010
ENSBTAG00000031869
ENSBTAG00000031940
ENSBTAG00000031950
ENSBTAG00000032265
ENSBTAG00000032272
ENSBTAG00000032477
ENSBTAG00000033010
ENSBTAG00000033078
ENSBTAG00000033136
ENSBTAG00000033160
ENSBTAG00000033413
ENSBTAG00000033658
ENSBTAG00000034875
ENSBTAG00000035437
ENSBTAG00000035995
ENSBTAG00000037945
ENSBTAG00000038128
ENSBTAG00000038274
ENSBTAG00000038424
ENSBTAG00000038514
ENSBTAG00000038896
ENSBTAG00000038920
ENSBTAG00000038981
ENSBTAG00000039275
ENSBTAG00000039296
ENSBTAG00000039319
ENSBTAG00000039340
ENSBTAG00000039493
ENSBTAG00000039568
ENSBTAG00000039588
ENSBTAG00000039774
ENSBTAG00000040031
ENSBTAG00000040325
ENSBTAG00000040381
ENSBTAG00000040551
ENSBTAG00000040603
ENSBTAG00000044001
ENSBTAG00000044003
ENSBTAG00000044018
ENSBTAG00000044121
ENSBTAG00000044178

## Sheet: Con0vs2
Ensembl Gene ID
ENSBTAG00000002006
ENSBTAG00000005182
ENSBTAG00000009151
ENSBTAG00000009354
ENSBTAG00000009773
ENSBTAG00000011467
ENSBTAG00000015108
ENSBTAG00000015614
ENSBTAG00000016061
ENSBTAG00000016139
ENSBTAG00000017450
ENSBTAG00000020257
ENSBTAG00000020676
ENSBTAG00000033217

## Sheet: Con0vs7
Ensembl Gene ID
ENSBTAG00000000005
ENSBTAG00000000023
ENSBTAG00000000025
ENSBTAG00000000040
ENSBTAG00000000065
ENSBTAG00000000079
ENSBTAG00000000087
ENSBTAG00000000105
ENSBTAG00000000111
ENSBTAG00000000115
ENSBTAG00000000137
ENSBTAG00000000141
ENSBTAG00000000152
ENSBTAG00000000175
ENSBTAG00000000184
ENSBTAG00000000221
ENSBTAG00000000288
ENSBTAG00000000291
ENSBTAG00000000308
ENSBTAG00000000362
ENSBTAG00000000363
ENSBTAG00000000379
ENSBTAG00000000385
ENSBTAG00000000415
ENSBTAG00000000458
ENSBTAG00000000460
ENSBTAG00000000495
ENSBTAG00000000504
ENSBTAG00000000545
ENSBTAG00000000548
ENSBTAG00000000551
ENSBTAG00000000566
ENSBTAG00000000570
ENSBTAG00000000579
ENSBTAG00000000630
ENSBTAG00000000646
ENSBTAG00000000678
ENSBTAG00000000682
ENSBTAG00000000744
ENSBTAG00000000799
ENSBTAG00000000851
ENSBTAG00000000859
ENSBTAG00000000875
ENSBTAG00000000878
ENSBTAG00000000897
ENSBTAG00000000928
ENSBTAG00000000937
ENSBTAG00000000988
ENSBTAG00000000993
ENSBTAG00000000998
ENSBTAG00000001013
ENSBTAG00000001036
ENSBTAG00000001044
ENSBTAG00000001092
ENSBTAG00000001107
ENSBTAG00000001112
ENSBTAG00000001114
ENSBTAG00000001123
ENSBTAG00000001126
ENSBTAG00000001142
ENSBTAG00000001168
ENSBTAG00000001182
ENSBTAG00000001235
ENSBTAG00000001254
ENSBTAG00000001258
ENSBTAG00000001273
ENSBTAG00000001283
ENSBTAG00000001292
ENSBTAG00000001356
ENSBTAG00000001390
ENSBTAG00000001391
ENSBTAG00000001424
ENSBTAG00000001425
ENSBTAG00000001444
ENSBTAG00000001460
ENSBTAG00000001463
ENSBTAG00000001510
ENSBTAG00000001539
ENSBTAG00000001573
ENSBTAG00000001574
ENSBTAG00000001597
ENSBTAG00000001644
ENSBTAG00000001707
ENSBTAG00000001737
ENSBTAG00000001747
ENSBTAG00000001749
ENSBTAG00000001781
ENSBTAG00000001810
ENSBTAG00000001822
ENSBTAG00000001895
ENSBTAG00000001908
ENSBTAG00000001968
ENSBTAG00000001983
ENSBTAG00000002002
ENSBTAG00000002020
ENSBTAG00000002048
ENSBTAG00000002086
ENSBTAG00000002127
ENSBTAG00000002163
ENSBTAG00000002177
ENSBTAG00000002256
ENSBTAG00000002280
ENSBTAG00000002286
ENSBTAG00000002287
ENSBTAG00000002293
ENSBTAG00000002295
ENSBTAG00000002323
ENSBTAG00000002354
ENSBTAG00000002395
ENSBTAG00000002431
ENSBTAG00000002460
ENSBTAG00000002493
ENSBTAG00000002504
ENSBTAG00000002507
ENSBTAG00000002528
ENSBTAG00000002531
ENSBTAG00000002573
ENSBTAG00000002586
ENSBTAG00000002603
ENSBTAG00000002610
ENSBTAG00000002612
ENSBTAG00000002623
ENSBTAG00000002627
ENSBTAG00000002646
ENSBTAG00000002655
ENSBTAG00000002690
ENSBTAG00000002703
ENSBTAG00000002708
ENSBTAG00000002721
ENSBTAG00000002726
ENSBTAG00000002747
ENSBTAG00000002755
ENSBTAG00000002769
ENSBTAG00000002783
ENSBTAG00000002795
ENSBTAG00000002833
ENSBTAG00000002902
ENSBTAG00000002918
ENSBTAG00000002920
ENSBTAG00000002948
ENSBTAG00000002970
ENSBTAG00000002973
ENSBTAG00000002993
ENSBTAG00000003015
ENSBTAG00000003033
ENSBTAG00000003063
ENSBTAG00000003064
ENSBTAG00000003066
ENSBTAG00000003068
ENSBTAG00000003081
ENSBTAG00000003084
ENSBTAG00000003111
ENSBTAG00000003112
ENSBTAG00000003113
ENSBTAG00000003259
ENSBTAG00000003275
ENSBTAG00000003326
ENSBTAG00000003334
ENSBTAG00000003338
ENSBTAG00000003354
ENSBTAG00000003384
ENSBTAG00000003395
ENSBTAG00000003399
ENSBTAG00000003401
ENSBTAG00000003456
ENSBTAG00000003469
ENSBTAG00000003495
ENSBTAG00000003545
ENSBTAG00000003546
ENSBTAG00000003555
ENSBTAG00000003569
ENSBTAG00000003586
ENSBTAG00000003622
ENSBTAG00000003697
ENSBTAG00000003702
ENSBTAG00000003705
ENSBTAG00000003719
ENSBTAG00000003740
ENSBTAG00000003745
ENSBTAG00000003746
ENSBTAG00000003748
ENSBTAG00000003763
ENSBTAG00000003808
ENSBTAG00000003861
ENSBTAG00000003889
ENSBTAG00000003902
ENSBTAG00000003908
ENSBTAG00000003941
ENSBTAG00000003985
ENSBTAG00000004023
ENSBTAG00000004034
ENSBTAG00000004046
ENSBTAG00000004059
ENSBTAG00000004066
ENSBTAG00000004078
ENSBTAG00000004098
ENSBTAG00000004110
ENSBTAG00000004131
ENSBTAG00000004136
ENSBTAG00000004139
ENSBTAG00000004154
ENSBTAG00000004173
ENSBTAG00000004230
ENSBTAG00000004240
ENSBTAG00000004307
ENSBTAG00000004353
ENSBTAG00000004387
ENSBTAG00000004394
ENSBTAG00000004427
ENSBTAG00000004448
ENSBTAG00000004461
ENSBTAG00000004492
ENSBTAG00000004502
ENSBTAG00000004509
ENSBTAG00000004514
ENSBTAG00000004517
ENSBTAG00000004575
ENSBTAG00000004593
ENSBTAG00000004601
ENSBTAG00000004631
ENSBTAG00000004636
ENSBTAG00000004750
ENSBTAG00000004781
ENSBTAG00000004804
ENSBTAG00000004813
ENSBTAG00000004842
ENSBTAG00000004850
ENSBTAG00000004851
ENSBTAG00000004901
ENSBTAG00000004902
ENSBTAG00000004912
ENSBTAG00000004930
ENSBTAG00000004934
ENSBTAG00000004942
ENSBTAG00000004945
ENSBTAG00000004964
ENSBTAG00000004965
ENSBTAG00000004977
ENSBTAG00000004979
ENSBTAG00000004987
ENSBTAG00000004995
ENSBTAG00000004999
ENSBTAG00000005016
ENSBTAG00000005034
ENSBTAG00000005055
ENSBTAG00000005090
ENSBTAG00000005100
ENSBTAG00000005102
ENSBTAG00000005160
ENSBTAG00000005165
ENSBTAG00000005210
ENSBTAG00000005211
ENSBTAG00000005218
ENSBTAG00000005227
ENSBTAG00000005246
ENSBTAG00000005310
ENSBTAG00000005326
ENSBTAG00000005344
ENSBTAG00000005400
ENSBTAG00000005408
ENSBTAG00000005443
ENSBTAG00000005445
ENSBTAG00000005497
ENSBTAG00000005550
ENSBTAG00000005571
ENSBTAG00000005580
ENSBTAG00000005650
ENSBTAG00000005665
ENSBTAG00000005693
ENSBTAG00000005724
ENSBTAG00000005754
ENSBTAG00000005766
ENSBTAG00000005773
ENSBTAG00000005827
ENSBTAG00000005833
ENSBTAG00000005847
ENSBTAG00000005851
ENSBTAG00000005862
ENSBTAG00000005869
ENSBTAG00000005915
ENSBTAG00000005928
ENSBTAG00000005957
ENSBTAG00000005960
ENSBTAG00000005979
ENSBTAG00000006027
ENSBTAG00000006040
ENSBTAG00000006044
ENSBTAG00000006049
ENSBTAG00000006142
ENSBTAG00000006177
ENSBTAG00000006186
ENSBTAG00000006255
ENSBTAG00000006270
ENSBTAG00000006291
ENSBTAG00000006296
ENSBTAG00000006307
ENSBTAG00000006321
ENSBTAG00000006328
ENSBTAG00000006369
ENSBTAG00000006405
ENSBTAG00000006420
ENSBTAG00000006479
ENSBTAG00000006482
ENSBTAG00000006489
ENSBTAG00000006492
ENSBTAG00000006548
ENSBTAG00000006564
ENSBTAG00000006581
ENSBTAG00000006587
ENSBTAG00000006640
ENSBTAG00000006654
ENSBTAG00000006672
ENSBTAG00000006690
ENSBTAG00000006702
ENSBTAG00000006724
ENSBTAG00000006751
ENSBTAG00000006756
ENSBTAG00000006759
ENSBTAG00000006785
ENSBTAG00000006786
ENSBTAG00000006805
ENSBTAG00000006828
ENSBTAG00000006836
ENSBTAG00000006851
ENSBTAG00000006893
ENSBTAG00000006904
ENSBTAG00000006911
ENSBTAG00000006918
ENSBTAG00000006921
ENSBTAG00000006940
ENSBTAG00000006950
ENSBTAG00000006970
ENSBTAG00000006985
ENSBTAG00000007013
ENSBTAG00000007067
ENSBTAG00000007100
ENSBTAG00000007149
ENSBTAG00000007234
ENSBTAG00000007236
ENSBTAG00000007266
ENSBTAG00000007272
ENSBTAG00000007305
ENSBTAG00000007378
ENSBTAG00000007395
ENSBTAG00000007417
ENSBTAG00000007422
ENSBTAG00000007438
ENSBTAG00000007441
ENSBTAG00000007442
ENSBTAG00000007490
ENSBTAG00000007545
ENSBTAG00000007559
ENSBTAG00000007577
ENSBTAG00000007578
ENSBTAG00000007591
ENSBTAG00000007594
ENSBTAG00000007595
ENSBTAG00000007634
ENSBTAG00000007684
ENSBTAG00000007696
ENSBTAG00000007709
ENSBTAG00000007730
ENSBTAG00000007731
ENSBTAG00000007802
ENSBTAG00000007822
ENSBTAG00000007844
ENSBTAG00000007847
ENSBTAG00000007876
ENSBTAG00000007898
ENSBTAG00000007920
ENSBTAG00000007921
ENSBTAG00000007923
ENSBTAG00000007933
ENSBTAG00000007942
ENSBTAG00000007953
ENSBTAG00000007960
ENSBTAG00000007963
ENSBTAG00000007988
ENSBTAG00000008068
ENSBTAG00000008082
ENSBTAG00000008112
ENSBTAG00000008118
ENSBTAG00000008136
ENSBTAG00000008167
ENSBTAG00000008170
ENSBTAG00000008183
ENSBTAG00000008185
ENSBTAG00000008288
ENSBTAG00000008293
ENSBTAG00000008301
ENSBTAG00000008371
ENSBTAG00000008388
ENSBTAG00000008403
ENSBTAG00000008414
ENSBTAG00000008419
ENSBTAG00000008446
ENSBTAG00000008457
ENSBTAG00000008464
ENSBTAG00000008468
ENSBTAG00000008518
ENSBTAG00000008548
ENSBTAG00000008699
ENSBTAG00000008729
ENSBTAG00000008755
ENSBTAG00000008759
ENSBTAG00000008862
ENSBTAG00000008896
ENSBTAG00000008945
ENSBTAG00000008967
ENSBTAG00000008968
ENSBTAG00000009065
ENSBTAG00000009067
ENSBTAG00000009085
ENSBTAG00000009103
ENSBTAG00000009106
ENSBTAG00000009154
ENSBTAG00000009157
ENSBTAG00000009169
ENSBTAG00000009208
ENSBTAG00000009232
ENSBTAG00000009242
ENSBTAG00000009256
ENSBTAG00000009263
ENSBTAG00000009266
ENSBTAG00000009275
ENSBTAG00000009279
ENSBTAG00000009362
ENSBTAG00000009411
ENSBTAG00000009423
ENSBTAG00000009426
ENSBTAG00000009439
ENSBTAG00000009482
ENSBTAG00000009514
ENSBTAG00000009516
ENSBTAG00000009552
ENSBTAG00000009568
ENSBTAG00000009584
ENSBTAG00000009647
ENSBTAG00000009665
ENSBTAG00000009682
ENSBTAG00000009698
ENSBTAG00000009747
ENSBTAG00000009777
ENSBTAG00000009778
ENSBTAG00000009805
ENSBTAG00000009838
ENSBTAG00000009888
ENSBTAG00000009906
ENSBTAG00000009912
ENSBTAG00000009933
ENSBTAG00000009941
ENSBTAG00000009959
ENSBTAG00000010042
ENSBTAG00000010047
ENSBTAG00000010071
ENSBTAG00000010107
ENSBTAG00000010113
ENSBTAG00000010220
ENSBTAG00000010254
ENSBTAG00000010290
ENSBTAG00000010337
ENSBTAG00000010351
ENSBTAG00000010367
ENSBTAG00000010380
ENSBTAG00000010395
ENSBTAG00000010428
ENSBTAG00000010437
ENSBTAG00000010452
ENSBTAG00000010485
ENSBTAG00000010492
ENSBTAG00000010518
ENSBTAG00000010526
ENSBTAG00000010546
ENSBTAG00000010571
ENSBTAG00000010587
ENSBTAG00000010593
ENSBTAG00000010665
ENSBTAG00000010672
ENSBTAG00000010718
ENSBTAG00000010760
ENSBTAG00000010778
ENSBTAG00000010787
ENSBTAG00000010792
ENSBTAG00000010818
ENSBTAG00000010826
ENSBTAG00000010852
ENSBTAG00000010871
ENSBTAG00000010935
ENSBTAG00000010945
ENSBTAG00000010989
ENSBTAG00000010998
ENSBTAG00000011028
ENSBTAG00000011087
ENSBTAG00000011105
ENSBTAG00000011133
ENSBTAG00000011155
ENSBTAG00000011206
ENSBTAG00000011209
ENSBTAG00000011225
ENSBTAG00000011245
ENSBTAG00000011257
ENSBTAG00000011258
ENSBTAG00000011266
ENSBTAG00000011269
ENSBTAG00000011285
ENSBTAG00000011313
ENSBTAG00000011333
ENSBTAG00000011340
ENSBTAG00000011389
ENSBTAG00000011400
ENSBTAG00000011401
ENSBTAG00000011417
ENSBTAG00000011505
ENSBTAG00000011541
ENSBTAG00000011545
ENSBTAG00000011563
ENSBTAG00000011589
ENSBTAG00000011597
ENSBTAG00000011636
ENSBTAG00000011642
ENSBTAG00000011721
ENSBTAG00000011786
ENSBTAG00000011796
ENSBTAG00000011798
ENSBTAG00000011812
ENSBTAG00000011819
ENSBTAG00000011820
ENSBTAG00000011824
ENSBTAG00000011834
ENSBTAG00000011841
ENSBTAG00000011849
ENSBTAG00000011882
ENSBTAG00000011883
ENSBTAG00000011911
ENSBTAG00000011917
ENSBTAG00000011943
ENSBTAG00000012020
ENSBTAG00000012047
ENSBTAG00000012064
ENSBTAG00000012065
ENSBTAG00000012067
ENSBTAG00000012090
ENSBTAG00000012095
ENSBTAG00000012099
ENSBTAG00000012120
ENSBTAG00000012213
ENSBTAG00000012237
ENSBTAG00000012251
ENSBTAG00000012262
ENSBTAG00000012267
ENSBTAG00000012272
ENSBTAG00000012293
ENSBTAG00000012321
ENSBTAG00000012352
ENSBTAG00000012357
ENSBTAG00000012371
ENSBTAG00000012383
ENSBTAG00000012397
ENSBTAG00000012418
ENSBTAG00000012463
ENSBTAG00000012550
ENSBTAG00000012552
ENSBTAG00000012555
ENSBTAG00000012557
ENSBTAG00000012561
ENSBTAG00000012586
ENSBTAG00000012658
ENSBTAG00000012805
ENSBTAG00000012833
ENSBTAG00000012855
ENSBTAG00000012858
ENSBTAG00000012873
ENSBTAG00000012878
ENSBTAG00000012885
ENSBTAG00000012887
ENSBTAG00000012908
ENSBTAG00000012929
ENSBTAG00000013011
ENSBTAG00000013016
ENSBTAG00000013031
ENSBTAG00000013042
ENSBTAG00000013111
ENSBTAG00000013118
ENSBTAG00000013145
ENSBTAG00000013182
ENSBTAG00000013184
ENSBTAG00000013205
ENSBTAG00000013225
ENSBTAG00000013236
ENSBTAG00000013357
ENSBTAG00000013412
ENSBTAG00000013421
ENSBTAG00000013449
ENSBTAG00000013460
ENSBTAG00000013464
ENSBTAG00000013493
ENSBTAG00000013569
ENSBTAG00000013580
ENSBTAG00000013602
ENSBTAG00000013615
ENSBTAG00000013706
ENSBTAG00000013721
ENSBTAG00000013735
ENSBTAG00000013744
ENSBTAG00000013755
ENSBTAG00000013781
ENSBTAG00000013812
ENSBTAG00000013830
ENSBTAG00000013832
ENSBTAG00000013885
ENSBTAG00000013905
ENSBTAG00000013916
ENSBTAG00000013925
ENSBTAG00000013938
ENSBTAG00000013942
ENSBTAG00000013949
ENSBTAG00000013953
ENSBTAG00000013957
ENSBTAG00000014002
ENSBTAG00000014021
ENSBTAG00000014031
ENSBTAG00000014041
ENSBTAG00000014044
ENSBTAG00000014079
ENSBTAG00000014080
ENSBTAG00000014119
ENSBTAG00000014123
ENSBTAG00000014139
ENSBTAG00000014158
ENSBTAG00000014170
ENSBTAG00000014187
ENSBTAG00000014211
ENSBTAG00000014227
ENSBTAG00000014230
ENSBTAG00000014233
ENSBTAG00000014248
ENSBTAG00000014272
ENSBTAG00000014302
ENSBTAG00000014351
ENSBTAG00000014392
ENSBTAG00000014440
ENSBTAG00000014451
ENSBTAG00000014474
ENSBTAG00000014493
ENSBTAG00000014521
ENSBTAG00000014548
ENSBTAG00000014558
ENSBTAG00000014598
ENSBTAG00000014604
ENSBTAG00000014608
ENSBTAG00000014609
ENSBTAG00000014628
ENSBTAG00000014679
ENSBTAG00000014722
ENSBTAG00000014727
ENSBTAG00000014752
ENSBTAG00000014782
ENSBTAG00000014784
ENSBTAG00000014786
ENSBTAG00000014793
ENSBTAG00000014826
ENSBTAG00000014835
ENSBTAG00000014843
ENSBTAG00000014874
ENSBTAG00000014884
ENSBTAG00000014906
ENSBTAG00000014927
ENSBTAG00000014933
ENSBTAG00000014934
ENSBTAG00000014974
ENSBTAG00000014996
ENSBTAG00000015010
ENSBTAG00000015018
ENSBTAG00000015026
ENSBTAG00000015066
ENSBTAG00000015076
ENSBTAG00000015082
ENSBTAG00000015094
ENSBTAG00000015115
ENSBTAG00000015138
ENSBTAG00000015155
ENSBTAG00000015172
ENSBTAG00000015241
ENSBTAG00000015242
ENSBTAG00000015277
ENSBTAG00000015310
ENSBTAG00000015311
ENSBTAG00000015381
ENSBTAG00000015385
ENSBTAG00000015405
ENSBTAG00000015497
ENSBTAG00000015512
ENSBTAG00000015519
ENSBTAG00000015536
ENSBTAG00000015554
ENSBTAG00000015566
ENSBTAG00000015572
ENSBTAG00000015590
ENSBTAG00000015607
ENSBTAG00000015614
ENSBTAG00000015649
ENSBTAG00000015666
ENSBTAG00000015683
ENSBTAG00000015716
ENSBTAG00000015718
ENSBTAG00000015728
ENSBTAG00000015766
ENSBTAG00000015778
ENSBTAG00000015829
ENSBTAG00000015901
ENSBTAG00000015904
ENSBTAG00000015938
ENSBTAG00000015951
ENSBTAG00000015955
ENSBTAG00000015962
ENSBTAG00000016000
ENSBTAG00000016005
ENSBTAG00000016046
ENSBTAG00000016073
ENSBTAG00000016074
ENSBTAG00000016080
ENSBTAG00000016103
ENSBTAG00000016152
ENSBTAG00000016199
ENSBTAG00000016206
ENSBTAG00000016230
ENSBTAG00000016236
ENSBTAG00000016250
ENSBTAG00000016282
ENSBTAG00000016284
ENSBTAG00000016297
ENSBTAG00000016298
ENSBTAG00000016332
ENSBTAG00000016336
ENSBTAG00000016337
ENSBTAG00000016344
ENSBTAG00000016413
ENSBTAG00000016442
ENSBTAG00000016445
ENSBTAG00000016469
ENSBTAG00000016473
ENSBTAG00000016481
ENSBTAG00000016495
ENSBTAG00000016498
ENSBTAG00000016512
ENSBTAG00000016547
ENSBTAG00000016562
ENSBTAG00000016563
ENSBTAG00000016566
ENSBTAG00000016588
ENSBTAG00000016666
ENSBTAG00000016703
ENSBTAG00000016708
ENSBTAG00000016730
ENSBTAG00000016744
ENSBTAG00000016779
ENSBTAG00000016784
ENSBTAG00000016791
ENSBTAG00000016804
ENSBTAG00000016838
ENSBTAG00000016839
ENSBTAG00000016845
ENSBTAG00000016869
ENSBTAG00000016878
ENSBTAG00000016882
ENSBTAG00000016903
ENSBTAG00000016904
ENSBTAG00000016918
ENSBTAG00000016980
ENSBTAG00000017021
ENSBTAG00000017028
ENSBTAG00000017048
ENSBTAG00000017053
ENSBTAG00000017128
ENSBTAG00000017129
ENSBTAG00000017139
ENSBTAG00000017164
ENSBTAG00000017213
ENSBTAG00000017266
ENSBTAG00000017278
ENSBTAG00000017352
ENSBTAG00000017362
ENSBTAG00000017393
ENSBTAG00000017416
ENSBTAG00000017437
ENSBTAG00000017468
ENSBTAG00000017469
ENSBTAG00000017475
ENSBTAG00000017492
ENSBTAG00000017517
ENSBTAG00000017545
ENSBTAG00000017554
ENSBTAG00000017611
ENSBTAG00000017626
ENSBTAG00000017639
ENSBTAG00000017682
ENSBTAG00000017694
ENSBTAG00000017713
ENSBTAG00000017731
ENSBTAG00000017737
ENSBTAG00000017745
ENSBTAG00000017761
ENSBTAG00000017809
ENSBTAG00000017833
ENSBTAG00000017868
ENSBTAG00000017907
ENSBTAG00000017999
ENSBTAG00000018024
ENSBTAG00000018067
ENSBTAG00000018077
ENSBTAG00000018227
ENSBTAG00000018248
ENSBTAG00000018256
ENSBTAG00000018260
ENSBTAG00000018280
ENSBTAG00000018313
ENSBTAG00000018326
ENSBTAG00000018332
ENSBTAG00000018360
ENSBTAG00000018361
ENSBTAG00000018420
ENSBTAG00000018430
ENSBTAG00000018433
ENSBTAG00000018437
ENSBTAG00000018446
ENSBTAG00000018447
ENSBTAG00000018454
ENSBTAG00000018469
ENSBTAG00000018546
ENSBTAG00000018569
ENSBTAG00000018572
ENSBTAG00000018590
ENSBTAG00000018598
ENSBTAG00000018622
ENSBTAG00000018643
ENSBTAG00000018680
ENSBTAG00000018694
ENSBTAG00000018704
ENSBTAG00000018743
ENSBTAG00000018752
ENSBTAG00000018851
ENSBTAG00000018852
ENSBTAG00000018879
ENSBTAG00000018898
ENSBTAG00000018915
ENSBTAG00000018942
ENSBTAG00000018954
ENSBTAG00000019020
ENSBTAG00000019027
ENSBTAG00000019043
ENSBTAG00000019062
ENSBTAG00000019071
ENSBTAG00000019085
ENSBTAG00000019214
ENSBTAG00000019229
ENSBTAG00000019246
ENSBTAG00000019256
ENSBTAG00000019264
ENSBTAG00000019271
ENSBTAG00000019272
ENSBTAG00000019298
ENSBTAG00000019300
ENSBTAG00000019312
ENSBTAG00000019349
ENSBTAG00000019366
ENSBTAG00000019387
ENSBTAG00000019409
ENSBTAG00000019414
ENSBTAG00000019458
ENSBTAG00000019472
ENSBTAG00000019514
ENSBTAG00000019534
ENSBTAG00000019536
ENSBTAG00000019538
ENSBTAG00000019564
ENSBTAG00000019601
ENSBTAG00000019614
ENSBTAG00000019615
ENSBTAG00000019652
ENSBTAG00000019663
ENSBTAG00000019680
ENSBTAG00000019700
ENSBTAG00000019704
ENSBTAG00000019711
ENSBTAG00000019748
ENSBTAG00000019761
ENSBTAG00000019821
ENSBTAG00000019854
ENSBTAG00000019857
ENSBTAG00000019859
ENSBTAG00000019866
ENSBTAG00000019884
ENSBTAG00000019886
ENSBTAG00000019889
ENSBTAG00000019900
ENSBTAG00000019910
ENSBTAG00000019924
ENSBTAG00000019944
ENSBTAG00000019947
ENSBTAG00000019952
ENSBTAG00000019956
ENSBTAG00000019971
ENSBTAG00000019972
ENSBTAG00000019975
ENSBTAG00000019979
ENSBTAG00000020012
ENSBTAG00000020053
ENSBTAG00000020066
ENSBTAG00000020089
ENSBTAG00000020094
ENSBTAG00000020119
ENSBTAG00000020121
ENSBTAG00000020122
ENSBTAG00000020128
ENSBTAG00000020164
ENSBTAG00000020214
ENSBTAG00000020233
ENSBTAG00000020266
ENSBTAG00000020268
ENSBTAG00000020272
ENSBTAG00000020277
ENSBTAG00000020281
ENSBTAG00000020296
ENSBTAG00000020301
ENSBTAG00000020303
ENSBTAG00000020315
ENSBTAG00000020319
ENSBTAG00000020421
ENSBTAG00000020505
ENSBTAG00000020546
ENSBTAG00000020591
ENSBTAG00000020602
ENSBTAG00000020619
ENSBTAG00000020629
ENSBTAG00000020642
ENSBTAG00000020661
ENSBTAG00000020676
ENSBTAG00000020681
ENSBTAG00000020735
ENSBTAG00000020815
ENSBTAG00000020831
ENSBTAG00000020848
ENSBTAG00000020878
ENSBTAG00000020884
ENSBTAG00000020885
ENSBTAG00000020934
ENSBTAG00000020935
ENSBTAG00000020996
ENSBTAG00000021020
ENSBTAG00000021024
ENSBTAG00000021064
ENSBTAG00000021076
ENSBTAG00000021078
ENSBTAG00000021083
ENSBTAG00000021097
ENSBTAG00000021105
ENSBTAG00000021162
ENSBTAG00000021170
ENSBTAG00000021174
ENSBTAG00000021208
ENSBTAG00000021209
ENSBTAG00000021263
ENSBTAG00000021372
ENSBTAG00000021445
ENSBTAG00000021448
ENSBTAG00000021520
ENSBTAG00000021543
ENSBTAG00000021592
ENSBTAG00000021596
ENSBTAG00000021645
ENSBTAG00000021653
ENSBTAG00000021691
ENSBTAG00000021694
ENSBTAG00000021726
ENSBTAG00000021741
ENSBTAG00000021756
ENSBTAG00000021761
ENSBTAG00000021769
ENSBTAG00000021791
ENSBTAG00000021822
ENSBTAG00000021851
ENSBTAG00000021869
ENSBTAG00000021872
ENSBTAG00000021893
ENSBTAG00000021910
ENSBTAG00000021921
ENSBTAG00000021935
ENSBTAG00000021944
ENSBTAG00000021948
ENSBTAG00000021976
ENSBTAG00000021978
ENSBTAG00000022000
ENSBTAG00000022167
ENSBTAG00000022450
ENSBTAG00000022489
ENSBTAG00000022801
ENSBTAG00000022991
ENSBTAG00000023018
ENSBTAG00000023054
ENSBTAG00000023172
ENSBTAG00000023744
ENSBTAG00000023885
ENSBTAG00000024269
ENSBTAG00000024431
ENSBTAG00000024688
ENSBTAG00000024815
ENSBTAG00000024822
ENSBTAG00000024918
ENSBTAG00000024958
ENSBTAG00000025029
ENSBTAG00000025358
ENSBTAG00000025450
ENSBTAG00000025853
ENSBTAG00000026232
ENSBTAG00000026233
ENSBTAG00000026408
ENSBTAG00000026921
ENSBTAG00000026962
ENSBTAG00000026986
ENSBTAG00000027069
ENSBTAG00000027795
ENSBTAG00000027932
ENSBTAG00000030174
ENSBTAG00000030403
ENSBTAG00000030424
ENSBTAG00000031010
ENSBTAG00000031165
ENSBTAG00000031358
ENSBTAG00000031569
ENSBTAG00000031696
ENSBTAG00000031785
ENSBTAG00000031940
ENSBTAG00000031950
ENSBTAG00000031983
ENSBTAG00000032163
ENSBTAG00000032272
ENSBTAG00000032289
ENSBTAG00000032477
ENSBTAG00000032527
ENSBTAG00000032637
ENSBTAG00000032640
ENSBTAG00000032674
ENSBTAG00000033076
ENSBTAG00000033136
ENSBTAG00000033160
ENSBTAG00000033186
ENSBTAG00000033313
ENSBTAG00000033412
ENSBTAG00000033413
ENSBTAG00000033658
ENSBTAG00000034246
ENSBTAG00000034368
ENSBTAG00000034495
ENSBTAG00000034633
ENSBTAG00000034823
ENSBTAG00000034827
ENSBTAG00000035437
ENSBTAG00000037702
ENSBTAG00000038313
ENSBTAG00000038424
ENSBTAG00000038920
ENSBTAG00000039129
ENSBTAG00000039172
ENSBTAG00000039206
ENSBTAG00000039275
ENSBTAG00000039296
ENSBTAG00000039366
ENSBTAG00000039435
ENSBTAG00000039493
ENSBTAG00000039702
ENSBTAG00000039993
ENSBTAG00000039998
ENSBTAG00000040031
ENSBTAG00000040049
ENSBTAG00000040061
ENSBTAG00000040088
ENSBTAG00000040163
ENSBTAG00000040304
ENSBTAG00000040551
ENSBTAG00000043981
ENSBTAG00000043987
ENSBTAG00000044003
ENSBTAG00000044018
ENSBTAG00000044082
ENSBTAG00000044110
ENSBTAG00000044126
ENSBTAG00000044173
