# Supplementary material for: Transcriptomic analysis of the stress response to weaning at housing in bovine leukocytes using RNA-seq technology
Source: BMC Genomics. 2012 Jun 18;13:250. doi: 10.1186/1471-2164-13-250 (PMC3583219; doi:10.1186/1471-2164-13-250)
Supplement: Additional file 9 — Table S9.Pathways affected by alternative splicing. This file contains a list of pathways identified as over-represented following analysis with alternatively spliced genes. [file 1471-2164-13-250-S9.xls]

## Sheet: Day 2
Pathway Name	Pathway Id	Source Name	Organism	Pathway uploaded gene count	Genes in InnateDB for this entity	Genes Ratio	Pathway p-value	Pathway p-value (corrected)	Gene Symbols	Genes (Symbol|IDBG-ID|Ensembl|Entrez|Fold Change|P-Value)
Metabolic pathways	4373	KEGG	Homo sapiens	3	1096	0	0.00309601	0.00309601	ACSS3 ; CCBL2 ; SMPD3 ;	ACSS3|IDBG-49702|ENSG00000111058|79611|0|1| ; CCBL2|IDBG-100143|ENSG00000137944|56267|0|1| ; SMPD3|IDBG-38447|ENSG00000103056|55512|0|1| ;

## Sheet: Day 7
Pathway Name	Pathway Id	Source Name	Organism	Pathway uploaded gene count	Genes in InnateDB for this entity	Genes Ratio	Pathway p-value	Pathway p-value (corrected)	Gene Symbols	Genes (Symbol|IDBG-ID|Ensembl|Entrez|Fold Change|P-Value)
Cell Cycle, Mitotic	1572	REACTOME	Homo sapiens	23	285	0.08	0.000221559	0.151768	AHCTF1 ; AKAP9 ; ALMS1 ; CEP110 ; CEP192 ; CEP57 ; CETN2 ; CLASP2 ; CLIP1 ; HSP90AA1 ; MCM4 ; MCM6 ; NUP107 ; OFD1 ; PSMD14 ; REC8 ; RFC1 ; RFC3 ; RPA2 ; STAG1 ; TAOK1 ; TUBGCP5 ; ZW10 ;	AHCTF1|IDBG-107859|ENSG00000153207|25909|0|1| ; AKAP9|IDBG-25989|ENSG00000127914|10142|0|1| ; ALMS1|IDBG-56507|ENSG00000116127|7840|0|1| ; CEP110|IDBG-83228|ENSG00000119397|11064|0|1| ; CEP192|IDBG-1210|ENSG00000101639|55125|0|1| ; CEP57|IDBG-68511|ENSG00000166037|9702|0|1| ; CETN2|IDBG-89287|ENSG00000147400|1069|0|1| ; CLASP2|IDBG-24212|ENSG00000163539|23122|0|1| ; CLIP1|IDBG-62398|ENSG000001307…
EPHB forward signaling	9315	PID NCI	Homo sapiens	7	37	0.19	0.000291796	0.0999402	KRAS ; NRAS ; PIK3CA ; RAP1A ; RASA1 ; ROCK1 ; SYNJ1 ;	KRAS|IDBG-23889|ENSG00000133703|3845|0|1| ; NRAS|IDBG-243969|ENSG00000213281|4893|0|1| ; PIK3CA|IDBG-66003|ENSG00000121879|5290|0|1| ; RAP1A|IDBG-101087|ENSG00000116473|5906|0|1| ; RASA1|IDBG-32785|ENSG00000145715|5921|0|1| ; ROCK1|IDBG-1371|ENSG00000067900|6093|0|1| ; SYNJ1|IDBG-1770|ENSG00000159082|8867|0|1| ;
Metabolism of RNA	8774	REACTOME	Homo sapiens	11	89	0.12	0.000318489	0.0727216	CNOT10 ; CNOT6 ; DDX20 ; EIF4E ; NCBP1 ; NUP107 ; NUP35 ; PAN3 ; PHAX ; TPR ; XRN1 ;	CNOT10|IDBG-23799|ENSG00000182973|25904|0|1| ; CNOT6|IDBG-62304|ENSG00000113300|57472|0|1| ; DDX20|IDBG-101097|ENSG00000064703|11218|0|1| ; EIF4E|IDBG-30970|ENSG00000151247|100131693,1977|0|1| ; NCBP1|IDBG-77860|ENSG00000136937|4686|0|1| ; NUP107|IDBG-46276|ENSG00000111581|57122|0|1| ; NUP35|IDBG-76939|ENSG00000163002|129401|0|1| ; PAN3|IDBG-19995|ENSG00000152520|255967|0|1| ; PHAX|IDBG-39424|ENS…
Interleukin-3, 5 and GM-CSF signaling	9162	REACTOME	Homo sapiens	6	28	0.21	0.000393479	0.0673833	FYN ; JAK2 ; PRKACB ; PTPN11 ; STAT5B ; TEC ;	FYN|IDBG-95463|ENSG00000010810|2534|0|1| ; JAK2|IDBG-47039|ENSG00000096968|3717|0|1| ; PRKACB|IDBG-99931|ENSG00000142875|5567|0|1| ; PTPN11|IDBG-58105|ENSG00000179295|5781|0|1| ; STAT5B|IDBG-50532|ENSG00000173757|6777|0|1| ; TEC|IDBG-17328|ENSG00000135605|7006|0|1| ;
AndrogenReceptor	3909	NETPATH	Homo sapiens	11	94	0.12	0.000513746	0.0703832	APPL1 ; BRCA1 ; IARS ; IL6ST ; NCOA3 ; NR3C1 ; NRIP1 ; RELA ; SENP1 ; TMF1 ; UBE3A ;	APPL1|IDBG-41092|ENSG00000157500|26060|0|1| ; BRCA1|IDBG-52172|ENSG00000012048|672|0|1| ; IARS|IDBG-75850|ENSG00000196305|3376|0|1| ; IL6ST|IDBG-21516|ENSG00000134352|3572|0|1| ; NCOA3|IDBG-79741|ENSG00000124151|8202|0|1| ; NR3C1|IDBG-51637|ENSG00000113580|2908|0|1| ; NRIP1|IDBG-788|ENSG00000180530|8204|0|1| ; RELA|IDBG-57543|ENSG00000173039|5970|0|1| ; SENP1|IDBG-29677|ENSG00000079387|29843|0|1|…
Centrosome maturation	3187	REACTOME	Homo sapiens	9	67	0.13	0.000600622	0.0514283	AKAP9 ; ALMS1 ; CEP110 ; CEP192 ; CEP57 ; CETN2 ; HSP90AA1 ; OFD1 ; TUBGCP5 ;	AKAP9|IDBG-25989|ENSG00000127914|10142|0|1| ; ALMS1|IDBG-56507|ENSG00000116127|7840|0|1| ; CEP110|IDBG-83228|ENSG00000119397|11064|0|1| ; CEP192|IDBG-1210|ENSG00000101639|55125|0|1| ; CEP57|IDBG-68511|ENSG00000166037|9702|0|1| ; CETN2|IDBG-89287|ENSG00000147400|1069|0|1| ; HSP90AA1|IDBG-20861|ENSG00000080824|3320|0|1| ; OFD1|IDBG-45101|ENSG00000046651|8481|0|1| ; TUBGCP5|IDBG-3938|ENSG00000153575…
RNA degradation	5710	KEGG	Homo sapiens	9	67	0.13	0.000600622	0.0514283	CNOT10 ; CNOT6 ; DHX36 ; EXOSC10 ; PAN3 ; SKIV2L2 ; TTC37 ; WDR61 ; XRN1 ;	CNOT10|IDBG-23799|ENSG00000182973|25904|0|1| ; CNOT6|IDBG-62304|ENSG00000113300|57472|0|1| ; DHX36|IDBG-62011|ENSG00000174953|170506|0|1| ; EXOSC10|IDBG-89211|ENSG00000171824|5394|0|1| ; PAN3|IDBG-19995|ENSG00000152520|255967|0|1| ; SKIV2L2|IDBG-21081|ENSG00000039123|23517|0|1| ; TTC37|IDBG-33633|ENSG00000198677|9652|0|1| ; WDR61|IDBG-24605|ENSG00000140395|80349|0|1| ; XRN1|IDBG-59457|ENSG0000011…
Recruitment of mitotic centrosome proteins and complexes	2958	REACTOME	Homo sapiens	9	67	0.13	0.000600622	0.0514283	AKAP9 ; ALMS1 ; CEP110 ; CEP192 ; CEP57 ; CETN2 ; HSP90AA1 ; OFD1 ; TUBGCP5 ;	AKAP9|IDBG-25989|ENSG00000127914|10142|0|1| ; ALMS1|IDBG-56507|ENSG00000116127|7840|0|1| ; CEP110|IDBG-83228|ENSG00000119397|11064|0|1| ; CEP192|IDBG-1210|ENSG00000101639|55125|0|1| ; CEP57|IDBG-68511|ENSG00000166037|9702|0|1| ; CETN2|IDBG-89287|ENSG00000147400|1069|0|1| ; HSP90AA1|IDBG-20861|ENSG00000080824|3320|0|1| ; OFD1|IDBG-45101|ENSG00000046651|8481|0|1| ; TUBGCP5|IDBG-3938|ENSG00000153575…
Cell surface interactions at the vascular wall	1687	REACTOME	Homo sapiens	9	69	0.13	0.000747766	0.0569133	FYN ; ITGA4 ; KRAS ; NRAS ; OLR1 ; PIK3CA ; PTPN11 ; SELL ; SLC16A1 ;	FYN|IDBG-95463|ENSG00000010810|2534|0|1| ; ITGA4|IDBG-76684|ENSG00000115232|3676|0|1| ; KRAS|IDBG-23889|ENSG00000133703|3845|0|1| ; NRAS|IDBG-243969|ENSG00000213281|4893|0|1| ; OLR1|IDBG-18612|ENSG00000173391|4973|0|1| ; PIK3CA|IDBG-66003|ENSG00000121879|5290|0|1| ; PTPN11|IDBG-58105|ENSG00000179295|5781|0|1| ; SELL|IDBG-104696|ENSG00000188404|6402|0|1| ; SLC16A1|IDBG-101192|ENSG00000155380|6566|…
RNA transport	10361	KEGG	Homo sapiens	14	148	0.09	0.000838925	0.0574664	DDX20 ; EEF1A1 ; EIF3E ; EIF4E ; MAGOHB ; NCBP1 ; NUP107 ; NUP35 ; PHAX ; PNN ; SENP2 ; TPR ; TRNT1 ; XPOT ;	DDX20|IDBG-101097|ENSG00000064703|11218|0|1| ; EEF1A1|IDBG-92423|ENSG00000156508|1915|0|1| ; EIF3E|IDBG-32393|ENSG00000104408|3646|0|1| ; EIF4E|IDBG-30970|ENSG00000151247|100131693,1977|0|1| ; MAGOHB|IDBG-19199|ENSG00000111196|55110|0|1| ; NCBP1|IDBG-77860|ENSG00000136937|4686|0|1| ; NUP107|IDBG-46276|ENSG00000111581|57122|0|1| ; NUP35|IDBG-76939|ENSG00000163002|129401|0|1| ; PHAX|IDBG-39424|ENSG…
Loss of Nlp from mitotic centrosomes	3102	REACTOME	Homo sapiens	8	59	0.14	0.00113119	0.0645723	AKAP9 ; ALMS1 ; CEP110 ; CEP192 ; CEP57 ; CETN2 ; HSP90AA1 ; OFD1 ;	AKAP9|IDBG-25989|ENSG00000127914|10142|0|1| ; ALMS1|IDBG-56507|ENSG00000116127|7840|0|1| ; CEP110|IDBG-83228|ENSG00000119397|11064|0|1| ; CEP192|IDBG-1210|ENSG00000101639|55125|0|1| ; CEP57|IDBG-68511|ENSG00000166037|9702|0|1| ; CETN2|IDBG-89287|ENSG00000147400|1069|0|1| ; HSP90AA1|IDBG-20861|ENSG00000080824|3320|0|1| ; OFD1|IDBG-45101|ENSG00000046651|8481|0|1| ;
Loss of proteins required for interphase microtubule organizationÂ from the centrosome	3656	REACTOME	Homo sapiens	8	59	0.14	0.00113119	0.0645723	AKAP9 ; ALMS1 ; CEP110 ; CEP192 ; CEP57 ; CETN2 ; HSP90AA1 ; OFD1 ;	AKAP9|IDBG-25989|ENSG00000127914|10142|0|1| ; ALMS1|IDBG-56507|ENSG00000116127|7840|0|1| ; CEP110|IDBG-83228|ENSG00000119397|11064|0|1| ; CEP192|IDBG-1210|ENSG00000101639|55125|0|1| ; CEP57|IDBG-68511|ENSG00000166037|9702|0|1| ; CETN2|IDBG-89287|ENSG00000147400|1069|0|1| ; HSP90AA1|IDBG-20861|ENSG00000080824|3320|0|1| ; OFD1|IDBG-45101|ENSG00000046651|8481|0|1| ;
ARMS-mediated activation	1240	REACTOME	Homo sapiens	4	14	0.29	0.00122705	0.0646563	KIDINS220 ; KRAS ; NRAS ; RAP1A ;	KIDINS220|IDBG-27177|ENSG00000134313|57498|0|1| ; KRAS|IDBG-23889|ENSG00000133703|3845|0|1| ; NRAS|IDBG-243969|ENSG00000213281|4893|0|1| ; RAP1A|IDBG-101087|ENSG00000116473|5906|0|1| ;
Down-stream signal transduction	5244	REACTOME	Homo sapiens	5	24	0.21	0.00139878	0.0684404	KRAS ; NRAS ; PIK3CA ; PTPN11 ; RASA1 ;	KRAS|IDBG-23889|ENSG00000133703|3845|0|1| ; NRAS|IDBG-243969|ENSG00000213281|4893|0|1| ; PIK3CA|IDBG-66003|ENSG00000121879|5290|0|1| ; PTPN11|IDBG-58105|ENSG00000179295|5781|0|1| ; RASA1|IDBG-32785|ENSG00000145715|5921|0|1| ;
Raf activation signaling (through RasGRP) ( CD4 T cell receptor signaling (ERK cascade) )	9849	INOH	Homo sapiens	3	7	0.43	0.00144231	0.0617489	KRAS ; NRAS ; RASGRP1 ;	KRAS|IDBG-23889|ENSG00000133703|3845|0|1| ; NRAS|IDBG-243969|ENSG00000213281|4893|0|1| ; RASGRP1|IDBG-5885|ENSG00000172575|10125|0|1| ;
Raf activation signaling (through RasGRP) ( CD4 T cell receptor signaling )	10072	INOH	Homo sapiens	3	7	0.43	0.00144231	0.0617489	KRAS ; NRAS ; RASGRP1 ;	KRAS|IDBG-23889|ENSG00000133703|3845|0|1| ; NRAS|IDBG-243969|ENSG00000213281|4893|0|1| ; RASGRP1|IDBG-5885|ENSG00000172575|10125|0|1| ;
Prolonged ERK activation events	1463	REACTOME	Homo sapiens	4	15	0.27	0.00162638	0.0655337	KIDINS220 ; KRAS ; NRAS ; RAP1A ;	KIDINS220|IDBG-27177|ENSG00000134313|57498|0|1| ; KRAS|IDBG-23889|ENSG00000133703|3845|0|1| ; NRAS|IDBG-243969|ENSG00000213281|4893|0|1| ; RAP1A|IDBG-101087|ENSG00000116473|5906|0|1| ;
T cell receptor signaling pathway	563	KEGG	Homo sapiens	11	108	0.1	0.00164757	0.0626991	FYN ; KRAS ; MAP2K7 ; NFAT5 ; NRAS ; PDK1 ; PIK3CA ; PIK3R5 ; RASGRP1 ; RELA ; TEC ;	FYN|IDBG-95463|ENSG00000010810|2534|0|1| ; KRAS|IDBG-23889|ENSG00000133703|3845|0|1| ; MAP2K7|IDBG-24000|ENSG00000076984|5609|0|1| ; NFAT5|IDBG-39265|ENSG00000102908|10725|0|1| ; NRAS|IDBG-243969|ENSG00000213281|4893|0|1| ; PDK1|IDBG-75174|ENSG00000152256|5163|0|1| ; PIK3CA|IDBG-66003|ENSG00000121879|5290|0|1| ; PIK3R5|IDBG-29574|ENSG00000141506|23533|0|1| ; RASGRP1|IDBG-5885|ENSG00000172575|1012…
Corticosteroids and cardioprotection	3970	PID BIOCARTA	Homo sapiens	5	25	0.2	0.00169784	0.0612117	ANXA1 ; HSP90AA1 ; NR3C1 ; PIK3CA ; RELA ;	ANXA1|IDBG-71054|ENSG00000135046|301|0|1| ; HSP90AA1|IDBG-20861|ENSG00000080824|3320|0|1| ; NR3C1|IDBG-51637|ENSG00000113580|2908|0|1| ; PIK3CA|IDBG-66003|ENSG00000121879|5290|0|1| ; RELA|IDBG-57543|ENSG00000173039|5970|0|1| ;
G2/M Transition	1652	REACTOME	Homo sapiens	9	79	0.11	0.001987	0.0680546	AKAP9 ; ALMS1 ; CEP110 ; CEP192 ; CEP57 ; CETN2 ; HSP90AA1 ; OFD1 ; TUBGCP5 ;	AKAP9|IDBG-25989|ENSG00000127914|10142|0|1| ; ALMS1|IDBG-56507|ENSG00000116127|7840|0|1| ; CEP110|IDBG-83228|ENSG00000119397|11064|0|1| ; CEP192|IDBG-1210|ENSG00000101639|55125|0|1| ; CEP57|IDBG-68511|ENSG00000166037|9702|0|1| ; CETN2|IDBG-89287|ENSG00000147400|1069|0|1| ; HSP90AA1|IDBG-20861|ENSG00000080824|3320|0|1| ; OFD1|IDBG-45101|ENSG00000046651|8481|0|1| ; TUBGCP5|IDBG-3938|ENSG00000153575…
EGF receptor (ErbB1) signaling pathway	9322	PID NCI	Homo sapiens	5	26	0.19	0.00204127	0.0635577	GNAI3 ; KRAS ; NRAS ; PTPN11 ; RASA1 ;	GNAI3|IDBG-100849|ENSG00000065135|2773|0|1| ; KRAS|IDBG-23889|ENSG00000133703|3845|0|1| ; NRAS|IDBG-243969|ENSG00000213281|4893|0|1| ; PTPN11|IDBG-58105|ENSG00000179295|5781|0|1| ; RASA1|IDBG-32785|ENSG00000145715|5921|0|1| ;
VEGFR1 specific signals	9436	PID NCI	Homo sapiens	5	26	0.19	0.00204127	0.0635577	HIF1A ; HSP90AA1 ; PIK3CA ; PTPN11 ; RASA1 ;	HIF1A|IDBG-8510|ENSG00000100644|3091|0|1| ; HSP90AA1|IDBG-20861|ENSG00000080824|3320|0|1| ; PIK3CA|IDBG-66003|ENSG00000121879|5290|0|1| ; PTPN11|IDBG-58105|ENSG00000179295|5781|0|1| ; RASA1|IDBG-32785|ENSG00000145715|5921|0|1| ;
G2/M Checkpoints	1589	REACTOME	Homo sapiens	6	38	0.16	0.00213348	0.0635405	ATM ; MCM4 ; MCM6 ; RAD1 ; RFC3 ; RPA2 ;	ATM|IDBG-70193|ENSG00000149311|472,651610|0|1| ; MCM4|IDBG-21089|ENSG00000104738|4173|0|1| ; MCM6|IDBG-70952|ENSG00000076003|4175|0|1| ; RAD1|IDBG-15336|ENSG00000113456|5810|0|1| ; RFC3|IDBG-23475|ENSG00000133119|5983|0|1| ; RPA2|IDBG-95078|ENSG00000117748|6118|0|1| ;
Membrane Trafficking	1635	REACTOME	Homo sapiens	7	51	0.14	0.00213722	0.0609999	AP1S2 ; ARCN1 ; COPB1 ; COPB2 ; GJB2 ; SEC24A ; SEC24B ;	AP1S2|IDBG-47029|ENSG00000182287|8905|0|1| ; ARCN1|IDBG-73982|ENSG00000095139|372|0|1| ; COPB1|IDBG-33088|ENSG00000129083|1315|0|1| ; COPB2|IDBG-58841|ENSG00000184432|9276|0|1| ; GJB2|IDBG-13132|ENSG00000165474|2706|0|1| ; SEC24A|IDBG-45018|ENSG00000113615|10802|0|1| ; SEC24B|IDBG-33788|ENSG00000138802|10427|0|1| ;
Signaling by PDGF	4754	REACTOME	Homo sapiens	5	27	0.19	0.00243277	0.066658	KRAS ; NRAS ; PIK3CA ; PTPN11 ; RASA1 ;	KRAS|IDBG-23889|ENSG00000133703|3845|0|1| ; NRAS|IDBG-243969|ENSG00000213281|4893|0|1| ; PIK3CA|IDBG-66003|ENSG00000121879|5290|0|1| ; PTPN11|IDBG-58105|ENSG00000179295|5781|0|1| ; RASA1|IDBG-32785|ENSG00000145715|5921|0|1| ;
Mitotic G2-G2/M phases	8687	REACTOME	Homo sapiens	9	82	0.11	0.00257672	0.0678865	AKAP9 ; ALMS1 ; CEP110 ; CEP192 ; CEP57 ; CETN2 ; HSP90AA1 ; OFD1 ; TUBGCP5 ;	AKAP9|IDBG-25989|ENSG00000127914|10142|0|1| ; ALMS1|IDBG-56507|ENSG00000116127|7840|0|1| ; CEP110|IDBG-83228|ENSG00000119397|11064|0|1| ; CEP192|IDBG-1210|ENSG00000101639|55125|0|1| ; CEP57|IDBG-68511|ENSG00000166037|9702|0|1| ; CETN2|IDBG-89287|ENSG00000147400|1069|0|1| ; HSP90AA1|IDBG-20861|ENSG00000080824|3320|0|1| ; OFD1|IDBG-45101|ENSG00000046651|8481|0|1| ; TUBGCP5|IDBG-3938|ENSG00000153575…
Signaling by Interleukins	8996	REACTOME	Homo sapiens	8	67	0.12	0.00259831	0.06592	FYN ; JAK2 ; PRKACB ; PTPN11 ; RELA ; STAT5B ; TAB2 ; TEC ;	FYN|IDBG-95463|ENSG00000010810|2534|0|1| ; JAK2|IDBG-47039|ENSG00000096968|3717|0|1| ; PRKACB|IDBG-99931|ENSG00000142875|5567|0|1| ; PTPN11|IDBG-58105|ENSG00000179295|5781|0|1| ; RELA|IDBG-57543|ENSG00000173039|5970|0|1| ; STAT5B|IDBG-50532|ENSG00000173757|6777|0|1| ; TAB2|IDBG-97690|ENSG00000055208|23118|0|1| ; TEC|IDBG-17328|ENSG00000135605|7006|0|1| ;
Tie2 Signaling	1267	REACTOME	Homo sapiens	4	17	0.24	0.00267938	0.0655491	KRAS ; NRAS ; PIK3CA ; PTPN11 ;	KRAS|IDBG-23889|ENSG00000133703|3845|0|1| ; NRAS|IDBG-243969|ENSG00000213281|4893|0|1| ; PIK3CA|IDBG-66003|ENSG00000121879|5290|0|1| ; PTPN11|IDBG-58105|ENSG00000179295|5781|0|1| ;
Plasma membrane estrogen receptor signaling	9369	PID NCI	Homo sapiens	6	40	0.15	0.0027936	0.0659868	GNAI3 ; KRAS ; NRAS ; PIK3CA ; ROCK2 ; STRN ;	GNAI3|IDBG-100849|ENSG00000065135|2773|0|1| ; KRAS|IDBG-23889|ENSG00000133703|3845|0|1| ; NRAS|IDBG-243969|ENSG00000213281|4893|0|1| ; PIK3CA|IDBG-66003|ENSG00000121879|5290|0|1| ; ROCK2|IDBG-29657|ENSG00000134318|9475|0|1| ; STRN|IDBG-44499|ENSG00000115808|6801|0|1| ;
Growth hormone signaling pathway(JAK2 STAT5) ( Growth hormone signaling(JAK2 STAT5) )	10097	INOH	Homo sapiens	3	9	0.33	0.00328084	0.0724959	JAK2 ; PTPN11 ; STAT5B ;	JAK2|IDBG-47039|ENSG00000096968|3717|0|1| ; PTPN11|IDBG-58105|ENSG00000179295|5781|0|1| ; STAT5B|IDBG-50532|ENSG00000173757|6777|0|1| ;
West nile virus	4056	PID BIOCARTA	Homo sapiens	3	9	0.33	0.00328084	0.0724959	APAF1 ; EEF1A1 ; TIA1 ;	APAF1|IDBG-52364|ENSG00000120868|317|0|1| ; EEF1A1|IDBG-92423|ENSG00000156508|1915|0|1| ; TIA1|IDBG-55200|ENSG00000116001|7072|0|1| ;
IL2-mediated signaling events	9397	PID NCI	Homo sapiens	7	55	0.13	0.00331614	0.0709861	FYN ; KRAS ; NRAS ; PIK3CA ; PTPN11 ; RASA1 ; STAT5B ;	FYN|IDBG-95463|ENSG00000010810|2534|0|1| ; KRAS|IDBG-23889|ENSG00000133703|3845|0|1| ; NRAS|IDBG-243969|ENSG00000213281|4893|0|1| ; PIK3CA|IDBG-66003|ENSG00000121879|5290|0|1| ; PTPN11|IDBG-58105|ENSG00000179295|5781|0|1| ; RASA1|IDBG-32785|ENSG00000145715|5921|0|1| ; STAT5B|IDBG-50532|ENSG00000173757|6777|0|1| ;
DNA strand elongation	1290	REACTOME	Homo sapiens	5	29	0.17	0.003375	0.0679964	MCM4 ; MCM6 ; RFC1 ; RFC3 ; RPA2 ;	MCM4|IDBG-21089|ENSG00000104738|4173|0|1| ; MCM6|IDBG-70952|ENSG00000076003|4175|0|1| ; RFC1|IDBG-14028|ENSG00000035928|5981|0|1| ; RFC3|IDBG-23475|ENSG00000133119|5983|0|1| ; RPA2|IDBG-95078|ENSG00000117748|6118|0|1| ;
Transport of the SLBP independent Mature mRNA	1689	REACTOME	Homo sapiens	5	29	0.17	0.003375	0.0679964	EIF4E ; NCBP1 ; NUP107 ; NUP35 ; TPR ;	EIF4E|IDBG-30970|ENSG00000151247|100131693,1977|0|1| ; NCBP1|IDBG-77860|ENSG00000136937|4686|0|1| ; NUP107|IDBG-46276|ENSG00000111581|57122|0|1| ; NUP35|IDBG-76939|ENSG00000163002|129401|0|1| ; TPR|IDBG-105409|ENSG00000047410|7175|0|1| ;
Renal cell carcinoma	483	KEGG	Homo sapiens	8	70	0.11	0.00342847	0.0671	HIF1A ; KRAS ; NRAS ; PIK3CA ; PIK3R5 ; PTPN11 ; RAP1A ; SLC2A1 ;	HIF1A|IDBG-8510|ENSG00000100644|3091|0|1| ; KRAS|IDBG-23889|ENSG00000133703|3845|0|1| ; NRAS|IDBG-243969|ENSG00000213281|4893|0|1| ; PIK3CA|IDBG-66003|ENSG00000121879|5290|0|1| ; PIK3R5|IDBG-29574|ENSG00000141506|23533|0|1| ; PTPN11|IDBG-58105|ENSG00000179295|5781|0|1| ; RAP1A|IDBG-101087|ENSG00000116473|5906|0|1| ; SLC2A1|IDBG-97330|ENSG00000117394|6513|0|1| ;
Negative regulation of (Dimerization of STAT) in JAK STAT pathway ( JAK-STAT pathway and regulation pathway Diagram )	9706	INOH	Homo sapiens	2	3	0.67	0.00376789	0.0716946	PTPN11 ; STAT5B ;	PTPN11|IDBG-58105|ENSG00000179295|5781|0|1| ; STAT5B|IDBG-50532|ENSG00000173757|6777|0|1| ;
Transport of the SLBP Dependant Mature mRNA	1611	REACTOME	Homo sapiens	5	30	0.17	0.00393324	0.0728181	EIF4E ; NCBP1 ; NUP107 ; NUP35 ; TPR ;	EIF4E|IDBG-30970|ENSG00000151247|100131693,1977|0|1| ; NCBP1|IDBG-77860|ENSG00000136937|4686|0|1| ; NUP107|IDBG-46276|ENSG00000111581|57122|0|1| ; NUP35|IDBG-76939|ENSG00000163002|129401|0|1| ; TPR|IDBG-105409|ENSG00000047410|7175|0|1| ;
Class I PI3K signaling events	9467	PID NCI	Homo sapiens	6	43	0.14	0.00405583	0.0731117	FYN ; HSP90AA1 ; KRAS ; NRAS ; PLEKHA1 ; RAP1A ;	FYN|IDBG-95463|ENSG00000010810|2534|0|1| ; HSP90AA1|IDBG-20861|ENSG00000080824|3320|0|1| ; KRAS|IDBG-23889|ENSG00000133703|3845|0|1| ; NRAS|IDBG-243969|ENSG00000213281|4893|0|1| ; PLEKHA1|IDBG-91879|ENSG00000107679|59338|0|1| ; RAP1A|IDBG-101087|ENSG00000116473|5906|0|1| ;
Hypoxia and p53 in the cardiovascular system	4091	PID BIOCARTA	Homo sapiens	4	19	0.21	0.00412353	0.0724262	ABCB1 ; ATM ; HIF1A ; HSP90AA1 ;	ABCB1|IDBG-25114|ENSG00000085563|5243|0|1| ; ATM|IDBG-70193|ENSG00000149311|472,651610|0|1| ; HIF1A|IDBG-8510|ENSG00000100644|3091|0|1| ; HSP90AA1|IDBG-20861|ENSG00000080824|3320|0|1| ;
Fc-epsilon receptor I signaling in mast cells	2694	PID NCI	Homo sapiens	7	58	0.12	0.00448496	0.0768049	FCER1A ; FYN ; MAP2K7 ; PIK3CA ; PTPN11 ; RASA1 ; RELA ;	FCER1A|IDBG-103887|ENSG00000179639|2205|0|1| ; FYN|IDBG-95463|ENSG00000010810|2534|0|1| ; MAP2K7|IDBG-24000|ENSG00000076984|5609|0|1| ; PIK3CA|IDBG-66003|ENSG00000121879|5290|0|1| ; PTPN11|IDBG-58105|ENSG00000179295|5781|0|1| ; RASA1|IDBG-32785|ENSG00000145715|5921|0|1| ; RELA|IDBG-57543|ENSG00000173039|5970|0|1| ;
DNA Replication	1964	REACTOME	Homo sapiens	14	177	0.08	0.00452107	0.0755349	AHCTF1 ; CLASP2 ; CLIP1 ; MCM4 ; MCM6 ; NUP107 ; PSMD14 ; REC8 ; RFC1 ; RFC3 ; RPA2 ; STAG1 ; TAOK1 ; ZW10 ;	AHCTF1|IDBG-107859|ENSG00000153207|25909|0|1| ; CLASP2|IDBG-24212|ENSG00000163539|23122|0|1| ; CLIP1|IDBG-62398|ENSG00000130779|6249|0|1| ; MCM4|IDBG-21089|ENSG00000104738|4173|0|1| ; MCM6|IDBG-70952|ENSG00000076003|4175|0|1| ; NUP107|IDBG-46276|ENSG00000111581|57122|0|1| ; PSMD14|IDBG-73577|ENSG00000115233|10213|0|1| ; REC8|IDBG-3616|ENSG00000100918|9985|0|1| ; RFC1|IDBG-14028|ENSG00000035928|59…
Metabolism of non-coding RNA	1965	REACTOME	Homo sapiens	6	44	0.14	0.00455788	0.0726081	DDX20 ; NCBP1 ; NUP107 ; NUP35 ; PHAX ; TPR ;	DDX20|IDBG-101097|ENSG00000064703|11218|0|1| ; NCBP1|IDBG-77860|ENSG00000136937|4686|0|1| ; NUP107|IDBG-46276|ENSG00000111581|57122|0|1| ; NUP35|IDBG-76939|ENSG00000163002|129401|0|1| ; PHAX|IDBG-39424|ENSG00000164902|51808|0|1| ; TPR|IDBG-105409|ENSG00000047410|7175|0|1| ;
SnRNP Assembly	1779	REACTOME	Homo sapiens	6	44	0.14	0.00455788	0.0726081	DDX20 ; NCBP1 ; NUP107 ; NUP35 ; PHAX ; TPR ;	DDX20|IDBG-101097|ENSG00000064703|11218|0|1| ; NCBP1|IDBG-77860|ENSG00000136937|4686|0|1| ; NUP107|IDBG-46276|ENSG00000111581|57122|0|1| ; NUP35|IDBG-76939|ENSG00000163002|129401|0|1| ; PHAX|IDBG-39424|ENSG00000164902|51808|0|1| ; TPR|IDBG-105409|ENSG00000047410|7175|0|1| ;
COPI Mediated Transport	1247	REACTOME	Homo sapiens	3	10	0.3	0.00456327	0.0694631	ARCN1 ; COPB1 ; COPB2 ;	ARCN1|IDBG-73982|ENSG00000095139|372|0|1| ; COPB1|IDBG-33088|ENSG00000129083|1315|0|1| ; COPB2|IDBG-58841|ENSG00000184432|9276|0|1| ;
Golgi to ER Retrograde Transport	1574	REACTOME	Homo sapiens	3	10	0.3	0.00456327	0.0694631	ARCN1 ; COPB1 ; COPB2 ;	ARCN1|IDBG-73982|ENSG00000095139|372|0|1| ; COPB1|IDBG-33088|ENSG00000129083|1315|0|1| ; COPB2|IDBG-58841|ENSG00000184432|9276|0|1| ;
Signaling by Insulin receptor	1263	REACTOME	Homo sapiens	8	74	0.11	0.00483939	0.0720648	ATP6V0A2 ; ATP6V1C1 ; ATP6V1D ; EIF4E ; KRAS ; NRAS ; PIK3CA ; STRADB ;	ATP6V0A2|IDBG-63688|ENSG00000185344|23545|0|1| ; ATP6V1C1|IDBG-31515|ENSG00000155097|528|0|1| ; ATP6V1D|IDBG-9840|ENSG00000100554|51382|0|1| ; EIF4E|IDBG-30970|ENSG00000151247|100131693,1977|0|1| ; KRAS|IDBG-23889|ENSG00000133703|3845|0|1| ; NRAS|IDBG-243969|ENSG00000213281|4893|0|1| ; PIK3CA|IDBG-66003|ENSG00000121879|5290|0|1| ; STRADB|IDBG-78683|ENSG00000082146|55437|0|1| ;
Formation and Maturation of mRNA Transcript	1352	REACTOME	Homo sapiens	14	179	0.08	0.00499436	0.0727901	DHX9 ; EIF4E ; GTF2B ; HNRNPA2B1 ; NCBP1 ; NUP107 ; NUP35 ; PCF11 ; POLR2B ; RNMT ; SF3B1 ; SUPT16H ; TPR ; ZNF473 ;	DHX9|IDBG-105280|ENSG00000135829|1660|0|1| ; EIF4E|IDBG-30970|ENSG00000151247|100131693,1977|0|1| ; GTF2B|IDBG-100140|ENSG00000137947|2959|0|1| ; HNRNPA2B1|IDBG-10118|ENSG00000122566|3181|0|1| ; NCBP1|IDBG-77860|ENSG00000136937|4686|0|1| ; NUP107|IDBG-46276|ENSG00000111581|57122|0|1| ; NUP35|IDBG-76939|ENSG00000163002|129401|0|1| ; PCF11|IDBG-66264|ENSG00000165494|51585|0|1| ; POLR2B|IDBG-20530|E…
EPO signaling pathway	9424	PID NCI	Homo sapiens	5	32	0.16	0.00524265	0.0732902	JAK2 ; PTPN11 ; RAP1A ; STAT5B ; TEC ;	JAK2|IDBG-47039|ENSG00000096968|3717|0|1| ; PTPN11|IDBG-58105|ENSG00000179295|5781|0|1| ; RAP1A|IDBG-101087|ENSG00000116473|5906|0|1| ; STAT5B|IDBG-50532|ENSG00000173757|6777|0|1| ; TEC|IDBG-17328|ENSG00000135605|7006|0|1| ;
Transport of Mature mRNA Derived from an Intronless Transcript	1505	REACTOME	Homo sapiens	5	32	0.16	0.00524265	0.0732902	EIF4E ; NCBP1 ; NUP107 ; NUP35 ; TPR ;	EIF4E|IDBG-30970|ENSG00000151247|100131693,1977|0|1| ; NCBP1|IDBG-77860|ENSG00000136937|4686|0|1| ; NUP107|IDBG-46276|ENSG00000111581|57122|0|1| ; NUP35|IDBG-76939|ENSG00000163002|129401|0|1| ; TPR|IDBG-105409|ENSG00000047410|7175|0|1| ;
Toxoplasmosis	10385	KEGG	Homo sapiens	11	127	0.09	0.00583412	0.0799274	BIRC3 ; GNAI3 ; IFNGR1 ; ITGA6 ; JAK2 ; LAMA4 ; PDK1 ; PIK3CA ; PIK3R5 ; RELA ; TAB2 ;	BIRC3|IDBG-69045|ENSG00000023445|330|0|1| ; GNAI3|IDBG-100849|ENSG00000065135|2773|0|1| ; IFNGR1|IDBG-97020|ENSG00000027697|3459|0|1| ; ITGA6|IDBG-75102|ENSG00000091409|3655|0|1| ; JAK2|IDBG-47039|ENSG00000096968|3717|0|1| ; LAMA4|IDBG-95551|ENSG00000112769|3910|0|1| ; PDK1|IDBG-75174|ENSG00000152256|5163|0|1| ; PIK3CA|IDBG-66003|ENSG00000121879|5290|0|1| ; PIK3R5|IDBG-29574|ENSG00000141506|23533…
Activation of ATR in response to replication stress	1755	REACTOME	Homo sapiens	5	33	0.15	0.0060012	0.0790543	MCM4 ; MCM6 ; RAD1 ; RFC3 ; RPA2 ;	MCM4|IDBG-21089|ENSG00000104738|4173|0|1| ; MCM6|IDBG-70952|ENSG00000076003|4175|0|1| ; RAD1|IDBG-15336|ENSG00000113456|5810|0|1| ; RFC3|IDBG-23475|ENSG00000133119|5983|0|1| ; RPA2|IDBG-95078|ENSG00000117748|6118|0|1| ;
Transport of Mature mRNAs Derived from Intronless Transcripts	1469	REACTOME	Homo sapiens	5	33	0.15	0.0060012	0.0790543	EIF4E ; NCBP1 ; NUP107 ; NUP35 ; TPR ;	EIF4E|IDBG-30970|ENSG00000151247|100131693,1977|0|1| ; NCBP1|IDBG-77860|ENSG00000136937|4686|0|1| ; NUP107|IDBG-46276|ENSG00000111581|57122|0|1| ; NUP35|IDBG-76939|ENSG00000163002|129401|0|1| ; TPR|IDBG-105409|ENSG00000047410|7175|0|1| ;
Fc epsilon RI signaling pathway	435	KEGG	Homo sapiens	8	78	0.1	0.00665801	0.0860517	FCER1A ; FYN ; KRAS ; MAP2K7 ; NRAS ; PDK1 ; PIK3CA ; PIK3R5 ;	FCER1A|IDBG-103887|ENSG00000179639|2205|0|1| ; FYN|IDBG-95463|ENSG00000010810|2534|0|1| ; KRAS|IDBG-23889|ENSG00000133703|3845|0|1| ; MAP2K7|IDBG-24000|ENSG00000076984|5609|0|1| ; NRAS|IDBG-243969|ENSG00000213281|4893|0|1| ; PDK1|IDBG-75174|ENSG00000152256|5163|0|1| ; PIK3CA|IDBG-66003|ENSG00000121879|5290|0|1| ; PIK3R5|IDBG-29574|ENSG00000141506|23533|0|1| ;
Angiopoietin receptor Tie2-mediated signaling	9364	PID NCI	Homo sapiens	6	48	0.13	0.00703178	0.0891995	FYN ; PIK3CA ; PTPN11 ; RASA1 ; RELA ; STAT5B ;	FYN|IDBG-95463|ENSG00000010810|2534|0|1| ; PIK3CA|IDBG-66003|ENSG00000121879|5290|0|1| ; PTPN11|IDBG-58105|ENSG00000179295|5781|0|1| ; RASA1|IDBG-32785|ENSG00000145715|5921|0|1| ; RELA|IDBG-57543|ENSG00000173039|5970|0|1| ; STAT5B|IDBG-50532|ENSG00000173757|6777|0|1| ;
Deadenylation of mRNA	7117	REACTOME	Homo sapiens	4	22	0.18	0.00715087	0.0874704	CNOT10 ; CNOT6 ; EIF4E ; PAN3 ;	CNOT10|IDBG-23799|ENSG00000182973|25904|0|1| ; CNOT6|IDBG-62304|ENSG00000113300|57472|0|1| ; EIF4E|IDBG-30970|ENSG00000151247|100131693,1977|0|1| ; PAN3|IDBG-19995|ENSG00000152520|255967|0|1| ;
Fanconi Anemia pathway	5087	REACTOME	Homo sapiens	4	22	0.18	0.00715087	0.0874704	BRCA1 ; FANCM ; PALB2 ; USP1 ;	BRCA1|IDBG-52172|ENSG00000012048|672|0|1| ; FANCM|IDBG-5587|ENSG00000187790|57697|0|1| ; PALB2|IDBG-20644|ENSG00000083093|79728|0|1| ; USP1|IDBG-99353|ENSG00000162607|7398|0|1| ;
Mitotic Prometaphase	1932	REACTOME	Homo sapiens	8	79	0.1	0.00718433	0.086338	AHCTF1 ; CLASP2 ; CLIP1 ; NUP107 ; REC8 ; STAG1 ; TAOK1 ; ZW10 ;	AHCTF1|IDBG-107859|ENSG00000153207|25909|0|1| ; CLASP2|IDBG-24212|ENSG00000163539|23122|0|1| ; CLIP1|IDBG-62398|ENSG00000130779|6249|0|1| ; NUP107|IDBG-46276|ENSG00000111581|57122|0|1| ; REC8|IDBG-3616|ENSG00000100918|9985|0|1| ; STAG1|IDBG-57884|ENSG00000118007|10274|0|1| ; TAOK1|IDBG-38294|ENSG00000160551|57551|0|1| ; ZW10|IDBG-71807|ENSG00000086827|9183|0|1| ;
Rap1 activation signaling (through cAMP and Epac) ( GPCR signaling (G alpha s, Epac and ERK) )	9497	INOH	Homo sapiens	2	4	0.5	0.00735708	0.0868897	RAP1A ; RAPGEF3 ;	RAP1A|IDBG-101087|ENSG00000116473|5906|0|1| ; RAPGEF3|IDBG-28934|ENSG00000079337|10411|0|1| ;
MRNA Processing	1788	REACTOME	Homo sapiens	12	150	0.08	0.00761108	0.0883659	DHX9 ; EIF4E ; HNRNPA2B1 ; NCBP1 ; NUP107 ; NUP35 ; PCF11 ; POLR2B ; RNMT ; SF3B1 ; TPR ; ZNF473 ;	DHX9|IDBG-105280|ENSG00000135829|1660|0|1| ; EIF4E|IDBG-30970|ENSG00000151247|100131693,1977|0|1| ; HNRNPA2B1|IDBG-10118|ENSG00000122566|3181|0|1| ; NCBP1|IDBG-77860|ENSG00000136937|4686|0|1| ; NUP107|IDBG-46276|ENSG00000111581|57122|0|1| ; NUP35|IDBG-76939|ENSG00000163002|129401|0|1| ; PCF11|IDBG-66264|ENSG00000165494|51585|0|1| ; POLR2B|IDBG-20530|ENSG00000047315|5431|0|1| ; RNMT|IDBG-1256|ENSG…
HGF signaling pathway ( HGF signaling pathway )	9546	INOH	Homo sapiens	5	35	0.14	0.00774397	0.0884104	KRAS ; NRAS ; PIK3CA ; PTPN11 ; RAP1A ;	KRAS|IDBG-23889|ENSG00000133703|3845|0|1| ; NRAS|IDBG-243969|ENSG00000213281|4893|0|1| ; PIK3CA|IDBG-66003|ENSG00000121879|5290|0|1| ; PTPN11|IDBG-58105|ENSG00000179295|5781|0|1| ; RAP1A|IDBG-101087|ENSG00000116473|5906|0|1| ;
Leukocyte transendothelial migration	510	KEGG	Homo sapiens	10	115	0.09	0.00818413	0.0919037	GNAI3 ; ITGA4 ; PIK3CA ; PIK3R5 ; PTPN11 ; RAP1A ; RAPGEF3 ; ROCK1 ; ROCK2 ; TXK ;	GNAI3|IDBG-100849|ENSG00000065135|2773|0|1| ; ITGA4|IDBG-76684|ENSG00000115232|3676|0|1| ; PIK3CA|IDBG-66003|ENSG00000121879|5290|0|1| ; PIK3R5|IDBG-29574|ENSG00000141506|23533|0|1| ; PTPN11|IDBG-58105|ENSG00000179295|5781|0|1| ; RAP1A|IDBG-101087|ENSG00000116473|5906|0|1| ; RAPGEF3|IDBG-28934|ENSG00000079337|10411|0|1| ; ROCK1|IDBG-1371|ENSG00000067900|6093|0|1| ; ROCK2|IDBG-29657|ENSG0000013431…
IL2	3904	NETPATH	Homo sapiens	7	65	0.11	0.00839835	0.0913154	FYN ; JAK2 ; NR3C1 ; PIK3CA ; PTPN11 ; RELA ; STAT5B ;	FYN|IDBG-95463|ENSG00000010810|2534|0|1| ; JAK2|IDBG-47039|ENSG00000096968|3717|0|1| ; NR3C1|IDBG-51637|ENSG00000113580|2908|0|1| ; PIK3CA|IDBG-66003|ENSG00000121879|5290|0|1| ; PTPN11|IDBG-58105|ENSG00000179295|5781|0|1| ; RELA|IDBG-57543|ENSG00000173039|5970|0|1| ; STAT5B|IDBG-50532|ENSG00000173757|6777|0|1| ;
KitReceptor	3914	NETPATH	Homo sapiens	7	65	0.11	0.00839835	0.0913154	CLTC ; FYN ; JAK2 ; PTPN11 ; RASA1 ; STAT5B ; TEC ;	CLTC|IDBG-61767|ENSG00000141367|1213|0|1| ; FYN|IDBG-95463|ENSG00000010810|2534|0|1| ; JAK2|IDBG-47039|ENSG00000096968|3717|0|1| ; PTPN11|IDBG-58105|ENSG00000179295|5781|0|1| ; RASA1|IDBG-32785|ENSG00000145715|5921|0|1| ; STAT5B|IDBG-50532|ENSG00000173757|6777|0|1| ; TEC|IDBG-17328|ENSG00000135605|7006|0|1| ;
Mismatch repair	2814	KEGG	Homo sapiens	4	23	0.17	0.00841622	0.088694	MSH6 ; RFC1 ; RFC3 ; RPA2 ;	MSH6|IDBG-51044|ENSG00000116062|2956|0|1| ; RFC1|IDBG-14028|ENSG00000035928|5981|0|1| ; RFC3|IDBG-23475|ENSG00000133119|5983|0|1| ; RPA2|IDBG-95078|ENSG00000117748|6118|0|1| ;
Signalling to ERKs	1552	REACTOME	Homo sapiens	4	23	0.17	0.00841622	0.088694	KIDINS220 ; KRAS ; NRAS ; RAP1A ;	KIDINS220|IDBG-27177|ENSG00000134313|57498|0|1| ; KRAS|IDBG-23889|ENSG00000133703|3845|0|1| ; NRAS|IDBG-243969|ENSG00000213281|4893|0|1| ; RAP1A|IDBG-101087|ENSG00000116473|5906|0|1| ;
IL4	3925	NETPATH	Homo sapiens	6	50	0.12	0.00857914	0.0890411	JAK2 ; PIK3CA ; PRKD3 ; PTPN11 ; RASA1 ; RELA ;	JAK2|IDBG-47039|ENSG00000096968|3717|0|1| ; PIK3CA|IDBG-66003|ENSG00000121879|5290|0|1| ; PRKD3|IDBG-45514|ENSG00000115825|23683|0|1| ; PTPN11|IDBG-58105|ENSG00000179295|5781|0|1| ; RASA1|IDBG-32785|ENSG00000145715|5921|0|1| ; RELA|IDBG-57543|ENSG00000173039|5970|0|1| ;
DNA replication	441	KEGG	Homo sapiens	5	36	0.14	0.00873518	0.0893075	MCM4 ; MCM6 ; RFC1 ; RFC3 ; RPA2 ;	MCM4|IDBG-21089|ENSG00000104738|4173|0|1| ; MCM6|IDBG-70952|ENSG00000076003|4175|0|1| ; RFC1|IDBG-14028|ENSG00000035928|5981|0|1| ; RFC3|IDBG-23475|ENSG00000133119|5983|0|1| ; RPA2|IDBG-95078|ENSG00000117748|6118|0|1| ;
Gene Expression	1217	REACTOME	Homo sapiens	22	358	0.06	0.00947328	0.0954294	DARS ; DHX9 ; EEF1A1 ; EIF3E ; EIF4E ; GTF2B ; HNRNPA2B1 ; IARS ; MED13 ; MED17 ; MED25 ; MED6 ; NCBP1 ; NUP107 ; NUP35 ; PCF11 ; POLR2B ; RNMT ; SF3B1 ; SUPT16H ; TPR ; ZNF473 ;	DARS|IDBG-70984|ENSG00000115866|1615|0|1| ; DHX9|IDBG-105280|ENSG00000135829|1660|0|1| ; EEF1A1|IDBG-92423|ENSG00000156508|1915|0|1| ; EIF3E|IDBG-32393|ENSG00000104408|3646|0|1| ; EIF4E|IDBG-30970|ENSG00000151247|100131693,1977|0|1| ; GTF2B|IDBG-100140|ENSG00000137947|2959|0|1| ; HNRNPA2B1|IDBG-10118|ENSG00000122566|3181|0|1| ; IARS|IDBG-75850|ENSG00000196305|3376|0|1| ; MED13|IDBG-62711|ENSG0000…
M Phase	1554	REACTOME	Homo sapiens	8	83	0.1	0.00960864	0.0953901	AHCTF1 ; CLASP2 ; CLIP1 ; NUP107 ; REC8 ; STAG1 ; TAOK1 ; ZW10 ;	AHCTF1|IDBG-107859|ENSG00000153207|25909|0|1| ; CLASP2|IDBG-24212|ENSG00000163539|23122|0|1| ; CLIP1|IDBG-62398|ENSG00000130779|6249|0|1| ; NUP107|IDBG-46276|ENSG00000111581|57122|0|1| ; REC8|IDBG-3616|ENSG00000100918|9985|0|1| ; STAG1|IDBG-57884|ENSG00000118007|10274|0|1| ; TAOK1|IDBG-38294|ENSG00000160551|57551|0|1| ; ZW10|IDBG-71807|ENSG00000086827|9183|0|1| ;
Processing of Capped Transcripts	1364	REACTOME	Homo sapiens	11	136	0.08	0.00962556	0.094193	DHX9 ; EIF4E ; HNRNPA2B1 ; NCBP1 ; NUP107 ; NUP35 ; PCF11 ; POLR2B ; SF3B1 ; TPR ; ZNF473 ;	DHX9|IDBG-105280|ENSG00000135829|1660|0|1| ; EIF4E|IDBG-30970|ENSG00000151247|100131693,1977|0|1| ; HNRNPA2B1|IDBG-10118|ENSG00000122566|3181|0|1| ; NCBP1|IDBG-77860|ENSG00000136937|4686|0|1| ; NUP107|IDBG-46276|ENSG00000111581|57122|0|1| ; NUP35|IDBG-76939|ENSG00000163002|129401|0|1| ; PCF11|IDBG-66264|ENSG00000165494|51585|0|1| ; POLR2B|IDBG-20530|ENSG00000047315|5431|0|1| ; SF3B1|IDBG-77902|EN…
Tpo signaling pathway	4124	PID BIOCARTA	Homo sapiens	4	24	0.17	0.00981971	0.0947394	JAK2 ; PIK3CA ; RASA1 ; STAT5B ;	JAK2|IDBG-47039|ENSG00000096968|3717|0|1| ; PIK3CA|IDBG-66003|ENSG00000121879|5290|0|1| ; RASA1|IDBG-32785|ENSG00000145715|5921|0|1| ; STAT5B|IDBG-50532|ENSG00000173757|6777|0|1| ;
Erythropoietin mediated neuroprotection through nf-kb	4161	PID BIOCARTA	Homo sapiens	3	13	0.23	0.0100405	0.0955244	HIF1A ; JAK2 ; RELA ;	HIF1A|IDBG-8510|ENSG00000100644|3091|0|1| ; JAK2|IDBG-47039|ENSG00000096968|3717|0|1| ; RELA|IDBG-57543|ENSG00000173039|5970|0|1| ;

## Sheet: Wean0vs1
Pathway Name	Pathway Id	Source Name	Organism	Pathway uploaded gene count	Genes in InnateDB for this entity	Genes Ratio	Pathway p-value	Pathway p-value (corrected)	Gene Symbols	Genes (Symbol|IDBG-ID|Ensembl|Entrez|Fold Change|P-Value)
Toll Receptor Cascades	1202	REACTOME	Homo sapiens	5	72	0.07	0.000140901	0.0133856	CHUK ; FOS ; PIK3C3 ; TLR10 ; TLR7 ;	CHUK|IDBG-243385|ENSG00000213341|1147|0|1| ; FOS|IDBG-12957|ENSG00000170345|2353|0|1| ; PIK3C3|IDBG-2711|ENSG00000078142|5289|0|1| ; TLR10|IDBG-13548|ENSG00000174123|81793|0|1| ; TLR7|IDBG-44230|ENSG00000196664|51284|0|1| ;
Gene expression of IL2 by AP-1 ( CD4 T cell receptor signaling (JNK cascade) )	10346	INOH	Homo sapiens	2	5	0.4	0.000481601	0.0152507	FOS ; FOSB ;	FOS|IDBG-12957|ENSG00000170345|2353|0|1| ; FOSB|IDBG-57590|ENSG00000125740|2354|0|1| ;
Gene expression of IL2 by AP-1 ( CD4 T cell receptor signaling )	10256	INOH	Homo sapiens	2	5	0.4	0.000481601	0.0152507	FOS ; FOSB ;	FOS|IDBG-12957|ENSG00000170345|2353|0|1| ; FOSB|IDBG-57590|ENSG00000125740|2354|0|1| ;
Innate Immunity Signaling	1702	REACTOME	Homo sapiens	5	119	0.04	0.00143253	0.0340227	CHUK ; FOS ; PIK3C3 ; TLR10 ; TLR7 ;	CHUK|IDBG-243385|ENSG00000213341|1147|0|1| ; FOS|IDBG-12957|ENSG00000170345|2353|0|1| ; PIK3C3|IDBG-2711|ENSG00000078142|5289|0|1| ; TLR10|IDBG-13548|ENSG00000174123|81793|0|1| ; TLR7|IDBG-44230|ENSG00000196664|51284|0|1| ;
Pertussis toxin-insensitive ccr5 signaling in macrophage	4060	PID BIOCARTA	Homo sapiens	2	9	0.22	0.00170265	0.0323504	CXCL12 ; FOS ;	CXCL12|IDBG-71595|ENSG00000107562|6387|0|1| ; FOS|IDBG-12957|ENSG00000170345|2353|0|1| ;
Toll-like receptor pathway	3951	PID BIOCARTA	Homo sapiens	3	35	0.09	0.00184932	0.0292809	CHUK ; FOS ; TLR7 ;	CHUK|IDBG-243385|ENSG00000213341|1147|0|1| ; FOS|IDBG-12957|ENSG00000170345|2353|0|1| ; TLR7|IDBG-44230|ENSG00000196664|51284|0|1| ;
JNK cascade ( CD4 T cell receptor signaling (JNK cascade) )	9582	INOH	Homo sapiens	2	10	0.2	0.00211871	0.0251597	FOS ; FOSB ;	FOS|IDBG-12957|ENSG00000170345|2353|0|1| ; FOSB|IDBG-57590|ENSG00000125740|2354|0|1| ;
JNK cascade ( CD4 T cell receptor signaling )	10175	INOH	Homo sapiens	2	10	0.2	0.00211871	0.0251597	FOS ; FOSB ;	FOS|IDBG-12957|ENSG00000170345|2353|0|1| ; FOSB|IDBG-57590|ENSG00000125740|2354|0|1| ;
T cell receptor signaling pathway ( CD4 T cell receptor signaling )	9867	INOH	Homo sapiens	4	80	0.05	0.00234852	0.0247899	CD80 ; CHUK ; FOS ; FOSB ;	CD80|IDBG-51287|ENSG00000121594|941|0|1| ; CHUK|IDBG-243385|ENSG00000213341|1147|0|1| ; FOS|IDBG-12957|ENSG00000170345|2353|0|1| ; FOSB|IDBG-57590|ENSG00000125740|2354|0|1| ;
CD4 T cell receptor signaling (through Vav, Rac and JNK cascade ( CD4 T cell receptor signaling (JNK cascade) )	10184	INOH	Homo sapiens	3	41	0.07	0.00292364	0.0277746	CD80 ; FOS ; FOSB ;	CD80|IDBG-51287|ENSG00000121594|941|0|1| ; FOS|IDBG-12957|ENSG00000170345|2353|0|1| ; FOSB|IDBG-57590|ENSG00000125740|2354|0|1| ;
P2Y receptors	5183	REACTOME	Homo sapiens	2	12	0.17	0.00307949	0.0265956	LPAR6 ; P2RY12 ;	LPAR6|IDBG-32562|ENSG00000139679|10161|0|1| ; P2RY12|IDBG-61579|ENSG00000169313|64805|0|1| ;
Intestinal immune network for IgA production	8118	KEGG	Homo sapiens	3	46	0.07	0.00406139	0.0321526	CCR10 ; CD80 ; CXCL12 ;	CCR10|IDBG-51414|ENSG00000184451|2826|0|1| ; CD80|IDBG-51287|ENSG00000121594|941|0|1| ; CXCL12|IDBG-71595|ENSG00000107562|6387|0|1| ;
Nucleotide-like (purinergic) receptors	5068	REACTOME	Homo sapiens	2	15	0.13	0.00483331	0.0353204	LPAR6 ; P2RY12 ;	LPAR6|IDBG-32562|ENSG00000139679|10161|0|1| ; P2RY12|IDBG-61579|ENSG00000169313|64805|0|1| ;
Bone remodeling	4036	PID BIOCARTA	Homo sapiens	2	16	0.13	0.00549894	0.0373142	CHUK ; FOS ;	CHUK|IDBG-243385|ENSG00000213341|1147|0|1| ; FOS|IDBG-12957|ENSG00000170345|2353|0|1| ;
Toll-like receptor signaling pathway	564	KEGG	Homo sapiens	4	102	0.04	0.00563094	0.0356626	CD80 ; CHUK ; FOS ; TLR7 ;	CD80|IDBG-51287|ENSG00000121594|941|0|1| ; CHUK|IDBG-243385|ENSG00000213341|1147|0|1| ; FOS|IDBG-12957|ENSG00000170345|2353|0|1| ; TLR7|IDBG-44230|ENSG00000196664|51284|0|1| ;
Zinc transporters	7631	REACTOME	Homo sapiens	2	17	0.12	0.00620411	0.0368369	SLC30A6 ; SLC39A10 ;	SLC30A6|IDBG-43344|ENSG00000152683|55676|0|1| ; SLC39A10|IDBG-77719|ENSG00000196950|57181|0|1| ;
Signaling in Immune system	1959	REACTOME	Homo sapiens	6	264	0.02	0.0102172	0.0570963	CD80 ; CHUK ; FOS ; PIK3C3 ; TLR10 ; TLR7 ;	CD80|IDBG-51287|ENSG00000121594|941|0|1| ; CHUK|IDBG-243385|ENSG00000213341|1147|0|1| ; FOS|IDBG-12957|ENSG00000170345|2353|0|1| ; PIK3C3|IDBG-2711|ENSG00000078142|5289|0|1| ; TLR10|IDBG-13548|ENSG00000174123|81793|0|1| ; TLR7|IDBG-44230|ENSG00000196664|51284|0|1| ;
Metal ion SLC transporters	7455	REACTOME	Homo sapiens	2	25	0.08	0.013202	0.0696773	SLC30A6 ; SLC39A10 ;	SLC30A6|IDBG-43344|ENSG00000152683|55676|0|1| ; SLC39A10|IDBG-77719|ENSG00000196950|57181|0|1| ;
Osteopontin-mediated events	9361	PID NCI	Homo sapiens	2	28	0.07	0.0164122	0.0820612	CHUK ; FOS ;	CHUK|IDBG-243385|ENSG00000213341|1147|0|1| ; FOS|IDBG-12957|ENSG00000170345|2353|0|1| ;
MRNA surveillance pathway	10376	KEGG	Homo sapiens	3	78	0.04	0.0173815	0.0825619	CPSF6 ; HBS1L ; PCF11 ;	CPSF6|IDBG-46901|ENSG00000111605|11052|0|1| ; HBS1L|IDBG-96822|ENSG00000112339|10767|0|1| ; PCF11|IDBG-66264|ENSG00000165494|51585|0|1| ;
IL12 signaling mediated by STAT4	9351	PID NCI	Homo sapiens	2	29	0.07	0.0175492	0.0793891	CD80 ; FOS ;	CD80|IDBG-51287|ENSG00000121594|941|0|1| ; FOS|IDBG-12957|ENSG00000170345|2353|0|1| ;
Regulation of nuclear SMAD2/3 signaling	2777	PID NCI	Homo sapiens	3	80	0.04	0.018588	0.0802664	FOS ; ITGB5 ; SP3 ;	FOS|IDBG-12957|ENSG00000170345|2353|0|1| ; ITGB5|IDBG-53924|ENSG00000082781|3693|0|1| ; SP3|IDBG-75293|ENSG00000172845|6670|0|1| ;
Transcription	1425	REACTOME	Homo sapiens	4	147	0.03	0.019622	0.0810475	CCNT2 ; GTF2A1 ; PCF11 ; ZNF143 ;	CCNT2|IDBG-70567|ENSG00000082258|905|0|1| ; GTF2A1|IDBG-14595|ENSG00000165417|2957|0|1| ; PCF11|IDBG-66264|ENSG00000165494|51585|0|1| ; ZNF143|IDBG-31360|ENSG00000166478|7702|0|1| ;
Syndecan-4-mediated signaling events	9425	PID NCI	Homo sapiens	2	31	0.06	0.0199203	0.0788511	CXCL12 ; THBS1 ;	CXCL12|IDBG-71595|ENSG00000107562|6387|0|1| ; THBS1|IDBG-5926|ENSG00000137801|7057|0|1| ;
Metabolism of carbohydrates	1815	REACTOME	Homo sapiens	3	83	0.04	0.0204835	0.0778373	NUP43 ; PYGM ; RPE ;	NUP43|IDBG-97774|ENSG00000120253|348995|0|1| ; PYGM|IDBG-54713|ENSG00000068976|5837|0|1| ; RPE|IDBG-79853|ENSG00000197713|6120,729020|0|1| ;
Phagosome	10394	KEGG	Homo sapiens	4	149	0.03	0.0205118	0.0749468	ATP6V0A2 ; ITGB5 ; PIK3C3 ; THBS1 ;	ATP6V0A2|IDBG-63688|ENSG00000185344|23545|0|1| ; ITGB5|IDBG-53924|ENSG00000082781|3693|0|1| ; PIK3C3|IDBG-2711|ENSG00000078142|5289|0|1| ; THBS1|IDBG-5926|ENSG00000137801|7057|0|1| ;
Role of egf receptor transactivation by gpcrs in cardiac hypertrophy	3987	PID BIOCARTA	Homo sapiens	2	33	0.06	0.0224177	0.0788773	CHUK ; FOS ;	CHUK|IDBG-243385|ENSG00000213341|1147|0|1| ; FOS|IDBG-12957|ENSG00000170345|2353|0|1| ;
Late Phase of HIV Life Cycle	1355	REACTOME	Homo sapiens	3	87	0.03	0.0231711	0.0786162	CCNT2 ; GTF2A1 ; NUP43 ;	CCNT2|IDBG-70567|ENSG00000082258|905|0|1| ; GTF2A1|IDBG-14595|ENSG00000165417|2957|0|1| ; NUP43|IDBG-97774|ENSG00000120253|348995|0|1| ;
SLC-mediated transmembrane transport	6186	REACTOME	Homo sapiens	5	234	0.02	0.0239207	0.0783609	NUP43 ; SLC26A2 ; SLC30A6 ; SLC38A2 ; SLC39A10 ;	NUP43|IDBG-97774|ENSG00000120253|348995|0|1| ; SLC26A2|IDBG-53179|ENSG00000155850|1836|0|1| ; SLC30A6|IDBG-43344|ENSG00000152683|55676|0|1| ; SLC38A2|IDBG-28555|ENSG00000134294|54407|0|1| ; SLC39A10|IDBG-77719|ENSG00000196950|57181|0|1| ;
Signal transduction through il1r	4064	PID BIOCARTA	Homo sapiens	2	36	0.06	0.0263924	0.083576	CHUK ; FOS ;	CHUK|IDBG-243385|ENSG00000213341|1147|0|1| ; FOS|IDBG-12957|ENSG00000170345|2353|0|1| ;
HIV Life Cycle	1333	REACTOME	Homo sapiens	3	96	0.03	0.0298884	0.0915936	CCNT2 ; GTF2A1 ; NUP43 ;	CCNT2|IDBG-70567|ENSG00000082258|905|0|1| ; GTF2A1|IDBG-14595|ENSG00000165417|2957|0|1| ; NUP43|IDBG-97774|ENSG00000120253|348995|0|1| ;
RNA Polymerase II Transcription	1348	REACTOME	Homo sapiens	3	98	0.03	0.0315069	0.093536	CCNT2 ; GTF2A1 ; PCF11 ;	CCNT2|IDBG-70567|ENSG00000082258|905|0|1| ; GTF2A1|IDBG-14595|ENSG00000165417|2957|0|1| ; PCF11|IDBG-66264|ENSG00000165494|51585|0|1| ;
Class A/1 (Rhodopsin-like receptors)	3887	REACTOME	Homo sapiens	5	253	0.02	0.0320898	0.0923799	ADRB3 ; CCR10 ; LPAR6 ; P2RY12 ; PTGER2 ;	ADRB3|IDBG-17239|ENSG00000188778|155|0|1| ; CCR10|IDBG-51414|ENSG00000184451|2826|0|1| ; LPAR6|IDBG-32562|ENSG00000139679|10161|0|1| ; P2RY12|IDBG-61579|ENSG00000169313|64805|0|1| ; PTGER2|IDBG-6740|ENSG00000125384|5732|0|1| ;
Inositol phosphate metabolism ( Inositol phosphate metabolism )	9934	INOH	Homo sapiens	2	42	0.05	0.035118	0.0981238	IPMK ; PIK3C3 ;	IPMK|IDBG-74863|ENSG00000151151|253430|0|1| ; PIK3C3|IDBG-2711|ENSG00000078142|5289|0|1| ;
Transmembrane transport of small molecules	3464	REACTOME	Homo sapiens	5	263	0.02	0.0370194	0.09769	NUP43 ; SLC26A2 ; SLC30A6 ; SLC38A2 ; SLC39A10 ;	NUP43|IDBG-97774|ENSG00000120253|348995|0|1| ; SLC26A2|IDBG-53179|ENSG00000155850|1836|0|1| ; SLC30A6|IDBG-43344|ENSG00000152683|55676|0|1| ; SLC38A2|IDBG-28555|ENSG00000134294|54407|0|1| ; SLC39A10|IDBG-77719|ENSG00000196950|57181|0|1| ;
Formation and Maturation of mRNA Transcript	1352	REACTOME	Homo sapiens	4	179	0.02	0.0368939	0.100141	CCNT2 ; GTF2A1 ; NUP43 ; PCF11 ;	CCNT2|IDBG-70567|ENSG00000082258|905|0|1| ; GTF2A1|IDBG-14595|ENSG00000165417|2957|0|1| ; NUP43|IDBG-97774|ENSG00000120253|348995|0|1| ; PCF11|IDBG-66264|ENSG00000165494|51585|0|1| ;

## Sheet: Wean0vs2
Pathway Name	Pathway Id	Source Name	Organism	Pathway uploaded gene count	Genes in InnateDB for this entity	Genes Ratio	Pathway p-value	Pathway p-value (corrected)	Gene Symbols	Genes (Symbol|IDBG-ID|Ensembl|Entrez|Fold Change|P-Value)
Transport of vitamins, nucleosides, and related molecules	8451	REACTOME	Homo sapiens	2	29	0.07	0.000213696	0.000854784	SLC28A3 ; SLCO4A1 ;	SLC28A3|IDBG-74167|ENSG00000197506|64078|0|1| ; SLCO4A1|IDBG-85265|ENSG00000101187|28231|0|1| ;
SLC-mediated transmembrane transport	6186	REACTOME	Homo sapiens	3	234	0.01	0.000556276	0.00111255	SLC28A3 ; SLC39A10 ; SLCO4A1 ;	SLC28A3|IDBG-74167|ENSG00000197506|64078|0|1| ; SLC39A10|IDBG-77719|ENSG00000196950|57181|0|1| ; SLCO4A1|IDBG-85265|ENSG00000101187|28231|0|1| ;
Transmembrane transport of small molecules	3464	REACTOME	Homo sapiens	3	263	0.01	0.000783923	0.00104523	SLC28A3 ; SLC39A10 ; SLCO4A1 ;	SLC28A3|IDBG-74167|ENSG00000197506|64078|0|1| ; SLC39A10|IDBG-77719|ENSG00000196950|57181|0|1| ; SLCO4A1|IDBG-85265|ENSG00000101187|28231|0|1| ;
Metabolic pathways	4373	KEGG	Homo sapiens	3	1096	0	0.0439094	0.0439094	ACSS3 ; B3GNT1 ; LPCAT2 ;	ACSS3|IDBG-49702|ENSG00000111058|79611|0|1| ; B3GNT1|IDBG-53475|ENSG00000170340|10678|0|1| ; LPCAT2|IDBG-31324|ENSG00000087253|54947|0|1| ;

## Sheet: Con0vs2
Pathway Name	Pathway Id	Source Name	Organism	Pathway uploaded gene count	Genes in InnateDB for this entity	Genes Ratio	Pathway p-value	Pathway p-value (corrected)	Gene Symbols	Genes (Symbol|IDBG-ID|Ensembl|Entrez|Fold Change|P-Value)
Syndecan-4-mediated signaling events	9425	PID NCI	Homo sapiens	2	31	0.06	9.83358e-05	0.000491679	MMP9 ; THBS1 ;	MMP9|IDBG-78722|ENSG00000100985|4318|0|1| ; THBS1|IDBG-5926|ENSG00000137801|7057|0|1| ;
Bladder cancer	514	KEGG	Homo sapiens	2	42	0.05	0.000181724	0.000454309	MMP9 ; THBS1 ;	MMP9|IDBG-78722|ENSG00000100985|4318|0|1| ; THBS1|IDBG-5926|ENSG00000137801|7057|0|1| ;
Mammalian Wnt signaling pathway ( Mammalian Wnt signaling pathway Diagram )	9534	INOH	Homo sapiens	2	81	0.02	0.000679099	0.00113183	KREMEN1 ; PYGO1 ;	KREMEN1|IDBG-3462|ENSG00000183762|83999|0|1| ; PYGO1|IDBG-13165|ENSG00000171016|26108|0|1| ;
Canonical Wnt signaling pathway ( Canonical Wnt signaling pathway Diagram )	9882	INOH	Homo sapiens	2	88	0.02	0.00080134	0.00080134	KREMEN1 ; PYGO1 ;	KREMEN1|IDBG-3462|ENSG00000183762|83999|0|1| ; PYGO1|IDBG-13165|ENSG00000171016|26108|0|1| ;
Canonical Wnt signaling pathway ( Mammalian Wnt signaling pathway Diagram )	10351	INOH	Homo sapiens	2	88	0.02	0.00080134	0.00080134	KREMEN1 ; PYGO1 ;	KREMEN1|IDBG-3462|ENSG00000183762|83999|0|1| ; PYGO1|IDBG-13165|ENSG00000171016|26108|0|1| ;

## Sheet: Con0vs7
Pathway Name	Pathway Id	Source Name	Organism	Pathway uploaded gene count	Genes in InnateDB for this entity	Genes Ratio	Pathway p-value	Pathway p-value (corrected)	Gene Symbols	Genes (Symbol|IDBG-ID|Ensembl|Entrez|Fold Change|P-Value)
Cell Cycle, Mitotic	1572	REACTOME	Homo sapiens	39	285	0.14	9.29058e-07	0.000826862	AHCTF1 ; AKAP9 ; ANAPC4 ; AZI1 ; CDC16 ; CDC23 ; CDC27 ; CENPJ ; CEP110 ; CEP57 ; CETN2 ; CKAP5 ; CLASP2 ; CLIP1 ; DYNC1I2 ; HSP90AA1 ; MAPRE1 ; MCM4 ; MCM6 ; NSL1 ; NUP107 ; NUP133 ; OFD1 ; PCM1 ; POLA1 ; POLD3 ; PSMA1 ; PSMA4 ; PSMD10 ; PSMD14 ; RANBP2 ; RB1 ; RFC3 ; RFC4 ; SMC1A ; SMC3 ; STAG1 ; ZW10 ; ZWINT ;	AHCTF1|IDBG-107859|ENSG00000153207|25909|0|1| ; AKAP9|IDBG-25989|ENSG00000127914|10142|0|1| ; ANAPC4|IDBG-12280|ENSG00000053900|29945|0|1| ; AZI1|IDBG-72039|ENSG00000141577|22994|0|1| ; CDC16|IDBG-53861|ENSG00000130177|8881|0|1| ; CDC23|IDBG-46810|ENSG00000094880|8697|0|1| ; CDC27|IDBG-55802|ENSG00000004897|996|0|1| ; CENPJ|IDBG-16356|ENSG00000151849|55835|0|1| ; CEP110|IDBG-83228|ENSG00000119397…
DNA Replication	1964	REACTOME	Homo sapiens	25	177	0.14	5.17892e-05	0.0230462	AHCTF1 ; CKAP5 ; CLASP2 ; CLIP1 ; MAPRE1 ; MCM4 ; MCM6 ; NSL1 ; NUP107 ; NUP133 ; POLA1 ; POLD3 ; PSMA1 ; PSMA4 ; PSMD10 ; PSMD14 ; RANBP2 ; RB1 ; RFC3 ; RFC4 ; SMC1A ; SMC3 ; STAG1 ; ZW10 ; ZWINT ;	AHCTF1|IDBG-107859|ENSG00000153207|25909|0|1| ; CKAP5|IDBG-42318|ENSG00000175216|9793|0|1| ; CLASP2|IDBG-24212|ENSG00000163539|23122|0|1| ; CLIP1|IDBG-62398|ENSG00000130779|6249|0|1| ; MAPRE1|IDBG-65652|ENSG00000101367|22919|0|1| ; MCM4|IDBG-21089|ENSG00000104738|4173|0|1| ; MCM6|IDBG-70952|ENSG00000076003|4175|0|1| ; NSL1|IDBG-106575|ENSG00000117697|25936|0|1| ; NUP107|IDBG-46276|ENSG00000111581…
Metabolism of RNA	8774	REACTOME	Homo sapiens	16	89	0.18	6.73359e-05	0.0199763	CNOT2 ; CNOT6 ; CNOT6L ; DDX6 ; DIS3 ; EXOSC9 ; GEMIN5 ; NUP107 ; NUP133 ; NUP153 ; NUP35 ; PAN3 ; PHAX ; RANBP2 ; TNKS1BP1 ; TPR ;	CNOT2|IDBG-47581|ENSG00000111596|4848|0|1| ; CNOT6|IDBG-62304|ENSG00000113300|57472|0|1| ; CNOT6L|IDBG-25831|ENSG00000138767|246175|0|1| ; DDX6|IDBG-74041|ENSG00000110367|1656|0|1| ; DIS3|IDBG-37462|ENSG00000083520|22894|0|1| ; EXOSC9|IDBG-36262|ENSG00000123737|5393|0|1| ; GEMIN5|IDBG-55078|ENSG00000082516|25929|0|1| ; NUP107|IDBG-46276|ENSG00000111581|57122|0|1| ; NUP133|IDBG-107322|ENSG00000069…
Progesterone-mediated oocyte maturation	5712	KEGG	Homo sapiens	15	86	0.17	0.000161326	0.035895	ANAPC4 ; BRAF ; CDC16 ; CDC23 ; CDC27 ; GNAI3 ; HSP90AA1 ; MAPK8 ; PDE3B ; PIK3CA ; PIK3CG ; PIK3R1 ; RAF1 ; RPS6KA2 ; RPS6KA3 ;	ANAPC4|IDBG-12280|ENSG00000053900|29945|0|1| ; BRAF|IDBG-44351|ENSG00000157764|673|0|1| ; CDC16|IDBG-53861|ENSG00000130177|8881|0|1| ; CDC23|IDBG-46810|ENSG00000094880|8697|0|1| ; CDC27|IDBG-55802|ENSG00000004897|996|0|1| ; GNAI3|IDBG-100849|ENSG00000065135|2773|0|1| ; HSP90AA1|IDBG-20861|ENSG00000080824|3320|0|1| ; MAPK8|IDBG-73479|ENSG00000107643|5599|0|1| ; PDE3B|IDBG-33215|ENSG00000152270|514…
Loss of Nlp from mitotic centrosomes	3102	REACTOME	Homo sapiens	12	59	0.2	0.000162539	0.02411	AKAP9 ; AZI1 ; CENPJ ; CEP110 ; CEP57 ; CETN2 ; CKAP5 ; DYNC1I2 ; HSP90AA1 ; MAPRE1 ; OFD1 ; PCM1 ;	AKAP9|IDBG-25989|ENSG00000127914|10142|0|1| ; AZI1|IDBG-72039|ENSG00000141577|22994|0|1| ; CENPJ|IDBG-16356|ENSG00000151849|55835|0|1| ; CEP110|IDBG-83228|ENSG00000119397|11064|0|1| ; CEP57|IDBG-68511|ENSG00000166037|9702|0|1| ; CETN2|IDBG-89287|ENSG00000147400|1069|0|1| ; CKAP5|IDBG-42318|ENSG00000175216|9793|0|1| ; DYNC1I2|IDBG-74949|ENSG00000077380|1781|0|1| ; HSP90AA1|IDBG-20861|ENSG000000808…
Loss of proteins required for interphase microtubule organizationÂ from the centrosome	3656	REACTOME	Homo sapiens	12	59	0.2	0.000162539	0.02411	AKAP9 ; AZI1 ; CENPJ ; CEP110 ; CEP57 ; CETN2 ; CKAP5 ; DYNC1I2 ; HSP90AA1 ; MAPRE1 ; OFD1 ; PCM1 ;	AKAP9|IDBG-25989|ENSG00000127914|10142|0|1| ; AZI1|IDBG-72039|ENSG00000141577|22994|0|1| ; CENPJ|IDBG-16356|ENSG00000151849|55835|0|1| ; CEP110|IDBG-83228|ENSG00000119397|11064|0|1| ; CEP57|IDBG-68511|ENSG00000166037|9702|0|1| ; CETN2|IDBG-89287|ENSG00000147400|1069|0|1| ; CKAP5|IDBG-42318|ENSG00000175216|9793|0|1| ; DYNC1I2|IDBG-74949|ENSG00000077380|1781|0|1| ; HSP90AA1|IDBG-20861|ENSG000000808…
Formation of the active cofactor, UDP-glucuronate	1424	REACTOME	Homo sapiens	3	3	1	0.000216315	0.027503	SLC35D1 ; UGDH ; UGP2 ;	SLC35D1|IDBG-99542|ENSG00000116704|23169|0|1| ; UGDH|IDBG-14491|ENSG00000109814|7358|0|1| ; UGP2|IDBG-53755|ENSG00000169764|7360|0|1| ;
Mitotic Prometaphase	1932	REACTOME	Homo sapiens	14	79	0.18	0.000223115	0.0248216	AHCTF1 ; CKAP5 ; CLASP2 ; CLIP1 ; MAPRE1 ; NSL1 ; NUP107 ; NUP133 ; RANBP2 ; SMC1A ; SMC3 ; STAG1 ; ZW10 ; ZWINT ;	AHCTF1|IDBG-107859|ENSG00000153207|25909|0|1| ; CKAP5|IDBG-42318|ENSG00000175216|9793|0|1| ; CLASP2|IDBG-24212|ENSG00000163539|23122|0|1| ; CLIP1|IDBG-62398|ENSG00000130779|6249|0|1| ; MAPRE1|IDBG-65652|ENSG00000101367|22919|0|1| ; NSL1|IDBG-106575|ENSG00000117697|25936|0|1| ; NUP107|IDBG-46276|ENSG00000111581|57122|0|1| ; NUP133|IDBG-107322|ENSG00000069248|55746|0|1| ; RANBP2|IDBG-65098|ENSG0000…
M Phase	1554	REACTOME	Homo sapiens	14	83	0.17	0.000380196	0.0375972	AHCTF1 ; CKAP5 ; CLASP2 ; CLIP1 ; MAPRE1 ; NSL1 ; NUP107 ; NUP133 ; RANBP2 ; SMC1A ; SMC3 ; STAG1 ; ZW10 ; ZWINT ;	AHCTF1|IDBG-107859|ENSG00000153207|25909|0|1| ; CKAP5|IDBG-42318|ENSG00000175216|9793|0|1| ; CLASP2|IDBG-24212|ENSG00000163539|23122|0|1| ; CLIP1|IDBG-62398|ENSG00000130779|6249|0|1| ; MAPRE1|IDBG-65652|ENSG00000101367|22919|0|1| ; NSL1|IDBG-106575|ENSG00000117697|25936|0|1| ; NUP107|IDBG-46276|ENSG00000111581|57122|0|1| ; NUP133|IDBG-107322|ENSG00000069248|55746|0|1| ; RANBP2|IDBG-65098|ENSG0000…
Raf activation signaling (through RasGRP) ( CD4 T cell receptor signaling (ERK cascade) )	9849	INOH	Homo sapiens	4	7	0.57	0.000390952	0.0316316	BRAF ; NRAS ; RAF1 ; RASGRP1 ;	BRAF|IDBG-44351|ENSG00000157764|673|0|1| ; NRAS|IDBG-243969|ENSG00000213281|4893|0|1| ; RAF1|IDBG-19277|ENSG00000132155|5894|0|1| ; RASGRP1|IDBG-5885|ENSG00000172575|10125|0|1| ;
Raf activation signaling (through RasGRP) ( CD4 T cell receptor signaling )	10072	INOH	Homo sapiens	4	7	0.57	0.000390952	0.0316316	BRAF ; NRAS ; RAF1 ; RASGRP1 ;	BRAF|IDBG-44351|ENSG00000157764|673|0|1| ; NRAS|IDBG-243969|ENSG00000213281|4893|0|1| ; RAF1|IDBG-19277|ENSG00000132155|5894|0|1| ; RASGRP1|IDBG-5885|ENSG00000172575|10125|0|1| ;
Mitotic M-M/G1 phases	9071	REACTOME	Homo sapiens	21	157	0.13	0.000437137	0.032421	AHCTF1 ; CKAP5 ; CLASP2 ; CLIP1 ; MAPRE1 ; MCM4 ; MCM6 ; NSL1 ; NUP107 ; NUP133 ; POLA1 ; PSMA1 ; PSMA4 ; PSMD10 ; PSMD14 ; RANBP2 ; SMC1A ; SMC3 ; STAG1 ; ZW10 ; ZWINT ;	AHCTF1|IDBG-107859|ENSG00000153207|25909|0|1| ; CKAP5|IDBG-42318|ENSG00000175216|9793|0|1| ; CLASP2|IDBG-24212|ENSG00000163539|23122|0|1| ; CLIP1|IDBG-62398|ENSG00000130779|6249|0|1| ; MAPRE1|IDBG-65652|ENSG00000101367|22919|0|1| ; MCM4|IDBG-21089|ENSG00000104738|4173|0|1| ; MCM6|IDBG-70952|ENSG00000076003|4175|0|1| ; NSL1|IDBG-106575|ENSG00000117697|25936|0|1| ; NUP107|IDBG-46276|ENSG00000111581…
Centrosome maturation	3187	REACTOME	Homo sapiens	12	67	0.18	0.000561594	0.0357013	AKAP9 ; AZI1 ; CENPJ ; CEP110 ; CEP57 ; CETN2 ; CKAP5 ; DYNC1I2 ; HSP90AA1 ; MAPRE1 ; OFD1 ; PCM1 ;	AKAP9|IDBG-25989|ENSG00000127914|10142|0|1| ; AZI1|IDBG-72039|ENSG00000141577|22994|0|1| ; CENPJ|IDBG-16356|ENSG00000151849|55835|0|1| ; CEP110|IDBG-83228|ENSG00000119397|11064|0|1| ; CEP57|IDBG-68511|ENSG00000166037|9702|0|1| ; CETN2|IDBG-89287|ENSG00000147400|1069|0|1| ; CKAP5|IDBG-42318|ENSG00000175216|9793|0|1| ; DYNC1I2|IDBG-74949|ENSG00000077380|1781|0|1| ; HSP90AA1|IDBG-20861|ENSG000000808…
Recruitment of mitotic centrosome proteins and complexes	2958	REACTOME	Homo sapiens	12	67	0.18	0.000561594	0.0357013	AKAP9 ; AZI1 ; CENPJ ; CEP110 ; CEP57 ; CETN2 ; CKAP5 ; DYNC1I2 ; HSP90AA1 ; MAPRE1 ; OFD1 ; PCM1 ;	AKAP9|IDBG-25989|ENSG00000127914|10142|0|1| ; AZI1|IDBG-72039|ENSG00000141577|22994|0|1| ; CENPJ|IDBG-16356|ENSG00000151849|55835|0|1| ; CEP110|IDBG-83228|ENSG00000119397|11064|0|1| ; CEP57|IDBG-68511|ENSG00000166037|9702|0|1| ; CETN2|IDBG-89287|ENSG00000147400|1069|0|1| ; CKAP5|IDBG-42318|ENSG00000175216|9793|0|1| ; DYNC1I2|IDBG-74949|ENSG00000077380|1781|0|1| ; HSP90AA1|IDBG-20861|ENSG000000808…
IL1	3921	NETPATH	Homo sapiens	7	27	0.26	0.000841866	0.0499507	CASP1 ; CHUK ; IL1RAP ; IRAK4 ; MAPK8 ; PRKCZ ; PTPN11 ;	CASP1|IDBG-69618|ENSG00000137752|440068,834|0|1| ; CHUK|IDBG-243385|ENSG00000213341|1147|0|1| ; IL1RAP|IDBG-69682|ENSG00000196083|3556|0|1| ; IRAK4|IDBG-28022|ENSG00000198001|51135|0|1| ; MAPK8|IDBG-73479|ENSG00000107643|5599|0|1| ; PRKCZ|IDBG-86108|ENSG00000067606|5590|0|1| ; PTPN11|IDBG-58105|ENSG00000179295|5781|0|1| ;
Valine, leucine and isoleucine degradation	453	KEGG	Homo sapiens	9	44	0.2	0.00102064	0.0567729	ACAT1 ; ALDH6A1 ; DLD ; HIBADH ; IL4I1 ; MCCC1 ; MUT ; OXCT1 ; PCCA ;	ACAT1|IDBG-70137|ENSG00000075239|38|0|1| ; ALDH6A1|IDBG-11882|ENSG00000119711|4329|0|1| ; DLD|IDBG-35812|ENSG00000091140|1738|0|1| ; HIBADH|IDBG-10662|ENSG00000106049|11112|0|1| ; IL4I1|IDBG-63774|ENSG00000104951|259307|0|1| ; MCCC1|IDBG-66828|ENSG00000078070|56922|0|1| ; MUT|IDBG-90173|ENSG00000146085|4594|0|1| ; OXCT1|IDBG-18717|ENSG00000083720|5019|0|1| ; PCCA|IDBG-46949|ENSG00000175198|5095|0…
Chronic myeloid leukemia	582	KEGG	Homo sapiens	12	73	0.16	0.00124035	0.0649359	BRAF ; CHUK ; CRK ; HDAC2 ; NRAS ; PIK3CA ; PIK3CG ; PIK3R1 ; PTPN11 ; RAF1 ; RB1 ; SOS2 ;	BRAF|IDBG-44351|ENSG00000157764|673|0|1| ; CHUK|IDBG-243385|ENSG00000213341|1147|0|1| ; CRK|IDBG-14664|ENSG00000167193|1398|0|1| ; HDAC2|IDBG-95591|ENSG00000196591|3066|0|1| ; NRAS|IDBG-243969|ENSG00000213281|4893|0|1| ; PIK3CA|IDBG-66003|ENSG00000121879|5290|0|1| ; PIK3CG|IDBG-35338|ENSG00000105851|5294|0|1| ; PIK3R1|IDBG-25037|ENSG00000145675|5295|0|1| ; PTPN11|IDBG-58105|ENSG00000179295|5781|0…
Raf activation signaling (through Grb2 and Sos) ( B cell receptor signaling )	10037	INOH	Homo sapiens	4	9	0.44	0.0012772	0.0541289	BRAF ; NRAS ; RAF1 ; SOS2 ;	BRAF|IDBG-44351|ENSG00000157764|673|0|1| ; NRAS|IDBG-243969|ENSG00000213281|4893|0|1| ; RAF1|IDBG-19277|ENSG00000132155|5894|0|1| ; SOS2|IDBG-5912|ENSG00000100485|6655|0|1| ;
Raf activation signaling (through Grb2 and Sos) ( CD4 T cell receptor signaling (ERK cascade) )	10292	INOH	Homo sapiens	4	9	0.44	0.0012772	0.0541289	BRAF ; NRAS ; RAF1 ; SOS2 ;	BRAF|IDBG-44351|ENSG00000157764|673|0|1| ; NRAS|IDBG-243969|ENSG00000213281|4893|0|1| ; RAF1|IDBG-19277|ENSG00000132155|5894|0|1| ; SOS2|IDBG-5912|ENSG00000100485|6655|0|1| ;
Raf activation signaling (through Grb2 and Sos) ( CD4 T cell receptor signaling )	9855	INOH	Homo sapiens	4	9	0.44	0.0012772	0.0541289	BRAF ; NRAS ; RAF1 ; SOS2 ;	BRAF|IDBG-44351|ENSG00000157764|673|0|1| ; NRAS|IDBG-243969|ENSG00000213281|4893|0|1| ; RAF1|IDBG-19277|ENSG00000132155|5894|0|1| ; SOS2|IDBG-5912|ENSG00000100485|6655|0|1| ;
Raf activation signaling (through Grb2 and Sos) ( JAK-STAT pathway and regulation pathway Diagram )	10344	INOH	Homo sapiens	4	9	0.44	0.0012772	0.0541289	BRAF ; NRAS ; RAF1 ; SOS2 ;	BRAF|IDBG-44351|ENSG00000157764|673|0|1| ; NRAS|IDBG-243969|ENSG00000213281|4893|0|1| ; RAF1|IDBG-19277|ENSG00000132155|5894|0|1| ; SOS2|IDBG-5912|ENSG00000100485|6655|0|1| ;
RNA transport	10361	KEGG	Homo sapiens	19	148	0.13	0.00133614	0.054053	EIF3A ; EIF3E ; EIF5 ; EIF5B ; GEMIN5 ; NUP107 ; NUP133 ; NUP153 ; NUP210L ; NUP35 ; PHAX ; RANBP2 ; RPP30 ; SEH1L ; SENP2 ; TPR ; TRNT1 ; UPF2 ; XPOT ;	EIF3A|IDBG-90993|ENSG00000107581|8661|0|1| ; EIF3E|IDBG-32393|ENSG00000104408|3646|0|1| ; EIF5|IDBG-21484|ENSG00000100664|1983|0|1| ; EIF5B|IDBG-63343|ENSG00000158417|9669|0|1| ; GEMIN5|IDBG-55078|ENSG00000082516|25929|0|1| ; NUP107|IDBG-46276|ENSG00000111581|57122|0|1| ; NUP133|IDBG-107322|ENSG00000069248|55746|0|1| ; NUP153|IDBG-63405|ENSG00000124789|9972|0|1| ; NUP210L|IDBG-102851|ENSG00000143…
TGFBR	3930	NETPATH	Homo sapiens	19	152	0.13	0.00183433	0.0709804	ANAPC4 ; ATF2 ; CDC16 ; CDC23 ; CDC27 ; DAB2 ; ERBB2IP ; MAPK8 ; NUP153 ; PIK3R1 ; RB1 ; RBL1 ; ROCK1 ; SKIL ; SNW1 ; SNX2 ; SNX6 ; TGFBR3 ; ZEB1 ;	ANAPC4|IDBG-12280|ENSG00000053900|29945|0|1| ; ATF2|IDBG-75609|ENSG00000115966|1386|0|1| ; CDC16|IDBG-53861|ENSG00000130177|8881|0|1| ; CDC23|IDBG-46810|ENSG00000094880|8697|0|1| ; CDC27|IDBG-55802|ENSG00000004897|996|0|1| ; DAB2|IDBG-17973|ENSG00000153071|1601|0|1| ; ERBB2IP|IDBG-24405|ENSG00000112851|55914|0|1| ; MAPK8|IDBG-73479|ENSG00000107643|5599|0|1| ; NUP153|IDBG-63405|ENSG00000124789|997…
Acute myeloid leukemia	424	KEGG	Homo sapiens	10	57	0.18	0.00188258	0.0698123	BRAF ; CHUK ; FLT3 ; NRAS ; PIK3CA ; PIK3CG ; PIK3R1 ; RAF1 ; SOS2 ; ZBTB16 ;	BRAF|IDBG-44351|ENSG00000157764|673|0|1| ; CHUK|IDBG-243385|ENSG00000213341|1147|0|1| ; FLT3|IDBG-19891|ENSG00000122025|2322|0|1| ; NRAS|IDBG-243969|ENSG00000213281|4893|0|1| ; PIK3CA|IDBG-66003|ENSG00000121879|5290|0|1| ; PIK3CG|IDBG-35338|ENSG00000105851|5294|0|1| ; PIK3R1|IDBG-25037|ENSG00000145675|5295|0|1| ; RAF1|IDBG-19277|ENSG00000132155|5894|0|1| ; SOS2|IDBG-5912|ENSG00000100485|6655|0|1|…
RNA degradation	5710	KEGG	Homo sapiens	11	67	0.16	0.0019806	0.0705094	BTG3 ; CNOT2 ; CNOT6 ; CNOT6L ; DDX6 ; DHX36 ; DIS3 ; EXOSC9 ; HSPD1 ; PAN3 ; SKIV2L2 ;	BTG3|IDBG-891|ENSG00000154640|10950|0|1| ; CNOT2|IDBG-47581|ENSG00000111596|4848|0|1| ; CNOT6|IDBG-62304|ENSG00000113300|57472|0|1| ; CNOT6L|IDBG-25831|ENSG00000138767|246175|0|1| ; DDX6|IDBG-74041|ENSG00000110367|1656|0|1| ; DHX36|IDBG-62011|ENSG00000174953|170506|0|1| ; DIS3|IDBG-37462|ENSG00000083520|22894|0|1| ; EXOSC9|IDBG-36262|ENSG00000123737|5393|0|1| ; HSPD1|IDBG-77925|ENSG00000144381|33…
N-cadherin signaling events	9378	PID NCI	Homo sapiens	7	31	0.23	0.00202256	0.0692339	DAGLA ; KIF5B ; MAPK8 ; MAPRE1 ; PIK3CA ; PIK3R1 ; ROCK1 ;	DAGLA|IDBG-50255|ENSG00000134780|747|0|1| ; KIF5B|IDBG-67436|ENSG00000170759|3799|0|1| ; MAPK8|IDBG-73479|ENSG00000107643|5599|0|1| ; MAPRE1|IDBG-65652|ENSG00000101367|22919|0|1| ; PIK3CA|IDBG-66003|ENSG00000121879|5290|0|1| ; PIK3R1|IDBG-25037|ENSG00000145675|5295|0|1| ; ROCK1|IDBG-1371|ENSG00000067900|6093|0|1| ;
Plasma membrane estrogen receptor signaling	9369	PID NCI	Homo sapiens	8	40	0.2	0.00224761	0.0740879	GNAI3 ; GNAS ; MMP9 ; NRAS ; PIK3CA ; PIK3R1 ; ROCK2 ; STRN ;	GNAI3|IDBG-100849|ENSG00000065135|2773|0|1| ; GNAS|IDBG-82827|ENSG00000087460|2778|0|1| ; MMP9|IDBG-78722|ENSG00000100985|4318|0|1| ; NRAS|IDBG-243969|ENSG00000213281|4893|0|1| ; PIK3CA|IDBG-66003|ENSG00000121879|5290|0|1| ; PIK3R1|IDBG-25037|ENSG00000145675|5295|0|1| ; ROCK2|IDBG-29657|ENSG00000134318|9475|0|1| ; STRN|IDBG-44499|ENSG00000115808|6801|0|1| ;
IL1-mediated signaling events	9384	PID NCI	Homo sapiens	7	32	0.22	0.00245736	0.0781091	CASP1 ; CHUK ; IRAK4 ; MAPK8 ; PIK3CA ; PIK3R1 ; PRKCZ ;	CASP1|IDBG-69618|ENSG00000137752|440068,834|0|1| ; CHUK|IDBG-243385|ENSG00000213341|1147|0|1| ; IRAK4|IDBG-28022|ENSG00000198001|51135|0|1| ; MAPK8|IDBG-73479|ENSG00000107643|5599|0|1| ; PIK3CA|IDBG-66003|ENSG00000121879|5290|0|1| ; PIK3R1|IDBG-25037|ENSG00000145675|5295|0|1| ; PRKCZ|IDBG-86108|ENSG00000067606|5590|0|1| ;
G2/M Transition	1652	REACTOME	Homo sapiens	12	79	0.15	0.002491	0.0764478	AKAP9 ; AZI1 ; CENPJ ; CEP110 ; CEP57 ; CETN2 ; CKAP5 ; DYNC1I2 ; HSP90AA1 ; MAPRE1 ; OFD1 ; PCM1 ;	AKAP9|IDBG-25989|ENSG00000127914|10142|0|1| ; AZI1|IDBG-72039|ENSG00000141577|22994|0|1| ; CENPJ|IDBG-16356|ENSG00000151849|55835|0|1| ; CEP110|IDBG-83228|ENSG00000119397|11064|0|1| ; CEP57|IDBG-68511|ENSG00000166037|9702|0|1| ; CETN2|IDBG-89287|ENSG00000147400|1069|0|1| ; CKAP5|IDBG-42318|ENSG00000175216|9793|0|1| ; DYNC1I2|IDBG-74949|ENSG00000077380|1781|0|1| ; HSP90AA1|IDBG-20861|ENSG000000808…
Branched-chain amino acid catabolism	1778	REACTOME	Homo sapiens	5	17	0.29	0.00260499	0.0772814	ACAT1 ; ALDH6A1 ; DLD ; HIBADH ; MCCC1 ;	ACAT1|IDBG-70137|ENSG00000075239|38|0|1| ; ALDH6A1|IDBG-11882|ENSG00000119711|4329|0|1| ; DLD|IDBG-35812|ENSG00000091140|1738|0|1| ; HIBADH|IDBG-10662|ENSG00000106049|11112|0|1| ; MCCC1|IDBG-66828|ENSG00000078070|56922|0|1| ;
Mitotic G2-G2/M phases	8687	REACTOME	Homo sapiens	12	82	0.15	0.0034232	0.0982791	AKAP9 ; AZI1 ; CENPJ ; CEP110 ; CEP57 ; CETN2 ; CKAP5 ; DYNC1I2 ; HSP90AA1 ; MAPRE1 ; OFD1 ; PCM1 ;	AKAP9|IDBG-25989|ENSG00000127914|10142|0|1| ; AZI1|IDBG-72039|ENSG00000141577|22994|0|1| ; CENPJ|IDBG-16356|ENSG00000151849|55835|0|1| ; CEP110|IDBG-83228|ENSG00000119397|11064|0|1| ; CEP57|IDBG-68511|ENSG00000166037|9702|0|1| ; CETN2|IDBG-89287|ENSG00000147400|1069|0|1| ; CKAP5|IDBG-42318|ENSG00000175216|9793|0|1| ; DYNC1I2|IDBG-74949|ENSG00000077380|1781|0|1| ; HSP90AA1|IDBG-20861|ENSG000000808…
The co-stimulatory signal during t-cell activation	4018	PID BIOCARTA	Homo sapiens	5	18	0.28	0.00343114	0.0954286	CD86 ; ICOS ; PIK3CA ; PIK3R1 ; PTPN11 ;	CD86|IDBG-52336|ENSG00000114013|942|0|1| ; ICOS|IDBG-79246|ENSG00000163600|29851|0|1| ; PIK3CA|IDBG-66003|ENSG00000121879|5290|0|1| ; PIK3R1|IDBG-25037|ENSG00000145675|5295|0|1| ; PTPN11|IDBG-58105|ENSG00000179295|5781|0|1| ;
IL2 signaling events mediated by PI3K	9432	PID NCI	Homo sapiens	7	34	0.21	0.00353924	0.0954523	EIF3A ; HSP90AA1 ; PIK3CA ; PIK3R1 ; PRKCZ ; PTPN11 ; UGCG ;	EIF3A|IDBG-90993|ENSG00000107581|8661|0|1| ; HSP90AA1|IDBG-20861|ENSG00000080824|3320|0|1| ; PIK3CA|IDBG-66003|ENSG00000121879|5290|0|1| ; PIK3R1|IDBG-25037|ENSG00000145675|5295|0|1| ; PRKCZ|IDBG-86108|ENSG00000067606|5590|0|1| ; PTPN11|IDBG-58105|ENSG00000179295|5781|0|1| ; UGCG|IDBG-81136|ENSG00000148154|7357|0|1| ;
NEP/NS2 Interacts with the Cellular Export Machinery	1705	REACTOME	Homo sapiens	6	26	0.23	0.00375839	0.0880254	NUP107 ; NUP133 ; NUP153 ; NUP35 ; RANBP2 ; TPR ;	NUP107|IDBG-46276|ENSG00000111581|57122|0|1| ; NUP133|IDBG-107322|ENSG00000069248|55746|0|1| ; NUP153|IDBG-63405|ENSG00000124789|9972|0|1| ; NUP35|IDBG-76939|ENSG00000163002|129401|0|1| ; RANBP2|IDBG-65098|ENSG00000153201|5903|0|1| ; TPR|IDBG-105409|ENSG00000047410|7175|0|1| ;
Regulation of Glucokinase by Glucokinase Regulatory Protein	1191	REACTOME	Homo sapiens	6	26	0.23	0.00375839	0.0880254	NUP107 ; NUP133 ; NUP153 ; NUP35 ; RANBP2 ; TPR ;	NUP107|IDBG-46276|ENSG00000111581|57122|0|1| ; NUP133|IDBG-107322|ENSG00000069248|55746|0|1| ; NUP153|IDBG-63405|ENSG00000124789|9972|0|1| ; NUP35|IDBG-76939|ENSG00000163002|129401|0|1| ; RANBP2|IDBG-65098|ENSG00000153201|5903|0|1| ; TPR|IDBG-105409|ENSG00000047410|7175|0|1| ;
Transport of Ribonucleoproteins into the Host Nucleus	1830	REACTOME	Homo sapiens	6	26	0.23	0.00375839	0.0880254	NUP107 ; NUP133 ; NUP153 ; NUP35 ; RANBP2 ; TPR ;	NUP107|IDBG-46276|ENSG00000111581|57122|0|1| ; NUP133|IDBG-107322|ENSG00000069248|55746|0|1| ; NUP153|IDBG-63405|ENSG00000124789|9972|0|1| ; NUP35|IDBG-76939|ENSG00000163002|129401|0|1| ; RANBP2|IDBG-65098|ENSG00000153201|5903|0|1| ; TPR|IDBG-105409|ENSG00000047410|7175|0|1| ;
VEGFR1 specific signals	9436	PID NCI	Homo sapiens	6	26	0.23	0.00375839	0.0880254	HIF1A ; HSP90AA1 ; NRP1 ; PIK3CA ; PIK3R1 ; PTPN11 ;	HIF1A|IDBG-8510|ENSG00000100644|3091|0|1| ; HSP90AA1|IDBG-20861|ENSG00000080824|3320|0|1| ; NRP1|IDBG-68532|ENSG00000099250|8829|0|1| ; PIK3CA|IDBG-66003|ENSG00000121879|5290|0|1| ; PIK3R1|IDBG-25037|ENSG00000145675|5295|0|1| ; PTPN11|IDBG-58105|ENSG00000179295|5781|0|1| ;
Vpr-mediated nuclear import of PICs	1916	REACTOME	Homo sapiens	6	26	0.23	0.00375839	0.0880254	NUP107 ; NUP133 ; NUP153 ; NUP35 ; RANBP2 ; TPR ;	NUP107|IDBG-46276|ENSG00000111581|57122|0|1| ; NUP133|IDBG-107322|ENSG00000069248|55746|0|1| ; NUP153|IDBG-63405|ENSG00000124789|9972|0|1| ; NUP35|IDBG-76939|ENSG00000163002|129401|0|1| ; RANBP2|IDBG-65098|ENSG00000153201|5903|0|1| ; TPR|IDBG-105409|ENSG00000047410|7175|0|1| ;
Glucuronidation	1756	REACTOME	Homo sapiens	3	6	0.5	0.00377172	0.0860725	SLC35D1 ; UGDH ; UGP2 ;	SLC35D1|IDBG-99542|ENSG00000116704|23169|0|1| ; UGDH|IDBG-14491|ENSG00000109814|7358|0|1| ; UGP2|IDBG-53755|ENSG00000169764|7360|0|1| ;
ABC transporters	562	KEGG	Homo sapiens	8	44	0.18	0.00419486	0.0888911	ABCA1 ; ABCA5 ; ABCA6 ; ABCB1 ; ABCB10 ; ABCB7 ; ABCB9 ; ABCD3 ;	ABCA1|IDBG-79441|ENSG00000165029|19|0|1| ; ABCA5|IDBG-66446|ENSG00000154265|23461|0|1| ; ABCA6|IDBG-66253|ENSG00000154262|23460|0|1| ; ABCB1|IDBG-25114|ENSG00000085563|5243|0|1| ; ABCB10|IDBG-107331|ENSG00000135776|23456|0|1| ; ABCB7|IDBG-77295|ENSG00000131269|22|0|1| ; ABCB9|IDBG-63048|ENSG00000150967|23457|0|1| ; ABCD3|IDBG-100373|ENSG00000117528|5825|0|1| ;
Metabolism of non-coding RNA	1965	REACTOME	Homo sapiens	8	44	0.18	0.00419486	0.0888911	GEMIN5 ; NUP107 ; NUP133 ; NUP153 ; NUP35 ; PHAX ; RANBP2 ; TPR ;	GEMIN5|IDBG-55078|ENSG00000082516|25929|0|1| ; NUP107|IDBG-46276|ENSG00000111581|57122|0|1| ; NUP133|IDBG-107322|ENSG00000069248|55746|0|1| ; NUP153|IDBG-63405|ENSG00000124789|9972|0|1| ; NUP35|IDBG-76939|ENSG00000163002|129401|0|1| ; PHAX|IDBG-39424|ENSG00000164902|51808|0|1| ; RANBP2|IDBG-65098|ENSG00000153201|5903|0|1| ; TPR|IDBG-105409|ENSG00000047410|7175|0|1| ;
SnRNP Assembly	1779	REACTOME	Homo sapiens	8	44	0.18	0.00419486	0.0888911	GEMIN5 ; NUP107 ; NUP133 ; NUP153 ; NUP35 ; PHAX ; RANBP2 ; TPR ;	GEMIN5|IDBG-55078|ENSG00000082516|25929|0|1| ; NUP107|IDBG-46276|ENSG00000111581|57122|0|1| ; NUP133|IDBG-107322|ENSG00000069248|55746|0|1| ; NUP153|IDBG-63405|ENSG00000124789|9972|0|1| ; NUP35|IDBG-76939|ENSG00000163002|129401|0|1| ; PHAX|IDBG-39424|ENSG00000164902|51808|0|1| ; RANBP2|IDBG-65098|ENSG00000153201|5903|0|1| ; TPR|IDBG-105409|ENSG00000047410|7175|0|1| ;
HGF signaling pathway ( HGF signaling pathway )	9546	INOH	Homo sapiens	7	35	0.2	0.00419999	0.08693	CRK ; NRAS ; PIK3CA ; PIK3R1 ; PTPN11 ; RAF1 ; SOS2 ;	CRK|IDBG-14664|ENSG00000167193|1398|0|1| ; NRAS|IDBG-243969|ENSG00000213281|4893|0|1| ; PIK3CA|IDBG-66003|ENSG00000121879|5290|0|1| ; PIK3R1|IDBG-25037|ENSG00000145675|5295|0|1| ; PTPN11|IDBG-58105|ENSG00000179295|5781|0|1| ; RAF1|IDBG-19277|ENSG00000132155|5894|0|1| ; SOS2|IDBG-5912|ENSG00000100485|6655|0|1| ;
The prc2 complex sets long-term gene silencing through modification of histone tails	3950	PID BIOCARTA	Homo sapiens	4	12	0.33	0.00434091	0.0878049	EED ; EZH2 ; HDAC2 ; SUZ12 ;	EED|IDBG-66821|ENSG00000074266|8726|0|1| ; EZH2|IDBG-47019|ENSG00000106462|2146|0|1| ; HDAC2|IDBG-95591|ENSG00000196591|3066|0|1| ; SUZ12|IDBG-39777|ENSG00000178691|23512|0|1| ;
Hypoxia and p53 in the cardiovascular system	4091	PID BIOCARTA	Homo sapiens	5	19	0.26	0.00442999	0.0876154	ABCB1 ; ATM ; HIF1A ; HSP90AA1 ; MAPK8 ;	ABCB1|IDBG-25114|ENSG00000085563|5243|0|1| ; ATM|IDBG-70193|ENSG00000149311|472,651610|0|1| ; HIF1A|IDBG-8510|ENSG00000100644|3091|0|1| ; HSP90AA1|IDBG-20861|ENSG00000080824|3320|0|1| ; MAPK8|IDBG-73479|ENSG00000107643|5599|0|1| ;
Export of Viral Ribonucleoproteins from Nucleus	1416	REACTOME	Homo sapiens	6	27	0.22	0.00459168	0.0869488	NUP107 ; NUP133 ; NUP153 ; NUP35 ; RANBP2 ; TPR ;	NUP107|IDBG-46276|ENSG00000111581|57122|0|1| ; NUP133|IDBG-107322|ENSG00000069248|55746|0|1| ; NUP153|IDBG-63405|ENSG00000124789|9972|0|1| ; NUP35|IDBG-76939|ENSG00000163002|129401|0|1| ; RANBP2|IDBG-65098|ENSG00000153201|5903|0|1| ; TPR|IDBG-105409|ENSG00000047410|7175|0|1| ;
Nuclear import of Rev protein	1401	REACTOME	Homo sapiens	6	27	0.22	0.00459168	0.0869488	NUP107 ; NUP133 ; NUP153 ; NUP35 ; RANBP2 ; TPR ;	NUP107|IDBG-46276|ENSG00000111581|57122|0|1| ; NUP133|IDBG-107322|ENSG00000069248|55746|0|1| ; NUP153|IDBG-63405|ENSG00000124789|9972|0|1| ; NUP35|IDBG-76939|ENSG00000163002|129401|0|1| ; RANBP2|IDBG-65098|ENSG00000153201|5903|0|1| ; TPR|IDBG-105409|ENSG00000047410|7175|0|1| ;
Deadenylation-dependent mRNA decay	7787	REACTOME	Homo sapiens	8	45	0.18	0.00484038	0.0879172	CNOT2 ; CNOT6 ; CNOT6L ; DDX6 ; DIS3 ; EXOSC9 ; PAN3 ; TNKS1BP1 ;	CNOT2|IDBG-47581|ENSG00000111596|4848|0|1| ; CNOT6|IDBG-62304|ENSG00000113300|57472|0|1| ; CNOT6L|IDBG-25831|ENSG00000138767|246175|0|1| ; DDX6|IDBG-74041|ENSG00000110367|1656|0|1| ; DIS3|IDBG-37462|ENSG00000083520|22894|0|1| ; EXOSC9|IDBG-36262|ENSG00000123737|5393|0|1| ; PAN3|IDBG-19995|ENSG00000152520|255967|0|1| ; TNKS1BP1|IDBG-46361|ENSG00000149115|85456|0|1| ;
Metabolism of mRNA	7104	REACTOME	Homo sapiens	8	45	0.18	0.00484038	0.0879172	CNOT2 ; CNOT6 ; CNOT6L ; DDX6 ; DIS3 ; EXOSC9 ; PAN3 ; TNKS1BP1 ;	CNOT2|IDBG-47581|ENSG00000111596|4848|0|1| ; CNOT6|IDBG-62304|ENSG00000113300|57472|0|1| ; CNOT6L|IDBG-25831|ENSG00000138767|246175|0|1| ; DDX6|IDBG-74041|ENSG00000110367|1656|0|1| ; DIS3|IDBG-37462|ENSG00000083520|22894|0|1| ; EXOSC9|IDBG-36262|ENSG00000123737|5393|0|1| ; PAN3|IDBG-19995|ENSG00000152520|255967|0|1| ; TNKS1BP1|IDBG-46361|ENSG00000149115|85456|0|1| ;
IGF1 pathway	9309	PID NCI	Homo sapiens	6	28	0.21	0.00555343	0.0969129	CRK ; PIK3CA ; PIK3R1 ; PRKCZ ; PTPN11 ; RAF1 ;	CRK|IDBG-14664|ENSG00000167193|1398|0|1| ; PIK3CA|IDBG-66003|ENSG00000121879|5290|0|1| ; PIK3R1|IDBG-25037|ENSG00000145675|5295|0|1| ; PRKCZ|IDBG-86108|ENSG00000067606|5590|0|1| ; PTPN11|IDBG-58105|ENSG00000179295|5781|0|1| ; RAF1|IDBG-19277|ENSG00000132155|5894|0|1| ;
Osteopontin-mediated events	9361	PID NCI	Homo sapiens	6	28	0.21	0.00555343	0.0969129	CHUK ; MAPK8 ; MMP9 ; PIK3CA ; PIK3R1 ; ROCK2 ;	CHUK|IDBG-243385|ENSG00000213341|1147|0|1| ; MAPK8|IDBG-73479|ENSG00000107643|5599|0|1| ; MMP9|IDBG-78722|ENSG00000100985|4318|0|1| ; PIK3CA|IDBG-66003|ENSG00000121879|5290|0|1| ; PIK3R1|IDBG-25037|ENSG00000145675|5295|0|1| ; ROCK2|IDBG-29657|ENSG00000134318|9475|0|1| ;
Late Phase of HIV Life Cycle	1355	REACTOME	Homo sapiens	12	87	0.14	0.00558638	0.095613	CCNT2 ; GTF2B ; GTF2F2 ; GTF2H1 ; NUP107 ; NUP133 ; NUP153 ; NUP35 ; POLR2B ; RANBP2 ; SUPT16H ; TPR ;	CCNT2|IDBG-70567|ENSG00000082258|905|0|1| ; GTF2B|IDBG-100140|ENSG00000137947|2959|0|1| ; GTF2F2|IDBG-29148|ENSG00000188342|2963|0|1| ; GTF2H1|IDBG-34826|ENSG00000110768|2965|0|1| ; NUP107|IDBG-46276|ENSG00000111581|57122|0|1| ; NUP133|IDBG-107322|ENSG00000069248|55746|0|1| ; NUP153|IDBG-63405|ENSG00000124789|9972|0|1| ; NUP35|IDBG-76939|ENSG00000163002|129401|0|1| ; POLR2B|IDBG-20530|ENSG0000004…
Igf-1 signaling pathway	4168	PID BIOCARTA	Homo sapiens	5	20	0.25	0.00561974	0.0943693	MAPK8 ; PIK3CA ; PIK3R1 ; PTPN11 ; RAF1 ;	MAPK8|IDBG-73479|ENSG00000107643|5599|0|1| ; PIK3CA|IDBG-66003|ENSG00000121879|5290|0|1| ; PIK3R1|IDBG-25037|ENSG00000145675|5295|0|1| ; PTPN11|IDBG-58105|ENSG00000179295|5781|0|1| ; RAF1|IDBG-19277|ENSG00000132155|5894|0|1| ;
